# Supplementary material for: A multi-omic analysis of MCF10A cells provides a resource for integrative assessment of ligand-mediated molecular and phenotypic responses
Source: Commun Biol. 2022 Oct 7;5:1066. doi: 10.1038/s42003-022-03975-9 (PMC9546880; doi:10.1038/s42003-022-03975-9)
Supplement: Supplementary file 3 — Supplementary Data 1 [file 42003_2022_3975_MOESM3_ESM.xlsx]

## Sheet: Sup Data 1 Phenotypes
specimenName	ligand	experimentalTimePoint	collection	replicate	WellIndex	Well_Cell_Count	Intensity_IntegratedIntensity_EdU	Intensity_MeanIntensity_EdU	Edu_Positive_Proportion	G2m_Proportion	Intensity_IntegratedIntensity_KRT5	Intensity_MeanIntensity_KRT5	Normalized_Second_Neighbor_Dist	Mean_Cells_per_Cluster
BMP2_24_C1_A	BMP2	24	C1	A	6	1543	NA	NA	NA	0.2271	868600	750.6	1.098	3.579
BMP2_24_C1_B	BMP2	24	C1	B	6	1452	NA	NA	NA	0.1768	710700	636.8	1.095	3.588
BMP2_24_C1_C	BMP2	24	C1	C	6	1265	NA	NA	NA	0.2239	695100	621.2	0.9814	3.742
BMP2_24_C2_A	BMP2	24	C2	A	6	1356	65330	206	0.1589	0.1987	703100	610.6	1.268	2.38
BMP2_24_C2_B	BMP2	24	C2	B	6	1395	57600	167.1	0.121	0.228	719700	657.1	1.294	2.605
BMP2_24_C2_C	BMP2	24	C2	C	6	1408	55590	183.6	0.1211	0.1549	751200	693.2	1.196	2.51
BMP2_24_C2_D	BMP2	24	C2	D	6	730	54960	192.2	0.1185	0.1913	1186000	1158	1.09	2.158
BMP2_24_C2_D	BMP2	24	C2	D	6	789	63780	176.3	0.1234	0.1804	783000	687.3	0.9162	2.896
BMP2_48_C1_A	BMP2	48	C1	A	6	2587	67340	155.1	0.1127	0.1571	537400	405.7	1.273	4.78
BMP2_48_C1_B	BMP2	48	C1	B	6	3713	70020	168	0.1105	0.1736	590000	473.7	1.304	5.92
BMP2_48_C1_C	BMP2	48	C1	C	6	2505	74480	175.2	0.1286	0.1642	576000	445.2	1.219	4.894
BMP2_48_C2_A	BMP2	48	C2	A	6	3171	81650	185.6	0.147	0.1931	538800	403.6	1.334	4.795
BMP2_48_C2_B	BMP2	48	C2	B	6	2754	73370	176	0.1233	0.1815	529400	421.7	1.3	4.356
BMP2_48_C2_C	BMP2	48	C2	C	6	1664	78020	192.2	0.1384	0.1492	546300	436.6	1.182	3.238
BMP2_48_C2_C	BMP2	48	C2	C	6	831	56700	197.1	0.1396	0.1153	877100	820.6	1.225	2.031
BMP2_48_C2_C	BMP2	48	C2	C	6	1447	73210	191.2	0.1481	0.1711	612500	531.8	1.158	3.46
ctrl_0_C1_A	ctrl	0	C1	A	1	739	NA	NA	NA	0.2296	1130000	1088	1.016	2.32
ctrl_0_C1_A	ctrl	0	C1	A	2	681	NA	NA	NA	0.2155	1206000	1179	0.9978	2.356
ctrl_0_C1_A	ctrl	0	C1	A	3	761	NA	NA	NA	0.2714	1219000	1224	1.019	2.521
ctrl_0_C1_A	ctrl	0	C1	A	4	731	NA	NA	NA	0.2281	1154000	1130	1.034	2.472
ctrl_0_C1_B	ctrl	0	C1	B	1	631	NA	NA	NA	0.2853	831100	862.5	0.8453	3.157
ctrl_0_C1_B	ctrl	0	C1	B	2	670	NA	NA	NA	0.2543	824400	836.6	0.9294	2.989
ctrl_0_C1_B	ctrl	0	C1	B	3	949	NA	NA	NA	0.2816	840700	868.3	0.9968	3.601
ctrl_0_C1_B	ctrl	0	C1	B	4	737	NA	NA	NA	0.2727	794900	806.8	1.016	2.609
ctrl_0_C1_C	ctrl	0	C1	C	1	518	NA	NA	NA	0.2201	936600	984.7	0.9578	2.981
ctrl_0_C1_C	ctrl	0	C1	C	2	678	NA	NA	NA	0.2774	1091000	1174	0.9934	2.943
ctrl_0_C1_C	ctrl	0	C1	C	3	658	NA	NA	NA	0.2931	1036000	1102	0.7744	3.314
ctrl_0_C1_C	ctrl	0	C1	C	4	684	NA	NA	NA	0.3042	1073000	1076	0.8434	3.298
ctrl_0_C2_A	ctrl	0	C2	A	5	755	NA	NA	NA	0.2476	391000	407.1	1.021	2.339
ctrl_0_C2_A	ctrl	0	C2	A	6	867	NA	NA	NA	0.2083	597600	619.1	0.9927	2.712
ctrl_0_C2_A	ctrl	0	C2	A	7	991	NA	NA	NA	0.2343	616300	676.1	0.9743	2.892
ctrl_0_C2_A	ctrl	0	C2	A	8	796	NA	NA	NA	0.2301	558100	580.2	1.114	2.571
ctrl_0_C2_B	ctrl	0	C2	B	5	905	NA	NA	NA	0.2981	655800	727.8	0.9068	3.062
ctrl_0_C2_B	ctrl	0	C2	B	6	1300	NA	NA	NA	0.1909	713500	834.5	0.8524	3.712
ctrl_0_C2_B	ctrl	0	C2	B	7	1321	NA	NA	NA	0.2145	718400	869.9	0.8735	3.854
ctrl_0_C2_B	ctrl	0	C2	B	8	1476	NA	NA	NA	0.2229	649600	779.9	0.8402	4.08
ctrl_0_C2_C	ctrl	0	C2	C	5	888	NA	NA	NA	0.2875	499000	546.6	0.8285	3.278
ctrl_0_C2_C	ctrl	0	C2	C	6	1078	NA	NA	NA	0.27	584800	645.9	1.013	3.028
ctrl_0_C2_C	ctrl	0	C2	C	7	1142	NA	NA	NA	0.2572	577000	651	1.018	2.97
ctrl_0_C2_C	ctrl	0	C2	C	8	936	NA	NA	NA	0.3281	513800	565.4	0.9638	2.704
ctrl_0_C2_C	ctrl	0	C2	C	5	461	NA	NA	NA	0.2641	625600	638.1	0.9715	2.283
ctrl_0_C2_C	ctrl	0	C2	C	6	608	NA	NA	NA	0.1973	775200	845.6	0.8533	2.522
ctrl_0_C2_C	ctrl	0	C2	C	7	655	NA	NA	NA	0.2488	854600	912.6	1.006	2.505
ctrl_0_C2_C	ctrl	0	C2	C	8	575	NA	NA	NA	0.207	844900	858.7	0.9885	2.548
ctrl_0_C2_D	ctrl	0	C2	D	5	703	NA	NA	NA	0.2264	828400	908.3	0.8363	3.62
ctrl_0_C2_D	ctrl	0	C2	D	6	811	NA	NA	NA	0.2356	998500	1121	0.8615	3.334
ctrl_0_C2_D	ctrl	0	C2	D	7	833	NA	NA	NA	0.3083	1057000	1233	0.8507	3.211
ctrl_0_C2_D	ctrl	0	C2	D	8	604	NA	NA	NA	0.3224	1097000	1255	0.7631	2.776
EGF_24_C1_A	EGF	24	C1	A	2	1672	NA	NA	NA	0.2683	892700	834.8	1.028	4.212
EGF_24_C1_B	EGF	24	C1	B	2	2298	NA	NA	NA	0.3291	632600	597.3	1.012	5.149
EGF_24_C1_C	EGF	24	C1	C	2	1624	NA	NA	NA	0.3057	719400	695.2	0.9331	4.626
EGF_24_C2_A	EGF	24	C2	A	2	1739	94460	322.6	0.3077	0.2656	688700	646.5	1.268	3.001
EGF_24_C2_B	EGF	24	C2	B	2	1776	94450	289.9	0.2982	0.3175	720600	654.4	1.204	3.284
EGF_24_C2_C	EGF	24	C2	C	2	1831	82730	257.2	0.2267	0.2634	678800	634.8	1.258	3.144
EGF_24_C2_D	EGF	24	C2	D	2	633	72930	268.5	0.2129	0.2558	1123000	1137	1.001	2.243
EGF_24_C2_D	EGF	24	C2	D	2	1295	110300	288.7	0.2774	0.3595	665100	578	0.8456	4.413
EGF_48_C1_A	EGF	48	C1	A	2	4681	84000	197.4	0.2125	0.2457	490700	410.8	1.358	9.847
EGF_48_C1_B	EGF	48	C1	B	2	5553	100400	252.3	0.2532	0.2753	480500	444.5	1.172	9.96
EGF_48_C1_C	EGF	48	C1	C	2	5026	95260	231.6	0.2303	0.2596	498000	436.1	1.233	9.814
EGF_48_C2_A	EGF	48	C2	A	2	4866	111600	268.2	0.2707	0.2866	436600	358	1.339	7.51
EGF_48_C2_B	EGF	48	C2	B	2	4687	112900	294.7	0.3113	0.3038	484900	450.9	1.191	8.051
EGF_48_C2_C	EGF	48	C2	C	2	3537	108000	265	0.2759	0.2796	463900	404.8	1.186	7.396
EGF_48_C2_C	EGF	48	C2	C	2	1264	95670	325.2	0.2879	0.2547	988400	933.7	1.276	2.461
EGF_48_C2_C	EGF	48	C2	C	2	2796	108100	262.8	0.2918	0.3278	590400	502.2	1.163	6.105
HGF_24_C1_A	HGF	24	C1	A	3	1360	NA	NA	NA	0.2273	967700	1064	0.8302	4.229
HGF_24_C1_B	HGF	24	C1	B	3	2003	NA	NA	NA	0.2474	831300	984.7	0.7474	7.16
HGF_24_C1_C	HGF	24	C1	C	3	1062	NA	NA	NA	0.2503	823900	957.7	0.7084	4.782
HGF_24_C2_A	HGF	24	C2	A	3	1507	85170	268.7	0.2725	0.266	716000	688.9	0.989	3.856
HGF_24_C2_B	HGF	24	C2	B	3	1272	56420	190.4	0.147	0.2305	770100	849.4	0.8183	4.107
HGF_24_C2_C	HGF	24	C2	C	3	1441	58740	193.9	0.1327	0.2318	682500	745.4	0.893	3.899
HGF_24_C2_D	HGF	24	C2	D	3	548	69280	236.6	0.1941	0.2698	1131000	1173	0.8613	2.842
HGF_24_C2_D	HGF	24	C2	D	3	1194	62740	181.6	0.1125	0.1812	784400	791.3	0.7143	6.152
HGF_48_C1_A	HGF	48	C1	A	3	2264	41020	131.2	0.05021	0.1663	759900	850.4	0.7895	7.586
HGF_48_C1_B	HGF	48	C1	B	3	2703	51120	157.5	0.08947	0.2066	751300	868	0.865	7.697
HGF_48_C1_C	HGF	48	C1	C	3	2047	45850	144.6	0.06566	0.1278	702000	795.6	0.7387	8.765
HGF_48_C2_A	HGF	48	C2	A	3	2970	42730	126	0.03019	0.09487	548800	553.9	0.9472	8.344
HGF_48_C2_B	HGF	48	C2	B	3	2778	40590	129.7	0.04046	0.1446	617600	662.7	0.8913	7.06
HGF_48_C2_C	HGF	48	C2	C	3	1557	40640	135.1	0.04883	0.1748	616600	695	0.8044	5.133
HGF_48_C2_C	HGF	48	C2	C	3	981	64650	218.1	0.202	0.2276	1050000	1069	0.956	2.82
HGF_48_C2_C	HGF	48	C2	C	3	1316	57570	180.4	0.1267	0.2341	774800	838.2	0.8196	5.326
IFNG_24_C1_A	IFNG	24	C1	A	7	1653	NA	NA	NA	0.3131	939000	886.2	1.089	3.836
IFNG_24_C1_B	IFNG	24	C1	B	7	1651	NA	NA	NA	0.3204	733000	730.3	1.105	4.198
IFNG_24_C1_C	IFNG	24	C1	C	7	1463	NA	NA	NA	0.315	821900	872.3	0.8816	4.341
IFNG_24_C2_A	IFNG	24	C2	A	7	1044	76490	274.7	0.262	0.2409	764800	748.1	1.198	2.342
IFNG_24_C2_B	IFNG	24	C2	B	7	1524	71960	231.8	0.23	0.2304	761700	696.2	1.223	2.866
IFNG_24_C2_C	IFNG	24	C2	C	7	2023	75590	241.3	0.2282	0.2586	827900	787.7	1.268	3.4
IFNG_24_C2_D	IFNG	24	C2	D	7	729	70540	228.9	0.2034	0.2256	1233000	1192	1.035	2.222
IFNG_24_C2_D	IFNG	24	C2	D	7	828	52550	176.5	0.1023	0.25	873800	950.5	0.8003	4.195
IFNG_48_C1_A	IFNG	48	C1	A	7	2484	38110	121.9	0.02303	0.2476	572500	675.7	0.8989	7.442
IFNG_48_C1_B	IFNG	48	C1	B	7	3720	38800	129.3	0.06029	0.2394	526800	652.5	0.9275	10.28
IFNG_48_C1_C	IFNG	48	C1	C	7	1637	38290	129.5	0.04662	0.2824	605800	746.1	0.761	6.675
IFNG_48_C2_A	IFNG	48	C2	A	7	2934	43990	136.3	0.1056	0.1979	523600	544.5	1.014	7.418
IFNG_48_C2_B	IFNG	48	C2	B	7	3555	44240	139	0.0947	0.1616	492800	510.4	1.07	7.916
IFNG_48_C2_C	IFNG	48	C2	C	7	1770	44180	150.4	0.1189	0.1903	579200	641.3	0.9189	5.546
IFNG_48_C2_C	IFNG	48	C2	C	7	854	77850	280.4	0.257	0.2084	1053000	1014	1.142	2.021
IFNG_48_C2_C	IFNG	48	C2	C	7	1386	42420	139.5	0.09595	0.2329	764900	860.4	0.8851	5.225
OSM_24_C1_A	OSM	24	C1	A	4	1933	NA	NA	NA	0.2504	990900	1180	0.7772	7.593
OSM_24_C1_B	OSM	24	C1	B	4	1582	NA	NA	NA	0.2908	787400	974.2	0.6813	7.271
OSM_24_C1_C	OSM	24	C1	C	4	1362	NA	NA	NA	0.313	839900	1027	0.7498	8.173
OSM_24_C2_A	OSM	24	C2	A	4	1686	89100	309.2	0.3043	0.2669	597000	725.3	0.7905	6.839
OSM_24_C2_B	OSM	24	C2	B	4	1890	71040	241.4	0.2128	0.2621	877900	1046	0.7824	6.309
OSM_24_C2_C	OSM	24	C2	C	4	1735	73500	254.9	0.2057	0.2276	725700	868.6	0.8772	6.446
OSM_24_C2_D	OSM	24	C2	D	4	793	73660	250.6	0.2164	0.2763	1256000	1378	0.845	5.051
OSM_24_C2_D	OSM	24	C2	D	4	759	75860	265.5	0.2042	0.2873	867500	1193	0.6039	7.801
OSM_48_C1_A	OSM	48	C1	A	4	3105	31100	118	0.01397	0.1526	698200	1069	0.6816	17.57
OSM_48_C1_B	OSM	48	C1	B	4	3142	35280	135.4	0.04066	0.1414	677300	1096	0.6631	17.16
OSM_48_C1_C	OSM	48	C1	C	4	2773	37960	140.7	0.04896	0.1645	665000	1053	0.7097	19.74
OSM_48_C2_A	OSM	48	C2	A	4	2934	46180	162.6	0.08332	0.1706	497700	732.1	0.8004	14.7
OSM_48_C2_B	OSM	48	C2	B	4	3188	41100	156.5	0.07551	0.1704	574500	861.6	0.7547	16.9
OSM_48_C2_C	OSM	48	C2	C	4	2067	47250	177.3	0.1054	0.1939	658200	993.9	0.6935	10.87
OSM_48_C2_C	OSM	48	C2	C	4	1067	97620	339.7	0.342	0.2587	1102000	1275	0.7674	4.607
OSM_48_C2_C	OSM	48	C2	C	4	2364	52770	184.5	0.1299	0.2426	721000	1073	0.6548	16.2
PBS_24_C1_A	PBS	24	C1	A	1	509	NA	NA	NA	0.147	1541000	1642	0.9424	2.653
PBS_24_C1_A	PBS	24	C1	A	5	673	NA	NA	NA	0.1701	1425000	1567	0.7179	3.372
PBS_24_C1_B	PBS	24	C1	B	1	645	NA	NA	NA	0.2422	979200	1131	0.7069	3.406
PBS_24_C1_B	PBS	24	C1	B	5	409	NA	NA	NA	0.2063	1095000	1271	0.9974	2.446
PBS_24_C1_C	PBS	24	C1	C	1	648	NA	NA	NA	0.1554	1124000	1296	0.8967	3.688
PBS_24_C1_C	PBS	24	C1	C	5	556	NA	NA	NA	0.1746	1093000	1218	0.6884	4.25
PBS_24_C2_A	PBS	24	C2	A	1	599	32090	126.2	0.04533	0.1401	858800	1029	0.8298	2.97
PBS_24_C2_A	PBS	24	C2	A	5	740	32500	122.8	0.02206	0.1119	930100	1045	0.8487	3.178
PBS_24_C2_B	PBS	24	C2	B	1	776	32540	114.7	0.001042	0.1446	772300	910.6	0.7355	3.67
PBS_24_C2_B	PBS	24	C2	B	5	756	31450	116.2	0.004651	0.1686	904300	1107	0.9005	3.988
PBS_24_C2_C	PBS	24	C2	C	1	699	30200	115.8	0.003277	0.1914	754300	896.3	1.086	2.555
PBS_24_C2_C	PBS	24	C2	C	5	456	27810	116.2	0.004856	0.2232	880700	1029	1.155	2.092
PBS_24_C2_D	PBS	24	C2	D	1	208	44540	130.4	0.05769	0.2542	1207000	1209	1.246	2.282
PBS_24_C2_D	PBS	24	C2	D	5	386	41130	139.7	0.04601	0.1716	1230000	1414	0.8582	3.267
PBS_24_C2_D	PBS	24	C2	D	1	230	30280	116.6	0.006085	0.2661	1047000	1213	1.195	3.324
PBS_48_C1_A	PBS	48	C1	A	1	245	34420	117.6	0.008333	0.135	1370000	1412	1.073	2.14
PBS_48_C1_A	PBS	48	C1	A	5	341	37130	114.8	0	0.24	505800	472.2	1.048	2.233
PBS_48_C1_B	PBS	48	C1	B	1	409	34000	119.7	0.0054	0.1877	1168000	1314	0.9996	2.572
PBS_48_C1_B	PBS	48	C1	B	5	367	34320	117.7	0.004815	0.2025	1169000	1203	1.179	2.404
PBS_48_C1_C	PBS	48	C1	C	1	474	29630	114.8	0	0.1229	941600	1091	0.8287	3.447
PBS_48_C1_C	PBS	48	C1	C	5	491	29940	113.5	0	0.09558	841300	979.7	0.7006	4.001
PBS_48_C2_A	PBS	48	C2	A	1	583	29930	114.4	0.001437	0.1094	744900	844.9	0.9384	2.883
PBS_48_C2_A	PBS	48	C2	A	5	603	28360	113.4	0	0.1222	783600	928.3	1.035	2.9
PBS_48_C2_B	PBS	48	C2	B	1	550	35520	116.4	0.01136	0.1782	727800	836.9	1.025	3.393
PBS_48_C2_B	PBS	48	C2	B	5	652	30490	113.7	0	0.1692	701600	849.7	0.7958	3.254
PBS_48_C2_C	PBS	48	C2	C	1	542	29830	114.4	0.005288	0.1801	739200	835.2	0.911	2.552
PBS_48_C2_C	PBS	48	C2	C	5	443	30370	115.3	0.001572	0.1769	848500	916.8	0.969	2.143
PBS_48_C2_C	PBS	48	C2	C	1	404	33100	124.6	0.03196	0.1916	1291000	1447	1.134	2.421
PBS_48_C2_C	PBS	48	C2	C	5	331	32980	119.5	0.01947	0.1931	1241000	1266	1.098	2.017
PBS_48_C2_C	PBS	48	C2	C	1	290	37000	145	0.04744	0.1936	1188000	1279	1.175	2.169
PBS_48_C2_C	PBS	48	C2	C	5	291	29360	115.9	0.001096	0.1085	1249000	1326	0.9168	2.291
TGFB_24_C1_A	TGFB	24	C1	A	8	1579	NA	NA	NA	0.1883	709100	514	1.439	1.994
TGFB_24_C1_B	TGFB	24	C1	B	8	1529	NA	NA	NA	0.1866	591000	440.6	1.402	2.137
TGFB_24_C1_C	TGFB	24	C1	C	8	1228	NA	NA	NA	0.1808	637800	488.4	1.436	1.826
TGFB_24_C2_A	TGFB	24	C2	A	8	1239	71790	199.8	0.1747	0.2242	537500	418.3	1.424	1.902
TGFB_24_C2_B	TGFB	24	C2	B	8	1766	76280	188.5	0.1737	0.2308	641300	475.4	1.473	2.352
TGFB_24_C2_C	TGFB	24	C2	C	8	1437	65720	176	0.1325	0.1899	576500	444.3	1.398	2.127
TGFB_24_C2_D	TGFB	24	C2	D	8	598	59280	182.1	0.1226	0.1726	888600	721.7	1.297	1.493
TGFB_24_C2_D	TGFB	24	C2	D	8	590	74380	195	0.157	0.1882	728500	598.4	1.086	1.87
TGFB_48_C1_A	TGFB	48	C1	A	8	3097	75050	156.6	0.1397	0.2098	526700	356.4	1.594	3.197
TGFB_48_C1_B	TGFB	48	C1	B	8	2702	98220	210.9	0.2014	0.2775	527200	364.2	1.565	3.001
TGFB_48_C1_C	TGFB	48	C1	C	8	2098	88370	213.2	0.2021	0.272	537500	386.6	1.532	2.326
TGFB_48_C2_A	TGFB	48	C2	A	8	2754	87740	192.5	0.1654	0.2364	501200	342.9	1.524	3.196
TGFB_48_C2_B	TGFB	48	C2	B	8	3231	82140	181	0.1459	0.2283	486300	343.7	1.539	3.954
TGFB_48_C2_C	TGFB	48	C2	C	8	1696	90510	201.3	0.1875	0.2579	467000	328.1	1.412	2.27
TGFB_48_C2_C	TGFB	48	C2	C	8	781	67730	207.8	0.1395	0.1562	848000	694.7	1.431	1.512
TGFB_48_C2_C	TGFB	48	C2	C	8	1727	91870	190.7	0.1891	0.2593	560900	377.8	1.439	2.268
