# Supplementary material for: A multi-omic analysis of MCF10A cells provides a resource for integrative assessment of ligand-mediated molecular and phenotypic responses
Source: Commun Biol. 2022 Oct 7;5:1066. doi: 10.1038/s42003-022-03975-9 (PMC9546880; doi:10.1038/s42003-022-03975-9)
Supplement: Supplementary file 4 — Supplementary Data 2 [file 42003_2022_3975_MOESM4_ESM.xlsx]

## Sheet: Figure_2H_data_1
lineage_key	xpixel_T0	ypixel_T0	TID	distance_mean	distance_total	average_velocity	Nr	PID	xpixel	ypixel	tmin	Ival	Lenpixel	D2Spixel	D2Rpixel	D2Ppixel	vpixelmin	Œ±deg	ŒîŒ±deg	well	field	treatment	motherID	generation	lineage	distance	key	well_field	thour	xpixel_rel	ypixel_rel	lineage_D2P	lineage_length	lineage_length_mean	lineage_col
A01_2_9	364.5	745	9	3.53253	342.655	7.06505	415	1	364.5	745	0	82	0	0	NA	NA	NA	NA	NA	A01	2	PBS	0	1	9	0	A01_2_9	A01_2	0	0	0	0	0	0	1
A01_2_9	364.5	745	9	3.53253	342.655	7.06505	416	2	359.5	748.25	30	42	5.963	5.963	NA	5.963	0.199	146.976	NA	A01	2	PBS	0	1	9	5.96343	A01_2_9	A01_2	0.5	-5	3.25	5.96343	5.96343	3.89502	1
A01_2_9	364.5	745	9	3.53253	342.655	7.06505	417	3	365.25	748.25	60	101	11.713	3.335	NA	5.75	0.192	0	-146.976	A01	2	PBS	0	1	9	5.75	A01_2_9	A01_2	1	0.75	3.25	5.75	11.7134	8.04983	1
A01_2_9	364.5	745	9	3.53253	342.655	7.06505	418	4	370.75	741	90	89	20.814	7.42	NA	9.1	0.303	-52.815	-52.815	A01	2	PBS	0	1	9	9.10014	A01_2_9	A01_2	1.5	6.25	-4	9.10014	20.8136	12.8624	1
A01_2_9	364.5	745	9	3.53253	342.655	7.06505	419	5	366.75	741.75	120	43	24.883	3.953	NA	4.07	0.136	169.38	-137.804	A01	2	PBS	0	1	9	4.06971	A01_2_9	A01_2	2	2.25	-3.25	4.06971	24.8833	16.785	1
A01_2_9	364.5	745	9	3.53253	342.655	7.06505	420	6	367.75	744	150	20	27.345	3.4	NA	2.462	0.082	66.038	-103.343	A01	2	PBS	0	1	9	2.46221	A01_2_9	A01_2	2.5	3.25	-1	2.46221	27.3455	20.8594	1
A01_2_9	364.5	745	9	3.53253	342.655	7.06505	421	7	373.75	739	180	91	35.156	11.026	NA	7.81	0.26	-39.806	-105.843	A01	2	PBS	0	1	9	7.81025	A01_2_9	A01_2	3	9.25	-6	7.81025	35.1557	25.3715	1
A01_2_9	364.5	745	9	3.53253	342.655	7.06505	422	8	371	737	210	29	38.556	10.308	NA	3.4	0.113	-143.973	-104.167	A01	2	PBS	0	1	9	3.40037	A01_2_9	A01_2	3.5	6.5	-8	3.40037	38.5561	29.1496	1
A01_2_9	364.5	745	9	3.53253	342.655	7.06505	423	9	374	734.75	240	31	42.306	13.975	NA	3.75	0.125	-36.87	107.103	A01	2	PBS	0	1	9	3.75	A01_2_9	A01_2	4	9.5	-10.25	3.75	42.3061	32.8384	1
A01_2_9	364.5	745	9	3.53253	342.655	7.06505	424	10	375.5	731.25	270	48	46.114	17.609	NA	3.808	0.127	-66.801	-29.932	A01	2	PBS	0	1	9	3.80789	A01_2_9	A01_2	4.5	11	-13.75	3.80789	46.114	37.6389	1
A01_2_9	364.5	745	9	3.53253	342.655	7.06505	425	11	377	729.75	300	39	48.235	19.718	NA	2.121	0.071	-45	21.801	A01	2	PBS	0	1	9	2.12132	A01_2_9	A01_2	5	12.5	-15.25	2.12132	48.2353	41.4137	1
A01_2_9	364.5	745	9	3.53253	342.655	7.06505	426	12	383.5	729.5	330	78	54.74	24.52	NA	6.505	0.217	-2.203	42.797	A01	2	PBS	0	1	9	6.50481	A01_2_9	A01_2	5.5	19	-15.5	6.50481	54.7401	45.6805	1
A01_2_9	364.5	745	9	3.53253	342.655	7.06505	427	13	380	733	360	82	59.69	19.602	NA	4.95	0.165	135	137.203	A01	2	PBS	0	1	9	4.94975	A01_2_9	A01_2	6	15.5	-12	4.94975	59.6899	48.5567	1
A01_2_9	364.5	745	9	3.53253	342.655	7.06505	428	14	374.5	732.25	390	53	65.241	16.204	NA	5.551	0.185	-172.235	52.765	A01	2	PBS	0	1	9	5.5509	A01_2_9	A01_2	6.5	10	-12.75	5.5509	65.2408	51.764	1
A01_2_9	364.5	745	9	3.53253	342.655	7.06505	429	15	370	736.75	420	81	71.605	9.915	NA	6.364	0.212	135	-52.765	A01	2	PBS	0	1	9	6.36396	A01_2_9	A01_2	7	5.5	-8.25	6.36396	71.6047	55.7399	1
A01_2_9	364.5	745	9	3.53253	342.655	7.06505	430	16	366.75	739.25	450	41	75.705	6.175	NA	4.1	0.137	142.431	7.431	A01	2	PBS	0	1	9	4.1003	A01_2_9	A01_2	7.5	2.25	-5.75	4.1003	75.705	58.411	1
A01_2_9	364.5	745	9	3.53253	342.655	7.06505	431	17	366.75	735.75	480	39	79.205	9.52	NA	3.5	0.117	-90	127.569	A01	2	PBS	0	1	9	3.5	A01_2_9	A01_2	8	2.25	-9.25	3.5	79.205	61.8881	1
A01_2_9	364.5	745	9	3.53253	342.655	7.06505	432	18	365.25	739.25	510	43	83.013	5.799	NA	3.808	0.127	113.199	-156.801	A01	2	PBS	0	1	9	3.80789	A01_2_9	A01_2	8.5	0.75	-5.75	3.80789	83.0129	65.2432	1
A01_2_9	364.5	745	9	3.53253	342.655	7.06505	433	19	362.75	740.5	540	32	85.808	4.828	NA	2.795	0.093	153.435	40.236	A01	2	PBS	0	1	9	2.79508	A01_2_9	A01_2	9	-1.75	-4.5	2.79508	85.808	68.5432	1
A01_2_9	364.5	745	9	3.53253	342.655	7.06505	434	20	366.25	742	570	3	89.616	3.473	NA	3.808	0.127	23.199	-130.236	A01	2	PBS	0	1	9	3.80789	A01_2_9	A01_2	9.5	1.75	-3	3.80789	89.6159	71.995	1
A01_2_9	364.5	745	9	3.53253	342.655	7.06505	435	21	369.25	740.25	600	74	93.089	6.718	NA	3.473	0.116	-30.256	-53.455	A01	2	PBS	0	1	9	3.47311	A01_2_9	A01_2	10	4.75	-4.75	3.47311	93.089	75.054	1
A01_2_9	364.5	745	9	3.53253	342.655	7.06505	436	22	365.5	739	630	0	97.042	6.083	NA	3.953	0.132	-161.565	-131.309	A01	2	PBS	0	1	9	3.95285	A01_2_9	A01_2	10.5	1	-6	3.95285	97.0418	76.936	1
A01_2_9	364.5	745	9	3.53253	342.655	7.06505	437	23	365.25	741.5	660	58	99.554	3.579	NA	2.512	0.084	95.711	-102.724	A01	2	PBS	0	1	9	2.51247	A01_2_9	A01_2	11	0.75	-3.5	2.51247	99.5543	79.11	1
A01_2_9	364.5	745	9	3.53253	342.655	7.06505	438	24	369.5	737.75	690	127	105.222	8.807	NA	5.668	0.189	-41.424	-137.134	A01	2	PBS	0	1	9	5.66789	A01_2_9	A01_2	11.5	5	-7.25	5.66789	105.222	80.9422	1
A01_2_9	364.5	745	9	3.53253	342.655	7.06505	439	25	368.5	737.5	720	128	106.253	8.5	NA	1.031	0.034	-165.964	-124.54	A01	2	PBS	0	1	9	1.03078	A01_2_9	A01_2	12	4	-7.5	1.03078	106.253	82.6531	1
A01_2_9	364.5	745	9	3.53253	342.655	7.06505	440	26	377.25	713	750	28	132.269	34.447	NA	26.016	0.867	-70.346	95.618	A01	2	PBS	0	1	9	26.0156	A01_2_9	A01_2	12.5	12.75	-32	26.0156	132.269	85.4263	1
A01_2_9	364.5	745	9	3.53253	342.655	7.06505	441	27	383.75	705.25	780	31	142.384	44.166	NA	10.115	0.337	-50.013	20.333	A01	2	PBS	0	1	9	10.115	A01_2_9	A01_2	13	19.25	-39.75	10.115	142.384	87.51	1
A01_2_9	364.5	745	9	3.53253	342.655	7.06505	442	28	383.25	702.75	810	14	144.933	46.224	NA	2.55	0.085	-101.31	-51.297	A01	2	PBS	0	1	9	2.54951	A01_2_9	A01_2	13.5	18.75	-42.25	2.54951	144.933	92.0545	1
A01_2_9	364.5	745	9	3.53253	342.655	7.06505	443	29	387	703.25	840	36	148.716	47.427	NA	3.783	0.126	7.595	108.905	A01	2	PBS	0	1	9	3.78319	A01_2_9	A01_2	14	22.5	-41.75	3.78319	148.716	95.3399	1
A01_2_9	364.5	745	9	3.53253	342.655	7.06505	444	30	389.75	698.5	870	21	154.205	52.913	NA	5.489	0.183	-59.931	-67.526	A01	2	PBS	0	1	9	5.48862	A01_2_9	A01_2	14.5	25.25	-46.5	5.48862	154.205	98.3058	1
A01_2_9	364.5	745	9	3.53253	342.655	7.06505	445	31	393.5	694.25	900	69	159.873	58.451	NA	5.668	0.189	-48.576	11.355	A01	2	PBS	0	1	9	5.66789	A01_2_9	A01_2	15	29	-50.75	5.66789	159.873	101.003	1
A01_2_9	364.5	745	9	3.53253	342.655	7.06505	446	32	396.75	692.25	930	37	163.689	61.827	NA	3.816	0.127	-31.608	16.969	A01	2	PBS	0	1	9	3.81608	A01_2_9	A01_2	15.5	32.25	-52.75	3.81608	163.689	102.88	1
A01_2_9	364.5	745	9	3.53253	342.655	7.06505	447	33	402.75	688	960	1	171.042	68.644	NA	7.353	0.245	-35.311	-3.704	A01	2	PBS	0	1	9	7.35272	A01_2_9	A01_2	16	38.25	-57	7.35272	171.042	105.26	1
A01_2_9	364.5	745	9	3.53253	342.655	7.06505	448	34	404	686.75	990	6	172.809	70.38	NA	1.768	0.059	-45	-9.689	A01	2	PBS	0	1	9	1.76777	A01_2_9	A01_2	16.5	39.5	-58.25	1.76777	172.809	106.803	1
A01_2_9	364.5	745	9	3.53253	342.655	7.06505	449	35	405.5	683	1020	35	176.848	74.33	NA	4.039	0.135	-68.199	-23.199	A01	2	PBS	0	1	9	4.03887	A01_2_9	A01_2	17	41	-62	4.03887	176.848	108.9	1
A01_2_9	364.5	745	9	3.53253	342.655	7.06505	450	36	408	681.25	1050	55	179.9	77.177	NA	3.052	0.102	-34.992	33.207	A01	2	PBS	0	1	9	3.05164	A01_2_9	A01_2	17.5	43.5	-63.75	3.05164	179.9	110.84	1
A01_2_9	364.5	745	9	3.53253	342.655	7.06505	451	37	409.25	681.25	1080	30	181.15	77.889	NA	1.25	0.042	0	34.992	A01	2	PBS	0	1	9	1.25	A01_2_9	A01_2	18	44.75	-63.75	1.25	181.15	112.914	1
A01_2_9	364.5	745	9	3.53253	342.655	7.06505	452	38	410.5	679	1110	38	183.724	80.449	NA	2.574	0.086	-60.945	-60.945	A01	2	PBS	0	1	9	2.57391	A01_2_9	A01_2	18.5	46	-66	2.57391	183.724	114.565	1
A01_2_9	364.5	745	9	3.53253	342.655	7.06505	453	39	417	675	1140	69	191.356	87.5	NA	7.632	0.254	-31.608	29.338	A01	2	PBS	0	1	9	7.63217	A01_2_9	A01_2	19	52.5	-70	7.63217	191.356	116.591	1
A01_2_9	364.5	745	9	3.53253	342.655	7.06505	454	40	417.25	674.75	1170	4	191.709	87.85	NA	0.354	0.012	-45	-13.392	A01	2	PBS	0	1	9	0.353553	A01_2_9	A01_2	19.5	52.75	-70.25	0.353553	191.709	118.75	1
A01_2_9	364.5	745	9	3.53253	342.655	7.06505	455	41	419.75	675	1200	0	194.222	89.177	NA	2.512	0.084	5.711	50.711	A01	2	PBS	0	1	9	2.51247	A01_2_9	A01_2	20	55.25	-70	2.51247	194.222	121.184	1
A01_2_9	364.5	745	9	3.53253	342.655	7.06505	456	42	419	675.75	1230	57	195.283	88.124	NA	1.061	0.035	135	129.289	A01	2	PBS	0	1	9	1.06066	A01_2_9	A01_2	20.5	54.5	-69.25	1.06066	195.283	122.969	1
A01_2_9	364.5	745	9	3.53253	342.655	7.06505	457	43	419	675.75	1260	27	195.283	88.124	NA	0	0	0	-135	A01	2	PBS	0	1	9	0	A01_2_9	A01_2	21	54.5	-69.25	0	195.283	124.052	1
A01_2_9	364.5	745	9	3.53253	342.655	7.06505	458	44	421.5	673.75	1290	35	198.484	91.245	NA	3.202	0.107	-38.66	-38.66	A01	2	PBS	0	1	9	3.20156	A01_2_9	A01_2	21.5	57	-71.25	3.20156	198.484	126.019	1
A01_2_9	364.5	745	9	3.53253	342.655	7.06505	459	45	421.75	673.5	1320	38	198.838	91.596	NA	0.354	0.012	-45	-6.34	A01	2	PBS	0	1	9	0.353553	A01_2_9	A01_2	22	57.25	-71.5	0.353553	198.838	127.433	1
A01_2_9	364.5	745	9	3.53253	342.655	7.06505	460	46	421.75	673.5	1350	92	198.838	91.596	NA	0	0	0	45	A01	2	PBS	0	1	9	0	A01_2_9	A01_2	22.5	57.25	-71.5	0	198.838	128.925	1
A01_2_9	364.5	745	9	3.53253	342.655	7.06505	461	47	420.5	673.5	1380	91	200.088	90.82	NA	1.25	0.042	180	180	A01	2	PBS	0	1	9	1.25	A01_2_9	A01_2	23	56	-71.5	1.25	200.088	130.286	1
A01_2_9	364.5	745	9	3.53253	342.655	7.06505	462	48	422.5	669.75	1410	87	204.338	95.008	NA	4.25	0.142	-61.928	118.072	A01	2	PBS	0	1	9	4.25	A01_2_9	A01_2	23.5	58	-75.25	4.25	204.338	131.608	1
A01_2_9	364.5	745	9	3.53253	342.655	7.06505	463	49	425.5	671	1440	38	207.588	95.901	NA	3.25	0.108	22.62	84.547	A01	2	PBS	0	1	9	3.25	A01_2_9	A01_2	24	61	-74	3.25	207.588	136.321	1
A01_2_9	364.5	745	9	3.53253	342.655	7.06505	464	50	428	668.75	1470	38	210.951	99.229	NA	3.363	0.112	-41.987	-64.607	A01	2	PBS	0	1	9	3.36341	A01_2_9	A01_2	24.5	63.5	-76.25	3.36341	210.951	137.565	1
A01_2_9	364.5	745	9	3.53253	342.655	7.06505	465	51	429.5	668.25	1500	1	212.532	100.576	NA	1.581	0.053	-18.435	23.552	A01	2	PBS	0	1	9	1.58114	A01_2_9	A01_2	25	65	-76.75	1.58114	212.532	139.165	1
A01_2_9	364.5	745	9	3.53253	342.655	7.06505	466	52	430.75	666	1530	42	215.106	103.102	NA	2.574	0.086	-60.945	-42.51	A01	2	PBS	0	1	9	2.57391	A01_2_9	A01_2	25.5	66.25	-79	2.57391	215.106	140.546	1
A01_2_9	364.5	745	9	3.53253	342.655	7.06505	467	53	433	664	1560	44	218.117	106.081	NA	3.01	0.1	-41.634	19.312	A01	2	PBS	0	1	9	3.0104	A01_2_9	A01_2	26	68.5	-81	3.0104	218.117	142.214	1
A01_2_9	364.5	745	9	3.53253	342.655	7.06505	468	54	435.25	663	1590	47	220.579	108.303	NA	2.462	0.082	-23.962	17.671	A01	2	PBS	0	1	9	2.46221	A01_2_9	A01_2	26.5	70.75	-82	2.46221	220.579	143.679	1
A01_2_9	364.5	745	9	3.53253	342.655	7.06505	469	55	438.5	662.25	1620	79	223.914	111.012	NA	3.335	0.111	-12.995	10.968	A01	2	PBS	0	1	9	3.33542	A01_2_9	A01_2	27	74	-82.75	3.33542	223.914	145.323	1
A01_2_9	364.5	745	9	3.53253	342.655	7.06505	470	56	437.5	660.25	1650	53	226.15	111.855	NA	2.236	0.075	-116.565	-103.57	A01	2	PBS	0	1	9	2.23607	A01_2_9	A01_2	27.5	73	-84.75	2.23607	226.15	147.215	1
A01_2_9	364.5	745	9	3.53253	342.655	7.06505	471	57	437.75	658.5	1680	65	227.918	113.348	NA	1.768	0.059	-81.87	34.695	A01	2	PBS	0	1	9	1.76777	A01_2_9	A01_2	28	73.25	-86.5	1.76777	227.918	151.956	1
A01_2_9	364.5	745	9	3.53253	342.655	7.06505	472	58	436.5	660	1710	58	229.871	111.396	NA	1.953	0.065	129.806	-148.325	A01	2	PBS	0	1	9	1.95256	A01_2_9	A01_2	28.5	72	-85	1.95256	229.871	153.079	1
A01_2_9	364.5	745	9	3.53253	342.655	7.06505	473	59	436.5	660	1740	53	229.871	111.396	NA	0	0	0	-129.806	A01	2	PBS	0	1	9	0	A01_2_9	A01_2	29	72	-85	0	229.871	154.323	1
A01_2_9	364.5	745	9	3.53253	342.655	7.06505	474	60	435.5	662	1770	79	232.107	109.225	NA	2.236	0.075	116.565	116.565	A01	2	PBS	0	1	9	2.23607	A01_2_9	A01_2	29.5	71	-83	2.23607	232.107	155.536	1
A01_2_9	364.5	745	9	3.53253	342.655	7.06505	475	61	439.75	656.5	1800	79	239.057	116.167	NA	6.951	0.232	-52.306	-168.871	A01	2	PBS	0	1	9	6.95072	A01_2_9	A01_2	30	75.25	-88.5	6.95072	239.057	157	1
A01_2_9	364.5	745	9	3.53253	342.655	7.06505	476	62	447.25	653	1830	64	247.334	123.74	NA	8.276	0.276	-25.017	27.289	A01	2	PBS	0	1	9	8.27647	A01_2_9	A01_2	30.5	82.75	-92	8.27647	247.334	158.888	1
A01_2_9	364.5	745	9	3.53253	342.655	7.06505	477	63	451.75	649.25	1860	80	253.192	129.54	NA	5.858	0.195	-39.806	-14.789	A01	2	PBS	0	1	9	5.85769	A01_2_9	A01_2	31	87.25	-95.75	5.85769	253.192	160.73	1
A01_2_9	364.5	745	9	3.53253	342.655	7.06505	478	64	454.5	645.5	1890	50	257.842	134.165	NA	4.65	0.155	-53.746	-13.941	A01	2	PBS	0	1	9	4.65027	A01_2_9	A01_2	31.5	90	-99.5	4.65027	257.842	162.396	1
A01_2_9	364.5	745	9	3.53253	342.655	7.06505	479	65	455	645	1920	76	258.549	134.871	NA	0.707	0.024	-45	8.746	A01	2	PBS	0	1	9	0.707107	A01_2_9	A01_2	32	90.5	-100	0.707107	258.549	163.779	1
A01_2_9	364.5	745	9	3.53253	342.655	7.06505	480	66	457.25	642.5	1950	20	261.912	138.235	NA	3.363	0.112	-48.013	-3.013	A01	2	PBS	0	1	9	3.36341	A01_2_9	A01_2	32.5	92.75	-102.5	3.36341	261.912	165.463	1
A01_2_9	364.5	745	9	3.53253	342.655	7.06505	481	67	459.5	639.25	1980	91	265.865	142.155	NA	3.953	0.132	-55.305	-7.292	A01	2	PBS	0	1	9	3.95285	A01_2_9	A01_2	33	95	-105.75	3.95285	265.865	167.275	1
A01_2_9	364.5	745	9	3.53253	342.655	7.06505	482	68	460.25	638.25	2010	0	267.115	143.4	NA	1.25	0.042	-53.13	2.175	A01	2	PBS	0	1	9	1.25	A01_2_9	A01_2	33.5	95.75	-106.75	1.25	267.115	169.354	1
A01_2_9	364.5	745	9	3.53253	342.655	7.06505	483	69	460.25	637.25	2040	159	268.115	144.146	NA	1	0.033	-90	-36.87	A01	2	PBS	0	1	9	1	A01_2_9	A01_2	34	95.75	-107.75	1	268.115	171.277	1
A01_2_9	364.5	745	9	3.53253	342.655	7.06505	484	70	462.25	636.5	2070	60	270.251	146.039	NA	2.136	0.071	-20.556	69.444	A01	2	PBS	0	1	9	2.136	A01_2_9	A01_2	34.5	97.75	-108.5	2.136	270.251	172.662	1
A01_2_9	364.5	745	9	3.53253	342.655	7.06505	485	71	463.5	636.25	2100	140	271.526	147.063	NA	1.275	0.042	-11.31	9.246	A01	2	PBS	0	1	9	1.27475	A01_2_9	A01_2	35	99	-108.75	1.27475	271.526	173.879	1
A01_2_9	364.5	745	9	3.53253	342.655	7.06505	486	72	460	636.5	2130	88	275.035	144.542	NA	3.509	0.117	175.914	-172.776	A01	2	PBS	0	1	9	3.50892	A01_2_9	A01_2	35.5	95.5	-108.5	3.50892	275.035	175.863	1
A01_2_9	364.5	745	9	3.53253	342.655	7.06505	487	73	458.5	636.25	2160	82	276.556	143.745	NA	1.521	0.051	-170.538	13.548	A01	2	PBS	0	1	9	1.52069	A01_2_9	A01_2	36	94	-108.75	1.52069	276.556	177.684	1
A01_2_9	364.5	745	9	3.53253	342.655	7.06505	488	74	458.25	635.25	2190	94	277.586	144.34	NA	1.031	0.034	-104.036	66.501	A01	2	PBS	0	1	9	1.03078	A01_2_9	A01_2	36.5	93.75	-109.75	1.03078	277.586	179.66	1
A01_2_9	364.5	745	9	3.53253	342.655	7.06505	489	75	459.25	634.5	2220	143	278.836	145.56	NA	1.25	0.042	-36.87	67.166	A01	2	PBS	0	1	9	1.25	A01_2_9	A01_2	37	94.75	-110.5	1.25	278.836	181.484	1
A01_2_9	364.5	745	9	3.53253	342.655	7.06505	490	76	462.75	634	2250	131	282.372	148.237	NA	3.536	0.118	-8.13	28.74	A01	2	PBS	0	1	9	3.53553	A01_2_9	A01_2	37.5	98.25	-111	3.53553	282.372	183.457	1
A01_2_9	364.5	745	9	3.53253	342.655	7.06505	491	77	461.5	634	2280	120	283.622	147.411	NA	1.25	0.042	180	-171.87	A01	2	PBS	0	1	9	1.25	A01_2_9	A01_2	38	97	-111	1.25	283.622	184.728	1
A01_2_9	364.5	745	9	3.53253	342.655	7.06505	492	78	456.25	633.75	2310	172	288.878	144.203	NA	5.256	0.175	-177.274	2.726	A01	2	PBS	0	1	9	5.25595	A01_2_9	A01_2	38.5	91.75	-111.25	5.25595	288.878	186.006	1
A01_2_9	364.5	745	9	3.53253	342.655	7.06505	493	79	457.25	633.25	2340	108	289.996	145.226	NA	1.118	0.037	-26.565	150.709	A01	2	PBS	0	1	9	1.11803	A01_2_9	A01_2	39	92.75	-111.75	1.11803	289.996	187.179	1
A01_2_9	364.5	745	9	3.53253	342.655	7.06505	494	80	460.25	632.25	2370	125	293.158	147.921	NA	3.162	0.105	-18.435	8.13	A01	2	PBS	0	1	9	3.16228	A01_2_9	A01_2	39.5	95.75	-112.75	3.16228	293.158	188.449	1
A01_2_9	364.5	745	9	3.53253	342.655	7.06505	495	81	457.5	632	2400	88	295.919	146.349	NA	2.761	0.092	-174.806	-156.371	A01	2	PBS	0	1	9	2.76134	A01_2_9	A01_2	40	93	-113	2.76134	295.919	189.856	1
A01_2_9	364.5	745	9	3.53253	342.655	7.06505	496	82	455.25	633.75	2430	95	298.77	143.569	NA	2.85	0.095	142.125	-43.069	A01	2	PBS	0	1	9	2.85044	A01_2_9	A01_2	40.5	90.75	-111.25	2.85044	298.77	191.093	1
A01_2_9	364.5	745	9	3.53253	342.655	7.06505	497	83	454.25	634.75	2460	54	300.184	142.162	NA	1.414	0.047	135	-7.125	A01	2	PBS	0	1	9	1.41421	A01_2_9	A01_2	41	89.75	-110.25	1.41421	300.184	192.004	1
A01_2_9	364.5	745	9	3.53253	342.655	7.06505	498	84	456.5	635.5	2490	110	302.556	143.018	NA	2.372	0.079	18.435	-116.565	A01	2	PBS	0	1	9	2.37171	A01_2_9	A01_2	41.5	92	-109.5	2.37171	302.556	193.317	1
A01_2_9	364.5	745	9	3.53253	342.655	7.06505	499	85	464	636.75	2520	92	310.159	147.032	NA	7.603	0.253	9.462	-8.973	A01	2	PBS	0	1	9	7.60345	A01_2_9	A01_2	42	99.5	-108.25	7.60345	310.159	195.166	1
A01_2_9	364.5	745	9	3.53253	342.655	7.06505	500	86	460.5	638	2550	71	313.876	143.753	NA	3.717	0.124	160.346	150.884	A01	2	PBS	0	1	9	3.71652	A01_2_9	A01_2	42.5	96	-107	3.71652	313.876	196.56	1
A01_2_9	364.5	745	9	3.53253	342.655	7.06505	501	87	459.25	640	2580	107	316.234	141.43	NA	2.358	0.079	122.005	-38.341	A01	2	PBS	0	1	9	2.3585	A01_2_9	A01_2	43	94.75	-105	2.3585	316.234	197.872	1
A01_2_9	364.5	745	9	3.53253	342.655	7.06505	502	88	463.75	635.5	2610	48	322.598	147.786	NA	6.364	0.212	-45	-167.005	A01	2	PBS	0	1	9	6.36396	A01_2_9	A01_2	43.5	99.25	-109.5	6.36396	322.598	199.135	1
A01_2_9	364.5	745	9	3.53253	342.655	7.06505	503	89	460.75	638	2640	140	326.503	143.92	NA	3.905	0.13	140.194	-174.806	A01	2	PBS	0	1	9	3.90512	A01_2_9	A01_2	44	96.25	-107	3.90512	326.503	200.498	1
A01_2_9	364.5	745	9	3.53253	342.655	7.06505	504	90	461.75	639.25	2670	127	328.104	143.668	NA	1.601	0.053	51.34	-88.854	A01	2	PBS	0	1	9	1.60078	A01_2_9	A01_2	44.5	97.25	-105.75	1.60078	328.104	202.061	1
A01_2_9	364.5	745	9	3.53253	342.655	7.06505	505	91	462.5	634.75	2700	144	332.666	147.51	NA	4.562	0.152	-80.538	-131.878	A01	2	PBS	0	1	9	4.56207	A01_2_9	A01_2	45	98	-110.25	4.56207	332.666	203.773	1
A01_2_9	364.5	745	9	3.53253	342.655	7.06505	506	92	462.25	633.25	2730	143	334.187	148.469	NA	1.521	0.051	-99.462	-18.925	A01	2	PBS	0	1	9	1.52069	A01_2_9	A01_2	45.5	97.75	-111.75	1.52069	334.187	205.084	1
A01_2_9	364.5	745	9	3.53253	342.655	7.06505	507	93	464.5	632.5	2760	105	336.559	150.52	NA	2.372	0.079	-18.435	81.027	A01	2	PBS	0	1	9	2.37171	A01_2_9	A01_2	46	100	-112.5	2.37171	336.559	206.366	1
A01_2_9	364.5	745	9	3.53253	342.655	7.06505	508	94	464.5	631.75	2790	112	337.309	151.081	NA	0.75	0.025	-90	-71.565	A01	2	PBS	0	1	9	0.75	A01_2_9	A01_2	46.5	100	-113.25	0.75	337.309	207.826	1
A01_2_9	364.5	745	9	3.53253	342.655	7.06505	509	95	463.75	630.75	2820	90	338.559	151.339	NA	1.25	0.042	-126.87	-36.87	A01	2	PBS	0	1	9	1.25	A01_2_9	A01_2	47	99.25	-114.25	1.25	338.559	209.173	1
A01_2_9	364.5	745	9	3.53253	342.655	7.06505	510	96	466.5	630.75	2850	89	341.309	153.157	NA	2.75	0.092	0	126.87	A01	2	PBS	0	1	9	2.75	A01_2_9	A01_2	47.5	102	-114.25	2.75	341.309	210.885	1
A01_2_9	364.5	745	9	3.53253	342.655	7.06505	511	97	466	632	2880	85	342.655	151.892	NA	1.346	0.045	111.801	111.801	A01	2	PBS	0	1	9	1.34629	A01_2_9	A01_2	48	101.5	-113	1.34629	342.655	212.479	1
A01_5_12	1228.83	701.833	12	1.12608	109.23	2.25215	961	1	1228.83	701.833	0	61	0	0	NA	NA	NA	NA	NA	A01	5	PBS	0	1	12	0	A01_5_12	A01_5	0	0	0	0	0	0	9
A01_5_12	1228.83	701.833	12	1.12608	109.23	2.25215	962	2	1228.83	701.833	30	78	0	0	NA	0	0	0	NA	A01	5	PBS	0	1	12	0	A01_5_12	A01_5	0.5	0	0	0	0	3.89502	9
A01_5_12	1228.83	701.833	12	1.12608	109.23	2.25215	963	3	1228.17	697.833	60	83	4.055	4.055	NA	4.055	0.135	-99.462	-99.462	A01	5	PBS	0	1	12	4.05507	A01_5_12	A01_5	1	-0.666	-4	4.05507	4.05507	8.04983	9
A01_5_12	1228.83	701.833	12	1.12608	109.23	2.25215	964	4	1227.5	697.833	90	130	4.722	4.216	NA	0.667	0.022	180	-80.538	A01	5	PBS	0	1	12	0.667	A01_5_12	A01_5	1.5	-1.333	-4	0.667	4.72207	12.8624	9
A01_5_12	1228.83	701.833	12	1.12608	109.23	2.25215	965	5	1226.83	699.833	120	78	6.83	2.828	NA	2.108	0.07	108.435	-71.565	A01	5	PBS	0	1	12	2.10829	A01_5_12	A01_5	2	-2	-2	2.10829	6.83036	16.785	9
A01_5_12	1228.83	701.833	12	1.12608	109.23	2.25215	966	6	1228.83	701.167	150	129	9.234	0.667	NA	2.404	0.08	33.69	-74.745	A01	5	PBS	0	1	12	2.40407	A01_5_12	A01_5	2.5	0	-0.666	2.40407	9.23443	20.8594	9
A01_5_12	1228.83	701.833	12	1.12608	109.23	2.25215	967	7	1230.17	701.833	180	115	10.724	1.333	NA	1.491	0.05	26.565	-7.125	A01	5	PBS	0	1	12	1.49101	A01_5_12	A01_5	3	1.334	0	1.49101	10.7254	25.3715	9
A01_5_12	1228.83	701.833	12	1.12608	109.23	2.25215	968	8	1229.5	697.833	210	154	14.78	4.055	NA	4.055	0.135	-99.462	-126.027	A01	5	PBS	0	1	12	4.05523	A01_5_12	A01_5	3.5	0.667	-4	4.05523	14.7807	29.1496	9
A01_5_12	1228.83	701.833	12	1.12608	109.23	2.25215	969	9	1229.5	697.833	240	96	14.78	4.055	NA	0	0	0	99.462	A01	5	PBS	0	1	12	0	A01_5_12	A01_5	4	0.667	-4	0	14.7807	32.8384	9
A01_5_12	1228.83	701.833	12	1.12608	109.23	2.25215	970	10	1229.5	697.833	270	155	14.78	4.055	NA	0	0	0	0	A01	5	PBS	0	1	12	0	A01_5_12	A01_5	4.5	0.667	-4	0	14.7807	37.6389	9
A01_5_12	1228.83	701.833	12	1.12608	109.23	2.25215	971	11	1229.5	697.833	300	118	14.78	4.055	NA	0	0	0	0	A01	5	PBS	0	1	12	0	A01_5_12	A01_5	5	0.667	-4	0	14.7807	41.4137	9
A01_5_12	1228.83	701.833	12	1.12608	109.23	2.25215	972	12	1230.17	700.5	330	110	17.528	1.886	NA	2.749	0.092	75.964	75.964	A01	5	PBS	0	1	12	2.74914	A01_5_12	A01_5	5.5	1.334	-1.333	2.74914	17.5298	45.6805	9
A01_5_12	1228.83	701.833	12	1.12608	109.23	2.25215	973	13	1230.17	700.5	360	71	17.528	1.886	NA	0	0	0	-75.964	A01	5	PBS	0	1	12	0	A01_5_12	A01_5	6	1.334	-1.333	0	17.5298	48.5567	9
A01_5_12	1228.83	701.833	12	1.12608	109.23	2.25215	974	14	1236.83	697.833	390	80	24.709	8.944	NA	7.18	0.239	-21.801	-21.801	A01	5	PBS	0	1	12	7.17972	A01_5_12	A01_5	6.5	8	-4	7.17972	24.7095	51.764	9
A01_5_12	1228.83	701.833	12	1.12608	109.23	2.25215	975	15	1240.17	695.167	420	78	28.977	13.149	NA	4.269	0.142	-38.66	-16.858	A01	5	PBS	0	1	12	4.26885	A01_5_12	A01_5	7	11.334	-6.666	4.26885	28.9784	55.7399	9
A01_5_12	1228.83	701.833	12	1.12608	109.23	2.25215	976	16	1237.5	697.833	450	149	32.749	9.545	NA	3.771	0.126	135	173.66	A01	5	PBS	0	1	12	3.771	A01_5_12	A01_5	7.5	8.667	-4	3.771	32.7494	58.411	9
A01_5_12	1228.83	701.833	12	1.12608	109.23	2.25215	977	17	1238.83	697.833	480	68	34.082	10.77	NA	1.333	0.044	0	-135	A01	5	PBS	0	1	12	1.333	A01_5_12	A01_5	8	10	-4	1.333	34.0824	61.8881	9
A01_5_12	1228.83	701.833	12	1.12608	109.23	2.25215	978	18	1236.83	697.833	510	135	36.082	8.944	NA	2	0.067	180	180	A01	5	PBS	0	1	12	2	A01_5_12	A01_5	8.5	8	-4	2	36.0824	65.2432	9
A01_5_12	1228.83	701.833	12	1.12608	109.23	2.25215	979	19	1236.83	697.833	540	81	36.082	8.944	NA	0	0	0	-180	A01	5	PBS	0	1	12	0	A01_5_12	A01_5	9	8	-4	0	36.0824	68.5432	9
A01_5_12	1228.83	701.833	12	1.12608	109.23	2.25215	980	20	1236.83	700.5	570	47	38.749	8.11	NA	2.667	0.089	90	90	A01	5	PBS	0	1	12	2.667	A01_5_12	A01_5	9.5	8	-1.333	2.667	38.7494	71.995	9
A01_5_12	1228.83	701.833	12	1.12608	109.23	2.25215	981	21	1236.17	701.167	600	86	39.691	7.364	NA	0.943	0.031	135	45	A01	5	PBS	0	1	12	0.942574	A01_5_12	A01_5	10	7.334	-0.666	0.942574	39.692	75.054	9
A01_5_12	1228.83	701.833	12	1.12608	109.23	2.25215	982	22	1236.83	697.833	630	90	43.091	8.944	NA	3.399	0.113	-78.69	146.31	A01	5	PBS	0	1	12	3.39987	A01_5_12	A01_5	10.5	8	-4	3.39987	43.0918	76.936	9
A01_5_12	1228.83	701.833	12	1.12608	109.23	2.25215	983	23	1238.17	699.167	660	118	44.976	9.707	NA	1.886	0.063	45	123.69	A01	5	PBS	0	1	12	1.88656	A01_5_12	A01_5	11	9.334	-2.666	1.88656	44.9784	79.11	9
A01_5_12	1228.83	701.833	12	1.12608	109.23	2.25215	984	24	1237.5	699.167	690	61	45.643	9.068	NA	0.667	0.022	180	135	A01	5	PBS	0	1	12	0.667	A01_5_12	A01_5	11.5	8.667	-2.666	0.667	45.6454	80.9422	9
A01_5_12	1228.83	701.833	12	1.12608	109.23	2.25215	985	25	1238.17	698.5	720	49	46.586	9.911	NA	0.943	0.031	-45	135	A01	5	PBS	0	1	12	0.94328	A01_5_12	A01_5	12	9.334	-3.333	0.94328	46.5887	82.6531	9
A01_5_12	1228.83	701.833	12	1.12608	109.23	2.25215	986	26	1240.17	698.5	750	104	48.586	11.813	NA	2	0.067	0	45	A01	5	PBS	0	1	12	2	A01_5_12	A01_5	12.5	11.334	-3.333	2	48.5887	85.4263	9
A01_5_12	1228.83	701.833	12	1.12608	109.23	2.25215	987	27	1239.5	699.167	780	124	49.529	10.995	NA	0.943	0.031	135	135	A01	5	PBS	0	1	12	0.94328	A01_5_12	A01_5	13	10.667	-2.666	0.94328	49.532	87.51	9
A01_5_12	1228.83	701.833	12	1.12608	109.23	2.25215	988	28	1238.83	700.5	810	38	51.019	10.088	NA	1.491	0.05	116.565	-18.435	A01	5	PBS	0	1	12	1.49056	A01_5_12	A01_5	13.5	10	-1.333	1.49056	51.0225	92.0545	9
A01_5_12	1228.83	701.833	12	1.12608	109.23	2.25215	989	29	1238.83	700.5	840	88	51.019	10.088	NA	0	0	0	-116.565	A01	5	PBS	0	1	12	0	A01_5_12	A01_5	14	10	-1.333	0	51.0225	95.3399	9
A01_5_12	1228.83	701.833	12	1.12608	109.23	2.25215	990	30	1238.17	703.167	870	72	53.768	9.428	NA	2.749	0.092	104.036	104.036	A01	5	PBS	0	1	12	2.7489	A01_5_12	A01_5	14.5	9.334	1.334	2.7489	53.7714	98.3058	9
A01_5_12	1228.83	701.833	12	1.12608	109.23	2.25215	991	31	1238.17	703.167	900	24	53.768	9.428	NA	0	0	0	-104.036	A01	5	PBS	0	1	12	0	A01_5_12	A01_5	15	9.334	1.334	0	53.7714	101.003	9
A01_5_12	1228.83	701.833	12	1.12608	109.23	2.25215	992	32	1238.17	703.167	930	84	53.768	9.428	NA	0	0	0	0	A01	5	PBS	0	1	12	0	A01_5_12	A01_5	15.5	9.334	1.334	0	53.7714	102.88	9
A01_5_12	1228.83	701.833	12	1.12608	109.23	2.25215	993	33	1239.5	703.167	960	107	55.101	10.75	NA	1.333	0.044	0	0	A01	5	PBS	0	1	12	1.333	A01_5_12	A01_5	16	10.667	1.334	1.333	55.1044	105.26	9
A01_5_12	1228.83	701.833	12	1.12608	109.23	2.25215	994	34	1236.83	703.167	990	104	57.768	8.11	NA	2.667	0.089	180	180	A01	5	PBS	0	1	12	2.667	A01_5_12	A01_5	16.5	8	1.334	2.667	57.7714	106.803	9
A01_5_12	1228.83	701.833	12	1.12608	109.23	2.25215	995	35	1235.5	703.167	1020	163	59.101	6.799	NA	1.333	0.044	180	0	A01	5	PBS	0	1	12	1.333	A01_5_12	A01_5	17	6.667	1.334	1.333	59.1044	108.9	9
A01_5_12	1228.83	701.833	12	1.12608	109.23	2.25215	996	36	1236.17	701.167	1050	116	61.21	7.364	NA	2.108	0.07	-71.565	108.435	A01	5	PBS	0	1	12	2.10829	A01_5_12	A01_5	17.5	7.334	-0.666	2.10829	61.2127	110.84	9
A01_5_12	1228.83	701.833	12	1.12608	109.23	2.25215	997	37	1236.17	700.5	1080	70	61.876	7.454	NA	0.667	0.022	-90	-18.435	A01	5	PBS	0	1	12	0.667	A01_5_12	A01_5	18	7.334	-1.333	0.667	61.8797	112.914	9
A01_5_12	1228.83	701.833	12	1.12608	109.23	2.25215	998	38	1238.83	697.833	1110	114	65.647	10.77	NA	3.771	0.126	-45	45	A01	5	PBS	0	1	12	3.771	A01_5_12	A01_5	18.5	10	-4	3.771	65.6507	114.565	9
A01_5_12	1228.83	701.833	12	1.12608	109.23	2.25215	999	39	1236.17	700.5	1140	73	69.419	7.454	NA	3.771	0.126	135	180	A01	5	PBS	0	1	12	3.771	A01_5_12	A01_5	19	7.334	-1.333	3.771	69.4217	116.591	9
A01_5_12	1228.83	701.833	12	1.12608	109.23	2.25215	1000	40	1235.5	700.5	1170	68	70.085	6.799	NA	0.667	0.022	180	45	A01	5	PBS	0	1	12	0.667	A01_5_12	A01_5	19.5	6.667	-1.333	0.667	70.0887	118.75	9
A01_5_12	1228.83	701.833	12	1.12608	109.23	2.25215	1001	41	1238.17	697.833	1200	111	73.857	10.154	NA	3.771	0.126	-45	135	A01	5	PBS	0	1	12	3.77171	A01_5_12	A01_5	20	9.334	-4	3.77171	73.8604	121.184	9
A01_5_12	1228.83	701.833	12	1.12608	109.23	2.25215	1002	42	1238.17	698.5	1230	144	74.523	9.911	NA	0.667	0.022	90	135	A01	5	PBS	0	1	12	0.667	A01_5_12	A01_5	20.5	9.334	-3.333	0.667	74.5274	122.969	9
A01_5_12	1228.83	701.833	12	1.12608	109.23	2.25215	1003	43	1238.17	699.833	1260	84	75.857	9.545	NA	1.333	0.044	90	0	A01	5	PBS	0	1	12	1.333	A01_5_12	A01_5	21	9.334	-2	1.333	75.8604	124.052	9
A01_5_12	1228.83	701.833	12	1.12608	109.23	2.25215	1004	44	1240.17	699.833	1290	16	77.857	11.508	NA	2	0.067	0	-90	A01	5	PBS	0	1	12	2	A01_5_12	A01_5	21.5	11.334	-2	2	77.8604	126.019	9
A01_5_12	1228.83	701.833	12	1.12608	109.23	2.25215	1005	45	1237.5	699.167	1320	55	80.605	9.068	NA	2.749	0.092	-165.964	-165.964	A01	5	PBS	0	1	12	2.7489	A01_5_12	A01_5	22	8.667	-2.666	2.7489	80.6093	127.433	9
A01_5_12	1228.83	701.833	12	1.12608	109.23	2.25215	1006	46	1236.83	699.833	1350	76	81.548	8.246	NA	0.943	0.031	135	-59.036	A01	5	PBS	0	1	12	0.942574	A01_5_12	A01_5	22.5	8	-2	0.942574	81.5519	128.925	9
A01_5_12	1228.83	701.833	12	1.12608	109.23	2.25215	1007	47	1236.83	699.833	1380	14	81.548	8.246	NA	0	0	0	-135	A01	5	PBS	0	1	12	0	A01_5_12	A01_5	23	8	-2	0	81.5519	130.286	9
A01_5_12	1228.83	701.833	12	1.12608	109.23	2.25215	1008	48	1233.5	698.5	1410	117	85.138	5.735	NA	3.59	0.12	-158.199	-158.199	A01	5	PBS	0	1	12	3.58968	A01_5_12	A01_5	23.5	4.667	-3.333	3.58968	85.1416	131.608	9
A01_5_12	1228.83	701.833	12	1.12608	109.23	2.25215	1009	49	1232.83	700.5	1440	135	87.246	4.216	NA	2.108	0.07	108.435	-93.366	A01	5	PBS	0	1	12	2.10829	A01_5_12	A01_5	24	4	-1.333	2.10829	87.2499	136.321	9
A01_5_12	1228.83	701.833	12	1.12608	109.23	2.25215	1010	50	1234.17	699.167	1470	116	89.132	5.963	NA	1.886	0.063	-45	-153.435	A01	5	PBS	0	1	12	1.88585	A01_5_12	A01_5	24.5	5.334	-2.666	1.88585	89.1357	137.565	9
A01_5_12	1228.83	701.833	12	1.12608	109.23	2.25215	1011	51	1234.17	699.167	1500	84	89.132	5.963	NA	0	0	0	45	A01	5	PBS	0	1	12	0	A01_5_12	A01_5	25	5.334	-2.666	0	89.1357	139.165	9
A01_5_12	1228.83	701.833	12	1.12608	109.23	2.25215	1012	52	1234.17	699.167	1530	88	89.132	5.963	NA	0	0	0	0	A01	5	PBS	0	1	12	0	A01_5_12	A01_5	25.5	5.334	-2.666	0	89.1357	140.546	9
A01_5_12	1228.83	701.833	12	1.12608	109.23	2.25215	1013	53	1234.17	699.167	1560	77	89.132	5.963	NA	0	0	0	0	A01	5	PBS	0	1	12	0	A01_5_12	A01_5	26	5.334	-2.666	0	89.1357	142.214	9
A01_5_12	1228.83	701.833	12	1.12608	109.23	2.25215	1014	54	1234.17	699.167	1590	96	89.132	5.963	NA	0	0	0	0	A01	5	PBS	0	1	12	0	A01_5_12	A01_5	26.5	5.334	-2.666	0	89.1357	143.679	9
A01_5_12	1228.83	701.833	12	1.12608	109.23	2.25215	1015	55	1229.5	699.833	1620	133	93.846	2.108	NA	4.714	0.157	171.87	171.87	A01	5	PBS	0	1	12	4.71428	A01_5_12	A01_5	27	0.667	-2	4.71428	93.85	145.323	9
A01_5_12	1228.83	701.833	12	1.12608	109.23	2.25215	1016	56	1232.83	699.833	1650	82	97.179	4.472	NA	3.333	0.111	0	-171.87	A01	5	PBS	0	1	12	3.333	A01_5_12	A01_5	27.5	4	-2	3.333	97.183	147.215	9
A01_5_12	1228.83	701.833	12	1.12608	109.23	2.25215	1017	57	1233.5	699.833	1680	64	97.846	5.077	NA	0.667	0.022	0	0	A01	5	PBS	0	1	12	0.667	A01_5_12	A01_5	28	4.667	-2	0.667	97.85	151.956	9
A01_5_12	1228.83	701.833	12	1.12608	109.23	2.25215	1018	58	1234.83	697.833	1710	99	100.25	7.211	NA	2.404	0.08	-56.31	-56.31	A01	5	PBS	0	1	12	2.40352	A01_5_12	A01_5	28.5	6	-4	2.40352	100.254	153.079	9
A01_5_12	1228.83	701.833	12	1.12608	109.23	2.25215	1019	59	1234.83	697.833	1740	129	100.25	7.211	NA	0	0	0	56.31	A01	5	PBS	0	1	12	0	A01_5_12	A01_5	29	6	-4	0	100.254	154.323	9
A01_5_12	1228.83	701.833	12	1.12608	109.23	2.25215	1020	60	1234.17	697.167	1770	63	101.193	7.087	NA	0.943	0.031	-135	-135	A01	5	PBS	0	1	12	0.941866	A01_5_12	A01_5	29.5	5.334	-4.666	0.941866	101.195	155.536	9
A01_5_12	1228.83	701.833	12	1.12608	109.23	2.25215	1021	61	1234.17	697.167	1800	92	101.193	7.087	NA	0	0	0	135	A01	5	PBS	0	1	12	0	A01_5_12	A01_5	30	5.334	-4.666	0	101.195	157	9
A01_5_12	1228.83	701.833	12	1.12608	109.23	2.25215	1022	62	1234.17	697.167	1830	65	101.193	7.087	NA	0	0	0	0	A01	5	PBS	0	1	12	0	A01_5_12	A01_5	30.5	5.334	-4.666	0	101.195	158.888	9
A01_5_12	1228.83	701.833	12	1.12608	109.23	2.25215	1023	63	1234.17	697.167	1860	37	101.193	7.087	NA	0	0	0	0	A01	5	PBS	0	1	12	0	A01_5_12	A01_5	31	5.334	-4.666	0	101.195	160.73	9
A01_5_12	1228.83	701.833	12	1.12608	109.23	2.25215	1024	64	1234.17	697.167	1890	37	101.193	7.087	NA	0	0	0	0	A01	5	PBS	0	1	12	0	A01_5_12	A01_5	31.5	5.334	-4.666	0	101.195	162.396	9
A01_5_12	1228.83	701.833	12	1.12608	109.23	2.25215	1025	65	1234.17	697.167	1920	77	101.193	7.087	NA	0	0	0	0	A01	5	PBS	0	1	12	0	A01_5_12	A01_5	32	5.334	-4.666	0	101.195	163.779	9
A01_5_12	1228.83	701.833	12	1.12608	109.23	2.25215	1026	66	1234.17	697.167	1950	52	101.193	7.087	NA	0	0	0	0	A01	5	PBS	0	1	12	0	A01_5_12	A01_5	32.5	5.334	-4.666	0	101.195	165.463	9
A01_5_12	1228.83	701.833	12	1.12608	109.23	2.25215	1027	67	1234.17	697.167	1980	11	101.193	7.087	NA	0	0	0	0	A01	5	PBS	0	1	12	0	A01_5_12	A01_5	33	5.334	-4.666	0	101.195	167.275	9
A01_5_12	1228.83	701.833	12	1.12608	109.23	2.25215	1028	68	1234.17	697.167	2010	52	101.193	7.087	NA	0	0	0	0	A01	5	PBS	0	1	12	0	A01_5_12	A01_5	33.5	5.334	-4.666	0	101.195	169.354	9
A01_5_12	1228.83	701.833	12	1.12608	109.23	2.25215	1029	69	1234.17	697.167	2040	80	101.193	7.087	NA	0	0	0	0	A01	5	PBS	0	1	12	0	A01_5_12	A01_5	34	5.334	-4.666	0	101.195	171.277	9
A01_5_12	1228.83	701.833	12	1.12608	109.23	2.25215	1030	70	1234.17	697.167	2070	71	101.193	7.087	NA	0	0	0	0	A01	5	PBS	0	1	12	0	A01_5_12	A01_5	34.5	5.334	-4.666	0	101.195	172.662	9
A01_5_12	1228.83	701.833	12	1.12608	109.23	2.25215	1031	71	1234.17	697.167	2100	108	101.193	7.087	NA	0	0	0	0	A01	5	PBS	0	1	12	0	A01_5_12	A01_5	35	5.334	-4.666	0	101.195	173.879	9
A01_5_12	1228.83	701.833	12	1.12608	109.23	2.25215	1032	72	1234.17	697.167	2130	133	101.193	7.087	NA	0	0	0	0	A01	5	PBS	0	1	12	0	A01_5_12	A01_5	35.5	5.334	-4.666	0	101.195	175.863	9
A01_5_12	1228.83	701.833	12	1.12608	109.23	2.25215	1033	73	1233.5	696.5	2160	125	102.135	7.087	NA	0.943	0.031	-135	-135	A01	5	PBS	0	1	12	0.94328	A01_5_12	A01_5	36	4.667	-5.333	0.94328	102.139	177.684	9
A01_5_12	1228.83	701.833	12	1.12608	109.23	2.25215	1034	74	1233.5	696.5	2190	111	102.135	7.087	NA	0	0	0	135	A01	5	PBS	0	1	12	0	A01_5_12	A01_5	36.5	4.667	-5.333	0	102.139	179.66	9
A01_5_12	1228.83	701.833	12	1.12608	109.23	2.25215	1035	75	1233.5	696.5	2220	157	102.135	7.087	NA	0	0	0	0	A01	5	PBS	0	1	12	0	A01_5_12	A01_5	37	4.667	-5.333	0	102.139	181.484	9
A01_5_12	1228.83	701.833	12	1.12608	109.23	2.25215	1036	76	1233.5	696.5	2250	182	102.135	7.087	NA	0	0	0	0	A01	5	PBS	0	1	12	0	A01_5_12	A01_5	37.5	4.667	-5.333	0	102.139	183.457	9
A01_5_12	1228.83	701.833	12	1.12608	109.23	2.25215	1037	77	1232.17	699.167	2280	137	105.117	4.269	NA	2.981	0.099	116.565	116.565	A01	5	PBS	0	1	12	2.98157	A01_5_12	A01_5	38	3.334	-2.666	2.98157	105.12	184.728	9
A01_5_12	1228.83	701.833	12	1.12608	109.23	2.25215	1038	78	1232.17	699.167	2310	138	105.117	4.269	NA	0	0	0	-116.565	A01	5	PBS	0	1	12	0	A01_5_12	A01_5	38.5	3.334	-2.666	0	105.12	186.006	9
A01_5_12	1228.83	701.833	12	1.12608	109.23	2.25215	1039	79	1232.17	699.167	2340	125	105.117	4.269	NA	0	0	0	0	A01	5	PBS	0	1	12	0	A01_5_12	A01_5	39	3.334	-2.666	0	105.12	187.179	9
A01_5_12	1228.83	701.833	12	1.12608	109.23	2.25215	1040	80	1232.17	699.167	2370	73	105.117	4.269	NA	0	0	0	0	A01	5	PBS	0	1	12	0	A01_5_12	A01_5	39.5	3.334	-2.666	0	105.12	188.449	9
A01_5_12	1228.83	701.833	12	1.12608	109.23	2.25215	1041	81	1232.17	699.167	2400	100	105.117	4.269	NA	0	0	0	0	A01	5	PBS	0	1	12	0	A01_5_12	A01_5	40	3.334	-2.666	0	105.12	189.856	9
A01_5_12	1228.83	701.833	12	1.12608	109.23	2.25215	1042	82	1232.17	699.167	2430	59	105.117	4.269	NA	0	0	0	0	A01	5	PBS	0	1	12	0	A01_5_12	A01_5	40.5	3.334	-2.666	0	105.12	191.093	9
A01_5_12	1228.83	701.833	12	1.12608	109.23	2.25215	1043	83	1232.17	699.167	2460	123	105.117	4.269	NA	0	0	0	0	A01	5	PBS	0	1	12	0	A01_5_12	A01_5	41	3.334	-2.666	0	105.12	192.004	9
A01_5_12	1228.83	701.833	12	1.12608	109.23	2.25215	1044	84	1231.5	701.167	2490	98	107.225	2.749	NA	2.108	0.07	108.435	108.435	A01	5	PBS	0	1	12	2.10829	A01_5_12	A01_5	41.5	2.667	-0.666	2.10829	107.229	193.317	9
A01_5_12	1228.83	701.833	12	1.12608	109.23	2.25215	1045	85	1231.5	701.167	2520	76	107.225	2.749	NA	0	0	0	-108.435	A01	5	PBS	0	1	12	0	A01_5_12	A01_5	42	2.667	-0.666	0	107.229	195.166	9
A01_5_12	1228.83	701.833	12	1.12608	109.23	2.25215	1046	86	1231.5	701.167	2550	108	107.225	2.749	NA	0	0	0	0	A01	5	PBS	0	1	12	0	A01_5_12	A01_5	42.5	2.667	-0.666	0	107.229	196.56	9
A01_5_12	1228.83	701.833	12	1.12608	109.23	2.25215	1047	87	1231.5	701.167	2580	63	107.225	2.749	NA	0	0	0	0	A01	5	PBS	0	1	12	0	A01_5_12	A01_5	43	2.667	-0.666	0	107.229	197.872	9
A01_5_12	1228.83	701.833	12	1.12608	109.23	2.25215	1048	88	1231.5	701.167	2610	85	107.225	2.749	NA	0	0	0	0	A01	5	PBS	0	1	12	0	A01_5_12	A01_5	43.5	2.667	-0.666	0	107.229	199.135	9
A01_5_12	1228.83	701.833	12	1.12608	109.23	2.25215	1049	89	1231.5	701.167	2640	85	107.225	2.749	NA	0	0	0	0	A01	5	PBS	0	1	12	0	A01_5_12	A01_5	44	2.667	-0.666	0	107.229	200.498	9
A01_5_12	1228.83	701.833	12	1.12608	109.23	2.25215	1050	90	1232.17	701.167	2670	87	107.892	3.399	NA	0.667	0.022	0	0	A01	5	PBS	0	1	12	0.667	A01_5_12	A01_5	44.5	3.334	-0.666	0.667	107.896	202.061	9
A01_5_12	1228.83	701.833	12	1.12608	109.23	2.25215	1051	91	1232.17	699.833	2700	52	109.225	3.887	NA	1.333	0.044	-90	-90	A01	5	PBS	0	1	12	1.334	A01_5_12	A01_5	45	3.334	-2	1.334	109.23	203.773	9
A01_5_12	1228.83	701.833	12	1.12608	109.23	2.25215	1052	92	1232.17	699.833	2730	96	109.225	3.887	NA	0	0	0	90	A01	5	PBS	0	1	12	0	A01_5_12	A01_5	45.5	3.334	-2	0	109.23	205.084	9
A01_5_12	1228.83	701.833	12	1.12608	109.23	2.25215	1053	93	1232.17	699.833	2760	102	109.225	3.887	NA	0	0	0	0	A01	5	PBS	0	1	12	0	A01_5_12	A01_5	46	3.334	-2	0	109.23	206.366	9
A01_5_12	1228.83	701.833	12	1.12608	109.23	2.25215	1054	94	1232.17	699.833	2790	63	109.225	3.887	NA	0	0	0	0	A01	5	PBS	0	1	12	0	A01_5_12	A01_5	46.5	3.334	-2	0	109.23	207.826	9
A01_5_12	1228.83	701.833	12	1.12608	109.23	2.25215	1055	95	1232.17	699.833	2820	89	109.225	3.887	NA	0	0	0	0	A01	5	PBS	0	1	12	0	A01_5_12	A01_5	47	3.334	-2	0	109.23	209.173	9
A01_5_12	1228.83	701.833	12	1.12608	109.23	2.25215	1056	96	1232.17	699.833	2850	74	109.225	3.887	NA	0	0	0	0	A01	5	PBS	0	1	12	0	A01_5_12	A01_5	47.5	3.334	-2	0	109.23	210.885	9
A01_5_12	1228.83	701.833	12	1.12608	109.23	2.25215	1057	97	1232.17	699.833	2880	91	109.225	3.887	NA	0	0	0	0	A01	5	PBS	0	1	12	0	A01_5_12	A01_5	48	3.334	-2	0	109.23	212.479	9
A01_5_3	241.5	618	3	1.7273	167.548	3.45459	195	1	241.5	618	0	34	0	0	NA	NA	NA	NA	NA	A01	5	PBS	0	1	3	0	A01_5_3	A01_5	0	0	0	0	0	0	4
A01_5_3	241.5	618	3	1.7273	167.548	3.45459	196	2	232.5	608	30	0	13.454	13.454	NA	13.454	0.448	-131.987	NA	A01	5	PBS	0	1	3	13.4536	A01_5_3	A01_5	0.5	-9	-10	13.4536	13.4536	3.89502	4
A01_5_3	241.5	618	3	1.7273	167.548	3.45459	197	3	237	602	60	28	20.954	16.621	NA	7.5	0.25	-53.13	78.857	A01	5	PBS	0	1	3	7.5	A01_5_3	A01_5	1	-4.5	-16	7.5	20.9536	8.04983	4
A01_5_3	241.5	618	3	1.7273	167.548	3.45459	198	4	240	608	90	66	27.662	10.112	NA	6.708	0.224	63.435	116.565	A01	5	PBS	0	1	3	6.7082	A01_5_3	A01_5	1.5	-1.5	-10	6.7082	27.6618	12.8624	4
A01_5_3	241.5	618	3	1.7273	167.548	3.45459	199	5	243.5	607	120	77	31.302	11.18	NA	3.64	0.121	-15.945	-79.38	A01	5	PBS	0	1	3	3.64005	A01_5_3	A01_5	2	2	-11	3.64005	31.3019	16.785	4
A01_5_3	241.5	618	3	1.7273	167.548	3.45459	200	6	224.5	621	150	65	54.903	17.263	NA	23.601	0.787	143.616	159.561	A01	5	PBS	0	1	3	23.6008	A01_5_3	A01_5	2.5	-17	3	23.6008	54.9027	20.8594	4
A01_5_3	241.5	618	3	1.7273	167.548	3.45459	201	7	228	636.5	180	118	70.793	22.902	NA	15.89	0.53	77.276	-66.34	A01	5	PBS	0	1	3	15.8902	A01_5_3	A01_5	3	-13.5	18.5	15.8902	70.793	25.3715	4
A01_5_3	241.5	618	3	1.7273	167.548	3.45459	202	8	224.5	635	210	126	74.601	24.042	NA	3.808	0.127	-156.801	125.923	A01	5	PBS	0	1	3	3.80789	A01_5_3	A01_5	3.5	-17	17	3.80789	74.6009	29.1496	4
A01_5_3	241.5	618	3	1.7273	167.548	3.45459	203	9	222	631	240	124	79.318	23.436	NA	4.717	0.157	-122.005	34.796	A01	5	PBS	0	1	3	4.71699	A01_5_3	A01_5	4	-19.5	13	4.71699	79.3179	32.8384	4
A01_5_3	241.5	618	3	1.7273	167.548	3.45459	204	10	221	629.5	270	71	81.121	23.505	NA	1.803	0.06	-123.69	-1.685	A01	5	PBS	0	1	3	1.80278	A01_5_3	A01_5	4.5	-20.5	11.5	1.80278	81.1206	37.6389	4
A01_5_3	241.5	618	3	1.7273	167.548	3.45459	205	11	220	627.5	300	77	83.357	23.505	NA	2.236	0.075	-116.565	7.125	A01	5	PBS	0	1	3	2.23607	A01_5_3	A01_5	5	-21.5	9.5	2.23607	83.3567	41.4137	4
A01_5_3	241.5	618	3	1.7273	167.548	3.45459	206	12	219	627	330	86	84.475	24.233	NA	1.118	0.037	-153.435	-36.87	A01	5	PBS	0	1	3	1.11803	A01_5_3	A01_5	5.5	-22.5	9	1.11803	84.4747	45.6805	4
A01_5_3	241.5	618	3	1.7273	167.548	3.45459	207	13	218.5	626.5	360	116	85.182	24.52	NA	0.707	0.024	-135	18.435	A01	5	PBS	0	1	3	0.707107	A01_5_3	A01_5	6	-23	8.5	0.707107	85.1818	48.5567	4
A01_5_3	241.5	618	3	1.7273	167.548	3.45459	208	14	218	626	390	87	85.889	24.824	NA	0.707	0.024	-135	0	A01	5	PBS	0	1	3	0.707107	A01_5_3	A01_5	6.5	-23.5	8	0.707107	85.8889	51.764	4
A01_5_3	241.5	618	3	1.7273	167.548	3.45459	209	15	217	626	420	125	86.889	25.773	NA	1	0.033	180	-45	A01	5	PBS	0	1	3	1	A01_5_3	A01_5	7	-24.5	8	1	86.8889	55.7399	4
A01_5_3	241.5	618	3	1.7273	167.548	3.45459	210	16	213	629	450	127	91.889	30.549	NA	5	0.167	143.13	-36.87	A01	5	PBS	0	1	3	5	A01_5_3	A01_5	7.5	-28.5	11	5	91.8889	58.411	4
A01_5_3	241.5	618	3	1.7273	167.548	3.45459	211	17	213	629	480	67	91.889	30.549	NA	0	0	0	-143.13	A01	5	PBS	0	1	3	0	A01_5_3	A01_5	8	-28.5	11	0	91.8889	61.8881	4
A01_5_3	241.5	618	3	1.7273	167.548	3.45459	212	18	213	629	510	118	91.889	30.549	NA	0	0	0	0	A01	5	PBS	0	1	3	0	A01_5_3	A01_5	8.5	-28.5	11	0	91.8889	65.2432	4
A01_5_3	241.5	618	3	1.7273	167.548	3.45459	213	19	211	629.5	540	73	93.951	32.596	NA	2.062	0.069	165.964	165.964	A01	5	PBS	0	1	3	2.06155	A01_5_3	A01_5	9	-30.5	11.5	2.06155	93.9505	68.5432	4
A01_5_3	241.5	618	3	1.7273	167.548	3.45459	214	20	209.5	628	570	142	96.072	33.526	NA	2.121	0.071	-135	59.036	A01	5	PBS	0	1	3	2.12132	A01_5_3	A01_5	9.5	-32	10	2.12132	96.0718	71.995	4
A01_5_3	241.5	618	3	1.7273	167.548	3.45459	215	21	210	628	600	166	96.572	33.049	NA	0.5	0.017	0	135	A01	5	PBS	0	1	3	0.5	A01_5_3	A01_5	10	-31.5	10	0.5	96.5718	75.054	4
A01_5_3	241.5	618	3	1.7273	167.548	3.45459	216	22	210	628	630	140	96.572	33.049	NA	0	0	0	0	A01	5	PBS	0	1	3	0	A01_5_3	A01_5	10.5	-31.5	10	0	96.5718	76.936	4
A01_5_3	241.5	618	3	1.7273	167.548	3.45459	217	23	210	628	660	101	96.572	33.049	NA	0	0	0	0	A01	5	PBS	0	1	3	0	A01_5_3	A01_5	11	-31.5	10	0	96.5718	79.11	4
A01_5_3	241.5	618	3	1.7273	167.548	3.45459	218	24	209.5	628.5	690	105	97.279	33.679	NA	0.707	0.024	135	135	A01	5	PBS	0	1	3	0.707107	A01_5_3	A01_5	11.5	-32	10.5	0.707107	97.2789	80.9422	4
A01_5_3	241.5	618	3	1.7273	167.548	3.45459	219	25	209.5	628.5	720	64	97.279	33.679	NA	0	0	0	-135	A01	5	PBS	0	1	3	0	A01_5_3	A01_5	12	-32	10.5	0	97.2789	82.6531	4
A01_5_3	241.5	618	3	1.7273	167.548	3.45459	220	26	208.5	628.5	750	66	98.279	34.63	NA	1	0.033	180	180	A01	5	PBS	0	1	3	1	A01_5_3	A01_5	12.5	-33	10.5	1	98.2789	85.4263	4
A01_5_3	241.5	618	3	1.7273	167.548	3.45459	221	27	208.5	628.5	780	82	98.279	34.63	NA	0	0	0	-180	A01	5	PBS	0	1	3	0	A01_5_3	A01_5	13	-33	10.5	0	98.2789	87.51	4
A01_5_3	241.5	618	3	1.7273	167.548	3.45459	222	28	208.5	628.5	810	84	98.279	34.63	NA	0	0	0	0	A01	5	PBS	0	1	3	0	A01_5_3	A01_5	13.5	-33	10.5	0	98.2789	92.0545	4
A01_5_3	241.5	618	3	1.7273	167.548	3.45459	223	29	208.5	628.5	840	133	98.279	34.63	NA	0	0	0	0	A01	5	PBS	0	1	3	0	A01_5_3	A01_5	14	-33	10.5	0	98.2789	95.3399	4
A01_5_3	241.5	618	3	1.7273	167.548	3.45459	224	30	208.5	628.5	870	189	98.279	34.63	NA	0	0	0	0	A01	5	PBS	0	1	3	0	A01_5_3	A01_5	14.5	-33	10.5	0	98.2789	98.3058	4
A01_5_3	241.5	618	3	1.7273	167.548	3.45459	225	31	208.5	628.5	900	165	98.279	34.63	NA	0	0	0	0	A01	5	PBS	0	1	3	0	A01_5_3	A01_5	15	-33	10.5	0	98.2789	101.003	4
A01_5_3	241.5	618	3	1.7273	167.548	3.45459	226	32	208.5	628.5	930	124	98.279	34.63	NA	0	0	0	0	A01	5	PBS	0	1	3	0	A01_5_3	A01_5	15.5	-33	10.5	0	98.2789	102.88	4
A01_5_3	241.5	618	3	1.7273	167.548	3.45459	227	33	207	628.5	960	120	99.779	36.062	NA	1.5	0.05	180	180	A01	5	PBS	0	1	3	1.5	A01_5_3	A01_5	16	-34.5	10.5	1.5	99.7789	105.26	4
A01_5_3	241.5	618	3	1.7273	167.548	3.45459	228	34	207	628	990	152	100.279	35.92	NA	0.5	0.017	-90	90	A01	5	PBS	0	1	3	0.5	A01_5_3	A01_5	16.5	-34.5	10	0.5	100.279	106.803	4
A01_5_3	241.5	618	3	1.7273	167.548	3.45459	229	35	207	628	1020	137	100.279	35.92	NA	0	0	0	90	A01	5	PBS	0	1	3	0	A01_5_3	A01_5	17	-34.5	10	0	100.279	108.9	4
A01_5_3	241.5	618	3	1.7273	167.548	3.45459	230	36	207	627	1050	86	101.279	35.655	NA	1	0.033	-90	-90	A01	5	PBS	0	1	3	1	A01_5_3	A01_5	17.5	-34.5	9	1	101.279	110.84	4
A01_5_3	241.5	618	3	1.7273	167.548	3.45459	231	37	207	624.5	1080	130	103.779	35.107	NA	2.5	0.083	-90	0	A01	5	PBS	0	1	3	2.5	A01_5_3	A01_5	18	-34.5	6.5	2.5	103.779	112.914	4
A01_5_3	241.5	618	3	1.7273	167.548	3.45459	232	38	209	623.5	1110	117	106.015	32.962	NA	2.236	0.075	-26.565	63.435	A01	5	PBS	0	1	3	2.23607	A01_5_3	A01_5	18.5	-32.5	5.5	2.23607	106.015	114.565	4
A01_5_3	241.5	618	3	1.7273	167.548	3.45459	233	39	210.5	621.5	1140	148	108.515	31.197	NA	2.5	0.083	-53.13	-26.565	A01	5	PBS	0	1	3	2.5	A01_5_3	A01_5	19	-31	3.5	2.5	108.515	116.591	4
A01_5_3	241.5	618	3	1.7273	167.548	3.45459	234	40	210	621.5	1170	174	109.015	31.694	NA	0.5	0.017	180	-126.87	A01	5	PBS	0	1	3	0.5	A01_5_3	A01_5	19.5	-31.5	3.5	0.5	109.015	118.75	4
A01_5_3	241.5	618	3	1.7273	167.548	3.45459	235	41	210	621.5	1200	162	109.015	31.694	NA	0	0	0	-180	A01	5	PBS	0	1	3	0	A01_5_3	A01_5	20	-31.5	3.5	0	109.015	121.184	4
A01_5_3	241.5	618	3	1.7273	167.548	3.45459	236	42	210	623	1230	114	110.515	31.894	NA	1.5	0.05	90	90	A01	5	PBS	0	1	3	1.5	A01_5_3	A01_5	20.5	-31.5	5	1.5	110.515	122.969	4
A01_5_3	241.5	618	3	1.7273	167.548	3.45459	237	43	210	623	1260	142	110.515	31.894	NA	0	0	0	-90	A01	5	PBS	0	1	3	0	A01_5_3	A01_5	21	-31.5	5	0	110.515	124.052	4
A01_5_3	241.5	618	3	1.7273	167.548	3.45459	238	44	212	622	1290	122	112.751	29.77	NA	2.236	0.075	-26.565	-26.565	A01	5	PBS	0	1	3	2.23607	A01_5_3	A01_5	21.5	-29.5	4	2.23607	112.751	126.019	4
A01_5_3	241.5	618	3	1.7273	167.548	3.45459	239	45	212	622	1320	103	112.751	29.77	NA	0	0	0	26.565	A01	5	PBS	0	1	3	0	A01_5_3	A01_5	22	-29.5	4	0	112.751	127.433	4
A01_5_3	241.5	618	3	1.7273	167.548	3.45459	240	46	212	622	1350	104	112.751	29.77	NA	0	0	0	0	A01	5	PBS	0	1	3	0	A01_5_3	A01_5	22.5	-29.5	4	0	112.751	128.925	4
A01_5_3	241.5	618	3	1.7273	167.548	3.45459	241	47	211	621.5	1380	146	113.869	30.7	NA	1.118	0.037	-153.435	-153.435	A01	5	PBS	0	1	3	1.11803	A01_5_3	A01_5	23	-30.5	3.5	1.11803	113.869	130.286	4
A01_5_3	241.5	618	3	1.7273	167.548	3.45459	242	48	210	623.5	1410	96	116.105	31.977	NA	2.236	0.075	116.565	-90	A01	5	PBS	0	1	3	2.23607	A01_5_3	A01_5	23.5	-31.5	5.5	2.23607	116.105	131.608	4
A01_5_3	241.5	618	3	1.7273	167.548	3.45459	243	49	210	623.5	1440	56	116.105	31.977	NA	0	0	0	-116.565	A01	5	PBS	0	1	3	0	A01_5_3	A01_5	24	-31.5	5.5	0	116.105	136.321	4
A01_5_3	241.5	618	3	1.7273	167.548	3.45459	244	50	209	624	1470	83	117.223	33.049	NA	1.118	0.037	153.435	153.435	A01	5	PBS	0	1	3	1.11803	A01_5_3	A01_5	24.5	-32.5	6	1.11803	117.223	137.565	4
A01_5_3	241.5	618	3	1.7273	167.548	3.45459	245	51	209	624	1500	144	117.223	33.049	NA	0	0	0	-153.435	A01	5	PBS	0	1	3	0	A01_5_3	A01_5	25	-32.5	6	0	117.223	139.165	4
A01_5_3	241.5	618	3	1.7273	167.548	3.45459	246	52	209	624	1530	83	117.223	33.049	NA	0	0	0	0	A01	5	PBS	0	1	3	0	A01_5_3	A01_5	25.5	-32.5	6	0	117.223	140.546	4
A01_5_3	241.5	618	3	1.7273	167.548	3.45459	247	53	208.5	624	1560	53	117.723	33.541	NA	0.5	0.017	180	180	A01	5	PBS	0	1	3	0.5	A01_5_3	A01_5	26	-33	6	0.5	117.723	142.214	4
A01_5_3	241.5	618	3	1.7273	167.548	3.45459	248	54	208	624	1590	34	118.223	34.033	NA	0.5	0.017	180	0	A01	5	PBS	0	1	3	0.5	A01_5_3	A01_5	26.5	-33.5	6	0.5	118.223	143.679	4
A01_5_3	241.5	618	3	1.7273	167.548	3.45459	249	55	208	624	1620	18	118.223	34.033	NA	0	0	0	-180	A01	5	PBS	0	1	3	0	A01_5_3	A01_5	27	-33.5	6	0	118.223	145.323	4
A01_5_3	241.5	618	3	1.7273	167.548	3.45459	250	56	207.5	624	1650	50	118.723	34.525	NA	0.5	0.017	180	180	A01	5	PBS	0	1	3	0.5	A01_5_3	A01_5	27.5	-34	6	0.5	118.723	147.215	4
A01_5_3	241.5	618	3	1.7273	167.548	3.45459	251	57	207.5	624	1680	68	118.723	34.525	NA	0	0	0	-180	A01	5	PBS	0	1	3	0	A01_5_3	A01_5	28	-34	6	0	118.723	151.956	4
A01_5_3	241.5	618	3	1.7273	167.548	3.45459	252	58	207.5	624	1710	74	118.723	34.525	NA	0	0	0	0	A01	5	PBS	0	1	3	0	A01_5_3	A01_5	28.5	-34	6	0	118.723	153.079	4
A01_5_3	241.5	618	3	1.7273	167.548	3.45459	253	59	207.5	624	1740	99	118.723	34.525	NA	0	0	0	0	A01	5	PBS	0	1	3	0	A01_5_3	A01_5	29	-34	6	0	118.723	154.323	4
A01_5_3	241.5	618	3	1.7273	167.548	3.45459	254	60	207.5	624	1770	143	118.723	34.525	NA	0	0	0	0	A01	5	PBS	0	1	3	0	A01_5_3	A01_5	29.5	-34	6	0	118.723	155.536	4
A01_5_3	241.5	618	3	1.7273	167.548	3.45459	255	61	207.5	624	1800	136	118.723	34.525	NA	0	0	0	0	A01	5	PBS	0	1	3	0	A01_5_3	A01_5	30	-34	6	0	118.723	157	4
A01_5_3	241.5	618	3	1.7273	167.548	3.45459	256	62	207.5	624	1830	174	118.723	34.525	NA	0	0	0	0	A01	5	PBS	0	1	3	0	A01_5_3	A01_5	30.5	-34	6	0	118.723	158.888	4
A01_5_3	241.5	618	3	1.7273	167.548	3.45459	257	63	204.5	626	1860	142	122.329	37.855	NA	3.606	0.12	146.31	146.31	A01	5	PBS	0	1	3	3.60555	A01_5_3	A01_5	31	-37	8	3.60555	122.329	160.73	4
A01_5_3	241.5	618	3	1.7273	167.548	3.45459	258	64	207	625.5	1890	197	124.878	35.306	NA	2.55	0.085	-11.31	-157.62	A01	5	PBS	0	1	3	2.54951	A01_5_3	A01_5	31.5	-34.5	7.5	2.54951	124.878	162.396	4
A01_5_3	241.5	618	3	1.7273	167.548	3.45459	259	65	207	625.5	1920	191	124.878	35.306	NA	0	0	0	11.31	A01	5	PBS	0	1	3	0	A01_5_3	A01_5	32	-34.5	7.5	0	124.878	163.779	4
A01_5_3	241.5	618	3	1.7273	167.548	3.45459	260	66	207	625.5	1950	208	124.878	35.306	NA	0	0	0	0	A01	5	PBS	0	1	3	0	A01_5_3	A01_5	32.5	-34.5	7.5	0	124.878	165.463	4
A01_5_3	241.5	618	3	1.7273	167.548	3.45459	261	67	205	627	1980	116	127.378	37.593	NA	2.5	0.083	143.13	143.13	A01	5	PBS	0	1	3	2.5	A01_5_3	A01_5	33	-36.5	9	2.5	127.378	167.275	4
A01_5_3	241.5	618	3	1.7273	167.548	3.45459	262	68	204	627	2010	162	128.378	38.565	NA	1	0.033	180	36.87	A01	5	PBS	0	1	3	1	A01_5_3	A01_5	33.5	-37.5	9	1	128.378	169.354	4
A01_5_3	241.5	618	3	1.7273	167.548	3.45459	263	69	201.5	628	2040	153	131.071	41.231	NA	2.693	0.09	158.199	-21.801	A01	5	PBS	0	1	3	2.69258	A01_5_3	A01_5	34	-40	10	2.69258	131.071	171.277	4
A01_5_3	241.5	618	3	1.7273	167.548	3.45459	264	70	201	629.5	2070	139	132.652	42.101	NA	1.581	0.053	108.435	-49.764	A01	5	PBS	0	1	3	1.58114	A01_5_3	A01_5	34.5	-40.5	11.5	1.58114	132.652	172.662	4
A01_5_3	241.5	618	3	1.7273	167.548	3.45459	265	71	203.5	631	2100	31	135.567	40.162	NA	2.915	0.097	30.964	-77.471	A01	5	PBS	0	1	3	2.91548	A01_5_3	A01_5	35	-38	13	2.91548	135.567	173.879	4
A01_5_3	241.5	618	3	1.7273	167.548	3.45459	266	72	203.5	631	2130	89	135.567	40.162	NA	0	0	0	-30.964	A01	5	PBS	0	1	3	0	A01_5_3	A01_5	35.5	-38	13	0	135.567	175.863	4
A01_5_3	241.5	618	3	1.7273	167.548	3.45459	267	73	203.5	632.5	2160	198	137.067	40.672	NA	1.5	0.05	90	90	A01	5	PBS	0	1	3	1.5	A01_5_3	A01_5	36	-38	14.5	1.5	137.067	177.684	4
A01_5_3	241.5	618	3	1.7273	167.548	3.45459	268	74	202.5	632.5	2190	100	138.067	41.608	NA	1	0.033	180	90	A01	5	PBS	0	1	3	1	A01_5_3	A01_5	36.5	-39	14.5	1	138.067	179.66	4
A01_5_3	241.5	618	3	1.7273	167.548	3.45459	269	75	199.5	632.5	2220	110	141.067	44.433	NA	3	0.1	180	0	A01	5	PBS	0	1	3	3	A01_5_3	A01_5	37	-42	14.5	3	141.067	181.484	4
A01_5_3	241.5	618	3	1.7273	167.548	3.45459	270	76	198.5	632.5	2250	163	142.067	45.379	NA	1	0.033	180	0	A01	5	PBS	0	1	3	1	A01_5_3	A01_5	37.5	-43	14.5	1	142.067	183.457	4
A01_5_3	241.5	618	3	1.7273	167.548	3.45459	271	77	197	633.5	2280	119	143.87	47.122	NA	1.803	0.06	146.31	-33.69	A01	5	PBS	0	1	3	1.80278	A01_5_3	A01_5	38	-44.5	15.5	1.80278	143.87	184.728	4
A01_5_3	241.5	618	3	1.7273	167.548	3.45459	272	78	197	633.5	2310	116	143.87	47.122	NA	0	0	0	-146.31	A01	5	PBS	0	1	3	0	A01_5_3	A01_5	38.5	-44.5	15.5	0	143.87	186.006	4
A01_5_3	241.5	618	3	1.7273	167.548	3.45459	273	79	197	633.5	2340	160	143.87	47.122	NA	0	0	0	0	A01	5	PBS	0	1	3	0	A01_5_3	A01_5	39	-44.5	15.5	0	143.87	187.179	4
A01_5_3	241.5	618	3	1.7273	167.548	3.45459	274	80	197	634	2370	208	144.37	47.289	NA	0.5	0.017	90	90	A01	5	PBS	0	1	3	0.5	A01_5_3	A01_5	39.5	-44.5	16	0.5	144.37	188.449	4
A01_5_3	241.5	618	3	1.7273	167.548	3.45459	275	81	196	635.5	2400	91	146.173	48.749	NA	1.803	0.06	123.69	33.69	A01	5	PBS	0	1	3	1.80278	A01_5_3	A01_5	40	-45.5	17.5	1.80278	146.173	189.856	4
A01_5_3	241.5	618	3	1.7273	167.548	3.45459	276	82	196	635.5	2430	178	146.173	48.749	NA	0	0	0	-123.69	A01	5	PBS	0	1	3	0	A01_5_3	A01_5	40.5	-45.5	17.5	0	146.173	191.093	4
A01_5_3	241.5	618	3	1.7273	167.548	3.45459	277	83	196	635.5	2460	183	146.173	48.749	NA	0	0	0	0	A01	5	PBS	0	1	3	0	A01_5_3	A01_5	41	-45.5	17.5	0	146.173	192.004	4
A01_5_3	241.5	618	3	1.7273	167.548	3.45459	278	84	196	635.5	2490	73	146.173	48.749	NA	0	0	0	0	A01	5	PBS	0	1	3	0	A01_5_3	A01_5	41.5	-45.5	17.5	0	146.173	193.317	4
A01_5_3	241.5	618	3	1.7273	167.548	3.45459	279	85	196	635.5	2520	109	146.173	48.749	NA	0	0	0	0	A01	5	PBS	0	1	3	0	A01_5_3	A01_5	42	-45.5	17.5	0	146.173	195.166	4
A01_5_3	241.5	618	3	1.7273	167.548	3.45459	280	86	196	635.5	2550	240	146.173	48.749	NA	0	0	0	0	A01	5	PBS	0	1	3	0	A01_5_3	A01_5	42.5	-45.5	17.5	0	146.173	196.56	4
A01_5_3	241.5	618	3	1.7273	167.548	3.45459	281	87	192.5	636.5	2580	176	149.813	52.376	NA	3.64	0.121	164.055	164.055	A01	5	PBS	0	1	3	3.64005	A01_5_3	A01_5	43	-49	18.5	3.64005	149.813	197.872	4
A01_5_3	241.5	618	3	1.7273	167.548	3.45459	282	88	192.5	636.5	2610	80	149.813	52.376	NA	0	0	0	-164.055	A01	5	PBS	0	1	3	0	A01_5_3	A01_5	43.5	-49	18.5	0	149.813	199.135	4
A01_5_3	241.5	618	3	1.7273	167.548	3.45459	283	89	192	639.5	2640	140	152.854	53.968	NA	3.041	0.101	99.462	99.462	A01	5	PBS	0	1	3	3.04138	A01_5_3	A01_5	44	-49.5	21.5	3.04138	152.854	200.498	4
A01_5_3	241.5	618	3	1.7273	167.548	3.45459	284	90	192.5	639.5	2670	119	153.354	53.509	NA	0.5	0.017	0	-99.462	A01	5	PBS	0	1	3	0.5	A01_5_3	A01_5	44.5	-49	21.5	0.5	153.354	202.061	4
A01_5_3	241.5	618	3	1.7273	167.548	3.45459	285	91	194	639.5	2700	120	154.854	52.139	NA	1.5	0.05	0	0	A01	5	PBS	0	1	3	1.5	A01_5_3	A01_5	45	-47.5	21.5	1.5	154.854	203.773	4
A01_5_3	241.5	618	3	1.7273	167.548	3.45459	286	92	197.5	637.5	2730	148	158.886	48.127	NA	4.031	0.134	-29.745	-29.745	A01	5	PBS	0	1	3	4.03113	A01_5_3	A01_5	45.5	-44	19.5	4.03113	158.886	205.084	4
A01_5_3	241.5	618	3	1.7273	167.548	3.45459	287	93	197.5	637.5	2760	162	158.886	48.127	NA	0	0	0	29.745	A01	5	PBS	0	1	3	0	A01_5_3	A01_5	46	-44	19.5	0	158.886	206.366	4
A01_5_3	241.5	618	3	1.7273	167.548	3.45459	288	94	201.5	637.5	2790	194	162.886	44.5	NA	4	0.133	0	0	A01	5	PBS	0	1	3	4	A01_5_3	A01_5	46.5	-40	19.5	4	162.886	207.826	4
A01_5_3	241.5	618	3	1.7273	167.548	3.45459	289	95	198.5	638.5	2820	175	166.048	47.637	NA	3.162	0.105	161.565	161.565	A01	5	PBS	0	1	3	3.16228	A01_5_3	A01_5	47	-43	20.5	3.16228	166.048	209.173	4
A01_5_3	241.5	618	3	1.7273	167.548	3.45459	290	96	197.5	638.5	2850	196	167.048	48.541	NA	1	0.033	180	18.435	A01	5	PBS	0	1	3	1	A01_5_3	A01_5	47.5	-44	20.5	1	167.048	210.885	4
A01_5_3	241.5	618	3	1.7273	167.548	3.45459	291	97	197	638.5	2880	141	167.548	48.995	NA	0.5	0.017	180	0	A01	5	PBS	0	1	3	0.5	A01_5_3	A01_5	48	-44.5	20.5	0.5	167.548	212.479	4
A01_5_9	597.5	931.5	9	1.54071	149.449	3.08142	670	1	597.5	931.5	0	72	0	0	NA	NA	NA	NA	NA	A01	5	PBS	0	1	9	0	A01_5_9	A01_5	0	0	0	0	0	0	1
A01_5_9	597.5	931.5	9	1.54071	149.449	3.08142	671	2	597.5	924.833	30	66	6.667	6.667	NA	6.667	0.222	-90	NA	A01	5	PBS	0	1	9	6.667	A01_5_9	A01_5	0.5	0	-6.667	6.667	6.667	3.89502	1
A01_5_9	597.5	931.5	9	1.54071	149.449	3.08142	672	3	600.167	926.167	60	144	9.648	5.963	NA	2.981	0.099	26.565	116.565	A01	5	PBS	0	1	9	2.98202	A01_5_9	A01_5	1	2.667	-5.333	2.98202	9.64902	8.04983	1
A01_5_9	597.5	931.5	9	1.54071	149.449	3.08142	673	4	600.833	926.167	90	43	10.315	6.289	NA	0.667	0.022	0	-26.565	A01	5	PBS	0	1	9	0.666	A01_5_9	A01_5	1.5	3.333	-5.333	0.666	10.315	12.8624	1
A01_5_9	597.5	931.5	9	1.54071	149.449	3.08142	674	5	598.167	925.5	120	99	13.063	6.037	NA	2.749	0.092	-165.964	-165.964	A01	5	PBS	0	1	9	2.74817	A01_5_9	A01_5	2	0.667	-6	2.74817	13.0632	16.785	1
A01_5_9	597.5	931.5	9	1.54071	149.449	3.08142	675	6	598.167	925.5	150	68	13.063	6.037	NA	0	0	0	165.964	A01	5	PBS	0	1	9	0	A01_5_9	A01_5	2.5	0.667	-6	0	13.0632	20.8594	1
A01_5_9	597.5	931.5	9	1.54071	149.449	3.08142	676	7	598.833	924.833	180	138	14.006	6.799	NA	0.943	0.031	-45	-45	A01	5	PBS	0	1	9	0.942574	A01_5_9	A01_5	3	1.333	-6.667	0.942574	14.0058	25.3715	1
A01_5_9	597.5	931.5	9	1.54071	149.449	3.08142	677	8	599.5	926.833	210	128	16.114	5.077	NA	2.108	0.07	71.565	116.565	A01	5	PBS	0	1	9	2.10829	A01_5_9	A01_5	3.5	2	-4.667	2.10829	16.1141	29.1496	1
A01_5_9	597.5	931.5	9	1.54071	149.449	3.08142	678	9	594.833	930.833	240	112	22.261	2.749	NA	6.146	0.205	139.399	67.834	A01	5	PBS	0	1	9	6.14662	A01_5_9	A01_5	4	-2.667	-0.667	6.14662	22.2607	32.8384	1
A01_5_9	597.5	931.5	9	1.54071	149.449	3.08142	679	10	595.5	932.833	270	142	24.369	2.404	NA	2.108	0.07	71.565	-67.834	A01	5	PBS	0	1	9	2.10829	A01_5_9	A01_5	4.5	-2	1.333	2.10829	24.369	37.6389	1
A01_5_9	597.5	931.5	9	1.54071	149.449	3.08142	680	11	594.167	934.833	300	80	26.773	4.714	NA	2.404	0.08	123.69	52.125	A01	5	PBS	0	1	9	2.40352	A01_5_9	A01_5	5	-3.333	3.333	2.40352	26.7725	41.4137	1
A01_5_9	597.5	931.5	9	1.54071	149.449	3.08142	681	12	595.5	935.5	330	107	28.263	4.472	NA	1.491	0.05	26.565	-97.125	A01	5	PBS	0	1	9	1.49056	A01_5_9	A01_5	5.5	-2	4	1.49056	28.263	45.6805	1
A01_5_9	597.5	931.5	9	1.54071	149.449	3.08142	682	13	596.167	934.167	360	124	29.754	2.981	NA	1.491	0.05	-63.435	-90	A01	5	PBS	0	1	9	1.49056	A01_5_9	A01_5	6	-1.333	2.667	1.49056	29.7536	48.5567	1
A01_5_9	597.5	931.5	9	1.54071	149.449	3.08142	683	14	596.167	934.167	390	74	29.754	2.981	NA	0	0	0	63.435	A01	5	PBS	0	1	9	0	A01_5_9	A01_5	6.5	-1.333	2.667	0	29.7536	51.764	1
A01_5_9	597.5	931.5	9	1.54071	149.449	3.08142	684	15	594.833	934.167	420	110	31.087	3.771	NA	1.333	0.044	180	180	A01	5	PBS	0	1	9	1.334	A01_5_9	A01_5	7	-2.667	2.667	1.334	31.0876	55.7399	1
A01_5_9	597.5	931.5	9	1.54071	149.449	3.08142	685	16	595.5	932.833	450	135	32.578	2.404	NA	1.491	0.05	-63.435	116.565	A01	5	PBS	0	1	9	1.49146	A01_5_9	A01_5	7.5	-2	1.333	1.49146	32.5791	58.411	1
A01_5_9	597.5	931.5	9	1.54071	149.449	3.08142	686	17	595.5	932.833	480	106	32.578	2.404	NA	0	0	0	63.435	A01	5	PBS	0	1	9	0	A01_5_9	A01_5	8	-2	1.333	0	32.5791	61.8881	1
A01_5_9	597.5	931.5	9	1.54071	149.449	3.08142	687	18	593.5	934.167	510	117	34.982	4.807	NA	2.404	0.08	146.31	146.31	A01	5	PBS	0	1	9	2.40407	A01_5_9	A01_5	8.5	-4	2.667	2.40407	34.9831	65.2432	1
A01_5_9	597.5	931.5	9	1.54071	149.449	3.08142	688	19	592.833	934.167	540	103	35.649	5.375	NA	0.667	0.022	180	33.69	A01	5	PBS	0	1	9	0.667	A01_5_9	A01_5	9	-4.667	2.667	0.667	35.6501	68.5432	1
A01_5_9	597.5	931.5	9	1.54071	149.449	3.08142	689	20	596.833	932.833	570	117	39.865	1.491	NA	4.216	0.141	-18.435	161.565	A01	5	PBS	0	1	9	4.21658	A01_5_9	A01_5	9.5	-0.667	1.333	4.21658	39.8667	71.995	1
A01_5_9	597.5	931.5	9	1.54071	149.449	3.08142	690	21	598.167	930.167	600	136	42.846	1.491	NA	2.981	0.099	-63.435	-45	A01	5	PBS	0	1	9	2.98113	A01_5_9	A01_5	10	0.667	-1.333	2.98113	42.8478	75.054	1
A01_5_9	597.5	931.5	9	1.54071	149.449	3.08142	691	22	598.167	930.167	630	100	42.846	1.491	NA	0	0	0	63.435	A01	5	PBS	0	1	9	0	A01_5_9	A01_5	10.5	0.667	-1.333	0	42.8478	76.936	1
A01_5_9	597.5	931.5	9	1.54071	149.449	3.08142	692	23	596.167	930.833	660	138	44.955	1.491	NA	2.108	0.07	161.565	161.565	A01	5	PBS	0	1	9	2.10797	A01_5_9	A01_5	11	-1.333	-0.667	2.10797	44.9558	79.11	1
A01_5_9	597.5	931.5	9	1.54071	149.449	3.08142	693	24	596.167	930.833	690	151	44.955	1.491	NA	0	0	0	-161.565	A01	5	PBS	0	1	9	0	A01_5_9	A01_5	11.5	-1.333	-0.667	0	44.9558	80.9422	1
A01_5_9	597.5	931.5	9	1.54071	149.449	3.08142	694	25	595.5	932.833	720	143	47.063	2.404	NA	2.108	0.07	108.435	108.435	A01	5	PBS	0	1	9	2.10829	A01_5_9	A01_5	12	-2	1.333	2.10829	47.0641	82.6531	1
A01_5_9	597.5	931.5	9	1.54071	149.449	3.08142	695	26	594.167	934.833	750	136	49.466	4.714	NA	2.404	0.08	123.69	15.255	A01	5	PBS	0	1	9	2.40352	A01_5_9	A01_5	12.5	-3.333	3.333	2.40352	49.4676	85.4263	1
A01_5_9	597.5	931.5	9	1.54071	149.449	3.08142	696	27	593.5	936.167	780	124	50.957	6.146	NA	1.491	0.05	116.565	-7.125	A01	5	PBS	0	1	9	1.49146	A01_5_9	A01_5	13	-4	4.667	1.49146	50.9591	87.51	1
A01_5_9	597.5	931.5	9	1.54071	149.449	3.08142	697	28	592.167	938.833	810	120	53.939	9.068	NA	2.981	0.099	116.565	0	A01	5	PBS	0	1	9	2.98068	A01_5_9	A01_5	13.5	-5.333	7.333	2.98068	53.9398	92.0545	1
A01_5_9	597.5	931.5	9	1.54071	149.449	3.08142	698	29	589.5	941.5	840	118	57.71	12.806	NA	3.771	0.126	135	18.435	A01	5	PBS	0	1	9	3.77171	A01_5_9	A01_5	14	-8	10	3.77171	57.7115	95.3399	1
A01_5_9	597.5	931.5	9	1.54071	149.449	3.08142	699	30	588.833	942.167	870	118	58.653	13.744	NA	0.943	0.031	135	0	A01	5	PBS	0	1	9	0.94328	A01_5_9	A01_5	14.5	-8.667	10.667	0.94328	58.6547	98.3058	1
A01_5_9	597.5	931.5	9	1.54071	149.449	3.08142	700	31	588.833	942.167	900	105	58.653	13.744	NA	0	0	0	-135	A01	5	PBS	0	1	9	0	A01_5_9	A01_5	15	-8.667	10.667	0	58.6547	101.003	1
A01_5_9	597.5	931.5	9	1.54071	149.449	3.08142	701	32	588.833	942.167	930	100	58.653	13.744	NA	0	0	0	0	A01	5	PBS	0	1	9	0	A01_5_9	A01_5	15.5	-8.667	10.667	0	58.6547	102.88	1
A01_5_9	597.5	931.5	9	1.54071	149.449	3.08142	702	33	588.167	943.5	960	119	60.143	15.202	NA	1.491	0.05	116.565	116.565	A01	5	PBS	0	1	9	1.49012	A01_5_9	A01_5	16	-9.333	12	1.49012	60.1449	105.26	1
A01_5_9	597.5	931.5	9	1.54071	149.449	3.08142	703	34	588.167	943.5	990	110	60.143	15.202	NA	0	0	0	-116.565	A01	5	PBS	0	1	9	0	A01_5_9	A01_5	16.5	-9.333	12	0	60.1449	106.803	1
A01_5_9	597.5	931.5	9	1.54071	149.449	3.08142	704	35	584.167	945.5	1020	134	64.615	19.333	NA	4.472	0.149	153.435	153.435	A01	5	PBS	0	1	9	4.47214	A01_5_9	A01_5	17	-13.333	14	4.47214	64.617	108.9	1
A01_5_9	597.5	931.5	9	1.54071	149.449	3.08142	705	36	580.833	948.167	1050	104	68.884	23.57	NA	4.269	0.142	141.34	-12.095	A01	5	PBS	0	1	9	4.26948	A01_5_9	A01_5	17.5	-16.667	16.667	4.26948	68.8865	110.84	1
A01_5_9	597.5	931.5	9	1.54071	149.449	3.08142	706	37	579.5	948.167	1080	137	70.218	24.531	NA	1.333	0.044	180	38.66	A01	5	PBS	0	1	9	1.333	A01_5_9	A01_5	18	-18	16.667	1.333	70.2195	112.914	1
A01_5_9	597.5	931.5	9	1.54071	149.449	3.08142	707	38	579.5	948.167	1110	128	70.218	24.531	NA	0	0	0	-180	A01	5	PBS	0	1	9	0	A01_5_9	A01_5	18.5	-18	16.667	0	70.2195	114.565	1
A01_5_9	597.5	931.5	9	1.54071	149.449	3.08142	708	39	579.5	948.167	1140	120	70.218	24.531	NA	0	0	0	0	A01	5	PBS	0	1	9	0	A01_5_9	A01_5	19	-18	16.667	0	70.2195	116.591	1
A01_5_9	597.5	931.5	9	1.54071	149.449	3.08142	709	40	579.5	948.167	1170	133	70.218	24.531	NA	0	0	0	0	A01	5	PBS	0	1	9	0	A01_5_9	A01_5	19.5	-18	16.667	0	70.2195	118.75	1
A01_5_9	597.5	931.5	9	1.54071	149.449	3.08142	710	41	578.167	950.167	1200	125	72.621	26.874	NA	2.404	0.08	123.69	123.69	A01	5	PBS	0	1	9	2.40352	A01_5_9	A01_5	20	-19.333	18.667	2.40352	72.623	121.184	1
A01_5_9	597.5	931.5	9	1.54071	149.449	3.08142	711	42	576.833	952.833	1230	119	75.603	29.702	NA	2.981	0.099	116.565	-7.125	A01	5	PBS	0	1	9	2.98113	A01_5_9	A01_5	20.5	-20.667	21.333	2.98113	75.6041	122.969	1
A01_5_9	597.5	931.5	9	1.54071	149.449	3.08142	712	43	577.5	953.5	1260	62	76.545	29.732	NA	0.943	0.031	45	-71.565	A01	5	PBS	0	1	9	0.94328	A01_5_9	A01_5	21	-20	22	0.94328	76.5474	124.052	1
A01_5_9	597.5	931.5	9	1.54071	149.449	3.08142	713	44	578.833	952.833	1290	130	78.036	28.347	NA	1.491	0.05	-26.565	-71.565	A01	5	PBS	0	1	9	1.49056	A01_5_9	A01_5	21.5	-18.667	21.333	1.49056	78.038	126.019	1
A01_5_9	597.5	931.5	9	1.54071	149.449	3.08142	714	45	580.833	948.167	1320	106	83.113	23.57	NA	5.077	0.169	-66.801	-40.236	A01	5	PBS	0	1	9	5.07657	A01_5_9	A01_5	22	-16.667	16.667	5.07657	83.1145	127.433	1
A01_5_9	597.5	931.5	9	1.54071	149.449	3.08142	715	46	582.167	945.5	1350	144	86.095	20.763	NA	2.981	0.099	-63.435	3.366	A01	5	PBS	0	1	9	2.98202	A01_5_9	A01_5	22.5	-15.333	14	2.98202	86.0965	128.925	1
A01_5_9	597.5	931.5	9	1.54071	149.449	3.08142	716	47	582.167	945.5	1380	111	86.095	20.763	NA	0	0	0	63.435	A01	5	PBS	0	1	9	0	A01_5_9	A01_5	23	-15.333	14	0	86.0965	130.286	1
A01_5_9	597.5	931.5	9	1.54071	149.449	3.08142	717	48	582.167	945.5	1410	103	86.095	20.763	NA	0	0	0	0	A01	5	PBS	0	1	9	0	A01_5_9	A01_5	23.5	-15.333	14	0	86.0965	131.608	1
A01_5_9	597.5	931.5	9	1.54071	149.449	3.08142	718	49	582.167	945.5	1440	97	86.095	20.763	NA	0	0	0	0	A01	5	PBS	0	1	9	0	A01_5_9	A01_5	24	-15.333	14	0	86.0965	136.321	1
A01_5_9	597.5	931.5	9	1.54071	149.449	3.08142	719	50	582.167	945.5	1470	121	86.095	20.763	NA	0	0	0	0	A01	5	PBS	0	1	9	0	A01_5_9	A01_5	24.5	-15.333	14	0	86.0965	137.565	1
A01_5_9	597.5	931.5	9	1.54071	149.449	3.08142	720	51	582.167	945.5	1500	95	86.095	20.763	NA	0	0	0	0	A01	5	PBS	0	1	9	0	A01_5_9	A01_5	25	-15.333	14	0	86.0965	139.165	1
A01_5_9	597.5	931.5	9	1.54071	149.449	3.08142	721	52	582.167	945.5	1530	82	86.095	20.763	NA	0	0	0	0	A01	5	PBS	0	1	9	0	A01_5_9	A01_5	25.5	-15.333	14	0	86.0965	140.546	1
A01_5_9	597.5	931.5	9	1.54071	149.449	3.08142	722	53	582.167	945.5	1560	105	86.095	20.763	NA	0	0	0	0	A01	5	PBS	0	1	9	0	A01_5_9	A01_5	26	-15.333	14	0	86.0965	142.214	1
A01_5_9	597.5	931.5	9	1.54071	149.449	3.08142	723	54	582.167	945.5	1590	111	86.095	20.763	NA	0	0	0	0	A01	5	PBS	0	1	9	0	A01_5_9	A01_5	26.5	-15.333	14	0	86.0965	143.679	1
A01_5_9	597.5	931.5	9	1.54071	149.449	3.08142	724	55	582.167	945.5	1620	135	86.095	20.763	NA	0	0	0	0	A01	5	PBS	0	1	9	0	A01_5_9	A01_5	27	-15.333	14	0	86.0965	145.323	1
A01_5_9	597.5	931.5	9	1.54071	149.449	3.08142	725	56	586.167	942.167	1650	137	91.302	15.563	NA	5.207	0.174	-39.806	-39.806	A01	5	PBS	0	1	9	5.20662	A01_5_9	A01_5	27.5	-11.333	10.667	5.20662	91.3032	147.215	1
A01_5_9	597.5	931.5	9	1.54071	149.449	3.08142	726	57	586.167	942.167	1680	107	91.302	15.563	NA	0	0	0	39.806	A01	5	PBS	0	1	9	0	A01_5_9	A01_5	28	-11.333	10.667	0	91.3032	151.956	1
A01_5_9	597.5	931.5	9	1.54071	149.449	3.08142	727	58	586.167	942.167	1710	126	91.302	15.563	NA	0	0	0	0	A01	5	PBS	0	1	9	0	A01_5_9	A01_5	28.5	-11.333	10.667	0	91.3032	153.079	1
A01_5_9	597.5	931.5	9	1.54071	149.449	3.08142	728	59	586.167	942.167	1740	124	91.302	15.563	NA	0	0	0	0	A01	5	PBS	0	1	9	0	A01_5_9	A01_5	29	-11.333	10.667	0	91.3032	154.323	1
A01_5_9	597.5	931.5	9	1.54071	149.449	3.08142	729	60	586.167	943.5	1770	108	92.635	16.506	NA	1.333	0.044	90	90	A01	5	PBS	0	1	9	1.333	A01_5_9	A01_5	29.5	-11.333	12	1.333	92.6362	155.536	1
A01_5_9	597.5	931.5	9	1.54071	149.449	3.08142	730	61	586.167	944.167	1800	117	93.302	16.997	NA	0.667	0.022	90	0	A01	5	PBS	0	1	9	0.667	A01_5_9	A01_5	30	-11.333	12.667	0.667	93.3032	157	1
A01_5_9	597.5	931.5	9	1.54071	149.449	3.08142	731	62	586.167	944.167	1830	145	93.302	16.997	NA	0	0	0	-90	A01	5	PBS	0	1	9	0	A01_5_9	A01_5	30.5	-11.333	12.667	0	93.3032	158.888	1
A01_5_9	597.5	931.5	9	1.54071	149.449	3.08142	732	63	586.833	944.167	1860	93	93.968	16.56	NA	0.667	0.022	0	0	A01	5	PBS	0	1	9	0.666	A01_5_9	A01_5	31	-10.667	12.667	0.666	93.9692	160.73	1
A01_5_9	597.5	931.5	9	1.54071	149.449	3.08142	733	64	587.5	941.5	1890	117	96.717	14.142	NA	2.749	0.092	-75.964	-75.964	A01	5	PBS	0	1	9	2.74914	A01_5_9	A01_5	31.5	-10	10	2.74914	96.7183	162.396	1
A01_5_9	597.5	931.5	9	1.54071	149.449	3.08142	734	65	587.5	941.5	1920	111	96.717	14.142	NA	0	0	0	75.964	A01	5	PBS	0	1	9	0	A01_5_9	A01_5	32	-10	10	0	96.7183	163.779	1
A01_5_9	597.5	931.5	9	1.54071	149.449	3.08142	735	66	587.5	941.5	1950	104	96.717	14.142	NA	0	0	0	0	A01	5	PBS	0	1	9	0	A01_5_9	A01_5	32.5	-10	10	0	96.7183	165.463	1
A01_5_9	597.5	931.5	9	1.54071	149.449	3.08142	736	67	587.5	941.5	1980	83	96.717	14.142	NA	0	0	0	0	A01	5	PBS	0	1	9	0	A01_5_9	A01_5	33	-10	10	0	96.7183	167.275	1
A01_5_9	597.5	931.5	9	1.54071	149.449	3.08142	737	68	587.5	939.5	2010	127	98.717	12.806	NA	2	0.067	-90	-90	A01	5	PBS	0	1	9	2	A01_5_9	A01_5	33.5	-10	8	2	98.7183	169.354	1
A01_5_9	597.5	931.5	9	1.54071	149.449	3.08142	738	69	588.167	938.833	2040	135	99.66	11.87	NA	0.943	0.031	-45	45	A01	5	PBS	0	1	9	0.94328	A01_5_9	A01_5	34	-9.333	7.333	0.94328	99.6616	171.277	1
A01_5_9	597.5	931.5	9	1.54071	149.449	3.08142	739	70	588.833	938.833	2070	152	100.327	11.353	NA	0.667	0.022	0	45	A01	5	PBS	0	1	9	0.666	A01_5_9	A01_5	34.5	-8.667	7.333	0.666	100.328	172.662	1
A01_5_9	597.5	931.5	9	1.54071	149.449	3.08142	740	71	588.833	938.833	2100	167	100.327	11.353	NA	0	0	0	0	A01	5	PBS	0	1	9	0	A01_5_9	A01_5	35	-8.667	7.333	0	100.328	173.879	1
A01_5_9	597.5	931.5	9	1.54071	149.449	3.08142	741	72	578.167	945.5	2130	47	112.905	23.87	NA	12.579	0.419	147.995	147.995	A01	5	PBS	0	1	9	12.5783	A01_5_9	A01_5	35.5	-19.333	14	12.5783	112.906	175.863	1
A01_5_9	597.5	931.5	9	1.54071	149.449	3.08142	742	73	581.5	946.167	2160	111	116.305	21.705	NA	3.399	0.113	11.31	-136.685	A01	5	PBS	0	1	9	3.39908	A01_5_9	A01_5	36	-16	14.667	3.39908	116.305	177.684	1
A01_5_9	597.5	931.5	9	1.54071	149.449	3.08142	743	74	587.5	944.167	2190	111	122.629	16.138	NA	6.325	0.211	-18.435	-29.745	A01	5	PBS	0	1	9	6.32456	A01_5_9	A01_5	36.5	-10	12.667	6.32456	122.629	179.66	1
A01_5_9	597.5	931.5	9	1.54071	149.449	3.08142	744	75	588.833	943.5	2220	147	124.12	14.802	NA	1.491	0.05	-26.565	-8.13	A01	5	PBS	0	1	9	1.49056	A01_5_9	A01_5	37	-8.667	12	1.49056	124.12	181.484	1
A01_5_9	597.5	931.5	9	1.54071	149.449	3.08142	745	76	584.833	944.167	2250	136	128.175	17.913	NA	4.055	0.135	170.538	-162.897	A01	5	PBS	0	1	9	4.05523	A01_5_9	A01_5	37.5	-12.667	12.667	4.05523	128.175	183.457	1
A01_5_9	597.5	931.5	9	1.54071	149.449	3.08142	746	77	584.833	944.167	2280	133	128.175	17.913	NA	0	0	0	-170.538	A01	5	PBS	0	1	9	0	A01_5_9	A01_5	38	-12.667	12.667	0	128.175	184.728	1
A01_5_9	597.5	931.5	9	1.54071	149.449	3.08142	747	78	583.5	944.167	2310	102	129.508	18.88	NA	1.333	0.044	180	180	A01	5	PBS	0	1	9	1.333	A01_5_9	A01_5	38.5	-14	12.667	1.333	129.508	186.006	1
A01_5_9	597.5	931.5	9	1.54071	149.449	3.08142	748	79	582.833	944.167	2340	70	130.175	19.379	NA	0.667	0.022	180	0	A01	5	PBS	0	1	9	0.667	A01_5_9	A01_5	39	-14.667	12.667	0.667	130.175	187.179	1
A01_5_9	597.5	931.5	9	1.54071	149.449	3.08142	749	80	582.833	944.833	2370	155	130.842	19.821	NA	0.667	0.022	90	-90	A01	5	PBS	0	1	9	0.666	A01_5_9	A01_5	39.5	-14.667	13.333	0.666	130.841	188.449	1
A01_5_9	597.5	931.5	9	1.54071	149.449	3.08142	750	81	583.5	944.833	2400	140	131.508	19.333	NA	0.667	0.022	0	-90	A01	5	PBS	0	1	9	0.667	A01_5_9	A01_5	40	-14	13.333	0.667	131.508	189.856	1
A01_5_9	597.5	931.5	9	1.54071	149.449	3.08142	751	82	580.167	946.833	2430	101	135.396	23.142	NA	3.887	0.13	149.036	149.036	A01	5	PBS	0	1	9	3.88702	A01_5_9	A01_5	40.5	-17.333	15.333	3.88702	135.395	191.093	1
A01_5_9	597.5	931.5	9	1.54071	149.449	3.08142	752	83	578.833	949.5	2460	82	138.377	25.932	NA	2.981	0.099	116.565	-32.471	A01	5	PBS	0	1	9	2.98202	A01_5_9	A01_5	41	-18.667	18	2.98202	138.377	192.004	1
A01_5_9	597.5	931.5	9	1.54071	149.449	3.08142	753	84	578.833	949.5	2490	92	138.377	25.932	NA	0	0	0	-116.565	A01	5	PBS	0	1	9	0	A01_5_9	A01_5	41.5	-18.667	18	0	138.377	193.317	1
A01_5_9	597.5	931.5	9	1.54071	149.449	3.08142	754	85	578.833	949.5	2520	66	138.377	25.932	NA	0	0	0	0	A01	5	PBS	0	1	9	0	A01_5_9	A01_5	42	-18.667	18	0	138.377	195.166	1
A01_5_9	597.5	931.5	9	1.54071	149.449	3.08142	755	86	578.833	949.5	2550	117	138.377	25.932	NA	0	0	0	0	A01	5	PBS	0	1	9	0	A01_5_9	A01_5	42.5	-18.667	18	0	138.377	196.56	1
A01_5_9	597.5	931.5	9	1.54071	149.449	3.08142	756	87	578.833	948.167	2580	110	139.71	25.024	NA	1.333	0.044	-90	-90	A01	5	PBS	0	1	9	1.333	A01_5_9	A01_5	43	-18.667	16.667	1.333	139.71	197.872	1
A01_5_9	597.5	931.5	9	1.54071	149.449	3.08142	757	88	578.833	948.167	2610	109	139.71	25.024	NA	0	0	0	90	A01	5	PBS	0	1	9	0	A01_5_9	A01_5	43.5	-18.667	16.667	0	139.71	199.135	1
A01_5_9	597.5	931.5	9	1.54071	149.449	3.08142	758	89	583.5	947.5	2640	149	144.424	21.26	NA	4.714	0.157	-8.13	-8.13	A01	5	PBS	0	1	9	4.71442	A01_5_9	A01_5	44	-14	16	4.71442	144.425	200.498	1
A01_5_9	597.5	931.5	9	1.54071	149.449	3.08142	759	90	583.5	946.833	2670	136	145.091	20.763	NA	0.667	0.022	-90	-81.87	A01	5	PBS	0	1	9	0.667	A01_5_9	A01_5	44.5	-14	15.333	0.667	145.092	202.061	1
A01_5_9	597.5	931.5	9	1.54071	149.449	3.08142	760	91	583.5	946.833	2700	82	145.091	20.763	NA	0	0	0	90	A01	5	PBS	0	1	9	0	A01_5_9	A01_5	45	-14	15.333	0	145.092	203.773	1
A01_5_9	597.5	931.5	9	1.54071	149.449	3.08142	761	92	583.5	946.833	2730	99	145.091	20.763	NA	0	0	0	0	A01	5	PBS	0	1	9	0	A01_5_9	A01_5	45.5	-14	15.333	0	145.092	205.084	1
A01_5_9	597.5	931.5	9	1.54071	149.449	3.08142	762	93	582.833	944.167	2760	131	147.84	19.379	NA	2.749	0.092	-104.036	-104.036	A01	5	PBS	0	1	9	2.74817	A01_5_9	A01_5	46	-14.667	12.667	2.74817	147.84	206.366	1
A01_5_9	597.5	931.5	9	1.54071	149.449	3.08142	763	94	582.167	944.833	2790	106	148.783	20.32	NA	0.943	0.031	135	-120.964	A01	5	PBS	0	1	9	0.941866	A01_5_9	A01_5	46.5	-15.333	13.333	0.941866	148.782	207.826	1
A01_5_9	597.5	931.5	9	1.54071	149.449	3.08142	764	95	582.167	945.5	2820	74	149.449	20.763	NA	0.667	0.022	90	-45	A01	5	PBS	0	1	9	0.667	A01_5_9	A01_5	47	-15.333	14	0.667	149.449	209.173	1
A01_5_9	597.5	931.5	9	1.54071	149.449	3.08142	765	96	582.167	945.5	2850	102	149.449	20.763	NA	0	0	0	-90	A01	5	PBS	0	1	9	0	A01_5_9	A01_5	47.5	-15.333	14	0	149.449	210.885	1
A01_5_9	597.5	931.5	9	1.54071	149.449	3.08142	766	97	582.167	945.5	2880	81	149.449	20.763	NA	0	0	0	0	A01	5	PBS	0	1	9	0	A01_5_9	A01_5	48	-15.333	14	0	149.449	212.479	1
A02_2_106	476.167	404.5	106	2.31738	224.786	4.63476	2498	1	476.167	404.5	0	95	0	0	NA	NA	NA	NA	NA	A02	2	EGF	0	1	106	0	A02_2_106	A02_2	0	0	0	0	0	0	9
A02_2_106	476.167	404.5	106	2.31738	224.786	4.63476	2499	2	473.833	405.167	30	142	2.427	2.427	NA	2.427	0.081	164.055	NA	A02	2	EGF	0	1	106	2.42744	A02_2_106	A02_2	0.5	-2.334	0.667	2.42744	2.42744	2.91534	9
A02_2_106	476.167	404.5	106	2.31738	224.786	4.63476	2500	3	469.167	405.833	60	128	7.141	7.126	NA	4.714	0.157	171.87	7.815	A02	2	EGF	0	1	106	4.71329	A02_2_106	A02_2	1	-7	1.333	4.71329	7.14073	5.4577	9
A02_2_106	476.167	404.5	106	2.31738	224.786	4.63476	2501	4	468.833	405.5	90	134	7.612	7.401	NA	0.471	0.016	-135	53.13	A02	2	EGF	0	1	106	0.471641	A02_2_106	A02_2	1.5	-7.334	1	0.471641	7.61237	7.73271	9
A02_2_106	476.167	404.5	106	2.31738	224.786	4.63476	2502	5	470.833	403.5	120	157	10.441	5.426	NA	2.828	0.094	-45	90	A02	2	EGF	0	1	106	2.82843	A02_2_106	A02_2	2	-5.334	-1	2.82843	10.4408	10.362	9
A02_2_106	476.167	404.5	106	2.31738	224.786	4.63476	2503	6	471.833	403.5	150	130	11.441	4.447	NA	1	0.033	0	45	A02	2	EGF	0	1	106	1	A02_2_106	A02_2	2.5	-4.334	-1	1	11.4408	14.6622	9
A02_2_106	476.167	404.5	106	2.31738	224.786	4.63476	2504	7	470.5	402.167	180	56	13.326	6.128	NA	1.886	0.063	-135	-135	A02	2	EGF	0	1	106	1.88515	A02_2_106	A02_2	3	-5.667	-2.333	1.88515	13.3259	19.1909	9
A02_2_106	476.167	404.5	106	2.31738	224.786	4.63476	2505	8	470.5	401.5	210	151	13.993	6.412	NA	0.667	0.022	-90	45	A02	2	EGF	0	1	106	0.667	A02_2_106	A02_2	3.5	-5.667	-3	0.667	13.9929	25.2013	9
A02_2_106	476.167	404.5	106	2.31738	224.786	4.63476	2506	9	470.5	400.5	240	149	14.993	6.936	NA	1	0.033	-90	0	A02	2	EGF	0	1	106	1	A02_2_106	A02_2	4	-5.667	-4	1	14.9929	33.6912	9
A02_2_106	476.167	404.5	106	2.31738	224.786	4.63476	2507	10	469.833	399.5	270	134	16.195	8.069	NA	1.202	0.04	-123.69	-33.69	A02	2	EGF	0	1	106	1.20204	A02_2_106	A02_2	4.5	-6.334	-5	1.20204	16.195	38.7277	9
A02_2_106	476.167	404.5	106	2.31738	224.786	4.63476	2508	11	471.833	399.167	300	107	18.222	6.872	NA	2.028	0.068	-9.462	114.228	A02	2	EGF	0	1	106	2.02753	A02_2_106	A02_2	5	-4.334	-5.333	2.02753	18.2225	45.3348	9
A02_2_106	476.167	404.5	106	2.31738	224.786	4.63476	2509	12	471.833	399.167	330	68	18.222	6.872	NA	0	0	0	9.462	A02	2	EGF	0	1	106	0	A02_2_106	A02_2	5.5	-4.334	-5.333	0	18.2225	52.6848	9
A02_2_106	476.167	404.5	106	2.31738	224.786	4.63476	2510	13	472.833	399.167	360	88	19.222	6.289	NA	1	0.033	0	0	A02	2	EGF	0	1	106	1	A02_2_106	A02_2	6	-3.334	-5.333	1	19.2225	58.7326	9
A02_2_106	476.167	404.5	106	2.31738	224.786	4.63476	2511	14	473.5	402.167	390	42	22.295	3.543	NA	3.073	0.102	77.471	77.471	A02	2	EGF	0	1	106	3.07325	A02_2_106	A02_2	6.5	-2.667	-2.333	3.07325	22.2958	66.3301	9
A02_2_106	476.167	404.5	106	2.31738	224.786	4.63476	2512	15	477.833	403.5	420	114	26.829	1.944	NA	4.534	0.151	17.103	-60.368	A02	2	EGF	0	1	106	4.53341	A02_2_106	A02_2	7	1.666	-1	4.53341	26.8292	74.9474	9
A02_2_106	476.167	404.5	106	2.31738	224.786	4.63476	2513	16	475.5	403.833	450	140	29.186	0.943	NA	2.357	0.079	171.87	154.767	A02	2	EGF	0	1	106	2.35665	A02_2_106	A02_2	7.5	-0.667	-0.667	2.35665	29.1858	84.5616	9
A02_2_106	476.167	404.5	106	2.31738	224.786	4.63476	2514	17	477.167	401.5	480	49	32.054	3.162	NA	2.867	0.096	-54.462	133.668	A02	2	EGF	0	1	106	2.86736	A02_2_106	A02_2	8	1	-3	2.86736	32.0532	94.7318	9
A02_2_106	476.167	404.5	106	2.31738	224.786	4.63476	2515	18	478.833	400.5	510	68	33.997	4.807	NA	1.944	0.065	-30.964	23.499	A02	2	EGF	0	1	106	1.94308	A02_2_106	A02_2	8.5	2.666	-4	1.94308	33.9963	105.912	9
A02_2_106	476.167	404.5	106	2.31738	224.786	4.63476	2516	19	479.833	400.167	540	83	35.052	5.676	NA	1.054	0.035	-18.435	12.529	A02	2	EGF	0	1	106	1.05399	A02_2_106	A02_2	9	3.666	-4.333	1.05399	35.0502	118.331	9
A02_2_106	476.167	404.5	106	2.31738	224.786	4.63476	2517	20	479.5	399.833	570	119	35.523	5.735	NA	0.471	0.016	-135	-116.565	A02	2	EGF	0	1	106	0.471641	A02_2_106	A02_2	9.5	3.333	-4.667	0.471641	35.5219	130.306	9
A02_2_106	476.167	404.5	106	2.31738	224.786	4.63476	2518	21	478.833	397.5	600	97	37.95	7.491	NA	2.427	0.081	-105.945	29.055	A02	2	EGF	0	1	106	2.42647	A02_2_106	A02_2	10	2.666	-7	2.42647	37.9484	146.871	9
A02_2_106	476.167	404.5	106	2.31738	224.786	4.63476	2519	22	474.833	396.833	630	141	42.005	7.782	NA	4.055	0.135	-170.538	-64.592	A02	2	EGF	0	1	106	4.05523	A02_2_106	A02_2	10.5	-1.334	-7.667	4.05523	42.0036	158.722	9
A02_2_106	476.167	404.5	106	2.31738	224.786	4.63476	2520	23	474.5	396.167	660	164	42.75	8.498	NA	0.745	0.025	-116.565	53.973	A02	2	EGF	0	1	106	0.744611	A02_2_106	A02_2	11	-1.667	-8.333	0.744611	42.7482	169.664	9
A02_2_106	476.167	404.5	106	2.31738	224.786	4.63476	2521	24	478.5	397.5	690	61	46.967	7.379	NA	4.216	0.141	18.435	135	A02	2	EGF	0	1	106	4.21626	A02_2_106	A02_2	11.5	2.333	-7	4.21626	46.9645	179.097	9
A02_2_106	476.167	404.5	106	2.31738	224.786	4.63476	2522	25	481.833	397.5	720	0	50.3	9.006	NA	3.333	0.111	0	-18.435	A02	2	EGF	0	1	106	3.333	A02_2_106	A02_2	12	5.666	-7	3.333	50.2975	189.727	9
A02_2_106	476.167	404.5	106	2.31738	224.786	4.63476	2523	26	483.5	398.5	750	49	52.244	9.475	NA	1.944	0.065	30.964	30.964	A02	2	EGF	0	1	106	1.94394	A02_2_106	A02_2	12.5	7.333	-6	1.94394	52.2414	201.854	9
A02_2_106	476.167	404.5	106	2.31738	224.786	4.63476	2524	27	483.5	397.5	780	172	53.244	10.138	NA	1	0.033	-90	-120.964	A02	2	EGF	0	1	106	1	A02_2_106	A02_2	13	7.333	-7	1	53.2414	216.604	9
A02_2_106	476.167	404.5	106	2.31738	224.786	4.63476	2525	28	486.833	400.5	810	66	57.728	11.392	NA	4.485	0.149	41.987	131.987	A02	2	EGF	0	1	106	4.48429	A02_2_106	A02_2	13.5	10.666	-4	4.48429	57.7257	227.266	9
A02_2_106	476.167	404.5	106	2.31738	224.786	4.63476	2526	29	490.167	402.5	840	73	61.615	14.142	NA	3.887	0.13	30.964	-11.023	A02	2	EGF	0	1	106	3.88787	A02_2_106	A02_2	14	14	-2	3.88787	61.6136	240.653	9
A02_2_106	476.167	404.5	106	2.31738	224.786	4.63476	2527	30	490.167	406.5	870	48	65.615	14.142	NA	4	0.133	90	59.036	A02	2	EGF	0	1	106	4	A02_2_106	A02_2	14.5	14	2	4	65.6136	255.338	9
A02_2_106	476.167	404.5	106	2.31738	224.786	4.63476	2528	31	488.833	404.833	900	142	67.75	12.671	NA	2.134	0.071	-128.66	141.34	A02	2	EGF	0	1	106	2.13505	A02_2_106	A02_2	15	12.666	0.333	2.13505	67.7486	271.561	9
A02_2_106	476.167	404.5	106	2.31738	224.786	4.63476	2529	32	488.167	404.5	930	98	68.495	12	NA	0.745	0.025	-153.435	-24.775	A02	2	EGF	0	1	106	0.744611	A02_2_106	A02_2	15.5	12	0	0.744611	68.4932	287.35	9
A02_2_106	476.167	404.5	106	2.31738	224.786	4.63476	2530	33	488.167	403.5	960	120	69.495	12.042	NA	1	0.033	-90	63.435	A02	2	EGF	0	1	106	1	A02_2_106	A02_2	16	12	-1	1	69.4932	300.034	9
A02_2_106	476.167	404.5	106	2.31738	224.786	4.63476	2531	34	487.5	402.5	990	129	70.697	11.508	NA	1.202	0.04	-123.69	-33.69	A02	2	EGF	0	1	106	1.20204	A02_2_106	A02_2	16.5	11.333	-2	1.20204	70.6953	315.77	9
A02_2_106	476.167	404.5	106	2.31738	224.786	4.63476	2532	35	486.167	400.833	1020	75	72.831	10.651	NA	2.134	0.071	-128.66	-4.97	A02	2	EGF	0	1	106	2.13443	A02_2_106	A02_2	17	10	-3.667	2.13443	72.8297	332.221	9
A02_2_106	476.167	404.5	106	2.31738	224.786	4.63476	2533	36	484.833	400.167	1050	103	74.322	9.69	NA	1.491	0.05	-153.435	-24.775	A02	2	EGF	0	1	106	1.49101	A02_2_106	A02_2	17.5	8.666	-4.333	1.49101	74.3207	348.879	9
A02_2_106	476.167	404.5	106	2.31738	224.786	4.63476	2534	37	484.833	399.5	1080	191	74.989	10.006	NA	0.667	0.022	-90	63.435	A02	2	EGF	0	1	106	0.667	A02_2_106	A02_2	18	8.666	-5	0.667	74.9877	364.058	9
A02_2_106	476.167	404.5	106	2.31738	224.786	4.63476	2535	38	485.167	398.833	1110	104	75.734	10.635	NA	0.745	0.025	-63.435	26.565	A02	2	EGF	0	1	106	0.745952	A02_2_106	A02_2	18.5	9	-5.667	0.745952	75.7337	382.541	9
A02_2_106	476.167	404.5	106	2.31738	224.786	4.63476	2536	39	485.5	398.833	1140	104	76.067	10.919	NA	0.333	0.011	0	63.435	A02	2	EGF	0	1	106	0.333	A02_2_106	A02_2	19	9.333	-5.667	0.333	76.0667	400.275	9
A02_2_106	476.167	404.5	106	2.31738	224.786	4.63476	2537	40	487.5	397.5	1170	77	78.471	13.321	NA	2.404	0.08	-33.69	-33.69	A02	2	EGF	0	1	106	2.40352	A02_2_106	A02_2	19.5	11.333	-7	2.40352	78.4702	416.697	9
A02_2_106	476.167	404.5	106	2.31738	224.786	4.63476	2538	41	489.833	397.167	1200	74	80.828	15.51	NA	2.357	0.079	-8.13	25.56	A02	2	EGF	0	1	106	2.35665	A02_2_106	A02_2	20	13.666	-7.333	2.35665	80.8268	432.267	9
A02_2_106	476.167	404.5	106	2.31738	224.786	4.63476	2539	42	490.5	397.833	1230	141	81.771	15.808	NA	0.943	0.031	45	53.13	A02	2	EGF	0	1	106	0.942574	A02_2_106	A02_2	20.5	14.333	-6.667	0.942574	81.7694	449.015	9
A02_2_106	476.167	404.5	106	2.31738	224.786	4.63476	2540	43	485.5	397.167	1260	89	86.815	11.87	NA	5.044	0.168	-172.405	142.595	A02	2	EGF	0	1	106	5.04416	A02_2_106	A02_2	21	9.333	-7.333	5.04416	86.8136	460.196	9
A02_2_106	476.167	404.5	106	2.31738	224.786	4.63476	2541	44	484.167	395.833	1290	129	88.701	11.795	NA	1.886	0.063	-135	37.405	A02	2	EGF	0	1	106	1.88585	A02_2_106	A02_2	21.5	8	-8.667	1.88585	88.6994	472.845	9
A02_2_106	476.167	404.5	106	2.31738	224.786	4.63476	2542	45	482.167	395.833	1320	93	90.701	10.541	NA	2	0.067	180	-45	A02	2	EGF	0	1	106	2	A02_2_106	A02_2	22	6	-8.667	2	90.6994	486.307	9
A02_2_106	476.167	404.5	106	2.31738	224.786	4.63476	2543	46	480.833	395.5	1350	118	92.075	10.138	NA	1.374	0.046	-165.964	14.036	A02	2	EGF	0	1	106	1.37493	A02_2_106	A02_2	22.5	4.666	-9	1.37493	92.0743	499.349	9
A02_2_106	476.167	404.5	106	2.31738	224.786	4.63476	2544	47	478.833	395.5	1380	158	94.075	9.387	NA	2	0.067	180	-14.036	A02	2	EGF	0	1	106	2	A02_2_106	A02_2	23	2.666	-9	2	94.0743	512.355	9
A02_2_106	476.167	404.5	106	2.31738	224.786	4.63476	2545	48	478.833	394.833	1410	106	94.742	10.028	NA	0.667	0.022	-90	90	A02	2	EGF	0	1	106	0.667	A02_2_106	A02_2	23.5	2.666	-9.667	0.667	94.7413	523.624	9
A02_2_106	476.167	404.5	106	2.31738	224.786	4.63476	2546	49	479.5	393.167	1440	152	96.537	11.813	NA	1.795	0.06	-68.199	21.801	A02	2	EGF	0	1	106	1.79456	A02_2_106	A02_2	24	3.333	-11.333	1.79456	96.5359	533.723	9
A02_2_106	476.167	404.5	106	2.31738	224.786	4.63476	2547	50	480.833	389.167	1470	116	100.753	16.028	NA	4.216	0.141	-71.565	-3.366	A02	2	EGF	0	1	106	4.21626	A02_2_106	A02_2	24.5	4.666	-15.333	4.21626	100.752	545.906	9
A02_2_106	476.167	404.5	106	2.31738	224.786	4.63476	2548	51	477.5	389.833	1500	81	104.153	14.727	NA	3.399	0.113	168.69	-119.745	A02	2	EGF	0	1	106	3.39889	A02_2_106	A02_2	25	1.333	-14.667	3.39889	104.151	555.375	9
A02_2_106	476.167	404.5	106	2.31738	224.786	4.63476	2549	52	477.5	389.833	1530	146	104.153	14.727	NA	0	0	0	-168.69	A02	2	EGF	0	1	106	0	A02_2_106	A02_2	25.5	1.333	-14.667	0	104.151	564.685	9
A02_2_106	476.167	404.5	106	2.31738	224.786	4.63476	2550	53	475.5	390.5	1560	142	106.261	14.016	NA	2.108	0.07	161.565	161.565	A02	2	EGF	0	1	106	2.10829	A02_2_106	A02_2	26	-0.667	-14	2.10829	106.259	577.476	9
A02_2_106	476.167	404.5	106	2.31738	224.786	4.63476	2551	54	475.5	390.5	1590	173	106.261	14.016	NA	0	0	0	-161.565	A02	2	EGF	0	1	106	0	A02_2_106	A02_2	26.5	-0.667	-14	0	106.259	588.228	9
A02_2_106	476.167	404.5	106	2.31738	224.786	4.63476	2552	55	474.167	388.167	1620	145	108.948	16.455	NA	2.687	0.09	-119.745	-119.745	A02	2	EGF	0	1	106	2.68696	A02_2_106	A02_2	27	-2	-16.333	2.68696	108.946	599.715	9
A02_2_106	476.167	404.5	106	2.31738	224.786	4.63476	2553	56	475.5	388.5	1650	100	110.323	16.014	NA	1.374	0.046	14.036	133.781	A02	2	EGF	0	1	106	1.37396	A02_2_106	A02_2	27.5	-0.667	-16	1.37396	110.32	607.017	9
A02_2_106	476.167	404.5	106	2.31738	224.786	4.63476	2554	57	475.5	388.5	1680	88	110.323	16.014	NA	0	0	0	-14.036	A02	2	EGF	0	1	106	0	A02_2_106	A02_2	28	-0.667	-16	0	110.32	617.937	9
A02_2_106	476.167	404.5	106	2.31738	224.786	4.63476	2555	58	477.833	389.833	1710	105	113.01	14.761	NA	2.687	0.09	29.745	29.745	A02	2	EGF	0	1	106	2.68696	A02_2_106	A02_2	28.5	1.666	-14.667	2.68696	113.007	626.556	9
A02_2_106	476.167	404.5	106	2.31738	224.786	4.63476	2556	59	475.833	386.833	1740	56	116.616	17.67	NA	3.606	0.12	-123.69	-153.435	A02	2	EGF	0	1	106	3.60555	A02_2_106	A02_2	29	-0.334	-17.667	3.60555	116.613	637.425	9
A02_2_106	476.167	404.5	106	2.31738	224.786	4.63476	2557	60	476.167	389.5	1770	135	119.303	15	NA	2.687	0.09	82.875	-153.435	A02	2	EGF	0	1	106	2.68783	A02_2_106	A02_2	29.5	0	-15	2.68783	119.301	648.847	9
A02_2_106	476.167	404.5	106	2.31738	224.786	4.63476	2558	61	478.167	389.833	1800	123	121.331	14.802	NA	2.028	0.068	9.462	-73.413	A02	2	EGF	0	1	106	2.02753	A02_2_106	A02_2	30	2	-14.667	2.02753	121.328	658.843	9
A02_2_106	476.167	404.5	106	2.31738	224.786	4.63476	2559	62	477.833	390.167	1830	124	121.802	14.43	NA	0.471	0.016	135	125.538	A02	2	EGF	0	1	106	0.472347	A02_2_106	A02_2	30.5	1.666	-14.333	0.472347	121.801	668.678	9
A02_2_106	476.167	404.5	106	2.31738	224.786	4.63476	2560	63	477.167	390.833	1860	122	122.745	13.703	NA	0.943	0.031	135	0	A02	2	EGF	0	1	106	0.941866	A02_2_106	A02_2	31	1	-13.667	0.941866	122.742	677.045	9
A02_2_106	476.167	404.5	106	2.31738	224.786	4.63476	2561	64	478.167	390.833	1890	94	123.745	13.812	NA	1	0.033	0	-135	A02	2	EGF	0	1	106	1	A02_2_106	A02_2	31.5	2	-13.667	1	123.742	684.843	9
A02_2_106	476.167	404.5	106	2.31738	224.786	4.63476	2562	65	478.167	390.833	1920	12	123.745	13.812	NA	0	0	0	0	A02	2	EGF	0	1	106	0	A02_2_106	A02_2	32	2	-13.667	0	123.742	693.891	9
A02_2_106	476.167	404.5	106	2.31738	224.786	4.63476	2563	66	477.167	390.5	1950	132	124.799	14.036	NA	1.054	0.035	-161.565	-161.565	A02	2	EGF	0	1	106	1.05399	A02_2_106	A02_2	32.5	1	-14	1.05399	124.796	704.217	9
A02_2_106	476.167	404.5	106	2.31738	224.786	4.63476	2564	67	477.167	390.833	1980	141	125.132	13.703	NA	0.333	0.011	90	-108.435	A02	2	EGF	0	1	106	0.333	A02_2_106	A02_2	33	1	-13.667	0.333	125.129	714.673	9
A02_2_106	476.167	404.5	106	2.31738	224.786	4.63476	2565	68	477.167	391.833	2010	65	126.132	12.706	NA	1	0.033	90	0	A02	2	EGF	0	1	106	1	A02_2_106	A02_2	33.5	1	-12.667	1	126.129	726.192	9
A02_2_106	476.167	404.5	106	2.31738	224.786	4.63476	2566	69	477.167	390.5	2040	86	127.466	14.036	NA	1.333	0.044	-90	-180	A02	2	EGF	0	1	106	1.333	A02_2_106	A02_2	34	1	-14	1.333	127.462	737.872	9
A02_2_106	476.167	404.5	106	2.31738	224.786	4.63476	2567	70	477.167	390.5	2070	95	127.466	14.036	NA	0	0	0	90	A02	2	EGF	0	1	106	0	A02_2_106	A02_2	34.5	1	-14	0	127.462	748.369	9
A02_2_106	476.167	404.5	106	2.31738	224.786	4.63476	2568	71	477.167	389.167	2100	154	128.799	15.366	NA	1.333	0.044	-90	-90	A02	2	EGF	0	1	106	1.333	A02_2_106	A02_2	35	1	-15.333	1.333	128.795	758.558	9
A02_2_106	476.167	404.5	106	2.31738	224.786	4.63476	2569	72	478.833	390.833	2130	68	131.156	13.924	NA	2.357	0.079	45	135	A02	2	EGF	0	1	106	2.35608	A02_2_106	A02_2	35.5	2.666	-13.667	2.35608	131.151	771.52	9
A02_2_106	476.167	404.5	106	2.31738	224.786	4.63476	2570	73	479.167	390.833	2160	166	131.489	13.992	NA	0.333	0.011	0	-45	A02	2	EGF	0	1	106	0.334	A02_2_106	A02_2	36	3	-13.667	0.334	131.485	781.267	9
A02_2_106	476.167	404.5	106	2.31738	224.786	4.63476	2571	74	477.833	389.833	2190	73	133.156	14.761	NA	1.667	0.056	-143.13	-143.13	A02	2	EGF	0	1	106	1.6672	A02_2_106	A02_2	36.5	1.666	-14.667	1.6672	133.153	792.423	9
A02_2_106	476.167	404.5	106	2.31738	224.786	4.63476	2572	75	483.833	392.5	2220	111	139.722	14.24	NA	6.566	0.219	23.962	167.093	A02	2	EGF	0	1	106	6.56604	A02_2_106	A02_2	37	7.666	-12	6.56604	139.719	802.586	9
A02_2_106	476.167	404.5	106	2.31738	224.786	4.63476	2573	76	485.167	392.167	2250	130	141.096	15.268	NA	1.374	0.046	-14.036	-37.999	A02	2	EGF	0	1	106	1.37493	A02_2_106	A02_2	37.5	9	-12.333	1.37493	141.094	811.541	9
A02_2_106	476.167	404.5	106	2.31738	224.786	4.63476	2574	77	483.5	390.167	2280	127	143.7	16.1	NA	2.603	0.087	-129.806	-115.769	A02	2	EGF	0	1	106	2.60363	A02_2_106	A02_2	38	7.333	-14.333	2.60363	143.697	821.331	9
A02_2_106	476.167	404.5	106	2.31738	224.786	4.63476	2575	78	481.167	389.833	2310	24	146.057	15.496	NA	2.357	0.079	-171.87	-42.064	A02	2	EGF	0	1	106	2.35679	A02_2_106	A02_2	38.5	5	-14.667	2.35679	146.054	830.565	9
A02_2_106	476.167	404.5	106	2.31738	224.786	4.63476	2576	79	478.5	390.5	2340	107	148.805	14.193	NA	2.749	0.092	165.964	-22.166	A02	2	EGF	0	1	106	2.74914	A02_2_106	A02_2	39	2.333	-14	2.74914	148.803	839.079	9
A02_2_106	476.167	404.5	106	2.31738	224.786	4.63476	2577	80	477.5	388.167	2370	96	151.344	16.388	NA	2.539	0.085	-113.199	80.838	A02	2	EGF	0	1	106	2.53828	A02_2_106	A02_2	39.5	1.333	-16.333	2.53828	151.341	848.097	9
A02_2_106	476.167	404.5	106	2.31738	224.786	4.63476	2578	81	471.833	385.833	2400	138	157.472	19.163	NA	6.128	0.204	-157.62	-44.421	A02	2	EGF	0	1	106	6.12882	A02_2_106	A02_2	40	-4.334	-18.667	6.12882	157.47	858.034	9
A02_2_106	476.167	404.5	106	2.31738	224.786	4.63476	2579	82	466.833	383.167	2430	145	163.139	23.286	NA	5.667	0.189	-151.928	5.692	A02	2	EGF	0	1	106	5.66635	A02_2_106	A02_2	40.5	-9.334	-21.333	5.66635	163.137	866.717	9
A02_2_106	476.167	404.5	106	2.31738	224.786	4.63476	2580	83	462.167	379.167	2460	154	169.285	28.944	NA	6.146	0.205	-139.399	12.529	A02	2	EGF	0	1	106	6.14586	A02_2_106	A02_2	41	-14	-25.333	6.14586	169.282	876.492	9
A02_2_106	476.167	404.5	106	2.31738	224.786	4.63476	2581	84	459.833	377.5	2490	135	172.153	31.556	NA	2.867	0.096	-144.462	-5.064	A02	2	EGF	0	1	106	2.86818	A02_2_106	A02_2	41.5	-16.334	-27	2.86818	172.151	884.856	9
A02_2_106	476.167	404.5	106	2.31738	224.786	4.63476	2582	85	458.5	376.833	2520	108	173.643	32.826	NA	1.491	0.05	-153.435	-8.973	A02	2	EGF	0	1	106	1.49056	A02_2_106	A02_2	42	-17.667	-27.667	1.49056	173.641	903.499	9
A02_2_106	476.167	404.5	106	2.31738	224.786	4.63476	2583	86	463.167	374.5	2550	103	178.861	32.696	NA	5.217	0.174	-26.565	126.87	A02	2	EGF	0	1	106	5.21764	A02_2_106	A02_2	42.5	-13	-30	5.21764	178.859	901.906	9
A02_2_106	476.167	404.5	106	2.31738	224.786	4.63476	2584	87	470.833	374.833	2580	153	186.535	30.142	NA	7.674	0.256	2.49	29.055	A02	2	EGF	0	1	106	7.67323	A02_2_106	A02_2	43	-5.334	-29.667	7.67323	186.532	907.502	9
A02_2_106	476.167	404.5	106	2.31738	224.786	4.63476	2585	88	468.833	372.167	2610	125	189.868	33.155	NA	3.333	0.111	-126.87	-129.359	A02	2	EGF	0	1	106	3.3328	A02_2_106	A02_2	43.5	-7.334	-32.333	3.3328	189.865	914.205	9
A02_2_106	476.167	404.5	106	2.31738	224.786	4.63476	2586	89	466.167	372.167	2640	125	192.535	33.844	NA	2.667	0.089	180	-53.13	A02	2	EGF	0	1	106	2.666	A02_2_106	A02_2	44	-10	-32.333	2.666	192.531	920.973	9
A02_2_106	476.167	404.5	106	2.31738	224.786	4.63476	2587	90	465.167	370.833	2670	146	194.201	35.418	NA	1.667	0.056	-126.87	53.13	A02	2	EGF	0	1	106	1.6672	A02_2_106	A02_2	44.5	-11	-33.667	1.6672	194.198	927.795	9
A02_2_106	476.167	404.5	106	2.31738	224.786	4.63476	2588	91	467.833	369.5	2700	134	197.183	35.978	NA	2.981	0.099	-26.565	100.305	A02	2	EGF	0	1	106	2.98068	A02_2_106	A02_2	45	-8.334	-35	2.98068	197.179	934.257	9
A02_2_106	476.167	404.5	106	2.31738	224.786	4.63476	2589	92	472.833	369.167	2730	133	202.194	35.49	NA	5.011	0.167	-3.814	22.751	A02	2	EGF	0	1	106	5.01108	A02_2_106	A02_2	45.5	-3.334	-35.333	5.01108	202.19	948.573	9
A02_2_106	476.167	404.5	106	2.31738	224.786	4.63476	2590	93	480.833	368.5	2760	142	210.222	36.301	NA	8.028	0.268	-4.764	-0.95	A02	2	EGF	0	1	106	8.02776	A02_2_106	A02_2	46	4.666	-36	8.02776	210.218	956.612	9
A02_2_106	476.167	404.5	106	2.31738	224.786	4.63476	2591	94	483.167	367.167	2790	135	212.909	37.984	NA	2.687	0.09	-29.745	-24.981	A02	2	EGF	0	1	106	2.68783	A02_2_106	A02_2	46.5	7	-37.333	2.68783	212.905	963.653	9
A02_2_106	476.167	404.5	106	2.31738	224.786	4.63476	2592	95	487.5	369.167	2820	93	217.682	37.106	NA	4.773	0.159	24.775	54.52	A02	2	EGF	0	1	106	4.7723	A02_2_106	A02_2	47	11.333	-35.333	4.7723	217.678	970.913	9
A02_2_106	476.167	404.5	106	2.31738	224.786	4.63476	2593	96	485.5	369.833	2850	119	219.79	35.901	NA	2.108	0.07	161.565	136.79	A02	2	EGF	0	1	106	2.10797	A02_2_106	A02_2	47.5	9.333	-34.667	2.10797	219.786	977.019	9
A02_2_106	476.167	404.5	106	2.31738	224.786	4.63476	2594	97	488.5	365.833	2880	154	224.79	40.586	NA	5	0.167	-53.13	145.305	A02	2	EGF	0	1	106	5	A02_2_106	A02_2	48	12.333	-38.667	5	224.786	985.505	9
A02_2_18	576.167	415.5	18	12.7718	919.568	25.5435	492	1	576.167	415.5	0	78	0	0	NA	NA	NA	NA	NA	A02	2	EGF	0	1	18	0	A02_2_18	A02_2	0	0	0	0	0	0	4
A02_2_18	576.167	415.5	18	12.7718	919.568	25.5435	493	2	575.833	416.5	30	71	1.054	1.054	NA	1.054	0.035	108.435	NA	A02	2	EGF	0	1	18	1.0543	A02_2_18	A02_2	0.5	-0.334	1	1.0543	1.0543	2.91534	4
A02_2_18	576.167	415.5	18	12.7718	919.568	25.5435	494	3	575.5	414.833	60	99	2.754	0.943	NA	1.7	0.057	-101.31	150.255	A02	2	EGF	0	1	18	1.69993	A02_2_18	A02_2	1	-0.667	-0.667	1.69993	2.75424	5.4577	4
A02_2_18	576.167	415.5	18	12.7718	919.568	25.5435	495	4	576.833	416.5	90	104	4.888	1.202	NA	2.134	0.071	51.34	152.65	A02	2	EGF	0	1	18	2.13443	A02_2_18	A02_2	1.5	0.666	1	2.13443	4.88867	7.73271	4
A02_2_18	576.167	415.5	18	12.7718	919.568	25.5435	496	5	576.833	416.167	120	148	5.221	0.943	NA	0.333	0.011	-90	-141.34	A02	2	EGF	0	1	18	0.333	A02_2_18	A02_2	2	0.666	0.667	0.333	5.22167	10.362	4
A02_2_18	576.167	415.5	18	12.7718	919.568	25.5435	497	6	576.833	416.5	150	160	5.555	1.202	NA	0.333	0.011	90	180	A02	2	EGF	0	1	18	0.333	A02_2_18	A02_2	2.5	0.666	1	0.333	5.55467	14.6622	4
A02_2_18	576.167	415.5	18	12.7718	919.568	25.5435	498	7	577.5	417.5	180	117	6.757	2.404	NA	1.202	0.04	56.31	-33.69	A02	2	EGF	0	1	18	1.20204	A02_2_18	A02_2	3	1.333	2	1.20204	6.7567	19.1909	4
A02_2_18	576.167	415.5	18	12.7718	919.568	25.5435	499	8	575.5	414.5	210	88	10.362	1.202	NA	3.606	0.12	-123.69	180	A02	2	EGF	0	1	18	3.60555	A02_2_18	A02_2	3.5	-0.667	-1	3.60555	10.3623	25.2013	4
A02_2_18	576.167	415.5	18	12.7718	919.568	25.5435	500	9	574.5	411.5	240	109	13.524	4.333	NA	3.162	0.105	-108.435	15.255	A02	2	EGF	0	1	18	3.16228	A02_2_18	A02_2	4	-1.667	-4	3.16228	13.5245	33.6912	4
A02_2_18	576.167	415.5	18	12.7718	919.568	25.5435	501	10	574.833	413.167	270	87	15.224	2.687	NA	1.7	0.057	78.69	-172.875	A02	2	EGF	0	1	18	1.69993	A02_2_18	A02_2	4.5	-1.334	-2.333	1.69993	15.2245	38.7277	4
A02_2_18	576.167	415.5	18	12.7718	919.568	25.5435	502	11	574.167	413.167	300	129	15.891	3.073	NA	0.667	0.022	180	101.31	A02	2	EGF	0	1	18	0.666	A02_2_18	A02_2	5	-2	-2.333	0.666	15.8905	45.3348	4
A02_2_18	576.167	415.5	18	12.7718	919.568	25.5435	503	12	571.167	411.833	330	72	19.174	6.2	NA	3.283	0.109	-156.038	23.962	A02	2	EGF	0	1	18	3.28322	A02_2_18	A02_2	5.5	-5	-3.667	3.28322	19.1737	52.6848	4
A02_2_18	576.167	415.5	18	12.7718	919.568	25.5435	504	13	569.5	410.833	360	93	21.117	8.138	NA	1.944	0.065	-149.036	7.001	A02	2	EGF	0	1	18	1.94394	A02_2_18	A02_2	6	-6.667	-4.667	1.94394	21.1176	58.7326	4
A02_2_18	576.167	415.5	18	12.7718	919.568	25.5435	505	14	571.5	408.833	390	95	23.946	8.138	NA	2.828	0.094	-45	104.036	A02	2	EGF	0	1	18	2.82843	A02_2_18	A02_2	6.5	-4.667	-6.667	2.82843	23.9461	66.3301	4
A02_2_18	576.167	415.5	18	12.7718	919.568	25.5435	506	15	572.833	409.167	420	143	25.32	7.157	NA	1.374	0.046	14.036	59.036	A02	2	EGF	0	1	18	1.37421	A02_2_18	A02_2	7	-3.334	-6.333	1.37421	25.3203	74.9474	4
A02_2_18	576.167	415.5	18	12.7718	919.568	25.5435	507	16	573.167	411.5	450	79	27.677	5	NA	2.357	0.079	81.87	67.834	A02	2	EGF	0	1	18	2.35679	A02_2_18	A02_2	7.5	-3	-4	2.35679	27.677	84.5616	4
A02_2_18	576.167	415.5	18	12.7718	919.568	25.5435	508	17	573.167	412.833	480	114	29.011	4.014	NA	1.333	0.044	90	8.13	A02	2	EGF	0	1	18	1.333	A02_2_18	A02_2	8	-3	-2.667	1.333	29.01	94.7318	4
A02_2_18	576.167	415.5	18	12.7718	919.568	25.5435	509	18	580.833	405.167	510	29	39.853	11.338	NA	10.842	0.361	-45	-135	A02	2	EGF	0	1	18	10.8414	A02_2_18	A02_2	8.5	4.666	-10.333	10.8414	39.8514	105.912	4
A02_2_18	576.167	415.5	18	12.7718	919.568	25.5435	510	19	580.167	403.833	540	175	41.344	12.333	NA	1.491	0.05	-116.565	-71.565	A02	2	EGF	0	1	18	1.49101	A02_2_18	A02_2	9	4	-11.667	1.49101	41.3424	118.331	4
A02_2_18	576.167	415.5	18	12.7718	919.568	25.5435	511	20	578.833	405.167	570	135	43.229	10.672	NA	1.886	0.063	135	-108.435	A02	2	EGF	0	1	18	1.88656	A02_2_18	A02_2	9.5	2.666	-10.333	1.88656	43.229	130.306	4
A02_2_18	576.167	415.5	18	12.7718	919.568	25.5435	512	21	582.5	405.5	600	27	46.911	11.837	NA	3.682	0.123	5.194	-129.806	A02	2	EGF	0	1	18	3.68209	A02_2_18	A02_2	10	6.333	-10	3.68209	46.9111	146.871	4
A02_2_18	576.167	415.5	18	12.7718	919.568	25.5435	513	22	585.5	407.5	630	29	50.517	12.293	NA	3.606	0.12	33.69	28.496	A02	2	EGF	0	1	18	3.60555	A02_2_18	A02_2	10.5	9.333	-8	3.60555	50.5166	158.722	4
A02_2_18	576.167	415.5	18	12.7718	919.568	25.5435	514	23	576.5	414.167	660	88	61.717	1.374	NA	11.2	0.373	143.471	109.781	A02	2	EGF	0	1	18	11.2004	A02_2_18	A02_2	11	0.333	-1.333	11.2004	61.717	169.664	4
A02_2_18	576.167	415.5	18	12.7718	919.568	25.5435	515	24	582.167	413.5	690	3	67.422	6.325	NA	5.706	0.19	-6.71	-150.181	A02	2	EGF	0	1	18	5.70612	A02_2_18	A02_2	11.5	6	-2	5.70612	67.4231	179.097	4
A02_2_18	576.167	415.5	18	12.7718	919.568	25.5435	516	25	577.5	402.5	720	22	79.371	13.068	NA	11.949	0.398	-112.989	-106.279	A02	2	EGF	0	1	18	11.9491	A02_2_18	A02_2	12	1.333	-13	11.9491	79.3722	189.727	4
A02_2_18	576.167	415.5	18	12.7718	919.568	25.5435	517	26	577.5	396.833	750	0	85.038	18.714	NA	5.667	0.189	-90	22.989	A02	2	EGF	0	1	18	5.667	A02_2_18	A02_2	12.5	1.333	-18.667	5.667	85.0392	201.854	4
A02_2_18	576.167	415.5	18	12.7718	919.568	25.5435	518	27	572.167	369.167	780	32	113.214	46.506	NA	28.176	0.939	-100.911	-10.911	A02	2	EGF	0	1	18	28.1753	A02_2_18	A02_2	13	-4	-46.333	28.1753	113.215	216.604	4
A02_2_18	576.167	415.5	18	12.7718	919.568	25.5435	519	28	580.5	349.167	810	0	134.881	66.475	NA	21.667	0.722	-67.38	33.531	A02	2	EGF	0	1	18	21.6665	A02_2_18	A02_2	13.5	4.333	-66.333	21.6665	134.881	227.266	4
A02_2_18	576.167	415.5	18	12.7718	919.568	25.5435	520	29	603.167	350.5	840	53	157.587	70.385	NA	22.706	0.757	3.366	70.747	A02	2	EGF	0	1	18	22.7062	A02_2_18	A02_2	14	27	-65	22.7062	157.587	240.653	4
A02_2_18	576.167	415.5	18	12.7718	919.568	25.5435	521	30	602.833	336.167	870	117	171.924	83.695	NA	14.337	0.478	-91.332	-94.699	A02	2	EGF	0	1	18	14.3369	A02_2_18	A02_2	14.5	26.666	-79.333	14.3369	171.924	255.338	4
A02_2_18	576.167	415.5	18	12.7718	919.568	25.5435	522	31	600.833	321.167	900	82	187.057	97.505	NA	15.133	0.504	-97.595	-6.262	A02	2	EGF	0	1	18	15.1327	A02_2_18	A02_2	15	24.666	-94.333	15.1327	187.057	271.561	4
A02_2_18	576.167	415.5	18	12.7718	919.568	25.5435	523	32	590.5	292.833	930	22	217.215	123.501	NA	30.159	1.005	-110.037	-12.443	A02	2	EGF	0	1	18	30.1594	A02_2_18	A02_2	15.5	14.333	-122.667	30.1594	217.216	287.35	4
A02_2_18	576.167	415.5	18	12.7718	919.568	25.5435	524	33	590.167	315.167	960	127	239.551	101.305	NA	22.336	0.745	90.855	-159.108	A02	2	EGF	0	1	18	22.3365	A02_2_18	A02_2	16	14	-100.333	22.3365	239.553	300.034	4
A02_2_18	576.167	415.5	18	12.7718	919.568	25.5435	525	34	599.5	339.5	990	147	265.613	79.501	NA	26.062	0.869	69.015	-21.84	A02	2	EGF	0	1	18	26.0615	A02_2_18	A02_2	16.5	23.333	-76	26.0615	265.614	315.77	4
A02_2_18	576.167	415.5	18	12.7718	919.568	25.5435	526	35	610.5	342.167	1020	118	276.932	80.973	NA	11.319	0.377	13.627	-55.388	A02	2	EGF	0	1	18	11.3187	A02_2_18	A02_2	17	34.333	-73.333	11.3187	276.933	332.221	4
A02_2_18	576.167	415.5	18	12.7718	919.568	25.5435	527	36	585.167	347.833	1050	0	302.891	68.263	NA	25.959	0.865	167.391	153.764	A02	2	EGF	0	1	18	25.9589	A02_2_18	A02_2	17.5	9	-67.667	25.9589	302.892	348.879	4
A02_2_18	576.167	415.5	18	12.7718	919.568	25.5435	528	37	573.833	373.167	1080	148	330.644	42.398	NA	27.753	0.925	114.102	-53.289	A02	2	EGF	0	1	18	27.7538	A02_2_18	A02_2	18	-2.334	-42.333	27.7538	330.646	364.058	4
A02_2_18	576.167	415.5	18	12.7718	919.568	25.5435	529	38	560.167	387.833	1110	7	350.691	31.96	NA	20.047	0.668	132.979	18.876	A02	2	EGF	0	1	18	20.0462	A02_2_18	A02_2	18.5	-16	-27.667	20.0462	350.692	382.541	4
A02_2_18	576.167	415.5	18	12.7718	919.568	25.5435	530	39	550.833	389.5	1140	120	360.172	36.301	NA	9.481	0.316	169.875	36.897	A02	2	EGF	0	1	18	9.48169	A02_2_18	A02_2	19	-25.334	-26	9.48169	360.173	400.275	4
A02_2_18	576.167	415.5	18	12.7718	919.568	25.5435	531	40	533.167	409.167	1170	127	386.609	43.464	NA	26.437	0.881	131.934	-37.942	A02	2	EGF	0	1	18	26.4363	A02_2_18	A02_2	19.5	-43	-6.333	26.4363	386.61	416.697	4
A02_2_18	576.167	415.5	18	12.7718	919.568	25.5435	532	41	545.5	422.167	1200	81	404.528	31.383	NA	17.92	0.597	46.507	-85.426	A02	2	EGF	0	1	18	17.9193	A02_2_18	A02_2	20	-30.667	6.667	17.9193	404.529	432.267	4
A02_2_18	576.167	415.5	18	12.7718	919.568	25.5435	533	42	565.167	431.167	1230	45	426.156	19.143	NA	21.628	0.721	24.59	-21.917	A02	2	EGF	0	1	18	21.6285	A02_2_18	A02_2	20.5	-11	15.667	21.6285	426.158	449.015	4
A02_2_18	576.167	415.5	18	12.7718	919.568	25.5435	534	43	548.833	434.167	1260	96	442.763	33.099	NA	16.607	0.554	169.592	145.002	A02	2	EGF	0	1	18	16.6072	A02_2_18	A02_2	21	-27.334	18.667	16.6072	442.765	460.196	4
A02_2_18	576.167	415.5	18	12.7718	919.568	25.5435	535	44	533.833	425.833	1290	124	459.922	43.576	NA	17.159	0.572	-150.945	39.462	A02	2	EGF	0	1	18	17.1597	A02_2_18	A02_2	21.5	-42.334	10.333	17.1597	459.924	472.845	4
A02_2_18	576.167	415.5	18	12.7718	919.568	25.5435	536	45	503.167	433.833	1320	161	491.615	75.267	NA	31.693	1.056	165.379	-43.675	A02	2	EGF	0	1	18	31.6923	A02_2_18	A02_2	22	-73	18.333	31.6923	491.617	486.307	4
A02_2_18	576.167	415.5	18	12.7718	919.568	25.5435	537	46	494.5	460.167	1350	23	519.338	93.084	NA	27.723	0.924	108.217	-57.162	A02	2	EGF	0	1	18	27.7236	A02_2_18	A02_2	22.5	-81.667	44.667	27.7236	519.34	499.349	4
A02_2_18	576.167	415.5	18	12.7718	919.568	25.5435	538	47	486.167	452.833	1380	1	530.439	97.436	NA	11.101	0.37	-138.652	113.131	A02	2	EGF	0	1	18	11.1007	A02_2_18	A02_2	23	-90	37.333	11.1007	530.441	512.355	4
A02_2_18	576.167	415.5	18	12.7718	919.568	25.5435	539	48	517.167	444.833	1410	62	562.454	65.89	NA	32.016	1.067	-14.47	124.182	A02	2	EGF	0	1	18	32.0156	A02_2_18	A02_2	23.5	-59	29.333	32.0156	562.457	523.624	4
A02_2_18	576.167	415.5	18	12.7718	919.568	25.5435	540	49	536.5	416.167	1440	18	597.031	39.672	NA	34.577	1.153	-56.004	-41.533	A02	2	EGF	0	1	18	34.5761	A02_2_18	A02_2	24	-39.667	0.667	34.5761	597.033	533.723	4
A02_2_18	576.167	415.5	18	12.7718	919.568	25.5435	541	50	572.833	425.833	1470	182	634.628	10.858	NA	37.597	1.253	14.899	70.902	A02	2	EGF	0	1	18	37.5968	A02_2_18	A02_2	24.5	-3.334	10.333	37.5968	634.63	545.906	4
A02_2_18	576.167	415.5	18	12.7718	919.568	25.5435	542	51	570.833	422.833	1500	19	638.234	9.068	NA	3.606	0.12	-123.69	-138.589	A02	2	EGF	0	1	18	3.60555	A02_2_18	A02_2	25	-5.334	7.333	3.60555	638.235	555.375	4
A02_2_18	576.167	415.5	18	12.7718	919.568	25.5435	543	52	561.167	421.833	1530	77	647.952	16.282	NA	9.718	0.324	-174.094	-50.404	A02	2	EGF	0	1	18	9.71759	A02_2_18	A02_2	25.5	-15	6.333	9.71759	647.953	564.685	4
A02_2_18	576.167	415.5	18	12.7718	919.568	25.5435	544	53	543.5	395.5	1560	17	679.663	38.303	NA	31.71	1.057	-123.857	50.237	A02	2	EGF	0	1	18	31.7104	A02_2_18	A02_2	26	-32.667	-20	31.7104	679.663	577.476	4
A02_2_18	576.167	415.5	18	12.7718	919.568	25.5435	545	54	544.167	385.167	1590	79	690.018	44.092	NA	10.355	0.345	-86.309	37.548	A02	2	EGF	0	1	18	10.3545	A02_2_18	A02_2	26.5	-32	-30.333	10.3545	690.018	588.228	4
A02_2_18	576.167	415.5	18	12.7718	919.568	25.5435	546	55	551.167	378.833	1620	33	699.457	44.378	NA	9.44	0.315	-42.138	44.171	A02	2	EGF	0	1	18	9.44032	A02_2_18	A02_2	27	-25	-36.667	9.44032	699.458	599.715	4
A02_2_18	576.167	415.5	18	12.7718	919.568	25.5435	547	56	555.167	377.833	1650	23	703.581	43.125	NA	4.123	0.137	-14.036	28.101	A02	2	EGF	0	1	18	4.12311	A02_2_18	A02_2	27.5	-21	-37.667	4.12311	703.581	607.017	4
A02_2_18	576.167	415.5	18	12.7718	919.568	25.5435	548	57	585.167	363.5	1680	44	736.829	52.773	NA	33.248	1.108	-25.537	-11.501	A02	2	EGF	0	1	18	33.2481	A02_2_18	A02_2	28	9	-52	33.2481	736.829	617.937	4
A02_2_18	576.167	415.5	18	12.7718	919.568	25.5435	549	58	576.167	356.5	1710	32	748.231	59	NA	11.402	0.38	-142.125	-116.588	A02	2	EGF	0	1	18	11.4018	A02_2_18	A02_2	28.5	0	-59	11.4018	748.231	626.556	4
A02_2_18	576.167	415.5	18	12.7718	919.568	25.5435	550	59	573.167	359.167	1740	89	752.244	56.413	NA	4.014	0.134	138.366	-79.509	A02	2	EGF	0	1	18	4.01409	A02_2_18	A02_2	29	-3	-56.333	4.01409	752.245	637.425	4
A02_2_18	576.167	415.5	18	12.7718	919.568	25.5435	551	60	566.833	359.167	1770	56	758.578	57.101	NA	6.333	0.211	180	41.634	A02	2	EGF	0	1	18	6.334	A02_2_18	A02_2	29.5	-9.334	-56.333	6.334	758.579	648.847	4
A02_2_18	576.167	415.5	18	12.7718	919.568	25.5435	552	61	558.5	367.5	1800	39	770.363	51.148	NA	11.785	0.393	135	-45	A02	2	EGF	0	1	18	11.7846	A02_2_18	A02_2	30	-17.667	-48	11.7846	770.364	658.843	4
A02_2_18	576.167	415.5	18	12.7718	919.568	25.5435	553	62	552.167	376.167	1830	88	781.097	46.077	NA	10.734	0.358	126.158	-8.842	A02	2	EGF	0	1	18	10.7342	A02_2_18	A02_2	30.5	-24	-39.333	10.7342	781.098	668.678	4
A02_2_18	576.167	415.5	18	12.7718	919.568	25.5435	554	63	546.5	375.833	1860	77	786.773	49.533	NA	5.676	0.189	-176.634	57.208	A02	2	EGF	0	1	18	5.67683	A02_2_18	A02_2	31	-29.667	-39.667	5.67683	786.775	677.045	4
A02_2_18	576.167	415.5	18	12.7718	919.568	25.5435	555	64	543.833	377.167	1890	82	789.755	50.149	NA	2.981	0.099	153.435	-29.932	A02	2	EGF	0	1	18	2.98202	A02_2_18	A02_2	31.5	-32.334	-38.333	2.98202	789.757	684.843	4
A02_2_18	576.167	415.5	18	12.7718	919.568	25.5435	556	65	539.5	386.5	1920	90	800.045	46.749	NA	10.29	0.343	114.905	-38.53	A02	2	EGF	0	1	18	10.2898	A02_2_18	A02_2	32	-36.667	-29	10.2898	800.047	693.891	4
A02_2_18	576.167	415.5	18	12.7718	919.568	25.5435	557	66	537.833	400.167	1950	94	813.813	41.286	NA	13.768	0.459	96.953	-17.952	A02	2	EGF	0	1	18	13.7683	A02_2_18	A02_2	32.5	-38.334	-15.333	13.7683	813.815	704.217	4
A02_2_18	576.167	415.5	18	12.7718	919.568	25.5435	558	67	527.833	417.5	1980	88	833.824	48.375	NA	20.011	0.667	119.982	23.029	A02	2	EGF	0	1	18	20.0108	A02_2_18	A02_2	33	-48.334	2	20.0108	833.826	714.673	4
A02_2_18	576.167	415.5	18	12.7718	919.568	25.5435	559	68	533.167	423.833	2010	71	842.104	43.8	NA	8.28	0.276	49.899	-70.083	A02	2	EGF	0	1	18	8.28	A02_2_18	A02_2	33.5	-43	8.333	8.28	842.106	726.192	4
A02_2_18	576.167	415.5	18	12.7718	919.568	25.5435	560	69	544.5	432.5	2040	70	856.371	35.941	NA	14.267	0.476	37.405	-12.494	A02	2	EGF	0	1	18	14.2672	A02_2_18	A02_2	34	-31.667	17	14.2672	856.373	737.872	4
A02_2_18	576.167	415.5	18	12.7718	919.568	25.5435	561	70	550.833	447.833	2070	39	872.961	41.076	NA	16.59	0.553	67.557	30.152	A02	2	EGF	0	1	18	16.5894	A02_2_18	A02_2	34.5	-25.334	32.333	16.5894	872.962	748.369	4
A02_2_18	576.167	415.5	18	12.7718	919.568	25.5435	562	71	571.167	451.167	2100	98	893.566	36.015	NA	20.605	0.687	9.31	-58.247	A02	2	EGF	0	1	18	20.6055	A02_2_18	A02_2	35	-5	35.667	20.6055	893.568	758.558	4
A02_2_18	576.167	415.5	18	12.7718	919.568	25.5435	563	72	595.167	441.167	2130	103	919.566	31.934	NA	26	0.867	-22.62	-31.93	A02	2	EGF	0	1	18	26	A02_2_18	A02_2	35.5	19	25.667	26	919.568	771.52	4
A02_2_18	576.167	415.5	23	10.7868	226.522	21.5736	599	1	591.167	427.5	2160	185	0	0	NA	NA	NA	NA	NA	A02	2	EGF	18	2	18	0	A02_2_23	A02_2	36	15	12	14.2403	933.808	781.267	4
A02_2_18	576.167	415.5	23	10.7868	226.522	21.5736	600	2	575.5	413.833	2190	99	20.79	20.79	NA	20.79	0.693	-138.9	NA	A02	2	EGF	18	2	18	20.7904	A02_2_23	A02_2	36.5	-0.667	-1.667	20.7904	954.599	792.423	4
A02_2_18	576.167	415.5	23	10.7868	226.522	21.5736	601	3	565.5	437.167	2220	142	46.176	27.427	NA	25.386	0.846	113.199	-107.901	A02	2	EGF	18	2	18	25.3865	A02_2_23	A02_2	37	-10.667	21.667	25.3865	979.985	802.586	4
A02_2_18	576.167	415.5	23	10.7868	226.522	21.5736	602	4	537.5	450.833	2250	61	77.333	58.52	NA	31.157	1.039	153.983	40.785	A02	2	EGF	18	2	18	31.157	A02_2_23	A02_2	37.5	-38.667	35.333	31.157	1011.14	811.541	4
A02_2_18	576.167	415.5	23	10.7868	226.522	21.5736	603	5	544.833	460.167	2280	108	89.203	56.691	NA	11.87	0.396	51.843	-102.14	A02	2	EGF	18	2	18	11.87	A02_2_23	A02_2	38	-31.334	44.667	11.87	1023.01	821.331	4
A02_2_18	576.167	415.5	23	10.7868	226.522	21.5736	604	6	561.5	464.5	2310	23	106.424	47.425	NA	17.221	0.574	14.574	-37.269	A02	2	EGF	18	2	18	17.221	A02_2_23	A02_2	38.5	-14.667	49	17.221	1040.23	830.565	4
A02_2_18	576.167	415.5	23	10.7868	226.522	21.5736	605	7	564.5	455.833	2340	184	115.595	38.909	NA	9.171	0.306	-70.907	-85.481	A02	2	EGF	18	2	18	9.17153	A02_2_23	A02_2	39	-11.667	40.333	9.17153	1049.4	839.079	4
A02_2_18	576.167	415.5	23	10.7868	226.522	21.5736	606	8	558.167	454.167	2370	120	122.144	42.428	NA	6.549	0.218	-165.256	-94.35	A02	2	EGF	18	2	18	6.54847	A02_2_23	A02_2	39.5	-18	38.667	6.54847	1055.95	848.097	4
A02_2_18	576.167	415.5	23	10.7868	226.522	21.5736	607	9	572.833	462.833	2400	179	139.18	39.806	NA	17.036	0.568	30.579	-164.164	A02	2	EGF	18	2	18	17.035	A02_2_23	A02_2	40	-3.334	47.333	17.035	1072.99	858.034	4
A02_2_18	576.167	415.5	23	10.7868	226.522	21.5736	608	10	589.833	470.833	2430	168	157.968	43.354	NA	18.788	0.626	25.201	-5.378	A02	2	EGF	18	2	18	18.7883	A02_2_23	A02_2	40.5	13.666	55.333	18.7883	1091.78	866.717	4
A02_2_18	576.167	415.5	23	10.7868	226.522	21.5736	609	11	594.833	477.5	2460	70	166.301	50.134	NA	8.333	0.278	53.13	27.929	A02	2	EGF	18	2	18	8.3336	A02_2_23	A02_2	41	18.666	62	8.3336	1100.11	876.492	4
A02_2_18	576.167	415.5	23	10.7868	226.522	21.5736	610	12	591.833	487.167	2490	184	176.423	59.67	NA	10.121	0.337	107.241	54.111	A02	2	EGF	18	2	18	10.1218	A02_2_23	A02_2	41.5	15.666	71.667	10.1218	1110.23	884.856	4
A02_2_18	576.167	415.5	23	10.7868	226.522	21.5736	611	13	599.5	496.167	2520	150	188.246	69.17	NA	11.823	0.394	49.574	-57.668	A02	2	EGF	18	2	18	11.823	A02_2_23	A02_2	42	23.333	80.667	11.823	1122.05	903.499	4
A02_2_18	576.167	415.5	23	10.7868	226.522	21.5736	612	14	601.167	501.167	2550	66	193.516	74.342	NA	5.27	0.176	71.565	21.991	A02	2	EGF	18	2	18	5.27057	A02_2_23	A02_2	42.5	25	85.667	5.27057	1127.33	901.906	4
A02_2_18	576.167	415.5	23	10.7868	226.522	21.5736	613	15	598.833	498.5	2580	84	197.059	71.413	NA	3.543	0.118	-131.186	157.249	A02	2	EGF	18	2	18	3.54407	A02_2_23	A02_2	43	22.666	83	3.54407	1130.87	907.502	4
A02_2_18	576.167	415.5	23	10.7868	226.522	21.5736	614	16	597.167	498.5	2610	131	198.726	71.253	NA	1.667	0.056	180	-48.814	A02	2	EGF	18	2	18	1.666	A02_2_23	A02_2	43.5	21	83	1.666	1132.54	914.205	4
A02_2_18	576.167	415.5	23	10.7868	226.522	21.5736	615	17	595.5	500.167	2640	117	201.083	72.796	NA	2.357	0.079	135	-45	A02	2	EGF	18	2	18	2.35749	A02_2_23	A02_2	44	19.333	84.667	2.35749	1134.89	920.973	4
A02_2_18	576.167	415.5	23	10.7868	226.522	21.5736	616	18	597.833	503.833	2670	79	205.429	76.624	NA	4.346	0.145	57.529	-77.471	A02	2	EGF	18	2	18	4.34539	A02_2_23	A02_2	44.5	21.666	88.333	4.34539	1139.24	927.795	4
A02_2_18	576.167	415.5	23	10.7868	226.522	21.5736	617	19	602.167	505.5	2700	53	210.072	78.772	NA	4.643	0.155	21.038	-36.491	A02	2	EGF	18	2	18	4.64354	A02_2_23	A02_2	45	26	90	4.64354	1143.88	934.257	4
A02_2_18	576.167	415.5	23	10.7868	226.522	21.5736	618	20	613.167	508.833	2730	81	221.566	84.256	NA	11.494	0.383	16.858	-4.179	A02	2	EGF	18	2	18	11.4939	A02_2_23	A02_2	45.5	37	93.333	11.4939	1155.38	948.573	4
A02_2_18	576.167	415.5	23	10.7868	226.522	21.5736	619	21	617.833	510.5	2760	54	226.521	87.179	NA	4.955	0.165	19.654	2.795	A02	2	EGF	18	2	18	4.95484	A02_2_23	A02_2	46	41.666	95	4.95484	1160.33	956.612	4
A02_2_18	576.167	415.5	25	5.27555	21.1022	10.5511	624	4	609.167	498.833	2790	107	0	0	NA	NA	NA	NA	NA	A02	2	EGF	23	3	18	0	A02_2_25	A02_2	46.5	33	83.333	14.5334	1174.86	963.653	4
A02_2_18	576.167	415.5	25	5.27555	21.1022	10.5511	625	5	605.5	488.167	2820	173	11.279	11.279	NA	11.279	0.376	-108.97	NA	A02	2	EGF	23	3	18	11.2788	A02_2_25	A02_2	47	29.333	72.667	11.2788	1186.14	970.913	4
A02_2_18	576.167	415.5	25	5.27555	21.1022	10.5511	626	6	603.167	488.167	2850	146	13.613	12.238	NA	2.333	0.078	180	-71.03	A02	2	EGF	23	3	18	2.333	A02_2_25	A02_2	47.5	27	72.667	2.333	1188.48	977.019	4
A02_2_18	576.167	415.5	25	5.27555	21.1022	10.5511	627	7	607.167	494.5	2880	17	21.103	4.773	NA	7.491	0.25	57.724	-122.276	A02	2	EGF	23	3	18	7.49045	A02_2_25	A02_2	48	31	79	7.49045	1195.97	985.505	4
A02_2_2	622.833	676.833	2	7.9484	516.646	15.8968	54	1	622.833	676.833	0	186	0	0	NA	NA	NA	NA	NA	A02	2	EGF	0	1	2	0	A02_2_2	A02_2	0	0	0	0	0	0	5
A02_2_2	622.833	676.833	2	7.9484	516.646	15.8968	55	2	620.833	675.5	30	176	2.404	2.404	NA	2.404	0.08	-146.31	NA	A02	2	EGF	0	1	2	2.40352	A02_2_2	A02_2	0.5	-2	-1.333	2.40352	2.40352	2.91534	5
A02_2_2	622.833	676.833	2	7.9484	516.646	15.8968	56	3	619.5	674.833	60	178	3.894	3.887	NA	1.491	0.05	-153.435	-7.125	A02	2	EGF	0	1	2	1.49056	A02_2_2	A02_2	1	-3.333	-2	1.49056	3.89408	5.4577	5
A02_2_2	622.833	676.833	2	7.9484	516.646	15.8968	57	4	620.5	674.833	90	182	4.894	3.073	NA	1	0.033	0	153.435	A02	2	EGF	0	1	2	1	A02_2_2	A02_2	1.5	-2.333	-2	1	4.89408	7.73271	5
A02_2_2	622.833	676.833	2	7.9484	516.646	15.8968	58	5	620.833	674.5	120	147	5.366	3.073	NA	0.471	0.016	-45	-45	A02	2	EGF	0	1	2	0.470933	A02_2_2	A02_2	2	-2	-2.333	0.470933	5.36501	10.362	5
A02_2_2	622.833	676.833	2	7.9484	516.646	15.8968	59	6	620.833	674.833	150	179	5.699	2.828	NA	0.333	0.011	90	135	A02	2	EGF	0	1	2	0.333	A02_2_2	A02_2	2.5	-2	-2	0.333	5.69801	14.6622	5
A02_2_2	622.833	676.833	2	7.9484	516.646	15.8968	60	7	621.5	675.167	180	174	6.445	2.134	NA	0.745	0.025	26.565	-63.435	A02	2	EGF	0	1	2	0.745952	A02_2_2	A02_2	3	-1.333	-1.666	0.745952	6.44396	19.1909	5
A02_2_2	622.833	676.833	2	7.9484	516.646	15.8968	61	8	626.167	668.167	210	121	14.857	9.286	NA	8.413	0.28	-56.31	-82.875	A02	2	EGF	0	1	2	8.41314	A02_2_2	A02_2	3.5	3.334	-8.666	8.41314	14.8571	25.2013	5
A02_2_2	622.833	676.833	2	7.9484	516.646	15.8968	62	9	627.5	668.833	240	147	16.348	9.262	NA	1.491	0.05	26.565	82.875	A02	2	EGF	0	1	2	1.49012	A02_2_2	A02_2	4	4.667	-8	1.49012	16.3472	33.6912	5
A02_2_2	622.833	676.833	2	7.9484	516.646	15.8968	63	10	625.167	666.833	270	167	19.421	10.269	NA	3.073	0.102	-139.399	-165.964	A02	2	EGF	0	1	2	3.07293	A02_2_2	A02_2	4.5	2.334	-10	3.07293	19.4201	38.7277	5
A02_2_2	622.833	676.833	2	7.9484	516.646	15.8968	64	11	624.5	668.167	300	172	20.912	8.825	NA	1.491	0.05	116.565	-104.036	A02	2	EGF	0	1	2	1.49146	A02_2_2	A02_2	5	1.667	-8.666	1.49146	20.9116	45.3348	5
A02_2_2	622.833	676.833	2	7.9484	516.646	15.8968	65	12	624.5	670.167	330	173	22.912	6.872	NA	2	0.067	90	-26.565	A02	2	EGF	0	1	2	2	A02_2_2	A02_2	5.5	1.667	-6.666	2	22.9116	52.6848	5
A02_2_2	622.833	676.833	2	7.9484	516.646	15.8968	66	13	626.5	668.167	360	170	25.74	9.41	NA	2.828	0.094	-45	-135	A02	2	EGF	0	1	2	2.82843	A02_2_2	A02_2	6	3.667	-8.666	2.82843	25.74	58.7326	5
A02_2_2	622.833	676.833	2	7.9484	516.646	15.8968	67	14	626.167	669.167	390	77	26.795	8.36	NA	1.054	0.035	108.435	153.435	A02	2	EGF	0	1	2	1.05399	A02_2_2	A02_2	6.5	3.334	-7.666	1.05399	26.794	66.3301	5
A02_2_2	622.833	676.833	2	7.9484	516.646	15.8968	68	15	627.167	670.167	420	161	28.209	7.951	NA	1.414	0.047	45	-63.435	A02	2	EGF	0	1	2	1.41421	A02_2_2	A02_2	7	4.334	-6.666	1.41421	28.2082	74.9474	5
A02_2_2	622.833	676.833	2	7.9484	516.646	15.8968	69	16	629.167	667.833	450	178	31.282	11.005	NA	3.073	0.102	-49.399	-94.399	A02	2	EGF	0	1	2	3.07369	A02_2_2	A02_2	7.5	6.334	-9	3.07369	31.2819	84.5616	5
A02_2_2	622.833	676.833	2	7.9484	516.646	15.8968	70	17	629.167	666.167	480	172	32.949	12.405	NA	1.667	0.056	-90	-40.601	A02	2	EGF	0	1	2	1.666	A02_2_2	A02_2	8	6.334	-10.666	1.666	32.9479	94.7318	5
A02_2_2	622.833	676.833	2	7.9484	516.646	15.8968	71	18	632.167	668.5	510	151	36.749	12.512	NA	3.801	0.127	37.875	127.875	A02	2	EGF	0	1	2	3.80038	A02_2_2	A02_2	8.5	9.334	-8.333	3.80038	36.7483	105.912	5
A02_2_2	622.833	676.833	2	7.9484	516.646	15.8968	72	19	635.5	670.167	540	169	40.476	14.314	NA	3.727	0.124	26.565	-11.31	A02	2	EGF	0	1	2	3.72663	A02_2_2	A02_2	9	12.667	-6.666	3.72663	40.4749	118.331	5
A02_2_2	622.833	676.833	2	7.9484	516.646	15.8968	73	20	636.833	676.5	570	195	46.948	14.004	NA	6.472	0.216	78.111	51.546	A02	2	EGF	0	1	2	6.47177	A02_2_2	A02_2	9.5	14	-0.333	6.47177	46.9467	130.306	5
A02_2_2	622.833	676.833	2	7.9484	516.646	15.8968	74	21	632.167	684.833	600	173	56.499	12.293	NA	9.551	0.318	119.249	41.137	A02	2	EGF	0	1	2	9.55042	A02_2_2	A02_2	10	9.334	8	9.55042	56.4971	146.871	5
A02_2_2	622.833	676.833	2	7.9484	516.646	15.8968	75	22	630.167	686.167	630	132	58.903	11.87	NA	2.404	0.08	146.31	27.061	A02	2	EGF	0	1	2	2.40407	A02_2_2	A02_2	10.5	7.334	9.334	2.40407	58.9012	158.722	5
A02_2_2	622.833	676.833	2	7.9484	516.646	15.8968	76	23	621.833	691.167	660	214	68.621	14.368	NA	9.718	0.324	149.036	2.726	A02	2	EGF	0	1	2	9.71882	A02_2_2	A02_2	11	-1	14.334	9.71882	68.62	169.664	5
A02_2_2	622.833	676.833	2	7.9484	516.646	15.8968	77	24	616.833	698.833	690	168	77.774	22.804	NA	9.153	0.305	123.111	-25.925	A02	2	EGF	0	1	2	9.15246	A02_2_2	A02_2	11.5	-6	22	9.15246	77.7725	179.097	5
A02_2_2	622.833	676.833	2	7.9484	516.646	15.8968	78	25	617.5	705.167	720	109	84.143	28.831	NA	6.368	0.212	83.991	-39.12	A02	2	EGF	0	1	2	6.36902	A02_2_2	A02_2	12	-5.333	28.334	6.36902	84.1415	189.727	5
A02_2_2	622.833	676.833	2	7.9484	516.646	15.8968	79	26	624.833	708.5	750	166	92.198	31.73	NA	8.055	0.269	24.444	-59.547	A02	2	EGF	0	1	2	8.05492	A02_2_2	A02_2	12.5	2	31.667	8.05492	92.1964	201.854	5
A02_2_2	622.833	676.833	2	7.9484	516.646	15.8968	80	27	633.167	711.833	780	89	101.173	36.494	NA	8.975	0.299	21.801	-2.643	A02	2	EGF	0	1	2	8.97577	A02_2_2	A02_2	13	10.334	35	8.97577	101.172	216.604	5
A02_2_2	622.833	676.833	2	7.9484	516.646	15.8968	81	28	634.5	717.167	810	137	106.671	41.987	NA	5.497	0.183	75.964	54.162	A02	2	EGF	0	1	2	5.49804	A02_2_2	A02_2	13.5	11.667	40.334	5.49804	106.67	227.266	5
A02_2_2	622.833	676.833	2	7.9484	516.646	15.8968	82	29	635.833	724.833	840	154	114.452	49.729	NA	7.782	0.259	80.134	4.17	A02	2	EGF	0	1	2	7.78103	A02_2_2	A02_2	14	13	48	7.78103	114.451	240.653	5
A02_2_2	622.833	676.833	2	7.9484	516.646	15.8968	83	30	639.5	742.833	870	205	132.822	68.072	NA	18.37	0.612	78.486	-1.648	A02	2	EGF	0	1	2	18.3697	A02_2_2	A02_2	14.5	16.667	66	18.3697	132.821	255.338	5
A02_2_2	622.833	676.833	2	7.9484	516.646	15.8968	84	31	651.833	788.167	900	169	179.803	115.048	NA	46.981	1.566	74.781	-3.706	A02	2	EGF	0	1	2	46.9816	A02_2_2	A02_2	15	29	111.334	46.9816	179.803	271.561	5
A02_2_2	622.833	676.833	2	7.9484	516.646	15.8968	85	32	652.167	789.167	930	127	180.857	116.1	NA	1.054	0.035	71.565	-3.215	A02	2	EGF	0	1	2	1.0543	A02_2_2	A02_2	15.5	29.334	112.334	1.0543	180.857	287.35	5
A02_2_2	622.833	676.833	2	7.9484	516.646	15.8968	86	33	649.833	762.167	960	164	207.958	89.503	NA	27.101	0.903	-94.939	-166.504	A02	2	EGF	0	1	2	27.1007	A02_2_2	A02_2	16	27	85.334	27.1007	207.958	300.034	5
A02_2_2	622.833	676.833	2	7.9484	516.646	15.8968	87	34	635.5	752.833	990	155	225.062	77.048	NA	17.104	0.57	-146.929	-51.99	A02	2	EGF	0	1	2	17.1043	A02_2_2	A02_2	16.5	12.667	76	17.1043	225.062	315.77	5
A02_2_2	622.833	676.833	2	7.9484	516.646	15.8968	88	35	621.5	757.167	1020	146	239.717	80.344	NA	14.655	0.489	162.801	-50.269	A02	2	EGF	0	1	2	14.6555	A02_2_2	A02_2	17	-1.333	80.334	14.6555	239.717	332.221	5
A02_2_2	622.833	676.833	2	7.9484	516.646	15.8968	89	36	591.5	762.833	1050	121	270.248	91.53	NA	30.53	1.018	169.303	6.502	A02	2	EGF	0	1	2	30.5304	A02_2_2	A02_2	17.5	-31.333	86	30.5304	270.248	348.879	5
A02_2_2	622.833	676.833	2	7.9484	516.646	15.8968	90	37	547.5	775.833	1080	177	316.128	124.403	NA	45.88	1.529	163.54	-5.764	A02	2	EGF	0	1	2	45.8803	A02_2_2	A02_2	18	-75.333	99	45.8803	316.128	364.058	5
A02_2_2	622.833	676.833	2	7.9484	516.646	15.8968	91	38	515.167	771.5	1110	119	348.751	143.366	NA	32.622	1.087	-172.367	24.093	A02	2	EGF	0	1	2	32.622	A02_2_2	A02_2	18.5	-107.666	94.667	32.622	348.75	382.541	5
A02_2_2	622.833	676.833	2	7.9484	516.646	15.8968	92	39	503.167	767.167	1140	125	361.509	149.934	NA	12.758	0.425	-160.145	12.222	A02	2	EGF	0	1	2	12.7583	A02_2_2	A02_2	19	-119.666	90.334	12.7583	361.508	400.275	5
A02_2_2	622.833	676.833	2	7.9484	516.646	15.8968	93	40	509.167	759.833	1170	112	370.984	140.745	NA	9.475	0.316	-50.711	109.434	A02	2	EGF	0	1	2	9.47563	A02_2_2	A02_2	19.5	-113.666	83	9.47563	370.984	416.697	5
A02_2_2	622.833	676.833	2	7.9484	516.646	15.8968	94	41	508.5	760.833	1200	82	372.186	141.874	NA	1.202	0.04	123.69	174.401	A02	2	EGF	0	1	2	1.20204	A02_2_2	A02_2	20	-114.333	84	1.20204	372.186	432.267	5
A02_2_2	622.833	676.833	2	7.9484	516.646	15.8968	95	42	505.833	746.833	1230	144	386.438	136.341	NA	14.252	0.475	-100.784	135.526	A02	2	EGF	0	1	2	14.2518	A02_2_2	A02_2	20.5	-117	70	14.2518	386.438	449.015	5
A02_2_2	622.833	676.833	2	7.9484	516.646	15.8968	96	43	503.167	743.5	1260	144	390.706	136.984	NA	4.269	0.142	-128.66	-27.876	A02	2	EGF	0	1	2	4.26807	A02_2_2	A02_2	21	-119.666	66.667	4.26807	390.706	460.196	5
A02_2_2	622.833	676.833	2	7.9484	516.646	15.8968	97	44	501.5	743.167	1290	135	392.406	138.282	NA	1.7	0.057	-168.69	-40.03	A02	2	EGF	0	1	2	1.69993	A02_2_2	A02_2	21.5	-121.333	66.334	1.69993	392.406	472.845	5
A02_2_2	622.833	676.833	2	7.9484	516.646	15.8968	98	45	505.167	748.5	1320	42	398.878	137.774	NA	6.472	0.216	55.491	-135.818	A02	2	EGF	0	1	2	6.47208	A02_2_2	A02_2	22	-117.666	71.667	6.47208	398.878	486.307	5
A02_2_2	622.833	676.833	2	7.9484	516.646	15.8968	99	46	508.167	751.5	1350	150	403.121	136.834	NA	4.243	0.141	45	-10.491	A02	2	EGF	0	1	2	4.24264	A02_2_2	A02_2	22.5	-114.666	74.667	4.24264	403.121	499.349	5
A02_2_2	622.833	676.833	2	7.9484	516.646	15.8968	100	47	513.167	746.833	1380	146	409.96	130.103	NA	6.839	0.228	-43.025	-88.025	A02	2	EGF	0	1	2	6.83966	A02_2_2	A02_2	23	-109.666	70	6.83966	409.96	512.355	5
A02_2_2	622.833	676.833	2	7.9484	516.646	15.8968	101	48	511.833	740.167	1410	144	416.759	127.797	NA	6.799	0.227	-101.31	-58.285	A02	2	EGF	0	1	2	6.79817	A02_2_2	A02_2	23.5	-111	63.334	6.79817	416.758	523.624	5
A02_2_2	622.833	676.833	2	7.9484	516.646	15.8968	102	49	509.833	737.5	1440	110	420.092	128.255	NA	3.333	0.111	-126.87	-25.56	A02	2	EGF	0	1	2	3.3336	A02_2_2	A02_2	24	-113	60.667	3.3336	420.092	533.723	5
A02_2_2	622.833	676.833	2	7.9484	516.646	15.8968	103	50	508.167	735.5	1470	92	422.696	128.803	NA	2.603	0.087	-129.806	-2.936	A02	2	EGF	0	1	2	2.60299	A02_2_2	A02_2	24.5	-114.666	58.667	2.60299	422.695	545.906	5
A02_2_2	622.833	676.833	2	7.9484	516.646	15.8968	104	51	508.167	735.5	1500	46	422.696	128.803	NA	0	0	0	129.806	A02	2	EGF	0	1	2	0	A02_2_2	A02_2	25	-114.666	58.667	0	422.695	555.375	5
A02_2_2	622.833	676.833	2	7.9484	516.646	15.8968	105	52	508.167	735.5	1530	161	422.696	128.803	NA	0	0	0	0	A02	2	EGF	0	1	2	0	A02_2_2	A02_2	25.5	-114.666	58.667	0	422.695	564.685	5
A02_2_2	622.833	676.833	2	7.9484	516.646	15.8968	106	53	509.167	737.167	1560	124	424.639	128.687	NA	1.944	0.065	59.036	59.036	A02	2	EGF	0	1	2	1.94394	A02_2_2	A02_2	26	-113.666	60.334	1.94394	424.639	577.476	5
A02_2_2	622.833	676.833	2	7.9484	516.646	15.8968	107	54	513.5	738.833	1590	102	429.282	125.689	NA	4.643	0.155	21.038	-37.999	A02	2	EGF	0	1	2	4.64225	A02_2_2	A02_2	26.5	-109.333	62	4.64225	429.281	588.228	5
A02_2_2	622.833	676.833	2	7.9484	516.646	15.8968	108	55	520.5	742.167	1620	129	437.035	121.411	NA	7.753	0.258	25.463	4.426	A02	2	EGF	0	1	2	7.75342	A02_2_2	A02_2	27	-102.333	65.334	7.75342	437.035	599.715	5
A02_2_2	622.833	676.833	2	7.9484	516.646	15.8968	109	56	522.5	747.5	1650	114	442.731	122.721	NA	5.696	0.19	69.444	43.981	A02	2	EGF	0	1	2	5.69569	A02_2_2	A02_2	27.5	-100.333	70.667	5.69569	442.73	607.017	5
A02_2_2	622.833	676.833	2	7.9484	516.646	15.8968	110	57	524.167	757.167	1680	157	452.541	127.234	NA	9.809	0.327	80.218	10.774	A02	2	EGF	0	1	2	9.80968	A02_2_2	A02_2	28	-98.666	80.334	9.80968	452.54	617.937	5
A02_2_2	622.833	676.833	2	7.9484	516.646	15.8968	111	58	522.833	764.833	1710	164	460.322	133.207	NA	7.782	0.259	99.866	19.648	A02	2	EGF	0	1	2	7.7812	A02_2_2	A02_2	28.5	-100	88	7.7812	460.321	626.556	5
A02_2_2	622.833	676.833	2	7.9484	516.646	15.8968	112	59	522.5	771.833	1740	127	467.33	138.173	NA	7.008	0.234	92.726	-7.139	A02	2	EGF	0	1	2	7.00792	A02_2_2	A02_2	29	-100.333	95	7.00792	467.329	637.425	5
A02_2_2	622.833	676.833	2	7.9484	516.646	15.8968	113	60	520.833	778.167	1770	158	473.879	143.779	NA	6.549	0.218	104.744	12.017	A02	2	EGF	0	1	2	6.54969	A02_2_2	A02_2	29.5	-102	101.334	6.54969	473.879	648.847	5
A02_2_2	622.833	676.833	2	7.9484	516.646	15.8968	114	61	518.167	787.833	1800	106	483.907	152.565	NA	10.028	0.334	105.422	0.679	A02	2	EGF	0	1	2	10.0269	A02_2_2	A02_2	30	-104.666	111	10.0269	483.906	658.843	5
A02_2_2	622.833	676.833	2	7.9484	516.646	15.8968	115	62	521.167	795.833	1830	141	492.451	156.516	NA	8.544	0.285	69.444	-35.978	A02	2	EGF	0	1	2	8.544	A02_2_2	A02_2	30.5	-101.666	119	8.544	492.45	668.678	5
A02_2_2	622.833	676.833	2	7.9484	516.646	15.8968	116	63	517.5	801.167	1860	62	498.923	162.954	NA	6.472	0.216	124.509	55.065	A02	2	EGF	0	1	2	6.4729	A02_2_2	A02_2	31	-105.333	124.334	6.4729	498.923	677.045	5
A02_2_2	622.833	676.833	2	7.9484	516.646	15.8968	117	64	506.5	804.833	1890	42	510.518	172.967	NA	11.595	0.387	161.565	37.057	A02	2	EGF	0	1	2	11.5948	A02_2_2	A02_2	31.5	-116.333	128	11.5948	510.517	684.843	5
A02_2_2	622.833	676.833	2	7.9484	516.646	15.8968	118	65	500.833	807.167	1920	98	516.646	178.524	NA	6.128	0.204	157.62	-3.945	A02	2	EGF	0	1	2	6.12882	A02_2_2	A02_2	32	-122	130.334	6.12882	516.646	693.891	5
A02_2_2	622.833	676.833	4	6.37494	203.998	12.7499	151	1	503.833	794.5	1950	83	0	0	NA	NA	NA	NA	NA	A02	2	EGF	2	2	2	0	A02_2_4	A02_2	32.5	-119	117.667	13.0174	529.664	704.217	5
A02_2_2	622.833	676.833	4	6.37494	203.998	12.7499	152	2	487.5	797.5	1980	175	16.607	16.607	NA	16.607	0.554	169.592	NA	A02	2	EGF	2	2	2	16.6062	A02_2_4	A02_2	33	-135.333	120.667	16.6062	546.27	714.673	5
A02_2_2	622.833	676.833	4	6.37494	203.998	12.7499	153	3	484.5	793.5	2010	154	21.607	19.359	NA	5	0.167	-126.87	63.538	A02	2	EGF	2	2	2	5	A02_2_4	A02_2	33.5	-138.333	116.667	5	551.27	726.192	5
A02_2_2	622.833	676.833	4	6.37494	203.998	12.7499	154	4	486.5	792.167	2040	142	24.01	17.49	NA	2.404	0.08	-33.69	93.18	A02	2	EGF	2	2	2	2.40352	A02_2_4	A02_2	34	-136.333	115.334	2.40352	553.673	737.872	5
A02_2_2	622.833	676.833	4	6.37494	203.998	12.7499	155	5	486.167	785.5	2070	135	30.685	19.827	NA	6.675	0.222	-92.862	-59.172	A02	2	EGF	2	2	2	6.67531	A02_2_4	A02_2	34.5	-136.666	108.667	6.67531	560.349	748.369	5
A02_2_2	622.833	676.833	4	6.37494	203.998	12.7499	156	6	499.833	781.5	2100	66	44.925	13.601	NA	14.24	0.475	-16.314	76.549	A02	2	EGF	2	2	2	14.2394	A02_2_4	A02_2	35	-123	104.667	14.2394	574.588	758.558	5
A02_2_2	622.833	676.833	4	6.37494	203.998	12.7499	157	7	505.167	780.167	2130	122	50.423	14.395	NA	5.497	0.183	-14.036	2.278	A02	2	EGF	2	2	2	5.49804	A02_2_4	A02_2	35.5	-117.666	103.334	5.49804	580.086	771.52	5
A02_2_2	622.833	676.833	4	6.37494	203.998	12.7499	158	8	513.167	783.5	2160	111	59.089	14.426	NA	8.667	0.289	22.62	36.656	A02	2	EGF	2	2	2	8.66654	A02_2_4	A02_2	36	-109.666	106.667	8.66654	588.753	781.267	5
A02_2_2	622.833	676.833	4	6.37494	203.998	12.7499	159	9	516.833	784.5	2190	92	62.89	16.401	NA	3.801	0.127	15.255	-7.365	A02	2	EGF	2	2	2	3.79994	A02_2_4	A02_2	36.5	-106	107.667	3.79994	592.553	792.423	5
A02_2_2	622.833	676.833	4	6.37494	203.998	12.7499	160	10	514.833	784.5	2220	134	64.89	14.866	NA	2	0.067	180	164.745	A02	2	EGF	2	2	2	2	A02_2_4	A02_2	37	-108	107.667	2	594.553	802.586	5
A02_2_2	622.833	676.833	4	6.37494	203.998	12.7499	161	11	514.167	782.833	2250	145	66.685	15.585	NA	1.795	0.06	-111.801	68.199	A02	2	EGF	2	2	2	1.79512	A02_2_4	A02_2	37.5	-108.666	106	1.79512	596.348	811.541	5
A02_2_2	622.833	676.833	4	6.37494	203.998	12.7499	162	12	516.833	780.167	2280	120	70.456	19.351	NA	3.771	0.126	-45	66.801	A02	2	EGF	2	2	2	3.77029	A02_2_4	A02_2	38	-106	103.334	3.77029	600.118	821.331	5
A02_2_2	622.833	676.833	4	6.37494	203.998	12.7499	163	13	513.833	780.833	2310	95	73.529	16.935	NA	3.073	0.102	167.471	-147.529	A02	2	EGF	2	2	2	3.07304	A02_2_4	A02_2	38.5	-109	104	3.07304	603.191	830.565	5
A02_2_2	622.833	676.833	4	6.37494	203.998	12.7499	164	14	510.167	772.833	2340	67	82.33	22.573	NA	8.8	0.293	-114.624	77.905	A02	2	EGF	2	2	2	8.79997	A02_2_4	A02_2	39	-112.666	96	8.79997	611.991	839.079	5
A02_2_2	622.833	676.833	4	6.37494	203.998	12.7499	165	15	512.833	772.833	2370	144	84.996	23.462	NA	2.667	0.089	0	114.624	A02	2	EGF	2	2	2	2.666	A02_2_4	A02_2	39.5	-110	96	2.666	614.657	848.097	5
A02_2_2	622.833	676.833	4	6.37494	203.998	12.7499	166	16	506.833	780.167	2400	161	94.471	14.644	NA	9.475	0.316	129.289	129.289	A02	2	EGF	2	2	2	9.47563	A02_2_4	A02_2	40	-116	103.334	9.47563	624.133	858.034	5
A02_2_2	622.833	676.833	4	6.37494	203.998	12.7499	167	17	503.833	784.833	2430	118	100.019	9.667	NA	5.548	0.185	122.735	-6.554	A02	2	EGF	2	2	2	5.54721	A02_2_4	A02_2	40.5	-119	108	5.54721	629.68	866.717	5
A02_2_2	622.833	676.833	4	6.37494	203.998	12.7499	168	18	505.167	768.5	2460	131	116.407	26.034	NA	16.388	0.546	-85.333	151.932	A02	2	EGF	2	2	2	16.3874	A02_2_4	A02_2	41	-117.666	91.667	16.3874	646.067	876.492	5
A02_2_2	622.833	676.833	4	6.37494	203.998	12.7499	169	19	498.5	762.167	2490	113	125.602	32.77	NA	9.195	0.307	-136.469	-51.136	A02	2	EGF	2	2	2	9.19542	A02_2_4	A02_2	41.5	-124.333	85.334	9.19542	655.263	884.856	5
A02_2_2	622.833	676.833	4	6.37494	203.998	12.7499	170	20	492.5	751.5	2520	120	137.841	44.468	NA	12.238	0.408	-119.358	17.111	A02	2	EGF	2	2	2	12.2387	A02_2_4	A02_2	42	-130.333	74.667	12.2387	667.501	903.499	5
A02_2_2	622.833	676.833	4	6.37494	203.998	12.7499	171	21	504.833	747.5	2550	124	150.806	47.011	NA	12.966	0.432	-17.969	101.389	A02	2	EGF	2	2	2	12.9654	A02_2_4	A02_2	42.5	-118	70.667	12.9654	680.467	901.906	5
A02_2_2	622.833	676.833	4	6.37494	203.998	12.7499	172	22	513.833	749.833	2580	152	160.104	45.772	NA	9.298	0.31	14.534	32.504	A02	2	EGF	2	2	2	9.29747	A02_2_4	A02_2	43	-109	73	9.29747	689.764	907.502	5
A02_2_2	622.833	676.833	4	6.37494	203.998	12.7499	173	23	520.5	752.833	2610	91	167.415	44.876	NA	7.311	0.244	24.228	9.693	A02	2	EGF	2	2	2	7.31087	A02_2_4	A02_2	43.5	-102.333	76	7.31087	697.075	914.205	5
A02_2_2	622.833	676.833	4	6.37494	203.998	12.7499	174	24	524.167	752.833	2640	39	171.081	46.363	NA	3.667	0.122	0	-24.228	A02	2	EGF	2	2	2	3.667	A02_2_4	A02_2	44	-98.666	76	3.667	700.742	920.973	5
A02_2_2	622.833	676.833	4	6.37494	203.998	12.7499	175	25	526.167	752.5	2670	98	173.109	47.569	NA	2.028	0.068	-9.462	-9.462	A02	2	EGF	2	2	2	2.02753	A02_2_4	A02_2	44.5	-96.666	75.667	2.02753	702.77	927.795	5
A02_2_2	622.833	676.833	4	6.37494	203.998	12.7499	176	26	524.167	746.833	2700	92	179.118	51.822	NA	6.009	0.2	-109.44	-99.978	A02	2	EGF	2	2	2	6.00957	A02_2_4	A02_2	45	-98.666	70	6.00957	708.779	934.257	5
A02_2_2	622.833	676.833	4	6.37494	203.998	12.7499	177	27	519.167	742.833	2730	104	185.521	53.894	NA	6.403	0.213	-141.34	-31.9	A02	2	EGF	2	2	2	6.40312	A02_2_4	A02_2	45.5	-103.666	66	6.40312	715.182	948.573	5
A02_2_2	622.833	676.833	4	6.37494	203.998	12.7499	178	28	518.167	744.167	2760	160	187.188	52.334	NA	1.667	0.056	126.87	-91.79	A02	2	EGF	2	2	2	1.6672	A02_2_4	A02_2	46	-104.666	67.334	1.6672	716.85	956.612	5
A02_2_2	622.833	676.833	4	6.37494	203.998	12.7499	179	29	519.5	746.5	2790	87	189.875	50.492	NA	2.687	0.09	60.255	-66.615	A02	2	EGF	2	2	2	2.68696	A02_2_4	A02_2	46.5	-103.333	69.667	2.68696	719.537	963.653	5
A02_2_2	622.833	676.833	4	6.37494	203.998	12.7499	180	30	514.833	750.833	2820	135	196.244	45.031	NA	6.368	0.212	137.121	76.866	A02	2	EGF	2	2	2	6.36834	A02_2_4	A02_2	47	-108	74	6.36834	725.905	970.913	5
A02_2_2	622.833	676.833	4	6.37494	203.998	12.7499	181	31	515.167	757.167	2850	155	202.586	39.016	NA	6.342	0.211	86.987	-50.134	A02	2	EGF	2	2	2	6.3428	A02_2_4	A02_2	47.5	-107.666	80.334	6.3428	732.248	977.019	5
A02_2_2	622.833	676.833	4	6.37494	203.998	12.7499	182	32	514.167	756.167	2880	109	204	39.702	NA	1.414	0.047	-135	138.013	A02	2	EGF	2	2	2	1.41421	A02_2_4	A02_2	48	-108.666	79.334	1.41421	733.662	985.505	5
A02_2_26	979	585	26	6.43293	238.018	12.8659	628	1	979	585	0	80	0	0	NA	NA	NA	NA	NA	A02	2	EGF	0	1	26	0	A02_2_26	A02_2	0	0	0	0	0	0	7
A02_2_26	979	585	26	6.43293	238.018	12.8659	629	2	978.5	582.5	30	50	2.55	2.55	NA	2.55	0.085	-101.31	NA	A02	2	EGF	0	1	26	2.54951	A02_2_26	A02_2	0.5	-0.5	-2.5	2.54951	2.54951	2.91534	7
A02_2_26	979	585	26	6.43293	238.018	12.8659	630	3	978	580	60	79	5.099	5.099	NA	2.55	0.085	-101.31	0	A02	2	EGF	0	1	26	2.54951	A02_2_26	A02_2	1	-1	-5	2.54951	5.09902	5.4577	7
A02_2_26	979	585	26	6.43293	238.018	12.8659	631	4	978.5	584.5	90	91	9.627	0.707	NA	4.528	0.151	83.66	-175.03	A02	2	EGF	0	1	26	4.52769	A02_2_26	A02_2	1.5	-0.5	-0.5	4.52769	9.62671	7.73271	7
A02_2_26	979	585	26	6.43293	238.018	12.8659	632	5	980.5	587.5	120	42	13.232	2.915	NA	3.606	0.12	56.31	-27.35	A02	2	EGF	0	1	26	3.60555	A02_2_26	A02_2	2	1.5	2.5	3.60555	13.2323	10.362	7
A02_2_26	979	585	26	6.43293	238.018	12.8659	633	6	980	586.5	150	28	14.35	1.803	NA	1.118	0.037	-116.565	-172.875	A02	2	EGF	0	1	26	1.11803	A02_2_26	A02_2	2.5	1	1.5	1.11803	14.3503	14.6622	7
A02_2_26	979	585	26	6.43293	238.018	12.8659	634	7	979.5	586.5	180	120	14.85	1.581	NA	0.5	0.017	180	-63.435	A02	2	EGF	0	1	26	0.5	A02_2_26	A02_2	3	0.5	1.5	0.5	14.8503	19.1909	7
A02_2_26	979	585	26	6.43293	238.018	12.8659	635	8	985	585.5	210	48	20.44	6.021	NA	5.59	0.186	-10.305	169.695	A02	2	EGF	0	1	26	5.59017	A02_2_26	A02_2	3.5	6	0.5	5.59017	20.4405	25.2013	7
A02_2_26	979	585	26	6.43293	238.018	12.8659	636	9	989	585.5	240	32	24.44	10.012	NA	4	0.133	0	10.305	A02	2	EGF	0	1	26	4	A02_2_26	A02_2	4	10	0.5	4	24.4405	33.6912	7
A02_2_26	979	585	26	6.43293	238.018	12.8659	637	10	989	585.5	270	70	24.44	10.012	NA	0	0	0	0	A02	2	EGF	0	1	26	0	A02_2_26	A02_2	4.5	10	0.5	0	24.4405	38.7277	7
A02_2_26	979	585	26	6.43293	238.018	12.8659	638	11	993.5	589.5	300	157	30.461	15.182	NA	6.021	0.201	41.634	41.634	A02	2	EGF	0	1	26	6.0208	A02_2_26	A02_2	5	14.5	4.5	6.0208	30.4613	45.3348	7
A02_2_26	979	585	26	6.43293	238.018	12.8659	639	12	1016	595	330	17	53.624	38.328	NA	23.162	0.772	13.736	-27.897	A02	2	EGF	0	1	26	23.1625	A02_2_26	A02_2	5.5	37	10	23.1625	53.6237	52.6848	7
A02_2_26	979	585	26	6.43293	238.018	12.8659	640	13	1020	598	360	17	58.624	43.012	NA	5	0.167	36.87	23.134	A02	2	EGF	0	1	26	5	A02_2_26	A02_2	6	41	13	5	58.6237	58.7326	7
A02_2_26	979	585	26	6.43293	238.018	12.8659	641	14	1024.5	600	390	16	63.548	47.909	NA	4.924	0.164	23.962	-12.907	A02	2	EGF	0	1	26	4.92443	A02_2_26	A02_2	6.5	45.5	15	4.92443	63.5482	66.3301	7
A02_2_26	979	585	26	6.43293	238.018	12.8659	642	15	1027.5	602.5	420	59	67.453	51.561	NA	3.905	0.13	39.806	15.843	A02	2	EGF	0	1	26	3.90512	A02_2_26	A02_2	7	48.5	17.5	3.90512	67.4533	74.9474	7
A02_2_26	979	585	26	6.43293	238.018	12.8659	643	16	1045.5	604	450	131	85.516	69.161	NA	18.062	0.602	4.764	-35.042	A02	2	EGF	0	1	26	18.0624	A02_2_26	A02_2	7.5	66.5	19	18.0624	85.5157	84.5616	7
A02_2_26	979	585	26	6.43293	238.018	12.8659	644	17	1049	604.5	480	24	89.051	72.665	NA	3.536	0.118	8.13	3.366	A02	2	EGF	0	1	26	3.53553	A02_2_26	A02_2	8	70	19.5	3.53553	89.0512	94.7318	7
A02_2_26	979	585	26	6.43293	238.018	12.8659	645	18	1054.5	605.5	510	31	94.641	78.234	NA	5.59	0.186	10.305	2.175	A02	2	EGF	0	1	26	5.59017	A02_2_26	A02_2	8.5	75.5	20.5	5.59017	94.6414	105.912	7
A02_2_26	979	585	26	6.43293	238.018	12.8659	646	19	1057	609.5	540	34	99.358	81.757	NA	4.717	0.157	57.995	47.69	A02	2	EGF	0	1	26	4.71699	A02_2_26	A02_2	9	78	24.5	4.71699	99.3584	118.331	7
A02_2_26	979	585	26	6.43293	238.018	12.8659	647	20	1064.5	619	570	51	111.462	92.012	NA	12.104	0.403	51.71	-6.285	A02	2	EGF	0	1	26	12.1037	A02_2_26	A02_2	9.5	85.5	34	12.1037	111.462	130.306	7
A02_2_26	979	585	26	6.43293	238.018	12.8659	648	21	1069	618	600	50	116.072	95.859	NA	4.61	0.154	-12.529	-64.239	A02	2	EGF	0	1	26	4.60977	A02_2_26	A02_2	10	90	33	4.60977	116.072	146.871	7
A02_2_26	979	585	26	6.43293	238.018	12.8659	649	22	1074.5	616.5	630	39	121.773	100.561	NA	5.701	0.19	-15.255	-2.726	A02	2	EGF	0	1	26	5.70088	A02_2_26	A02_2	10.5	95.5	31.5	5.70088	121.773	158.722	7
A02_2_26	979	585	26	6.43293	238.018	12.8659	650	23	1079.5	616.5	660	50	126.773	105.321	NA	5	0.167	0	15.255	A02	2	EGF	0	1	26	5	A02_2_26	A02_2	11	100.5	31.5	5	126.773	169.664	7
A02_2_26	979	585	26	6.43293	238.018	12.8659	651	24	1084	615.5	690	3	131.383	109.34	NA	4.61	0.154	-12.529	-12.529	A02	2	EGF	0	1	26	4.60977	A02_2_26	A02_2	11.5	105	30.5	4.60977	131.383	179.097	7
A02_2_26	979	585	26	6.43293	238.018	12.8659	652	25	1098.5	622.5	720	47	147.484	125.246	NA	16.101	0.537	25.769	38.298	A02	2	EGF	0	1	26	16.1012	A02_2_26	A02_2	12	119.5	37.5	16.1012	147.484	189.727	7
A02_2_26	979	585	26	6.43293	238.018	12.8659	653	26	1108	627.5	750	6	158.219	135.821	NA	10.735	0.358	27.759	1.989	A02	2	EGF	0	1	26	10.7355	A02_2_26	A02_2	12.5	129	42.5	10.7355	158.219	201.854	7
A02_2_26	979	585	26	6.43293	238.018	12.8659	654	27	1105	623	780	142	163.628	131.605	NA	5.408	0.18	-123.69	-151.449	A02	2	EGF	0	1	26	5.40833	A02_2_26	A02_2	13	126	38	5.40833	163.628	216.604	7
A02_2_26	979	585	26	6.43293	238.018	12.8659	655	28	1107	620	810	10	167.233	132.699	NA	3.606	0.12	-56.31	67.38	A02	2	EGF	0	1	26	3.60555	A02_2_26	A02_2	13.5	128	35	3.60555	167.233	227.266	7
A02_2_26	979	585	26	6.43293	238.018	12.8659	656	29	1113	619.5	840	177	173.254	138.37	NA	6.021	0.201	-4.764	51.546	A02	2	EGF	0	1	26	6.0208	A02_2_26	A02_2	14	134	34.5	6.0208	173.254	240.653	7
A02_2_26	979	585	26	6.43293	238.018	12.8659	657	30	1116	618	870	100	176.608	140.918	NA	3.354	0.112	-26.565	-21.801	A02	2	EGF	0	1	26	3.3541	A02_2_26	A02_2	14.5	137	33	3.3541	176.608	255.338	7
A02_2_26	979	585	26	6.43293	238.018	12.8659	658	31	1120.5	614.5	900	132	182.309	144.542	NA	5.701	0.19	-37.875	-11.31	A02	2	EGF	0	1	26	5.70088	A02_2_26	A02_2	15	141.5	29.5	5.70088	182.309	271.561	7
A02_2_26	979	585	26	6.43293	238.018	12.8659	659	32	1127	611	930	40	189.691	150.266	NA	7.382	0.246	-28.301	9.574	A02	2	EGF	0	1	26	7.38241	A02_2_26	A02_2	15.5	148	26	7.38241	189.691	287.35	7
A02_2_26	979	585	26	6.43293	238.018	12.8659	660	33	1134.5	605.5	960	78	198.992	156.845	NA	9.301	0.31	-36.254	-7.953	A02	2	EGF	0	1	26	9.30054	A02_2_26	A02_2	16	155.5	20.5	9.30054	198.992	300.034	7
A02_2_26	979	585	26	6.43293	238.018	12.8659	661	34	1158	602.5	990	118	222.683	179.853	NA	23.691	0.79	-7.275	28.979	A02	2	EGF	0	1	26	23.6907	A02_2_26	A02_2	16.5	179	17.5	23.6907	222.683	315.77	7
A02_2_26	979	585	26	6.43293	238.018	12.8659	662	35	1158	598.5	1020	86	226.683	179.508	NA	4	0.133	-90	-82.725	A02	2	EGF	0	1	26	4	A02_2_26	A02_2	17	179	13.5	4	226.683	332.221	7
A02_2_26	979	585	26	6.43293	238.018	12.8659	663	36	1154	595	1050	116	231.998	175.285	NA	5.315	0.177	-138.814	-48.814	A02	2	EGF	0	1	26	5.31507	A02_2_26	A02_2	17.5	175	10	5.31507	231.998	348.879	7
A02_2_26	979	585	26	6.43293	238.018	12.8659	664	37	1160	594.5	1080	73	238.018	181.249	NA	6.021	0.201	-4.764	134.05	A02	2	EGF	0	1	26	6.0208	A02_2_26	A02_2	18	181	9.5	6.0208	238.018	364.058	7
A02_2_26	979	585	30	7.63709	458.225	15.2742	751	1	1152.5	591.5	1110	155	0	0	NA	NA	NA	NA	NA	A02	2	EGF	26	2	26	0	A02_2_30	A02_2	18.5	173.5	6.5	8.07775	246.096	382.541	7
A02_2_26	979	585	30	7.63709	458.225	15.2742	752	2	1158.5	594.5	1140	176	6.708	6.708	NA	6.708	0.224	26.565	NA	A02	2	EGF	26	2	26	6.7082	A02_2_30	A02_2	19	179.5	9.5	6.7082	252.804	400.275	7
A02_2_26	979	585	30	7.63709	458.225	15.2742	753	3	1162.5	595.5	1170	40	10.831	10.77	NA	4.123	0.137	14.036	-12.529	A02	2	EGF	26	2	26	4.12311	A02_2_30	A02_2	19.5	183.5	10.5	4.12311	256.927	416.697	7
A02_2_26	979	585	30	7.63709	458.225	15.2742	754	4	1159.5	594	1200	138	14.185	7.433	NA	3.354	0.112	-153.435	-167.471	A02	2	EGF	26	2	26	3.3541	A02_2_30	A02_2	20	180.5	9	3.3541	260.282	432.267	7
A02_2_26	979	585	30	7.63709	458.225	15.2742	755	5	1160.5	594	1230	179	15.185	8.382	NA	1	0.033	0	153.435	A02	2	EGF	26	2	26	1	A02_2_30	A02_2	20.5	181.5	9	1	261.282	449.015	7
A02_2_26	979	585	30	7.63709	458.225	15.2742	756	6	1164	596	1260	154	19.217	12.349	NA	4.031	0.134	29.745	29.745	A02	2	EGF	26	2	26	4.03113	A02_2_30	A02_2	21	185	11	4.03113	265.313	460.196	7
A02_2_26	979	585	30	7.63709	458.225	15.2742	757	7	1170	589	1290	135	28.436	17.678	NA	9.22	0.307	-49.399	-79.144	A02	2	EGF	26	2	26	9.21954	A02_2_30	A02_2	21.5	191	4	9.21954	274.532	472.845	7
A02_2_26	979	585	30	7.63709	458.225	15.2742	758	8	1172.5	587.5	1320	91	31.352	20.396	NA	2.915	0.097	-30.964	18.435	A02	2	EGF	26	2	26	2.91548	A02_2_30	A02_2	22	193.5	2.5	2.91548	277.448	486.307	7
A02_2_26	979	585	30	7.63709	458.225	15.2742	759	9	1174.5	588	1350	125	33.413	22.277	NA	2.062	0.069	14.036	45	A02	2	EGF	26	2	26	2.06155	A02_2_30	A02_2	22.5	195.5	3	2.06155	279.509	499.349	7
A02_2_26	979	585	30	7.63709	458.225	15.2742	760	10	1170	585	1380	86	38.821	18.668	NA	5.408	0.18	-146.31	-160.346	A02	2	EGF	26	2	26	5.40833	A02_2_30	A02_2	23	191	0	5.40833	284.918	512.355	7
A02_2_26	979	585	30	7.63709	458.225	15.2742	761	11	1171	581.5	1410	139	42.461	21.03	NA	3.64	0.121	-74.055	72.255	A02	2	EGF	26	2	26	3.64005	A02_2_30	A02_2	23.5	192	-3.5	3.64005	288.558	523.624	7
A02_2_26	979	585	30	7.63709	458.225	15.2742	762	12	1172.5	581	1440	138	44.043	22.589	NA	1.581	0.053	-18.435	55.62	A02	2	EGF	26	2	26	1.58114	A02_2_30	A02_2	24	193.5	-4	1.58114	290.139	533.723	7
A02_2_26	979	585	30	7.63709	458.225	15.2742	763	13	1171.5	585	1470	105	48.166	20.081	NA	4.123	0.137	104.036	122.471	A02	2	EGF	26	2	26	4.12311	A02_2_30	A02_2	24.5	192.5	0	4.12311	294.262	545.906	7
A02_2_26	979	585	30	7.63709	458.225	15.2742	764	14	1170.5	581	1500	152	52.289	20.839	NA	4.123	0.137	-104.036	151.928	A02	2	EGF	26	2	26	4.12311	A02_2_30	A02_2	25	191.5	-4	4.12311	298.385	555.375	7
A02_2_26	979	585	30	7.63709	458.225	15.2742	765	15	1170.5	579	1530	143	54.289	21.915	NA	2	0.067	-90	14.036	A02	2	EGF	26	2	26	2	A02_2_30	A02_2	25.5	191.5	-6	2	300.385	564.685	7
A02_2_26	979	585	30	7.63709	458.225	15.2742	766	16	1170.5	579	1560	116	54.289	21.915	NA	0	0	0	90	A02	2	EGF	26	2	26	0	A02_2_30	A02_2	26	191.5	-6	0	300.385	577.476	7
A02_2_26	979	585	30	7.63709	458.225	15.2742	767	17	1164	574.5	1590	138	62.195	20.524	NA	7.906	0.264	-145.305	-145.305	A02	2	EGF	26	2	26	7.90569	A02_2_30	A02_2	26.5	185	-10.5	7.90569	308.291	588.228	7
A02_2_26	979	585	30	7.63709	458.225	15.2742	768	18	1166	563	1620	31	73.867	31.536	NA	11.673	0.389	-80.134	65.171	A02	2	EGF	26	2	26	11.6726	A02_2_30	A02_2	27	187	-22	11.6726	319.963	599.715	7
A02_2_26	979	585	30	7.63709	458.225	15.2742	769	19	1162	556.5	1650	128	81.499	36.266	NA	7.632	0.254	-121.608	-41.473	A02	2	EGF	26	2	26	7.63217	A02_2_30	A02_2	27.5	183	-28.5	7.63217	327.595	607.017	7
A02_2_26	979	585	30	7.63709	458.225	15.2742	770	20	1166.5	541.5	1680	120	97.16	51.923	NA	15.66	0.522	-73.301	48.307	A02	2	EGF	26	2	26	15.6605	A02_2_30	A02_2	28	187.5	-43.5	15.6605	343.256	617.937	7
A02_2_26	979	585	30	7.63709	458.225	15.2742	771	21	1173	532.5	1710	113	108.262	62.46	NA	11.102	0.37	-54.162	19.138	A02	2	EGF	26	2	26	11.1018	A02_2_30	A02_2	28.5	194	-52.5	11.1018	354.358	626.556	7
A02_2_26	979	585	30	7.63709	458.225	15.2742	772	22	1191.5	538	1740	13	127.562	66.206	NA	19.3	0.643	16.557	70.719	A02	2	EGF	26	2	26	19.3003	A02_2_30	A02_2	29	212.5	-47	19.3003	373.658	637.425	7
A02_2_26	979	585	30	7.63709	458.225	15.2742	773	23	1196.5	545.5	1770	174	136.576	63.655	NA	9.014	0.3	56.31	39.753	A02	2	EGF	26	2	26	9.01388	A02_2_30	A02_2	29.5	217.5	-39.5	9.01388	382.672	648.847	7
A02_2_26	979	585	30	7.63709	458.225	15.2742	774	24	1199	545.5	1800	32	139.076	65.408	NA	2.5	0.083	0	-56.31	A02	2	EGF	26	2	26	2.5	A02_2_30	A02_2	30	220	-39.5	2.5	385.172	658.843	7
A02_2_26	979	585	30	7.63709	458.225	15.2742	775	25	1202.5	548.5	1830	106	143.685	65.947	NA	4.61	0.154	40.601	40.601	A02	2	EGF	26	2	26	4.60977	A02_2_30	A02_2	30.5	223.5	-36.5	4.60977	389.782	668.678	7
A02_2_26	979	585	30	7.63709	458.225	15.2742	776	26	1206	551.5	1860	47	148.295	66.8	NA	4.61	0.154	40.601	0	A02	2	EGF	26	2	26	4.60977	A02_2_30	A02_2	31	227	-33.5	4.60977	394.391	677.045	7
A02_2_26	979	585	30	7.63709	458.225	15.2742	777	27	1207.5	553	1890	127	150.417	67.136	NA	2.121	0.071	45	4.399	A02	2	EGF	26	2	26	2.12132	A02_2_30	A02_2	31.5	228.5	-32	2.12132	396.513	684.843	7
A02_2_26	979	585	30	7.63709	458.225	15.2742	778	28	1204.5	563.5	1920	121	161.337	59.059	NA	10.92	0.364	105.945	60.945	A02	2	EGF	26	2	26	10.9202	A02_2_30	A02_2	32	225.5	-21.5	10.9202	407.433	693.891	7
A02_2_26	979	585	30	7.63709	458.225	15.2742	779	29	1201.5	575	1950	1	173.222	51.703	NA	11.885	0.396	104.621	-1.325	A02	2	EGF	26	2	26	11.8849	A02_2_30	A02_2	32.5	222.5	-10	11.8849	419.318	704.217	7
A02_2_26	979	585	30	7.63709	458.225	15.2742	780	30	1206.5	581.5	1980	141	181.422	54.918	NA	8.201	0.273	52.431	-52.189	A02	2	EGF	26	2	26	8.20061	A02_2_30	A02_2	33	227.5	-3.5	8.20061	427.518	714.673	7
A02_2_26	979	585	30	7.63709	458.225	15.2742	781	31	1213.5	599	2010	117	200.27	61.459	NA	18.848	0.628	68.199	15.767	A02	2	EGF	26	2	26	18.8481	A02_2_30	A02_2	33.5	234.5	14	18.8481	446.366	726.192	7
A02_2_26	979	585	30	7.63709	458.225	15.2742	782	32	1210	605	2040	86	207.217	59.064	NA	6.946	0.232	120.256	52.058	A02	2	EGF	26	2	26	6.94622	A02_2_30	A02_2	34	231	20	6.94622	453.313	737.872	7
A02_2_26	979	585	30	7.63709	458.225	15.2742	783	33	1207.5	604.5	2070	81	209.766	56.515	NA	2.55	0.085	-168.69	71.053	A02	2	EGF	26	2	26	2.54951	A02_2_30	A02_2	34.5	228.5	19.5	2.54951	455.862	748.369	7
A02_2_26	979	585	30	7.63709	458.225	15.2742	784	34	1216	620.5	2100	114	227.884	69.809	NA	18.118	0.604	62.021	-129.289	A02	2	EGF	26	2	26	18.1177	A02_2_30	A02_2	35	237	35.5	18.1177	473.98	758.558	7
A02_2_26	979	585	30	7.63709	458.225	15.2742	785	35	1225.5	607.5	2130	135	243.985	74.733	NA	16.101	0.537	-53.842	-115.862	A02	2	EGF	26	2	26	16.1012	A02_2_30	A02_2	35.5	246.5	22.5	16.1012	490.081	771.52	7
A02_2_26	979	585	30	7.63709	458.225	15.2742	786	36	1239.5	621.5	2160	147	263.784	92.027	NA	19.799	0.66	45	98.842	A02	2	EGF	26	2	26	19.799	A02_2_30	A02_2	36	260.5	36.5	19.799	509.88	781.267	7
A02_2_26	979	585	30	7.63709	458.225	15.2742	787	37	1248	631	2190	122	276.531	103.347	NA	12.748	0.425	48.18	3.18	A02	2	EGF	26	2	26	12.7475	A02_2_30	A02_2	36.5	269	46	12.7475	522.628	792.423	7
A02_2_26	979	585	30	7.63709	458.225	15.2742	788	38	1249.5	627	2220	116	280.803	103.292	NA	4.272	0.142	-69.444	-117.624	A02	2	EGF	26	2	26	4.272	A02_2_30	A02_2	37	270.5	42	4.272	526.9	802.586	7
A02_2_26	979	585	30	7.63709	458.225	15.2742	789	39	1242.5	633.5	2250	101	290.356	99.318	NA	9.552	0.318	137.121	-153.435	A02	2	EGF	26	2	26	9.55249	A02_2_30	A02_2	37.5	263.5	48.5	9.55249	536.452	811.541	7
A02_2_26	979	585	30	7.63709	458.225	15.2742	790	40	1239	639.5	2280	124	297.302	98.925	NA	6.946	0.232	120.256	-16.865	A02	2	EGF	26	2	26	6.94622	A02_2_30	A02_2	38	260	54.5	6.94622	543.398	821.331	7
A02_2_26	979	585	30	7.63709	458.225	15.2742	791	41	1234.5	633	2310	81	305.208	91.903	NA	7.906	0.264	-124.695	115.048	A02	2	EGF	26	2	26	7.90569	A02_2_30	A02_2	38.5	255.5	48	7.90569	551.304	830.565	7
A02_2_26	979	585	30	7.63709	458.225	15.2742	792	42	1232	624.5	2340	150	314.068	86.077	NA	8.86	0.295	-106.39	18.306	A02	2	EGF	26	2	26	8.86002	A02_2_30	A02_2	39	253	39.5	8.86002	560.164	839.079	7
A02_2_26	979	585	30	7.63709	458.225	15.2742	793	43	1236.5	620	2370	144	320.432	88.703	NA	6.364	0.212	-45	61.39	A02	2	EGF	26	2	26	6.36396	A02_2_30	A02_2	39.5	257.5	35	6.36396	566.528	848.097	7
A02_2_26	979	585	30	7.63709	458.225	15.2742	794	44	1238	622.5	2400	50	323.347	90.946	NA	2.915	0.097	59.036	104.036	A02	2	EGF	26	2	26	2.91548	A02_2_30	A02_2	40	259	37.5	2.91548	569.444	858.034	7
A02_2_26	979	585	30	7.63709	458.225	15.2742	795	45	1228	622.5	2430	42	333.347	81.616	NA	10	0.333	180	120.964	A02	2	EGF	26	2	26	10	A02_2_30	A02_2	40.5	249	37.5	10	579.444	866.717	7
A02_2_26	979	585	30	7.63709	458.225	15.2742	796	46	1208.5	619	2460	141	353.159	62.388	NA	19.812	0.66	-169.824	10.176	A02	2	EGF	26	2	26	19.8116	A02_2_30	A02_2	41	229.5	34	19.8116	599.255	876.492	7
A02_2_26	979	585	30	7.63709	458.225	15.2742	797	47	1196.5	614.5	2490	135	365.975	49.649	NA	12.816	0.427	-159.444	10.381	A02	2	EGF	26	2	26	12.816	A02_2_30	A02_2	41.5	217.5	29.5	12.816	612.071	884.856	7
A02_2_26	979	585	30	7.63709	458.225	15.2742	798	48	1188	614.5	2520	135	374.475	42.3	NA	8.5	0.283	180	-20.556	A02	2	EGF	26	2	26	8.5	A02_2_30	A02_2	42	209	29.5	8.5	620.571	903.499	7
A02_2_26	979	585	30	7.63709	458.225	15.2742	799	49	1183.5	614	2550	118	379.003	38.305	NA	4.528	0.151	-173.66	6.34	A02	2	EGF	26	2	26	4.52769	A02_2_30	A02_2	42.5	204.5	29	4.52769	625.099	901.906	7
A02_2_26	979	585	30	7.63709	458.225	15.2742	800	50	1180.5	612	2580	149	382.608	34.702	NA	3.606	0.12	-146.31	27.35	A02	2	EGF	26	2	26	3.60555	A02_2_30	A02_2	43	201.5	27	3.60555	628.704	907.502	7
A02_2_26	979	585	30	7.63709	458.225	15.2742	801	51	1175	604.5	2610	164	391.909	25.986	NA	9.301	0.31	-126.254	20.056	A02	2	EGF	26	2	26	9.30054	A02_2_30	A02_2	43.5	196	19.5	9.30054	638.005	914.205	7
A02_2_26	979	585	30	7.63709	458.225	15.2742	802	52	1173	603.5	2640	132	394.145	23.754	NA	2.236	0.075	-153.435	-27.181	A02	2	EGF	26	2	26	2.23607	A02_2_30	A02_2	44	194	18.5	2.23607	640.241	920.973	7
A02_2_26	979	585	30	7.63709	458.225	15.2742	803	53	1169	604	2670	147	398.176	20.7	NA	4.031	0.134	172.875	-33.69	A02	2	EGF	26	2	26	4.03113	A02_2_30	A02_2	44.5	190	19	4.03113	644.272	927.795	7
A02_2_26	979	585	30	7.63709	458.225	15.2742	804	54	1170.5	607.5	2700	121	401.984	24.083	NA	3.808	0.127	66.801	-106.074	A02	2	EGF	26	2	26	3.80789	A02_2_30	A02_2	45	191.5	22.5	3.80789	648.08	934.257	7
A02_2_26	979	585	30	7.63709	458.225	15.2742	805	55	1172	619	2730	84	413.581	33.712	NA	11.597	0.387	82.569	15.767	A02	2	EGF	26	2	26	11.5974	A02_2_30	A02_2	45.5	193	34	11.5974	659.677	948.573	7
A02_2_26	979	585	30	7.63709	458.225	15.2742	806	56	1171	614.5	2760	90	418.191	29.517	NA	4.61	0.154	-102.529	174.903	A02	2	EGF	26	2	26	4.60977	A02_2_30	A02_2	46	192	29.5	4.60977	664.287	956.612	7
A02_2_26	979	585	30	7.63709	458.225	15.2742	807	57	1169.5	607	2790	150	425.84	23.005	NA	7.649	0.255	-101.31	1.219	A02	2	EGF	26	2	26	7.64853	A02_2_30	A02_2	46.5	190.5	22	7.64853	671.936	963.653	7
A02_2_26	979	585	30	7.63709	458.225	15.2742	808	58	1168	603	2820	115	430.112	19.3	NA	4.272	0.142	-110.556	-9.246	A02	2	EGF	26	2	26	4.272	A02_2_30	A02_2	47	189	18	4.272	676.208	970.913	7
A02_2_26	979	585	30	7.63709	458.225	15.2742	809	59	1168	613.5	2850	144	440.612	26.912	NA	10.5	0.35	90	-159.444	A02	2	EGF	26	2	26	10.5	A02_2_30	A02_2	47.5	189	28.5	10.5	686.708	977.019	7
A02_2_26	979	585	30	7.63709	458.225	15.2742	810	60	1170	596	2880	130	458.225	18.069	NA	17.614	0.587	-83.48	-173.48	A02	2	EGF	26	2	26	17.6139	A02_2_30	A02_2	48	191	11	17.6139	704.322	985.505	7
A02_2_5	821	525.75	5	15.9589	718.149	31.9177	183	1	821	525.75	0	48	0	0	NA	NA	NA	NA	NA	A02	2	EGF	0	1	5	0	A02_2_5	A02_2	0	0	0	0	0	0	4
A02_2_5	821	525.75	5	15.9589	718.149	31.9177	184	2	823.75	529	30	149	4.257	4.257	NA	4.257	0.142	49.764	NA	A02	2	EGF	0	1	5	4.25735	A02_2_5	A02_2	0.5	2.75	3.25	4.25735	4.25735	2.91534	4
A02_2_5	821	525.75	5	15.9589	718.149	31.9177	185	3	824.25	529.25	60	143	4.816	4.776	NA	0.559	0.019	26.565	-23.199	A02	2	EGF	0	1	5	0.559017	A02_2_5	A02_2	1	3.25	3.5	0.559017	4.81636	5.4577	4
A02_2_5	821	525.75	5	15.9589	718.149	31.9177	186	4	827.5	531.25	90	82	8.632	8.515	NA	3.816	0.127	31.608	5.042	A02	2	EGF	0	1	5	3.81608	A02_2_5	A02_2	1.5	6.5	5.5	3.81608	8.63245	7.73271	4
A02_2_5	821	525.75	5	15.9589	718.149	31.9177	187	5	829.5	532.25	120	76	10.869	10.7	NA	2.236	0.075	26.565	-5.042	A02	2	EGF	0	1	5	2.23607	A02_2_5	A02_2	2	8.5	6.5	2.23607	10.8685	10.362	4
A02_2_5	821	525.75	5	15.9589	718.149	31.9177	188	6	831	532	150	61	12.389	11.792	NA	1.521	0.051	-9.462	-36.027	A02	2	EGF	0	1	5	1.52069	A02_2_5	A02_2	2.5	10	6.25	1.52069	12.3892	14.6622	4
A02_2_5	821	525.75	5	15.9589	718.149	31.9177	189	7	833.25	531.25	180	11	14.761	13.428	NA	2.372	0.079	-18.435	-8.973	A02	2	EGF	0	1	5	2.37171	A02_2_5	A02_2	3	12.25	5.5	2.37171	14.7609	19.1909	4
A02_2_5	821	525.75	5	15.9589	718.149	31.9177	190	8	836.25	530.75	210	72	17.802	16.049	NA	3.041	0.101	-9.462	8.973	A02	2	EGF	0	1	5	3.04138	A02_2_5	A02_2	3.5	15.25	5	3.04138	17.8023	25.2013	4
A02_2_5	821	525.75	5	15.9589	718.149	31.9177	191	9	871	547.5	240	125	56.379	54.526	NA	38.576	1.286	25.735	35.197	A02	2	EGF	0	1	5	38.5762	A02_2_5	A02_2	4	50	21.75	38.5762	56.3785	33.6912	4
A02_2_5	821	525.75	5	15.9589	718.149	31.9177	192	10	878.25	558.75	270	143	69.762	66.08	NA	13.384	0.446	57.2	31.466	A02	2	EGF	0	1	5	13.3838	A02_2_5	A02_2	4.5	57.25	33	13.3838	69.7623	38.7277	4
A02_2_5	821	525.75	5	15.9589	718.149	31.9177	193	11	870.75	557.5	300	131	77.366	59.018	NA	7.603	0.253	-170.538	132.262	A02	2	EGF	0	1	5	7.60345	A02_2_5	A02_2	5	49.75	31.75	7.60345	77.3657	45.3348	4
A02_2_5	821	525.75	5	15.9589	718.149	31.9177	194	12	857.5	552.75	330	116	91.441	45.401	NA	14.076	0.469	-160.278	10.26	A02	2	EGF	0	1	5	14.0757	A02_2_5	A02_2	5.5	36.5	27	14.0757	91.4414	52.6848	4
A02_2_5	821	525.75	5	15.9589	718.149	31.9177	195	13	844.25	538.5	360	190	110.9	26.517	NA	19.458	0.649	-132.917	27.36	A02	2	EGF	0	1	5	19.4583	A02_2_5	A02_2	6	23.25	12.75	19.4583	110.9	58.7326	4
A02_2_5	821	525.75	5	15.9589	718.149	31.9177	196	14	831.75	530	390	80	126.016	11.56	NA	15.116	0.504	-145.784	-12.867	A02	2	EGF	0	1	5	15.1162	A02_2_5	A02_2	6.5	10.75	4.25	15.1162	126.016	66.3301	4
A02_2_5	821	525.75	5	15.9589	718.149	31.9177	197	15	816.5	518	420	125	145.421	8.962	NA	19.405	0.647	-141.801	3.983	A02	2	EGF	0	1	5	19.4052	A02_2_5	A02_2	7	-4.5	-7.75	19.4052	145.421	74.9474	4
A02_2_5	821	525.75	5	15.9589	718.149	31.9177	198	16	806.25	510.75	450	174	157.976	21.037	NA	12.555	0.418	-144.728	-2.926	A02	2	EGF	0	1	5	12.5549	A02_2_5	A02_2	7.5	-14.75	-15	12.5549	157.976	84.5616	4
A02_2_5	821	525.75	5	15.9589	718.149	31.9177	199	17	799.75	498.5	480	107	171.844	34.556	NA	13.868	0.462	-117.951	26.777	A02	2	EGF	0	1	5	13.8677	A02_2_5	A02_2	8	-21.25	-27.25	13.8677	171.844	94.7318	4
A02_2_5	821	525.75	5	15.9589	718.149	31.9177	200	18	793.5	489	510	144	183.215	45.9	NA	11.372	0.379	-123.341	-5.39	A02	2	EGF	0	1	5	11.3716	A02_2_5	A02_2	8.5	-27.5	-36.75	11.3716	183.215	105.912	4
A02_2_5	821	525.75	5	15.9589	718.149	31.9177	201	19	779.75	477.75	540	133	200.981	63.29	NA	17.766	0.592	-140.711	-17.37	A02	2	EGF	0	1	5	17.7658	A02_2_5	A02_2	9	-41.25	-48	17.7658	200.981	118.331	4
A02_2_5	821	525.75	5	15.9589	718.149	31.9177	202	20	768.25	484.5	570	131	214.316	66.964	NA	13.335	0.444	149.589	-69.7	A02	2	EGF	0	1	5	13.3346	A02_2_5	A02_2	9.5	-52.75	-41.25	13.3346	214.316	130.306	4
A02_2_5	821	525.75	5	15.9589	718.149	31.9177	203	21	735	481.25	600	82	247.724	96.831	NA	33.408	1.114	-174.417	35.994	A02	2	EGF	0	1	5	33.4085	A02_2_5	A02_2	10	-86	-44.5	33.4085	247.724	146.871	4
A02_2_5	821	525.75	5	15.9589	718.149	31.9177	204	22	727.25	478.5	630	147	255.948	104.984	NA	8.223	0.274	-160.463	13.954	A02	2	EGF	0	1	5	8.22344	A02_2_5	A02_2	10.5	-93.75	-47.25	8.22344	255.948	158.722	4
A02_2_5	821	525.75	5	15.9589	718.149	31.9177	205	23	728.75	474.5	660	141	260.22	105.53	NA	4.272	0.142	-69.444	91.019	A02	2	EGF	0	1	5	4.272	A02_2_5	A02_2	11	-92.25	-51.25	4.272	260.22	169.664	4
A02_2_5	821	525.75	5	15.9589	718.149	31.9177	206	24	728	469	690	132	265.771	108.948	NA	5.551	0.185	-97.765	-28.321	A02	2	EGF	0	1	5	5.5509	A02_2_5	A02_2	11.5	-93	-56.75	5.5509	265.771	179.097	4
A02_2_5	821	525.75	5	15.9589	718.149	31.9177	207	25	727.25	457.5	720	122	277.295	115.962	NA	11.524	0.384	-93.731	4.034	A02	2	EGF	0	1	5	11.5244	A02_2_5	A02_2	12	-93.75	-68.25	11.5244	277.295	189.727	4
A02_2_5	821	525.75	5	15.9589	718.149	31.9177	208	26	730	442	750	127	293.037	123.673	NA	15.742	0.525	-79.939	13.792	A02	2	EGF	0	1	5	15.7421	A02_2_5	A02_2	12.5	-91	-83.75	15.7421	293.037	201.854	4
A02_2_5	821	525.75	5	15.9589	718.149	31.9177	209	27	726.25	438.25	780	147	298.34	128.972	NA	5.303	0.177	-135	-55.061	A02	2	EGF	0	1	5	5.3033	A02_2_5	A02_2	13	-94.75	-87.5	5.3033	298.34	216.604	4
A02_2_5	821	525.75	5	15.9589	718.149	31.9177	210	28	725.25	429.75	810	124	306.899	135.588	NA	8.559	0.285	-96.71	38.29	A02	2	EGF	0	1	5	8.55862	A02_2_5	A02_2	13.5	-95.75	-96	8.55862	306.899	227.266	4
A02_2_5	821	525.75	5	15.9589	718.149	31.9177	211	29	716.25	424	840	140	317.579	146.033	NA	10.68	0.356	-147.426	-50.716	A02	2	EGF	0	1	5	10.68	A02_2_5	A02_2	14	-104.75	-101.75	10.68	317.579	240.653	4
A02_2_5	821	525.75	5	15.9589	718.149	31.9177	212	30	722.25	453.75	870	154	347.928	122.211	NA	30.349	1.012	78.598	-133.977	A02	2	EGF	0	1	5	30.349	A02_2_5	A02_2	14.5	-98.75	-72	30.349	347.928	255.338	4
A02_2_5	821	525.75	5	15.9589	718.149	31.9177	213	31	729.25	496.75	900	126	391.494	96.224	NA	43.566	1.452	80.754	2.156	A02	2	EGF	0	1	5	43.566	A02_2_5	A02_2	15	-91.75	-29	43.566	391.494	271.561	4
A02_2_5	821	525.75	5	15.9589	718.149	31.9177	214	32	727.75	475	930	115	413.296	106.166	NA	21.802	0.727	-93.945	-174.699	A02	2	EGF	0	1	5	21.8017	A02_2_5	A02_2	15.5	-93.25	-50.75	21.8017	413.296	287.35	4
A02_2_5	821	525.75	5	15.9589	718.149	31.9177	215	33	731	479.25	960	111	418.646	101.303	NA	5.35	0.178	52.595	146.54	A02	2	EGF	0	1	5	5.35023	A02_2_5	A02_2	16	-90	-46.5	5.35023	418.646	300.034	4
A02_2_5	821	525.75	5	15.9589	718.149	31.9177	216	34	739.5	483.25	990	182	428.04	91.916	NA	9.394	0.313	25.201	-27.394	A02	2	EGF	0	1	5	9.39415	A02_2_5	A02_2	16.5	-81.5	-42.5	9.39415	428.04	315.77	4
A02_2_5	821	525.75	5	15.9589	718.149	31.9177	217	35	731	522.75	1020	140	468.444	90.05	NA	40.404	1.347	102.144	76.943	A02	2	EGF	0	1	5	40.4042	A02_2_5	A02_2	17	-90	-3	40.4042	468.444	332.221	4
A02_2_5	821	525.75	5	15.9589	718.149	31.9177	218	36	721.25	547.75	1050	136	495.278	102.147	NA	26.834	0.894	111.306	9.162	A02	2	EGF	0	1	5	26.834	A02_2_5	A02_2	17.5	-99.75	22	26.834	495.278	348.879	4
A02_2_5	821	525.75	5	15.9589	718.149	31.9177	219	37	710.5	561.75	1080	160	512.929	116.216	NA	17.651	0.588	127.519	16.213	A02	2	EGF	0	1	5	17.6511	A02_2_5	A02_2	18	-110.5	36	17.6511	512.929	364.058	4
A02_2_5	821	525.75	5	15.9589	718.149	31.9177	220	38	701.25	577	1110	124	530.765	130.256	NA	17.836	0.595	121.239	-6.28	A02	2	EGF	0	1	5	17.8361	A02_2_5	A02_2	18.5	-119.75	51.25	17.8361	530.765	382.541	4
A02_2_5	821	525.75	5	15.9589	718.149	31.9177	221	39	676.75	586.5	1140	65	557.043	156.52	NA	26.277	0.876	158.806	37.567	A02	2	EGF	0	1	5	26.2774	A02_2_5	A02_2	19	-144.25	60.75	26.2774	557.043	400.275	4
A02_2_5	821	525.75	5	15.9589	718.149	31.9177	222	40	667.5	608.5	1170	52	580.908	174.384	NA	23.866	0.796	112.805	-46.001	A02	2	EGF	0	1	5	23.8655	A02_2_5	A02_2	19.5	-153.5	82.75	23.8655	580.908	416.697	4
A02_2_5	821	525.75	5	15.9589	718.149	31.9177	223	41	640	628	1200	137	614.62	207.885	NA	33.712	1.124	144.66	31.855	A02	2	EGF	0	1	5	33.712	A02_2_5	A02_2	20	-181	102.25	33.712	614.62	432.267	4
A02_2_5	821	525.75	5	15.9589	718.149	31.9177	224	42	601.5	641.5	1230	133	655.419	248.15	NA	40.798	1.36	160.677	16.017	A02	2	EGF	0	1	5	40.7983	A02_2_5	A02_2	20.5	-219.5	115.75	40.7983	655.419	449.015	4
A02_2_5	821	525.75	5	15.9589	718.149	31.9177	225	43	587.5	635	1260	90	670.854	257.794	NA	15.435	0.515	-155.095	44.228	A02	2	EGF	0	1	5	15.4353	A02_2_5	A02_2	21	-233.5	109.25	15.4353	670.854	460.196	4
A02_2_5	821	525.75	5	15.9589	718.149	31.9177	226	44	588	623.5	1290	174	682.365	252.674	NA	11.511	0.384	-87.51	67.585	A02	2	EGF	0	1	5	11.5109	A02_2_5	A02_2	21.5	-233	97.75	11.5109	682.365	472.845	4
A02_2_5	821	525.75	5	15.9589	718.149	31.9177	227	45	583.5	659	1320	79	718.149	272.327	NA	35.784	1.193	97.224	-175.265	A02	2	EGF	0	1	5	35.7841	A02_2_5	A02_2	22	-237.5	133.25	35.7841	718.149	486.307	4
A02_2_5	821	525.75	7	7.18597	373.67	14.3719	280	1	580.5	648.5	1350	43	0	0	NA	NA	NA	NA	NA	A02	2	EGF	5	2	5	0	A02_2_7	A02_2	22.5	-240.5	122.75	10.9202	729.069	499.349	4
A02_2_5	821	525.75	7	7.18597	373.67	14.3719	281	2	575.5	640.5	1380	157	9.434	9.434	NA	9.434	0.314	-122.005	NA	A02	2	EGF	5	2	5	9.43398	A02_2_7	A02_2	23	-245.5	114.75	9.43398	738.503	512.355	4
A02_2_5	821	525.75	7	7.18597	373.67	14.3719	282	3	574.5	631	1410	173	18.986	18.5	NA	9.552	0.318	-96.009	25.996	A02	2	EGF	5	2	5	9.55249	A02_2_7	A02_2	23.5	-246.5	105.25	9.55249	748.056	523.624	4
A02_2_5	821	525.75	7	7.18597	373.67	14.3719	283	4	580	622	1440	171	29.534	26.505	NA	10.548	0.352	-58.57	37.439	A02	2	EGF	5	2	5	10.5475	A02_2_7	A02_2	24	-241	96.25	10.5475	758.603	533.723	4
A02_2_5	821	525.75	7	7.18597	373.67	14.3719	284	5	574.5	617.5	1470	131	36.64	31.575	NA	7.106	0.237	-140.711	-82.14	A02	2	EGF	5	2	5	7.10634	A02_2_7	A02_2	24.5	-246.5	91.75	7.10634	765.709	545.906	4
A02_2_5	821	525.75	7	7.18597	373.67	14.3719	285	6	580.5	614.5	1500	108	43.349	34	NA	6.708	0.224	-26.565	114.146	A02	2	EGF	5	2	5	6.7082	A02_2_7	A02_2	25	-240.5	88.75	6.7082	772.418	555.375	4
A02_2_5	821	525.75	7	7.18597	373.67	14.3719	286	7	590	613.5	1530	139	52.901	36.266	NA	9.552	0.318	-6.009	20.556	A02	2	EGF	5	2	5	9.55249	A02_2_7	A02_2	25.5	-231	87.75	9.55249	781.97	564.685	4
A02_2_5	821	525.75	7	7.18597	373.67	14.3719	287	8	610	613.5	1560	129	72.901	45.774	NA	20	0.667	0	6.009	A02	2	EGF	5	2	5	20	A02_2_7	A02_2	26	-211	87.75	20	801.97	577.476	4
A02_2_5	821	525.75	7	7.18597	373.67	14.3719	288	9	622.5	612	1590	51	85.491	55.644	NA	12.59	0.42	-6.843	-6.843	A02	2	EGF	5	2	5	12.5897	A02_2_7	A02_2	26.5	-198.5	86.25	12.5897	814.56	588.228	4
A02_2_5	821	525.75	7	7.18597	373.67	14.3719	289	10	621.5	604	1620	138	93.553	60.508	NA	8.062	0.269	-97.125	-90.282	A02	2	EGF	5	2	5	8.06226	A02_2_7	A02_2	27	-199.5	78.25	8.06226	822.622	599.715	4
A02_2_5	821	525.75	7	7.18597	373.67	14.3719	290	11	626.5	601.5	1650	154	99.143	65.765	NA	5.59	0.186	-26.565	70.56	A02	2	EGF	5	2	5	5.59017	A02_2_7	A02_2	27.5	-194.5	75.75	5.59017	828.212	607.017	4
A02_2_5	821	525.75	7	7.18597	373.67	14.3719	291	12	629	603	1680	68	102.059	66.502	NA	2.915	0.097	30.964	57.529	A02	2	EGF	5	2	5	2.91548	A02_2_7	A02_2	28	-192	77.25	2.91548	831.128	617.937	4
A02_2_5	821	525.75	7	7.18597	373.67	14.3719	292	13	630	600	1710	122	105.221	69.3	NA	3.162	0.105	-71.565	-102.529	A02	2	EGF	5	2	5	3.16228	A02_2_7	A02_2	28.5	-191	74.25	3.16228	834.29	626.556	4
A02_2_5	821	525.75	7	7.18597	373.67	14.3719	293	14	636.5	595.5	1740	148	113.127	77.104	NA	7.906	0.264	-34.695	36.87	A02	2	EGF	5	2	5	7.90569	A02_2_7	A02_2	29	-184.5	69.75	7.90569	842.196	637.425	4
A02_2_5	821	525.75	7	7.18597	373.67	14.3719	294	15	639	594.5	1770	132	115.819	79.613	NA	2.693	0.09	-21.801	12.894	A02	2	EGF	5	2	5	2.69258	A02_2_7	A02_2	29.5	-182	68.75	2.69258	844.888	648.847	4
A02_2_5	821	525.75	7	7.18597	373.67	14.3719	295	16	641.5	586.5	1800	131	124.201	86.977	NA	8.382	0.279	-72.646	-50.845	A02	2	EGF	5	2	5	8.38153	A02_2_7	A02_2	30	-179.5	60.75	8.38153	853.27	658.843	4
A02_2_5	821	525.75	7	7.18597	373.67	14.3719	296	17	647.5	584.5	1830	99	130.525	92.655	NA	6.325	0.211	-18.435	54.211	A02	2	EGF	5	2	5	6.32456	A02_2_7	A02_2	30.5	-173.5	58.75	6.32456	859.594	668.678	4
A02_2_5	821	525.75	7	7.18597	373.67	14.3719	297	18	647	581	1860	136	134.061	94.755	NA	3.536	0.118	-98.13	-79.695	A02	2	EGF	5	2	5	3.53553	A02_2_7	A02_2	31	-174	55.25	3.53553	863.13	677.045	4
A02_2_5	821	525.75	7	7.18597	373.67	14.3719	298	19	649.5	578.5	1890	110	137.596	98.29	NA	3.536	0.118	-45	53.13	A02	2	EGF	5	2	5	3.53553	A02_2_7	A02_2	31.5	-171.5	52.75	3.53553	866.665	684.843	4
A02_2_5	821	525.75	7	7.18597	373.67	14.3719	299	20	660	571	1920	148	150.5	111.025	NA	12.903	0.43	-35.538	9.462	A02	2	EGF	5	2	5	12.9035	A02_2_7	A02_2	32	-161	45.25	12.9035	879.569	693.891	4
A02_2_5	821	525.75	7	7.18597	373.67	14.3719	300	21	667.5	559.5	1950	143	164.229	124.459	NA	13.73	0.458	-56.889	-21.351	A02	2	EGF	5	2	5	13.7295	A02_2_7	A02_2	32.5	-153.5	33.75	13.7295	893.298	704.217	4
A02_2_5	821	525.75	7	7.18597	373.67	14.3719	301	22	673	558	1980	134	169.93	129.408	NA	5.701	0.19	-15.255	41.634	A02	2	EGF	5	2	5	5.70088	A02_2_7	A02_2	33	-148	32.25	5.70088	898.999	714.673	4
A02_2_5	821	525.75	7	7.18597	373.67	14.3719	302	23	668.5	549.5	2010	135	179.548	132.458	NA	9.618	0.321	-117.897	-102.642	A02	2	EGF	5	2	5	9.61769	A02_2_7	A02_2	33.5	-152.5	23.75	9.61769	908.617	726.192	4
A02_2_5	821	525.75	7	7.18597	373.67	14.3719	303	24	667.5	550	2040	132	180.666	131.42	NA	1.118	0.037	153.435	-88.668	A02	2	EGF	5	2	5	1.11803	A02_2_7	A02_2	34	-153.5	24.25	1.11803	909.735	737.872	4
A02_2_5	821	525.75	7	7.18597	373.67	14.3719	304	25	670.5	556.5	2070	133	187.825	128.701	NA	7.159	0.239	65.225	-88.21	A02	2	EGF	5	2	5	7.15891	A02_2_7	A02_2	34.5	-150.5	30.75	7.15891	916.894	748.369	4
A02_2_5	821	525.75	7	7.18597	373.67	14.3719	305	26	676.5	561.5	2100	148	195.635	129.557	NA	7.81	0.26	39.806	-25.419	A02	2	EGF	5	2	5	7.81025	A02_2_7	A02_2	35	-144.5	35.75	7.81025	924.704	758.558	4
A02_2_5	821	525.75	7	7.18597	373.67	14.3719	306	27	684	562.5	2130	119	203.201	134.567	NA	7.566	0.252	7.595	-32.211	A02	2	EGF	5	2	5	7.56637	A02_2_7	A02_2	35.5	-137	36.75	7.56637	932.271	771.52	4
A02_2_5	821	525.75	7	7.18597	373.67	14.3719	307	28	691	565.5	2160	130	210.817	138.2	NA	7.616	0.254	23.199	15.604	A02	2	EGF	5	2	5	7.61577	A02_2_7	A02_2	36	-130	39.75	7.61577	939.886	781.267	4
A02_2_5	821	525.75	7	7.18597	373.67	14.3719	308	29	697	563	2190	143	217.317	144.508	NA	6.5	0.217	-22.62	-45.818	A02	2	EGF	5	2	5	6.5	A02_2_7	A02_2	36.5	-124	37.25	6.5	946.386	792.423	4
A02_2_5	821	525.75	7	7.18597	373.67	14.3719	309	30	699.5	566.5	2220	134	221.618	144.516	NA	4.301	0.143	54.462	77.082	A02	2	EGF	5	2	5	4.30116	A02_2_7	A02_2	37	-121.5	40.75	4.30116	950.687	802.586	4
A02_2_5	821	525.75	7	7.18597	373.67	14.3719	310	31	717	575.5	2250	123	241.297	154.794	NA	19.679	0.656	27.216	-27.246	A02	2	EGF	5	2	5	19.6787	A02_2_7	A02_2	37.5	-104	49.75	19.6787	970.366	811.541	4
A02_2_5	821	525.75	7	7.18597	373.67	14.3719	311	32	725.5	581.5	2280	93	251.701	159.731	NA	10.404	0.347	35.218	8.001	A02	2	EGF	5	2	5	10.4043	A02_2_7	A02_2	38	-95.5	55.75	10.4043	980.77	821.331	4
A02_2_5	821	525.75	7	7.18597	373.67	14.3719	312	33	731	585.5	2310	107	258.502	163.154	NA	6.801	0.227	36.027	0.81	A02	2	EGF	5	2	5	6.80074	A02_2_7	A02_2	38.5	-90	59.75	6.80074	987.571	830.565	4
A02_2_5	821	525.75	7	7.18597	373.67	14.3719	313	34	733.5	590.5	2340	128	264.092	163.625	NA	5.59	0.186	63.435	27.408	A02	2	EGF	5	2	5	5.59017	A02_2_7	A02_2	39	-87.5	64.75	5.59017	993.161	839.079	4
A02_2_5	821	525.75	7	7.18597	373.67	14.3719	314	35	740	596	2370	110	272.607	167.918	NA	8.515	0.284	40.236	-23.199	A02	2	EGF	5	2	5	8.51469	A02_2_7	A02_2	39.5	-81	70.25	8.51469	1001.68	848.097	4
A02_2_5	821	525.75	7	7.18597	373.67	14.3719	315	36	743.5	599	2400	150	277.217	170.35	NA	4.61	0.154	40.601	0.365	A02	2	EGF	5	2	5	4.60977	A02_2_7	A02_2	40	-77.5	73.25	4.60977	1006.29	858.034	4
A02_2_5	821	525.75	7	7.18597	373.67	14.3719	316	37	747	604.5	2430	125	283.736	172.216	NA	6.519	0.217	57.529	16.928	A02	2	EGF	5	2	5	6.5192	A02_2_7	A02_2	40.5	-74	78.75	6.5192	1012.81	866.717	4
A02_2_5	821	525.75	7	7.18597	373.67	14.3719	317	38	746.5	613.5	2460	145	292.75	169.65	NA	9.014	0.3	93.18	35.651	A02	2	EGF	5	2	5	9.01388	A02_2_7	A02_2	41	-74.5	87.75	9.01388	1021.82	876.492	4
A02_2_5	821	525.75	7	7.18597	373.67	14.3719	318	39	744.5	614.5	2490	159	294.986	167.487	NA	2.236	0.075	153.435	60.255	A02	2	EGF	5	2	5	2.23607	A02_2_7	A02_2	41.5	-76.5	88.75	2.23607	1024.05	884.856	4
A02_2_5	821	525.75	7	7.18597	373.67	14.3719	319	40	752	619	2520	154	303.732	174.019	NA	8.746	0.292	30.964	-122.471	A02	2	EGF	5	2	5	8.74643	A02_2_7	A02_2	42	-69	93.25	8.74643	1032.8	903.499	4
A02_2_5	821	525.75	7	7.18597	373.67	14.3719	320	41	744	621.5	2550	155	312.114	165.714	NA	8.382	0.279	162.646	131.682	A02	2	EGF	5	2	5	8.38153	A02_2_7	A02_2	42.5	-77	95.75	8.38153	1041.18	901.906	4
A02_2_5	821	525.75	7	7.18597	373.67	14.3719	321	42	737	624.5	2580	140	319.73	158.33	NA	7.616	0.254	156.801	-5.845	A02	2	EGF	5	2	5	7.61577	A02_2_7	A02_2	43	-84	98.75	7.61577	1048.8	907.502	4
A02_2_5	821	525.75	7	7.18597	373.67	14.3719	322	43	732	618.5	2610	98	327.54	154.442	NA	7.81	0.26	-129.806	73.393	A02	2	EGF	5	2	5	7.81025	A02_2_7	A02_2	43.5	-89	92.75	7.81025	1056.61	914.205	4
A02_2_5	821	525.75	7	7.18597	373.67	14.3719	323	44	724	615	2640	134	336.272	147.358	NA	8.732	0.291	-156.371	-26.565	A02	2	EGF	5	2	5	8.73212	A02_2_7	A02_2	44	-97	89.25	8.73212	1065.34	920.973	4
A02_2_5	821	525.75	7	7.18597	373.67	14.3719	324	45	720	616	2670	177	340.395	143.236	NA	4.123	0.137	165.964	-37.666	A02	2	EGF	5	2	5	4.12311	A02_2_7	A02_2	44.5	-101	90.25	4.12311	1069.46	927.795	4
A02_2_5	821	525.75	7	7.18597	373.67	14.3719	325	46	717.5	616	2700	132	342.895	140.802	NA	2.5	0.083	180	14.036	A02	2	EGF	5	2	5	2.5	A02_2_7	A02_2	45	-103.5	90.25	2.5	1071.96	934.257	4
A02_2_5	821	525.75	7	7.18597	373.67	14.3719	326	47	714	614	2730	132	346.926	137.886	NA	4.031	0.134	-150.255	29.745	A02	2	EGF	5	2	5	4.03113	A02_2_7	A02_2	45.5	-107	88.25	4.03113	1076	948.573	4
A02_2_5	821	525.75	7	7.18597	373.67	14.3719	327	48	720	614.5	2760	171	352.947	143.584	NA	6.021	0.201	4.764	155.019	A02	2	EGF	5	2	5	6.0208	A02_2_7	A02_2	46	-101	88.75	6.0208	1082.02	956.612	4
A02_2_5	821	525.75	7	7.18597	373.67	14.3719	328	49	722.5	611	2790	68	357.248	146.868	NA	4.301	0.143	-54.462	-59.226	A02	2	EGF	5	2	5	4.30116	A02_2_7	A02_2	46.5	-98.5	85.25	4.30116	1086.32	963.653	4
A02_2_5	821	525.75	7	7.18597	373.67	14.3719	329	50	724.5	604.5	2820	55	364.049	150.572	NA	6.801	0.227	-72.897	-18.435	A02	2	EGF	5	2	5	6.80074	A02_2_7	A02_2	47	-96.5	78.75	6.80074	1093.12	970.913	4
A02_2_5	821	525.75	7	7.18597	373.67	14.3719	330	51	729.5	602	2850	127	369.639	156.087	NA	5.59	0.186	-26.565	46.332	A02	2	EGF	5	2	5	5.59017	A02_2_7	A02_2	47.5	-91.5	76.25	5.59017	1098.71	977.019	4
A02_2_5	821	525.75	7	7.18597	373.67	14.3719	331	52	731.5	598.5	2880	147	373.67	159.063	NA	4.031	0.134	-60.255	-33.69	A02	2	EGF	5	2	5	4.03113	A02_2_7	A02_2	48	-89.5	72.75	4.03113	1102.74	985.505	4
A02_2_50	623	308	50	16.086	289.548	32.172	1151	1	623	308	0	163	0	0	NA	NA	NA	NA	NA	A02	2	EGF	0	1	50	0	A02_2_50	A02_2	0	0	0	0	0	0	2
A02_2_50	623	308	50	16.086	289.548	32.172	1152	2	621.333	308.5	30	143	1.74	1.74	NA	1.74	0.058	163.301	NA	A02	2	EGF	0	1	50	1.74037	A02_2_50	A02_2	0.5	-1.667	0.5	1.74037	1.74037	2.91534	2
A02_2_50	623	308	50	16.086	289.548	32.172	1153	3	619.667	317	60	159	10.402	9.597	NA	8.662	0.289	101.094	-62.207	A02	2	EGF	0	1	50	8.66173	A02_2_50	A02_2	1	-3.333	9	8.66173	10.4021	5.4577	2
A02_2_50	623	308	50	16.086	289.548	32.172	1154	4	619.833	322	90	164	15.405	14.354	NA	5.003	0.167	88.091	-13.003	A02	2	EGF	0	1	50	5.00275	A02_2_50	A02_2	1.5	-3.167	14	5.00275	15.4049	7.73271	2
A02_2_50	623	308	50	16.086	289.548	32.172	1155	5	625.667	331.5	120	147	26.553	23.651	NA	11.148	0.372	58.449	-29.642	A02	2	EGF	0	1	50	11.1483	A02_2_50	A02_2	2	2.667	23.5	11.1483	26.5532	10.362	2
A02_2_50	623	308	50	16.086	289.548	32.172	1156	6	635	344.25	150	160	42.354	38.185	NA	15.801	0.527	53.795	-4.654	A02	2	EGF	0	1	50	15.8009	A02_2_50	A02_2	2.5	12	36.25	15.8009	42.3541	14.6622	2
A02_2_50	623	308	50	16.086	289.548	32.172	1157	7	645.25	356.25	180	180	58.135	53.133	NA	15.782	0.526	49.497	-4.298	A02	2	EGF	0	1	50	15.7817	A02_2_50	A02_2	3	22.25	48.25	15.7817	58.1358	19.1909	2
A02_2_50	623	308	50	16.086	289.548	32.172	1158	8	653.5	382	210	145	85.175	80.039	NA	27.039	0.901	72.235	22.738	A02	2	EGF	0	1	50	27.0393	A02_2_50	A02_2	3.5	30.5	74	27.0393	85.1751	25.2013	2
A02_2_50	623	308	50	16.086	289.548	32.172	1159	9	643.25	402	240	57	107.648	96.156	NA	22.474	0.749	117.135	44.9	A02	2	EGF	0	1	50	22.4736	A02_2_50	A02_2	4	20.25	94	22.4736	107.649	33.6912	2
A02_2_50	623	308	50	16.086	289.548	32.172	1160	10	650.75	403	270	144	115.215	98.97	NA	7.566	0.252	7.595	-109.54	A02	2	EGF	0	1	50	7.56637	A02_2_50	A02_2	4.5	27.75	95	7.56637	115.215	38.7277	2
A02_2_50	623	308	50	16.086	289.548	32.172	1161	11	655	372	300	123	146.505	71.554	NA	31.29	1.043	-82.194	-89.788	A02	2	EGF	0	1	50	31.29	A02_2_50	A02_2	5	32	64	31.29	146.505	45.3348	2
A02_2_50	623	308	50	16.086	289.548	32.172	1162	12	648.25	380	330	0	156.972	76.299	NA	10.467	0.349	130.156	-147.65	A02	2	EGF	0	1	50	10.4672	A02_2_50	A02_2	5.5	25.25	72	10.4672	156.972	52.6848	2
A02_2_50	623	308	50	16.086	289.548	32.172	1163	13	663.25	405.5	360	126	186.557	105.481	NA	29.585	0.986	59.534	-70.622	A02	2	EGF	0	1	50	29.5846	A02_2_50	A02_2	6	40.25	97.5	29.5846	186.557	58.7326	2
A02_2_50	623	308	50	16.086	289.548	32.172	1164	14	663	386.75	390	6	205.308	88.326	NA	18.752	0.625	-90.764	-150.298	A02	2	EGF	0	1	50	18.7517	A02_2_50	A02_2	6.5	40	78.75	18.7517	205.309	66.3301	2
A02_2_50	623	308	50	16.086	289.548	32.172	1165	15	644	397.5	420	74	227.139	91.931	NA	21.83	0.728	150.499	-118.737	A02	2	EGF	0	1	50	21.8303	A02_2_50	A02_2	7	21	89.5	21.8303	227.139	74.9474	2
A02_2_50	623	308	50	16.086	289.548	32.172	1166	16	667	392	450	104	250.787	94.826	NA	23.648	0.788	-13.449	-163.948	A02	2	EGF	0	1	50	23.6485	A02_2_50	A02_2	7.5	44	84	23.6485	250.787	84.5616	2
A02_2_50	623	308	50	16.086	289.548	32.172	1167	17	657.75	382.5	480	87	264.046	82.206	NA	13.259	0.442	-134.236	-120.787	A02	2	EGF	0	1	50	13.2594	A02_2_50	A02_2	8	34.75	74.5	13.2594	264.047	94.7318	2
A02_2_50	623	308	50	16.086	289.548	32.172	1168	18	632.25	382.25	510	122	289.548	74.824	NA	25.501	0.85	-179.438	-45.202	A02	2	EGF	0	1	50	25.5012	A02_2_50	A02_2	8.5	9.25	74.25	25.5012	289.548	105.912	2
A02_2_50	623	308	59	15.7756	441.717	31.5512	1334	1	628.5	357.833	540	6	0	0	NA	NA	NA	NA	NA	A02	2	EGF	50	2	50	0	A02_2_59	A02_2	9	5.5	49.833	24.7033	314.251	118.331	2
A02_2_50	623	308	59	15.7756	441.717	31.5512	1335	2	623.833	348.167	570	0	10.734	10.734	NA	10.734	0.358	-115.769	NA	A02	2	EGF	50	2	50	10.7337	A02_2_59	A02_2	9.5	0.833	40.167	10.7337	324.985	130.306	2
A02_2_50	623	308	59	15.7756	441.717	31.5512	1336	3	638.5	361.167	600	175	30.333	10.541	NA	19.599	0.653	41.553	157.322	A02	2	EGF	50	2	50	19.599	A02_2_59	A02_2	10	15.5	53.167	19.599	344.584	146.871	2
A02_2_50	623	308	59	15.7756	441.717	31.5512	1337	4	653.833	367.833	630	115	47.053	27.236	NA	16.72	0.557	23.499	-18.054	A02	2	EGF	50	2	50	16.7193	A02_2_59	A02_2	10.5	30.833	59.833	16.7193	361.303	158.722	2
A02_2_50	623	308	59	15.7756	441.717	31.5512	1338	5	671.5	377.5	660	86	67.191	47.284	NA	20.138	0.671	28.686	5.188	A02	2	EGF	50	2	50	20.1389	A02_2_59	A02_2	11	48.5	69.5	20.1389	381.442	169.664	2
A02_2_50	623	308	59	15.7756	441.717	31.5512	1339	6	669.833	376.167	690	146	69.326	45.217	NA	2.134	0.071	-141.34	-170.026	A02	2	EGF	50	2	50	2.13443	A02_2_59	A02_2	11.5	46.833	68.167	2.13443	383.577	179.097	2
A02_2_50	623	308	59	15.7756	441.717	31.5512	1340	7	674.5	376.5	720	44	74.004	49.643	NA	4.679	0.156	4.086	145.426	A02	2	EGF	50	2	50	4.67887	A02_2_59	A02_2	12	51.5	68.5	4.67887	388.255	189.727	2
A02_2_50	623	308	59	15.7756	441.717	31.5512	1341	8	674.5	374.833	750	137	75.671	49.041	NA	1.667	0.056	-90	-94.086	A02	2	EGF	50	2	50	1.667	A02_2_59	A02_2	12.5	51.5	66.833	1.667	389.922	201.854	2
A02_2_50	623	308	59	15.7756	441.717	31.5512	1342	9	685.167	369.833	780	108	87.451	57.923	NA	11.78	0.393	-25.115	64.885	A02	2	EGF	50	2	50	11.7807	A02_2_59	A02_2	13	62.167	61.833	11.7807	401.703	216.604	2
A02_2_50	623	308	59	15.7756	441.717	31.5512	1343	10	683.167	376.167	810	127	94.093	57.659	NA	6.642	0.221	107.526	132.64	A02	2	EGF	50	2	50	6.64226	A02_2_59	A02_2	13.5	60.167	68.167	6.64226	408.345	227.266	2
A02_2_50	623	308	59	15.7756	441.717	31.5512	1344	11	684.5	377.833	840	84	96.227	59.464	NA	2.134	0.071	51.34	-56.185	A02	2	EGF	50	2	50	2.13365	A02_2_59	A02_2	14	61.5	69.833	2.13365	410.479	240.653	2
A02_2_50	623	308	59	15.7756	441.717	31.5512	1345	12	693.5	383.833	870	65	107.044	70.007	NA	10.817	0.361	33.69	-17.65	A02	2	EGF	50	2	50	10.8167	A02_2_59	A02_2	14.5	70.5	75.833	10.8167	421.296	255.338	2
A02_2_50	623	308	59	15.7756	441.717	31.5512	1346	13	703.167	389.833	900	74	118.421	81.235	NA	11.377	0.379	31.827	-1.863	A02	2	EGF	50	2	50	11.3776	A02_2_59	A02_2	15	80.167	81.833	11.3776	432.673	271.561	2
A02_2_50	623	308	59	15.7756	441.717	31.5512	1347	14	710.833	407.167	930	21	137.374	95.982	NA	18.953	0.632	66.14	34.312	A02	2	EGF	50	2	50	18.9535	A02_2_59	A02_2	15.5	87.833	99.167	18.9535	451.627	287.35	2
A02_2_50	623	308	59	15.7756	441.717	31.5512	1348	15	715.833	414.833	960	8	146.527	104.289	NA	9.153	0.305	56.889	-9.251	A02	2	EGF	50	2	50	9.15246	A02_2_59	A02_2	16	92.833	106.833	9.15246	460.779	300.034	2
A02_2_50	623	308	59	15.7756	441.717	31.5512	1349	16	720.5	431.833	990	101	164.156	118.068	NA	17.629	0.588	74.65	17.761	A02	2	EGF	50	2	50	17.629	A02_2_59	A02_2	16.5	97.5	123.833	17.629	478.408	315.77	2
A02_2_50	623	308	59	15.7756	441.717	31.5512	1350	17	728.167	469.5	1020	155	202.595	149.676	NA	38.439	1.281	78.495	3.845	A02	2	EGF	50	2	50	38.4394	A02_2_59	A02_2	17	105.167	161.5	38.4394	516.848	332.221	2
A02_2_50	623	308	59	15.7756	441.717	31.5512	1351	18	732.167	502.167	1050	140	235.506	177.704	NA	32.911	1.097	83.019	4.524	A02	2	EGF	50	2	50	32.911	A02_2_59	A02_2	17.5	109.167	194.167	32.911	549.759	348.879	2
A02_2_50	623	308	59	15.7756	441.717	31.5512	1352	19	738.5	521.167	1080	96	255.534	196.921	NA	20.028	0.668	71.565	-11.454	A02	2	EGF	50	2	50	20.0277	A02_2_59	A02_2	18	115.5	213.167	20.0277	569.786	364.058	2
A02_2_50	623	308	59	15.7756	441.717	31.5512	1353	20	728	520.5	1110	40	266.055	190.685	NA	10.521	0.351	-176.367	112.068	A02	2	EGF	50	2	50	10.5212	A02_2_59	A02_2	18.5	105	212.5	10.5212	580.307	382.541	2
A02_2_50	623	308	59	15.7756	441.717	31.5512	1354	21	718	531	1140	40	280.555	194.928	NA	14.5	0.483	133.603	-50.03	A02	2	EGF	50	2	50	14.5	A02_2_59	A02_2	19	95	223	14.5	594.807	400.275	2
A02_2_50	623	308	59	15.7756	441.717	31.5512	1355	22	713	558.5	1170	157	308.506	217.732	NA	27.951	0.932	100.305	-33.298	A02	2	EGF	50	2	50	27.9508	A02_2_59	A02_2	19.5	90	250.5	27.9508	622.758	416.697	2
A02_2_50	623	308	59	15.7756	441.717	31.5512	1356	23	686	588	1200	133	348.496	237.24	NA	39.991	1.333	132.466	32.162	A02	2	EGF	50	2	50	39.9906	A02_2_59	A02_2	20	63	280	39.9906	662.749	432.267	2
A02_2_50	623	308	59	15.7756	441.717	31.5512	1357	24	667.5	597	1230	127	369.069	242.326	NA	20.573	0.686	154.058	21.591	A02	2	EGF	50	2	50	20.573	A02_2_59	A02_2	20.5	44.5	289	20.573	683.322	449.015	2
A02_2_50	623	308	59	15.7756	441.717	31.5512	1358	25	656.5	605.5	1260	140	382.971	249.244	NA	13.901	0.463	142.306	-11.752	A02	2	EGF	50	2	50	13.9014	A02_2_59	A02_2	21	33.5	297.5	13.9014	697.223	460.196	2
A02_2_50	623	308	59	15.7756	441.717	31.5512	1359	26	659.5	633	1290	125	410.634	276.907	NA	27.663	0.922	83.774	-58.532	A02	2	EGF	50	2	50	27.6632	A02_2_59	A02_2	21.5	36.5	325	27.6632	724.887	472.845	2
A02_2_50	623	308	59	15.7756	441.717	31.5512	1360	27	631.5	634.5	1320	103	438.674	276.683	NA	28.04	0.935	176.934	93.159	A02	2	EGF	50	2	50	28.0401	A02_2_59	A02_2	22	8.5	326.5	28.0401	752.927	486.307	2
A02_2_50	623	308	59	15.7756	441.717	31.5512	1361	28	628.5	635	1350	35	441.715	277.167	NA	3.041	0.101	170.538	-6.396	A02	2	EGF	50	2	50	3.04138	A02_2_59	A02_2	22.5	5.5	327	3.04138	755.968	499.349	2
A02_2_50	623	308	63	11.8908	297.271	23.7817	1437	1	626.5	625.167	1380	121	0	0	NA	NA	NA	NA	NA	A02	2	EGF	59	3	50	0	A02_2_63	A02_2	23	3.5	317.167	10.0343	766.002	512.355	2
A02_2_50	623	308	63	11.8908	297.271	23.7817	1438	2	615.833	631.833	1410	143	12.579	12.579	NA	12.579	0.419	147.995	NA	A02	2	EGF	59	3	50	12.5786	A02_2_63	A02_2	23.5	-7.167	323.833	12.5786	778.581	523.624	2
A02_2_50	623	308	63	11.8908	297.271	23.7817	1439	3	612.167	623.5	1440	118	21.683	14.43	NA	9.104	0.303	-113.749	98.256	A02	2	EGF	59	3	50	9.10376	A02_2_63	A02_2	24	-10.833	315.5	9.10376	787.685	533.723	2
A02_2_50	623	308	63	11.8908	297.271	23.7817	1440	4	606.5	615.5	1470	152	31.487	22.214	NA	9.804	0.327	-125.311	-11.562	A02	2	EGF	59	3	50	9.80382	A02_2_63	A02_2	24.5	-16.5	307.5	9.80382	797.489	545.906	2
A02_2_50	623	308	63	11.8908	297.271	23.7817	1441	5	616.5	615.167	1500	149	41.492	14.142	NA	10.006	0.334	-1.909	123.402	A02	2	EGF	59	3	50	10.0055	A02_2_63	A02_2	25	-6.5	307.167	10.0055	807.494	555.375	2
A02_2_50	623	308	63	11.8908	297.271	23.7817	1442	6	637.167	618.833	1530	140	62.482	12.405	NA	20.989	0.7	10.061	11.97	A02	2	EGF	59	3	50	20.9896	A02_2_63	A02_2	25.5	14.167	310.833	20.9896	828.484	564.685	2
A02_2_50	623	308	63	11.8908	297.271	23.7817	1443	7	642.833	611.5	1560	130	71.749	21.297	NA	9.268	0.309	-52.306	-62.366	A02	2	EGF	59	3	50	9.26695	A02_2_63	A02_2	26	19.833	303.5	9.26695	837.751	577.476	2
A02_2_50	623	308	63	11.8908	297.271	23.7817	1444	8	647.167	604.167	1590	167	80.267	29.464	NA	8.518	0.284	-59.421	-7.115	A02	2	EGF	59	3	50	8.51801	A02_2_63	A02_2	26.5	24.167	296.167	8.51801	846.269	588.228	2
A02_2_50	623	308	63	11.8908	297.271	23.7817	1445	9	651.167	594.167	1620	182	91.037	39.616	NA	10.77	0.359	-68.199	-8.778	A02	2	EGF	59	3	50	10.7703	A02_2_63	A02_2	27	28.167	286.167	10.7703	857.039	599.715	2
A02_2_50	623	308	63	11.8908	297.271	23.7817	1446	10	641.167	580.5	1650	170	107.972	47.013	NA	16.935	0.564	-126.193	-57.995	A02	2	EGF	59	3	50	16.9348	A02_2_63	A02_2	27.5	18.167	272.5	16.9348	873.974	607.017	2
A02_2_50	623	308	63	11.8908	297.271	23.7817	1447	11	642.167	577.833	1680	143	110.82	49.859	NA	2.848	0.095	-69.444	56.749	A02	2	EGF	59	3	50	2.84831	A02_2_63	A02_2	28	19.167	269.833	2.84831	876.822	617.937	2
A02_2_50	623	308	63	11.8908	297.271	23.7817	1448	12	658.167	577.5	1710	168	126.823	57.227	NA	16.003	0.533	-1.193	68.25	A02	2	EGF	59	3	50	16.0035	A02_2_63	A02_2	28.5	35.167	269.5	16.0035	892.826	626.556	2
A02_2_50	623	308	63	11.8908	297.271	23.7817	1449	13	675.833	573.167	1740	156	145.014	71.678	NA	18.19	0.606	-13.782	-12.588	A02	2	EGF	59	3	50	18.1896	A02_2_63	A02_2	29	52.833	265.167	18.1896	911.015	637.425	2
A02_2_50	623	308	63	11.8908	297.271	23.7817	1450	14	690.833	566.833	1770	128	161.296	86.842	NA	16.282	0.543	-22.891	-9.109	A02	2	EGF	59	3	50	16.2825	A02_2_63	A02_2	29.5	67.833	258.833	16.2825	927.298	648.847	2
A02_2_50	623	308	63	11.8908	297.271	23.7817	1451	15	697.833	556.167	1800	126	174.054	99.244	NA	12.758	0.425	-56.725	-33.835	A02	2	EGF	59	3	50	12.7579	A02_2_63	A02_2	30	74.833	248.167	12.7579	940.056	658.843	2
A02_2_50	623	308	63	11.8908	297.271	23.7817	1452	16	704.5	546.167	1830	102	186.073	111.018	NA	12.019	0.401	-56.31	0.415	A02	2	EGF	59	3	50	12.0187	A02_2_63	A02_2	30.5	81.5	238.167	12.0187	952.074	668.678	2
A02_2_50	623	308	63	11.8908	297.271	23.7817	1453	17	714.5	542.5	1860	169	196.724	120.738	NA	10.651	0.355	-20.136	36.174	A02	2	EGF	59	3	50	10.6511	A02_2_63	A02_2	31	91.5	234.5	10.6511	962.725	677.045	2
A02_2_50	623	308	63	11.8908	297.271	23.7817	1454	18	729.5	542.833	1890	118	211.728	131.863	NA	15.004	0.5	1.273	21.409	A02	2	EGF	59	3	50	15.0037	A02_2_63	A02_2	31.5	106.5	234.833	15.0037	977.729	684.843	2
A02_2_50	623	308	63	11.8908	297.271	23.7817	1455	19	724.5	537.5	1920	142	219.038	131.489	NA	7.311	0.244	-133.152	-134.425	A02	2	EGF	59	3	50	7.31033	A02_2_63	A02_2	32	101.5	229.5	7.31033	985.039	693.891	2
A02_2_50	623	308	63	11.8908	297.271	23.7817	1456	20	723.167	526.167	1950	163	230.45	138.367	NA	11.411	0.38	-96.71	36.443	A02	2	EGF	59	3	50	11.4111	A02_2_63	A02_2	32.5	100.167	218.167	11.4111	996.451	704.217	2
A02_2_50	623	308	63	11.8908	297.271	23.7817	1457	21	712.5	525.5	1980	84	241.137	131.641	NA	10.687	0.356	-176.424	-79.714	A02	2	EGF	59	3	50	10.6878	A02_2_63	A02_2	33	89.5	217.5	10.6878	1007.14	714.673	2
A02_2_50	623	308	63	11.8908	297.271	23.7817	1458	22	702.5	520.833	2010	180	252.173	129.079	NA	11.035	0.368	-154.983	21.441	A02	2	EGF	59	3	50	11.0354	A02_2_63	A02_2	33.5	79.5	212.833	11.0354	1018.17	726.192	2
A02_2_50	623	308	63	11.8908	297.271	23.7817	1459	23	711.833	507.167	2040	162	268.722	145.622	NA	16.55	0.552	-55.67	99.313	A02	2	EGF	59	3	50	16.5489	A02_2_63	A02_2	34	88.833	199.167	16.5489	1034.72	737.872	2
A02_2_50	623	308	63	11.8908	297.271	23.7817	1460	24	723.833	496.5	2070	162	284.778	161.335	NA	16.055	0.535	-41.634	14.036	A02	2	EGF	59	3	50	16.0557	A02_2_63	A02_2	34.5	100.833	188.5	16.0557	1050.78	748.369	2
A02_2_50	623	308	63	11.8908	297.271	23.7817	1461	25	732.5	487.5	2100	148	297.272	173.747	NA	12.494	0.416	-46.081	-4.447	A02	2	EGF	59	3	50	12.4947	A02_2_63	A02_2	35	109.5	179.5	12.4947	1063.27	758.558	2
A02_2_50	623	308	65	7.04867	183.265	14.0973	1488	1	739.833	486.5	2130	117	0	0	NA	NA	NA	NA	NA	A02	2	EGF	63	4	50	0	A02_2_65	A02_2	35.5	116.833	178.5	7.40087	1070.67	771.52	2
A02_2_50	623	308	65	7.04867	183.265	14.0973	1489	2	751.167	483.833	2160	112	11.643	11.643	NA	11.643	0.388	-13.241	NA	A02	2	EGF	63	4	50	11.6436	A02_2_65	A02_2	36	128.167	175.833	11.6436	1082.32	781.267	2
A02_2_50	623	308	65	7.04867	183.265	14.0973	1490	3	755.167	487.5	2190	145	17.069	15.366	NA	5.426	0.181	42.51	55.751	A02	2	EGF	63	4	50	5.4265	A02_2_65	A02_2	36.5	132.167	179.5	5.4265	1087.74	792.423	2
A02_2_50	623	308	65	7.04867	183.265	14.0973	1491	4	764.5	488.833	2220	128	26.497	24.777	NA	9.428	0.314	8.13	-34.38	A02	2	EGF	63	4	50	9.42771	A02_2_65	A02_2	37	141.5	180.833	9.42771	1097.17	802.586	2
A02_2_50	623	308	65	7.04867	183.265	14.0973	1492	5	761.5	487.833	2250	148	29.659	21.708	NA	3.162	0.105	-161.565	-169.695	A02	2	EGF	63	4	50	3.16228	A02_2_65	A02_2	37.5	138.5	179.833	3.16228	1100.33	811.541	2
A02_2_50	623	308	65	7.04867	183.265	14.0973	1493	6	758.167	479.5	2280	56	38.635	19.624	NA	8.975	0.299	-111.801	49.764	A02	2	EGF	63	4	50	8.97484	A02_2_65	A02_2	38	135.167	171.5	8.97484	1109.31	821.331	2
A02_2_50	623	308	65	7.04867	183.265	14.0973	1494	7	759.833	467.5	2310	168	50.75	27.586	NA	12.115	0.404	-82.093	29.709	A02	2	EGF	63	4	50	12.1151	A02_2_65	A02_2	38.5	136.833	159.5	12.1151	1121.42	830.565	2
A02_2_50	623	308	65	7.04867	183.265	14.0973	1495	8	764.167	474.833	2340	107	59.268	26.986	NA	8.518	0.284	59.421	141.514	A02	2	EGF	63	4	50	8.51801	A02_2_65	A02_2	39	141.167	166.833	8.51801	1129.94	839.079	2
A02_2_50	623	308	65	7.04867	183.265	14.0973	1496	9	767.5	481.833	2370	80	67.021	28.057	NA	7.753	0.258	64.537	5.116	A02	2	EGF	63	4	50	7.75299	A02_2_65	A02_2	39.5	144.5	173.833	7.75299	1137.69	848.097	2
A02_2_50	623	308	65	7.04867	183.265	14.0973	1497	10	776.833	483.5	2400	170	76.502	37.121	NA	9.481	0.316	10.125	-54.412	A02	2	EGF	63	4	50	9.48071	A02_2_65	A02_2	40	153.833	175.5	9.48071	1147.18	858.034	2
A02_2_50	623	308	65	7.04867	183.265	14.0973	1498	11	785.5	487.5	2430	129	86.047	45.678	NA	9.545	0.318	24.775	14.65	A02	2	EGF	63	4	50	9.54552	A02_2_65	A02_2	40.5	162.5	179.5	9.54552	1156.72	866.717	2
A02_2_50	623	308	65	7.04867	183.265	14.0973	1499	12	785.833	489.833	2460	122	88.404	46.121	NA	2.357	0.079	81.87	57.095	A02	2	EGF	63	4	50	2.35665	A02_2_65	A02_2	41	162.833	181.833	2.35665	1159.08	876.492	2
A02_2_50	623	308	65	7.04867	183.265	14.0973	1500	13	789.167	496.5	2490	36	95.858	50.337	NA	7.454	0.248	63.435	-18.435	A02	2	EGF	63	4	50	7.45416	A02_2_65	A02_2	41.5	166.167	188.5	7.45416	1166.53	884.856	2
A02_2_50	623	308	65	7.04867	183.265	14.0973	1501	14	798.833	500.5	2520	147	106.319	60.638	NA	10.462	0.349	22.479	-40.956	A02	2	EGF	63	4	50	10.461	A02_2_65	A02_2	42	175.833	192.5	10.461	1176.99	903.499	2
A02_2_50	623	308	65	7.04867	183.265	14.0973	1502	15	802.5	505.5	2550	75	112.52	65.484	NA	6.2	0.207	53.746	31.267	A02	2	EGF	63	4	50	6.20056	A02_2_65	A02_2	42.5	179.5	197.5	6.20056	1183.19	901.906	2
A02_2_50	623	308	65	7.04867	183.265	14.0973	1503	16	809.5	509.5	2580	145	120.582	73.365	NA	8.062	0.269	29.745	-24.001	A02	2	EGF	63	4	50	8.06226	A02_2_65	A02_2	43	186.5	201.5	8.06226	1191.26	907.502	2
A02_2_50	623	308	65	7.04867	183.265	14.0973	1504	17	811.5	504.5	2610	139	125.967	73.893	NA	5.385	0.18	-68.199	-97.943	A02	2	EGF	63	4	50	5.38516	A02_2_65	A02_2	43.5	188.5	196.5	5.38516	1196.64	914.205	2
A02_2_50	623	308	65	7.04867	183.265	14.0973	1505	18	812.833	499.833	2640	144	130.821	74.208	NA	4.853	0.162	-74.055	-5.856	A02	2	EGF	63	4	50	4.85364	A02_2_65	A02_2	44	189.833	191.833	4.85364	1201.49	920.973	2
A02_2_50	623	308	65	7.04867	183.265	14.0973	1506	19	814.833	495.167	2670	148	135.898	75.499	NA	5.077	0.169	-66.801	7.253	A02	2	EGF	63	4	50	5.07657	A02_2_65	A02_2	44.5	191.833	187.167	5.07657	1206.57	927.795	2
A02_2_50	623	308	65	7.04867	183.265	14.0973	1507	20	820.167	487.833	2700	147	144.965	80.344	NA	9.068	0.302	-53.973	12.829	A02	2	EGF	63	4	50	9.06858	A02_2_65	A02_2	45	197.167	179.833	9.06858	1215.64	934.257	2
A02_2_50	623	308	65	7.04867	183.265	14.0973	1508	21	826.167	488.167	2730	158	150.975	86.349	NA	6.009	0.2	3.18	57.152	A02	2	EGF	63	4	50	6.00929	A02_2_65	A02_2	45.5	203.167	180.167	6.00929	1221.65	948.573	2
A02_2_50	623	308	65	7.04867	183.265	14.0973	1509	22	835.833	490.5	2760	147	160.919	96.083	NA	9.944	0.331	13.57	10.391	A02	2	EGF	63	4	50	9.94356	A02_2_65	A02_2	46	212.833	182.5	9.94356	1231.59	956.612	2
A02_2_50	623	308	65	7.04867	183.265	14.0973	1510	23	835.833	491.167	2790	71	161.586	96.113	NA	0.667	0.022	90	76.43	A02	2	EGF	63	4	50	0.667	A02_2_65	A02_2	46.5	212.833	183.167	0.667	1232.26	963.653	2
A02_2_50	623	308	65	7.04867	183.265	14.0973	1511	24	835.833	501.833	2820	132	172.252	97.217	NA	10.667	0.356	90	0	A02	2	EGF	63	4	50	10.666	A02_2_65	A02_2	47	212.833	193.833	10.666	1242.93	970.913	2
A02_2_50	623	308	65	7.04867	183.265	14.0973	1512	25	842.833	501.833	2850	148	179.252	104.135	NA	7	0.233	0	-90	A02	2	EGF	63	4	50	7	A02_2_65	A02_2	47.5	219.833	193.833	7	1249.93	977.019	2
A02_2_50	623	308	65	7.04867	183.265	14.0973	1513	26	843.167	505.833	2880	110	183.266	105.126	NA	4.014	0.134	85.236	85.236	A02	2	EGF	63	4	50	4.01392	A02_2_65	A02_2	48	220.167	197.833	4.01392	1253.94	985.505	2
A02_2_8	395.5	913.833	8	8.14044	537.269	16.2809	332	1	395.5	913.833	0	67	0	0	NA	NA	NA	NA	NA	A02	2	EGF	0	1	8	0	A02_2_8	A02_2	0	0	0	0	0	0	1
A02_2_8	395.5	913.833	8	8.14044	537.269	16.2809	333	2	391.833	914.167	30	57	3.682	3.682	NA	3.682	0.123	174.806	NA	A02	2	EGF	0	1	8	3.68218	A02_2_8	A02_2	0.5	-3.667	0.334	3.68218	3.68218	2.91534	1
A02_2_8	395.5	913.833	8	8.14044	537.269	16.2809	334	3	394.167	912.5	60	35	6.549	1.886	NA	2.867	0.096	-35.538	149.657	A02	2	EGF	0	1	8	2.86818	A02_2_8	A02_2	1	-1.333	-1.333	2.86818	6.55036	5.4577	1
A02_2_8	395.5	913.833	8	8.14044	537.269	16.2809	335	4	395.167	915.5	90	48	9.712	1.7	NA	3.162	0.105	71.565	107.103	A02	2	EGF	0	1	8	3.16228	A02_2_8	A02_2	1.5	-0.333	1.667	3.16228	9.71264	7.73271	1
A02_2_8	395.5	913.833	8	8.14044	537.269	16.2809	336	5	394.5	911.167	120	40	14.096	2.848	NA	4.384	0.146	-98.746	-170.311	A02	2	EGF	0	1	8	4.38404	A02_2_8	A02_2	2	-1	-2.666	4.38404	14.0967	10.362	1
A02_2_8	395.5	913.833	8	8.14044	537.269	16.2809	337	6	392.833	908.833	150	45	16.963	5.667	NA	2.867	0.096	-125.538	-26.792	A02	2	EGF	0	1	8	2.86818	A02_2_8	A02_2	2.5	-2.667	-5	2.86818	16.9648	14.6622	1
A02_2_8	395.5	913.833	8	8.14044	537.269	16.2809	338	7	391.833	905.5	180	123	20.443	9.104	NA	3.48	0.116	-106.699	18.838	A02	2	EGF	0	1	8	3.47978	A02_2_8	A02_2	3	-3.667	-8.333	3.47978	20.4446	19.1909	1
A02_2_8	395.5	913.833	8	8.14044	537.269	16.2809	339	8	393.5	889.167	210	52	36.862	24.748	NA	16.418	0.547	-84.174	22.526	A02	2	EGF	0	1	8	16.4178	A02_2_8	A02_2	3.5	-2	-24.666	16.4178	36.8625	25.2013	1
A02_2_8	395.5	913.833	8	8.14044	537.269	16.2809	340	9	394.5	883.167	240	39	42.944	30.683	NA	6.083	0.203	-80.538	3.636	A02	2	EGF	0	1	8	6.08276	A02_2_8	A02_2	4	-1	-30.666	6.08276	42.9452	33.6912	1
A02_2_8	395.5	913.833	8	8.14044	537.269	16.2809	341	10	395.5	881.167	270	62	45.18	32.667	NA	2.236	0.075	-63.435	17.103	A02	2	EGF	0	1	8	2.23607	A02_2_8	A02_2	4.5	0	-32.666	2.23607	45.1813	38.7277	1
A02_2_8	395.5	913.833	8	8.14044	537.269	16.2809	342	11	398.167	881.833	300	41	47.929	32.111	NA	2.749	0.092	14.036	77.471	A02	2	EGF	0	1	8	2.7489	A02_2_8	A02_2	5	2.667	-32	2.7489	47.9302	45.3348	1
A02_2_8	395.5	913.833	8	8.14044	537.269	16.2809	343	12	397.833	884.5	330	20	50.616	29.426	NA	2.687	0.09	97.125	83.089	A02	2	EGF	0	1	8	2.68783	A02_2_8	A02_2	5.5	2.333	-29.333	2.68783	50.618	52.6848	1
A02_2_8	395.5	913.833	8	8.14044	537.269	16.2809	344	13	391.5	890.833	360	32	59.573	23.345	NA	8.957	0.299	135	37.875	A02	2	EGF	0	1	8	8.95621	A02_2_8	A02_2	6	-4	-23	8.95621	59.5743	58.7326	1
A02_2_8	395.5	913.833	8	8.14044	537.269	16.2809	345	14	400.833	896.167	390	23	70.323	18.454	NA	10.75	0.358	29.745	-105.255	A02	2	EGF	0	1	8	10.7497	A02_2_8	A02_2	6.5	5.333	-17.666	10.7497	70.324	66.3301	1
A02_2_8	395.5	913.833	8	8.14044	537.269	16.2809	346	15	401.167	898.167	420	29	72.35	16.66	NA	2.028	0.068	80.538	50.793	A02	2	EGF	0	1	8	2.0277	A02_2_8	A02_2	7	5.667	-15.666	2.0277	72.3517	74.9474	1
A02_2_8	395.5	913.833	8	8.14044	537.269	16.2809	347	16	413.5	911.833	450	84	90.759	18.111	NA	18.409	0.614	47.936	-32.602	A02	2	EGF	0	1	8	18.4082	A02_2_8	A02_2	7.5	18	-2	18.4082	90.7599	84.5616	1
A02_2_8	395.5	913.833	8	8.14044	537.269	16.2809	348	17	414.5	940.5	480	50	119.443	32.743	NA	28.684	0.956	88.002	40.066	A02	2	EGF	0	1	8	28.6844	A02_2_8	A02_2	8	19	26.667	28.6844	119.444	94.7318	1
A02_2_8	395.5	913.833	8	8.14044	537.269	16.2809	349	18	414.167	945.5	510	72	124.455	36.759	NA	5.011	0.167	93.814	5.812	A02	2	EGF	0	1	8	5.01108	A02_2_8	A02_2	8.5	18.667	31.667	5.01108	124.455	105.912	1
A02_2_8	395.5	913.833	8	8.14044	537.269	16.2809	350	19	413.833	943.167	540	70	126.812	34.591	NA	2.357	0.079	-98.13	168.056	A02	2	EGF	0	1	8	2.35679	A02_2_8	A02_2	9	18.333	29.334	2.35679	126.812	118.331	1
A02_2_8	395.5	913.833	8	8.14044	537.269	16.2809	351	20	415.167	949.5	570	56	133.284	40.729	NA	6.472	0.216	78.111	176.241	A02	2	EGF	0	1	8	6.47197	A02_2_8	A02_2	9.5	19.667	35.667	6.47197	133.284	130.306	1
A02_2_8	395.5	913.833	8	8.14044	537.269	16.2809	352	21	420.5	953.5	600	72	139.95	46.888	NA	6.667	0.222	36.87	-41.241	A02	2	EGF	0	1	8	6.6664	A02_2_8	A02_2	10	25	39.667	6.6664	139.951	146.871	1
A02_2_8	395.5	913.833	8	8.14044	537.269	16.2809	353	22	420.833	960.167	630	84	146.625	52.807	NA	6.675	0.222	87.138	50.268	A02	2	EGF	0	1	8	6.67531	A02_2_8	A02_2	10.5	25.333	46.334	6.67531	146.626	158.722	1
A02_2_8	395.5	913.833	8	8.14044	537.269	16.2809	354	23	427.5	958.167	660	89	153.586	54.676	NA	6.96	0.232	-16.699	-103.837	A02	2	EGF	0	1	8	6.96052	A02_2_8	A02_2	11	32	44.334	6.96052	153.586	169.664	1
A02_2_8	395.5	913.833	8	8.14044	537.269	16.2809	355	24	425.167	946.5	690	76	165.483	44.127	NA	11.898	0.397	-101.31	-84.611	A02	2	EGF	0	1	8	11.898	A02_2_8	A02_2	11.5	29.667	32.667	11.898	165.484	179.097	1
A02_2_8	395.5	913.833	8	8.14044	537.269	16.2809	356	25	423.5	936.167	720	58	175.95	35.816	NA	10.467	0.349	-99.162	2.148	A02	2	EGF	0	1	8	10.4666	A02_2_8	A02_2	12	28	22.334	10.4666	175.951	189.727	1
A02_2_8	395.5	913.833	8	8.14044	537.269	16.2809	357	26	419.5	939.167	750	87	180.95	34.897	NA	5	0.167	143.13	-117.708	A02	2	EGF	0	1	8	5	A02_2_8	A02_2	12.5	24	25.334	5	180.951	201.854	1
A02_2_8	395.5	913.833	8	8.14044	537.269	16.2809	358	27	412.833	938.833	780	94	187.625	30.421	NA	6.675	0.222	-177.138	39.732	A02	2	EGF	0	1	8	6.67536	A02_2_8	A02_2	13	17.333	25	6.67536	187.626	216.604	1
A02_2_8	395.5	913.833	8	8.14044	537.269	16.2809	359	28	412.5	940.5	810	68	189.325	31.625	NA	1.7	0.057	101.31	-81.552	A02	2	EGF	0	1	8	1.69993	A02_2_8	A02_2	13.5	17	26.667	1.69993	189.326	227.266	1
A02_2_8	395.5	913.833	8	8.14044	537.269	16.2809	360	29	423.833	950.167	840	85	204.221	46.075	NA	14.896	0.497	40.462	-60.848	A02	2	EGF	0	1	8	14.8959	A02_2_8	A02_2	14	28.333	36.334	14.8959	204.222	240.653	1
A02_2_8	395.5	913.833	8	8.14044	537.269	16.2809	361	30	420.833	953.5	870	113	208.705	47.066	NA	4.485	0.149	131.987	91.525	A02	2	EGF	0	1	8	4.48429	A02_2_8	A02_2	14.5	25.333	39.667	4.48429	208.706	255.338	1
A02_2_8	395.5	913.833	8	8.14044	537.269	16.2809	362	31	409.5	938.5	900	25	227.505	28.363	NA	18.8	0.627	-127.073	100.94	A02	2	EGF	0	1	8	18.7999	A02_2_8	A02_2	15	14	24.667	18.7999	227.506	271.561	1
A02_2_8	395.5	913.833	8	8.14044	537.269	16.2809	363	32	387.833	907.5	930	124	265.327	9.944	NA	37.821	1.261	-124.951	2.122	A02	2	EGF	0	1	8	37.8214	A02_2_8	A02_2	15.5	-7.667	-6.333	37.8214	265.328	287.35	1
A02_2_8	395.5	913.833	8	8.14044	537.269	16.2809	364	33	390.833	887.833	960	44	285.221	26.415	NA	19.894	0.663	-81.327	43.624	A02	2	EGF	0	1	8	19.8945	A02_2_8	A02_2	16	-4.667	-26	19.8945	285.222	300.034	1
A02_2_8	395.5	913.833	8	8.14044	537.269	16.2809	365	34	402.5	890.5	990	74	297.188	24.361	NA	11.968	0.399	12.875	94.202	A02	2	EGF	0	1	8	11.9679	A02_2_8	A02_2	16.5	7	-23.333	11.9679	297.19	315.77	1
A02_2_8	395.5	913.833	8	8.14044	537.269	16.2809	366	35	403.5	898.167	1020	69	304.92	17.591	NA	7.732	0.258	82.569	69.694	A02	2	EGF	0	1	8	7.73194	A02_2_8	A02_2	17	8	-15.666	7.73194	304.922	332.221	1
A02_2_8	395.5	913.833	8	8.14044	537.269	16.2809	367	36	415.5	911.5	1050	56	322.858	20.136	NA	17.938	0.598	48.013	-34.556	A02	2	EGF	0	1	8	17.9379	A02_2_8	A02_2	17.5	20	-2.333	17.9379	322.86	348.879	1
A02_2_8	395.5	913.833	8	8.14044	537.269	16.2809	368	37	425.167	917.833	1080	97	334.415	29.935	NA	11.557	0.385	33.232	-14.781	A02	2	EGF	0	1	8	11.5567	A02_2_8	A02_2	18	29.667	4	11.5567	334.417	364.058	1
A02_2_8	395.5	913.833	8	8.14044	537.269	16.2809	369	38	414.167	918.5	1110	147	345.435	19.241	NA	11.02	0.367	176.532	143.3	A02	2	EGF	0	1	8	11.0202	A02_2_8	A02_2	18.5	18.667	4.667	11.0202	345.437	382.541	1
A02_2_8	395.5	913.833	8	8.14044	537.269	16.2809	370	39	422.833	900.833	1140	141	365.113	30.267	NA	19.678	0.656	-63.869	119.599	A02	2	EGF	0	1	8	19.678	A02_2_8	A02_2	19	27.333	-13	19.678	365.115	400.275	1
A02_2_8	395.5	913.833	8	8.14044	537.269	16.2809	371	40	420.833	900.167	1170	151	367.221	28.785	NA	2.108	0.07	-161.565	-97.696	A02	2	EGF	0	1	8	2.10797	A02_2_8	A02_2	19.5	25.333	-13.666	2.10797	367.223	416.697	1
A02_2_8	395.5	913.833	8	8.14044	537.269	16.2809	372	41	411.167	900.833	1200	171	376.911	20.358	NA	9.69	0.323	176.055	-22.38	A02	2	EGF	0	1	8	9.68892	A02_2_8	A02_2	20	15.667	-13	9.68892	376.912	432.267	1
A02_2_8	395.5	913.833	8	8.14044	537.269	16.2809	373	42	402.5	906.833	1230	146	387.452	9.899	NA	10.541	0.351	145.305	-30.75	A02	2	EGF	0	1	8	10.5412	A02_2_8	A02_2	20.5	7	-7	10.5412	387.453	449.015	1
A02_2_8	395.5	913.833	8	8.14044	537.269	16.2809	374	43	396.167	906.833	1260	145	393.785	7.032	NA	6.333	0.211	180	34.695	A02	2	EGF	0	1	8	6.333	A02_2_8	A02_2	21	0.667	-7	6.333	393.786	460.196	1
A02_2_8	395.5	913.833	8	8.14044	537.269	16.2809	375	44	386.167	910.167	1290	125	404.326	10.028	NA	10.541	0.351	161.565	-18.435	A02	2	EGF	0	1	8	10.5411	A02_2_8	A02_2	21.5	-9.333	-3.666	10.5411	404.327	472.845	1
A02_2_8	395.5	913.833	8	8.14044	537.269	16.2809	376	45	373.833	916.167	1320	140	418.041	21.792	NA	13.715	0.457	154.058	-7.507	A02	2	EGF	0	1	8	13.716	A02_2_8	A02_2	22	-21.667	2.334	13.716	418.043	486.307	1
A02_2_8	395.5	913.833	8	8.14044	537.269	16.2809	377	46	372.833	921.167	1350	137	423.14	23.823	NA	5.099	0.17	101.31	-52.748	A02	2	EGF	0	1	8	5.09902	A02_2_8	A02_2	22.5	-22.667	7.334	5.09902	423.142	499.349	1
A02_2_8	395.5	913.833	8	8.14044	537.269	16.2809	378	47	373.5	924.167	1380	146	426.214	24.306	NA	3.073	0.102	77.471	-23.839	A02	2	EGF	0	1	8	3.07325	A02_2_8	A02_2	23	-22	10.334	3.07325	426.215	512.355	1
A02_2_8	395.5	913.833	8	8.14044	537.269	16.2809	379	48	371.833	928.167	1410	112	430.547	27.669	NA	4.333	0.144	112.62	35.149	A02	2	EGF	0	1	8	4.33346	A02_2_8	A02_2	23.5	-23.667	14.334	4.33346	430.549	523.624	1
A02_2_8	395.5	913.833	8	8.14044	537.269	16.2809	380	49	375.5	929.5	1440	140	434.448	25.406	NA	3.902	0.13	19.983	-92.637	A02	2	EGF	0	1	8	3.90177	A02_2_8	A02_2	24	-20	15.667	3.90177	434.451	533.723	1
A02_2_8	395.5	913.833	8	8.14044	537.269	16.2809	381	50	379.167	933.167	1470	125	439.634	25.309	NA	5.185	0.173	45	25.017	A02	2	EGF	0	1	8	5.18592	A02_2_8	A02_2	24.5	-16.333	19.334	5.18592	439.637	545.906	1
A02_2_8	395.5	913.833	8	8.14044	537.269	16.2809	382	51	382.5	937.5	1500	184	445.101	27.002	NA	5.467	0.182	52.431	7.431	A02	2	EGF	0	1	8	5.46661	A02_2_8	A02_2	25	-13	23.667	5.46661	445.103	555.375	1
A02_2_8	395.5	913.833	8	8.14044	537.269	16.2809	383	52	383.833	942.167	1530	98	449.954	30.641	NA	4.853	0.162	74.055	21.623	A02	2	EGF	0	1	8	4.85364	A02_2_8	A02_2	25.5	-11.667	28.334	4.85364	449.957	564.685	1
A02_2_8	395.5	913.833	8	8.14044	537.269	16.2809	384	53	384.833	946.833	1560	86	454.727	34.681	NA	4.773	0.159	77.905	3.851	A02	2	EGF	0	1	8	4.77196	A02_2_8	A02_2	26	-10.667	33	4.77196	454.729	577.476	1
A02_2_8	395.5	913.833	8	8.14044	537.269	16.2809	385	54	386.167	945.167	1590	69	456.861	32.694	NA	2.134	0.071	-51.34	-129.245	A02	2	EGF	0	1	8	2.13427	A02_2_8	A02_2	26.5	-9.333	31.334	2.13427	456.863	588.228	1
A02_2_8	395.5	913.833	8	8.14044	537.269	16.2809	386	55	383.5	942.5	1620	135	460.633	31.077	NA	3.771	0.126	-135	-83.66	A02	2	EGF	0	1	8	3.77171	A02_2_8	A02_2	27	-12	28.667	3.77171	460.635	599.715	1
A02_2_8	395.5	913.833	8	8.14044	537.269	16.2809	387	56	379.833	941.833	1650	109	464.359	32.085	NA	3.727	0.124	-169.695	-34.695	A02	2	EGF	0	1	8	3.72717	A02_2_8	A02_2	27.5	-15.667	28	3.72717	464.362	607.017	1
A02_2_8	395.5	913.833	8	8.14044	537.269	16.2809	388	57	376.5	940.167	1680	184	468.086	32.472	NA	3.727	0.124	-153.435	16.26	A02	2	EGF	0	1	8	3.72618	A02_2_8	A02_2	28	-19	26.334	3.72618	468.088	617.937	1
A02_2_8	395.5	913.833	8	8.14044	537.269	16.2809	389	58	375.833	933.167	1710	155	475.118	27.578	NA	7.032	0.234	-95.44	57.995	A02	2	EGF	0	1	8	7.03171	A02_2_8	A02_2	28.5	-19.667	19.334	7.03171	475.12	626.556	1
A02_2_8	395.5	913.833	8	8.14044	537.269	16.2809	390	59	369.833	930.5	1740	149	481.684	30.603	NA	6.566	0.219	-156.038	-60.597	A02	2	EGF	0	1	8	6.56604	A02_2_8	A02_2	29	-25.667	16.667	6.56604	481.686	637.425	1
A02_2_8	395.5	913.833	8	8.14044	537.269	16.2809	391	60	357.5	926.5	1770	121	494.649	40.056	NA	12.966	0.432	-162.031	-5.993	A02	2	EGF	0	1	8	12.9654	A02_2_8	A02_2	29.5	-38	12.667	12.9654	494.651	648.847	1
A02_2_8	395.5	913.833	8	8.14044	537.269	16.2809	392	61	355.5	926.5	1800	150	496.649	41.958	NA	2	0.067	180	-17.969	A02	2	EGF	0	1	8	2	A02_2_8	A02_2	30	-40	12.667	2	496.651	658.843	1
A02_2_8	395.5	913.833	8	8.14044	537.269	16.2809	393	62	365.5	934.5	1830	45	509.456	36.43	NA	12.806	0.427	38.66	-141.34	A02	2	EGF	0	1	8	12.8062	A02_2_8	A02_2	30.5	-30	20.667	12.8062	509.458	668.678	1
A02_2_8	395.5	913.833	8	8.14044	537.269	16.2809	394	63	376.833	940.5	1860	92	522.279	32.551	NA	12.824	0.427	27.897	-10.763	A02	2	EGF	0	1	8	12.8233	A02_2_8	A02_2	31	-18.667	26.667	12.8233	522.281	677.045	1
A02_2_8	395.5	913.833	8	8.14044	537.269	16.2809	395	64	374.167	941.5	1890	203	525.127	34.936	NA	2.848	0.095	159.444	131.547	A02	2	EGF	0	1	8	2.84738	A02_2_8	A02_2	31.5	-21.333	27.667	2.84738	525.128	684.843	1
A02_2_8	395.5	913.833	8	8.14044	537.269	16.2809	396	65	369.5	943.5	1920	143	530.205	39.448	NA	5.077	0.169	156.801	-2.643	A02	2	EGF	0	1	8	5.07749	A02_2_8	A02_2	32	-26	29.667	5.07749	530.206	693.891	1
A02_2_8	395.5	913.833	8	8.14044	537.269	16.2809	397	66	362.833	941.167	1950	56	537.268	42.594	NA	7.063	0.235	-160.71	42.489	A02	2	EGF	0	1	8	7.06341	A02_2_8	A02_2	32.5	-32.667	27.334	7.06341	537.269	704.217	1
A02_2_8	395.5	913.833	12	8.45221	92.9743	16.9044	437	1	384.833	945.5	1980	59	0	0	NA	NA	NA	NA	NA	A02	2	EGF	8	2	8	0	A02_2_12	A02_2	33	-10.667	31.667	22.4226	559.692	714.673	1
A02_2_8	395.5	913.833	12	8.45221	92.9743	16.9044	438	2	380.5	950.833	2010	128	6.872	6.872	NA	6.872	0.229	129.094	NA	A02	2	EGF	8	2	8	6.87137	A02_2_12	A02_2	33.5	-15	37	6.87137	566.563	726.192	1
A02_2_8	395.5	913.833	12	8.45221	92.9743	16.9044	439	3	388.5	961.167	2040	138	19.94	16.09	NA	13.068	0.436	52.253	-76.841	A02	2	EGF	8	2	8	13.0687	A02_2_12	A02_2	34	-7	47.334	13.0687	579.632	737.872	1
A02_2_8	395.5	913.833	12	8.45221	92.9743	16.9044	440	4	392.833	971.833	2070	127	31.453	27.522	NA	11.513	0.384	67.891	15.637	A02	2	EGF	8	2	8	11.5125	A02_2_12	A02_2	34.5	-2.667	58	11.5125	591.144	748.369	1
A02_2_8	395.5	913.833	12	8.45221	92.9743	16.9044	441	5	393.833	977.833	2100	123	37.536	33.563	NA	6.083	0.203	80.538	12.647	A02	2	EGF	8	2	8	6.08276	A02_2_12	A02_2	35	-1.667	64	6.08276	597.227	758.558	1
A02_2_8	395.5	913.833	12	8.45221	92.9743	16.9044	442	6	382.5	963.833	2130	107	55.548	18.481	NA	18.012	0.6	-128.991	150.471	A02	2	EGF	8	2	8	18.0121	A02_2_12	A02_2	35.5	-13	50	18.0121	615.239	771.52	1
A02_2_8	395.5	913.833	12	8.45221	92.9743	16.9044	443	7	372.833	958.5	2160	132	66.589	17.692	NA	11.04	0.368	-151.113	-22.122	A02	2	EGF	8	2	8	11.0405	A02_2_12	A02_2	36	-22.667	44.667	11.0405	626.28	781.267	1
A02_2_8	395.5	913.833	12	8.45221	92.9743	16.9044	444	8	367.167	962.5	2190	119	73.525	24.518	NA	6.936	0.231	144.782	-64.104	A02	2	EGF	8	2	8	6.93567	A02_2_12	A02_2	36.5	-28.333	48.667	6.93567	633.215	792.423	1
A02_2_8	395.5	913.833	12	8.45221	92.9743	16.9044	445	9	372.167	962.833	2220	119	78.536	21.468	NA	5.011	0.167	3.814	-140.968	A02	2	EGF	8	2	8	5.01108	A02_2_12	A02_2	37	-23.333	49	5.01108	638.227	802.586	1
A02_2_8	395.5	913.833	12	8.45221	92.9743	16.9044	446	10	366.5	959.833	2250	139	84.948	23.271	NA	6.412	0.214	-152.103	-155.917	A02	2	EGF	8	2	8	6.41209	A02_2_12	A02_2	37.5	-29	46	6.41209	644.639	811.541	1
A02_2_8	395.5	913.833	12	8.45221	92.9743	16.9044	447	11	360.5	954.5	2280	133	92.976	25.944	NA	8.028	0.268	-138.366	13.736	A02	2	EGF	8	2	8	8.02751	A02_2_12	A02_2	38	-35	40.667	8.02751	652.666	821.331	1
A02_2_8	395.5	913.833	17	5.81339	81.3874	11.6268	478	1	351.167	944.167	2310	131	0	0	NA	NA	NA	NA	NA	A02	2	EGF	12	3	8	0	A02_2_17	A02_2	38.5	-44.333	30.334	13.9239	666.59	830.565	1
A02_2_8	395.5	913.833	17	5.81339	81.3874	11.6268	479	2	350.5	946.167	2340	73	2.108	2.108	NA	2.108	0.07	108.435	NA	A02	2	EGF	12	3	8	2.10829	A02_2_17	A02_2	39	-45	32.334	2.10829	668.698	839.079	1
A02_2_8	395.5	913.833	17	5.81339	81.3874	11.6268	480	3	349.833	952.167	2370	126	8.145	8.11	NA	6.037	0.201	96.34	-12.095	A02	2	EGF	12	3	8	6.03696	A02_2_17	A02_2	39.5	-45.667	38.334	6.03696	674.735	848.097	1
A02_2_8	395.5	913.833	17	5.81339	81.3874	11.6268	481	4	342.5	955.833	2400	99	16.344	14.533	NA	8.199	0.273	153.435	57.095	A02	2	EGF	12	3	8	8.19832	A02_2_17	A02_2	40	-53	42	8.19832	682.934	858.034	1
A02_2_8	395.5	913.833	17	5.81339	81.3874	11.6268	482	5	336.167	954.167	2430	73	22.893	18.028	NA	6.549	0.218	-165.256	41.309	A02	2	EGF	12	3	8	6.54847	A02_2_17	A02_2	40.5	-59.333	40.334	6.54847	689.482	866.717	1
A02_2_8	395.5	913.833	17	5.81339	81.3874	11.6268	483	6	331.5	955.5	2460	77	27.746	22.699	NA	4.853	0.162	164.055	-30.689	A02	2	EGF	12	3	8	4.85364	A02_2_17	A02_2	41	-64	41.667	4.85364	694.336	876.492	1
A02_2_8	395.5	913.833	17	5.81339	81.3874	11.6268	484	7	328.833	960.833	2490	84	33.709	27.867	NA	5.963	0.199	116.565	-47.49	A02	2	EGF	12	3	8	5.9627	A02_2_17	A02_2	41.5	-66.667	47	5.9627	700.298	884.856	1
A02_2_8	395.5	913.833	17	5.81339	81.3874	11.6268	485	8	334.5	967.167	2520	59	42.208	28.404	NA	8.498	0.283	48.18	-68.385	A02	2	EGF	12	3	8	8.49908	A02_2_17	A02_2	42	-61	53.334	8.49908	708.797	903.499	1
A02_2_8	395.5	913.833	17	5.81339	81.3874	11.6268	486	9	338.5	965.167	2550	38	46.68	24.524	NA	4.472	0.149	-26.565	-74.745	A02	2	EGF	12	3	8	4.47214	A02_2_17	A02_2	42.5	-57	51.334	4.47214	713.27	901.906	1
A02_2_8	395.5	913.833	17	5.81339	81.3874	11.6268	487	10	341.5	961.833	2580	48	51.164	20.138	NA	4.485	0.149	-48.013	-21.448	A02	2	EGF	12	3	8	4.48504	A02_2_17	A02_2	43	-54	48	4.48504	717.755	907.502	1
A02_2_8	395.5	913.833	17	5.81339	81.3874	11.6268	488	11	342.833	962.167	2610	142	52.539	19.835	NA	1.374	0.046	14.036	62.049	A02	2	EGF	12	3	8	1.37421	A02_2_17	A02_2	43.5	-52.667	48.334	1.37421	719.129	914.205	1
A02_2_8	395.5	913.833	17	5.81339	81.3874	11.6268	489	12	333.5	963.167	2640	41	61.925	25.944	NA	9.387	0.313	173.884	159.848	A02	2	EGF	12	3	8	9.38642	A02_2_17	A02_2	44	-62	49.334	9.38642	728.515	920.973	1
A02_2_8	395.5	913.833	17	5.81339	81.3874	11.6268	490	13	319.5	962.167	2670	127	75.961	36.425	NA	14.036	0.468	-175.914	10.201	A02	2	EGF	12	3	8	14.0357	A02_2_17	A02_2	44.5	-76	48.334	14.0357	742.551	927.795	1
A02_2_8	395.5	913.833	17	5.81339	81.3874	11.6268	491	14	323.167	966.167	2700	94	81.387	35.609	NA	5.426	0.181	47.49	-136.596	A02	2	EGF	12	3	8	5.4265	A02_2_17	A02_2	45	-72.333	52.334	5.4265	747.977	934.257	1
A02_2_86	450.5	429.5	86	11.6064	661.567	23.2129	2119	1	450.5	429.5	0	8	0	0	NA	NA	NA	NA	NA	A02	2	EGF	0	1	86	0	A02_2_86	A02_2	0	0	0	0	0	0	9
A02_2_86	450.5	429.5	86	11.6064	661.567	23.2129	2120	2	451	430.5	30	0	1.118	1.118	NA	1.118	0.037	63.435	NA	A02	2	EGF	0	1	86	1.11803	A02_2_86	A02_2	0.5	0.5	1	1.11803	1.11803	2.91534	9
A02_2_86	450.5	429.5	86	11.6064	661.567	23.2129	2121	3	452	433	60	112	3.811	3.808	NA	2.693	0.09	68.199	4.764	A02	2	EGF	0	1	86	2.69258	A02_2_86	A02_2	1	1.5	3.5	2.69258	3.81062	5.4577	9
A02_2_86	450.5	429.5	86	11.6064	661.567	23.2129	2122	4	452	431	90	9	5.811	2.121	NA	2	0.067	-90	-158.199	A02	2	EGF	0	1	86	2	A02_2_86	A02_2	1.5	1.5	1.5	2	5.81062	7.73271	9
A02_2_86	450.5	429.5	86	11.6064	661.567	23.2129	2123	5	451.5	432	120	65	6.929	2.693	NA	1.118	0.037	116.565	-153.435	A02	2	EGF	0	1	86	1.11803	A02_2_86	A02_2	2	1	2.5	1.11803	6.92865	10.362	9
A02_2_86	450.5	429.5	86	11.6064	661.567	23.2129	2124	6	452.5	428.5	150	29	10.569	2.236	NA	3.64	0.121	-74.055	169.38	A02	2	EGF	0	1	86	3.64005	A02_2_86	A02_2	2.5	2	-1	3.64005	10.5687	14.6622	9
A02_2_86	450.5	429.5	86	11.6064	661.567	23.2129	2125	7	453.5	429.5	180	82	11.983	3	NA	1.414	0.047	45	119.055	A02	2	EGF	0	1	86	1.41421	A02_2_86	A02_2	3	3	0	1.41421	11.9829	19.1909	9
A02_2_86	450.5	429.5	86	11.6064	661.567	23.2129	2126	8	453	427.5	210	81	14.044	3.202	NA	2.062	0.069	-104.036	-149.036	A02	2	EGF	0	1	86	2.06155	A02_2_86	A02_2	3.5	2.5	-2	2.06155	14.0445	25.2013	9
A02_2_86	450.5	429.5	86	11.6064	661.567	23.2129	2127	9	455	427	240	10	16.106	5.148	NA	2.062	0.069	-14.036	90	A02	2	EGF	0	1	86	2.06155	A02_2_86	A02_2	4	4.5	-2.5	2.06155	16.106	33.6912	9
A02_2_86	450.5	429.5	86	11.6064	661.567	23.2129	2128	10	455.5	427.5	270	0	16.813	5.385	NA	0.707	0.024	45	59.036	A02	2	EGF	0	1	86	0.707107	A02_2_86	A02_2	4.5	5	-2	0.707107	16.8131	38.7277	9
A02_2_86	450.5	429.5	86	11.6064	661.567	23.2129	2129	11	454	427.5	300	3	18.313	4.031	NA	1.5	0.05	180	135	A02	2	EGF	0	1	86	1.5	A02_2_86	A02_2	5	3.5	-2	1.5	18.3131	45.3348	9
A02_2_86	450.5	429.5	86	11.6064	661.567	23.2129	2130	12	453	426.5	330	7	19.727	3.905	NA	1.414	0.047	-135	45	A02	2	EGF	0	1	86	1.41421	A02_2_86	A02_2	5.5	2.5	-3	1.41421	19.7273	52.6848	9
A02_2_86	450.5	429.5	86	11.6064	661.567	23.2129	2131	13	453.5	427	360	173	20.434	3.905	NA	0.707	0.024	45	180	A02	2	EGF	0	1	86	0.707107	A02_2_86	A02_2	6	3	-2.5	0.707107	20.4345	58.7326	9
A02_2_86	450.5	429.5	86	11.6064	661.567	23.2129	2132	14	449.5	431.5	390	0	26.455	2.236	NA	6.021	0.201	131.634	86.634	A02	2	EGF	0	1	86	6.0208	A02_2_86	A02_2	6.5	-1	2	6.0208	26.4552	66.3301	9
A02_2_86	450.5	429.5	86	11.6064	661.567	23.2129	2133	15	446.5	432.5	420	27	29.618	5	NA	3.162	0.105	161.565	29.932	A02	2	EGF	0	1	86	3.16228	A02_2_86	A02_2	7	-4	3	3.16228	29.6175	74.9474	9
A02_2_86	450.5	429.5	86	11.6064	661.567	23.2129	2134	16	443	432.5	450	113	33.118	8.078	NA	3.5	0.117	180	18.435	A02	2	EGF	0	1	86	3.5	A02_2_86	A02_2	7.5	-7.5	3	3.5	33.1175	84.5616	9
A02_2_86	450.5	429.5	86	11.6064	661.567	23.2129	2135	17	441.5	431.5	480	65	34.92	9.22	NA	1.803	0.06	-146.31	33.69	A02	2	EGF	0	1	86	1.80278	A02_2_86	A02_2	8	-9	2	1.80278	34.9203	94.7318	9
A02_2_86	450.5	429.5	86	11.6064	661.567	23.2129	2136	18	439	430	510	59	37.836	11.511	NA	2.915	0.097	-149.036	-2.726	A02	2	EGF	0	1	86	2.91548	A02_2_86	A02_2	8.5	-11.5	0.5	2.91548	37.8358	105.912	9
A02_2_86	450.5	429.5	86	11.6064	661.567	23.2129	2137	19	438.5	429.5	540	41	38.543	12	NA	0.707	0.024	-135	14.036	A02	2	EGF	0	1	86	0.707107	A02_2_86	A02_2	9	-12	0	0.707107	38.5429	118.331	9
A02_2_86	450.5	429.5	86	11.6064	661.567	23.2129	2138	20	440.5	433.5	570	72	43.015	10.77	NA	4.472	0.149	63.435	-161.565	A02	2	EGF	0	1	86	4.47214	A02_2_86	A02_2	9.5	-10	4	4.47214	43.015	130.306	9
A02_2_86	450.5	429.5	86	11.6064	661.567	23.2129	2139	21	441	435	600	66	44.596	10.977	NA	1.581	0.053	71.565	8.13	A02	2	EGF	0	1	86	1.58114	A02_2_86	A02_2	10	-9.5	5.5	1.58114	44.5962	146.871	9
A02_2_86	450.5	429.5	86	11.6064	661.567	23.2129	2140	22	437	435.5	630	166	48.627	14.773	NA	4.031	0.134	172.875	101.31	A02	2	EGF	0	1	86	4.03113	A02_2_86	A02_2	10.5	-13.5	6	4.03113	48.6273	158.722	9
A02_2_86	450.5	429.5	86	11.6064	661.567	23.2129	2141	23	438	433.5	660	118	50.863	13.124	NA	2.236	0.075	-63.435	123.69	A02	2	EGF	0	1	86	2.23607	A02_2_86	A02_2	11	-12.5	4	2.23607	50.8634	169.664	9
A02_2_86	450.5	429.5	86	11.6064	661.567	23.2129	2142	24	433	434.5	690	146	55.962	18.2	NA	5.099	0.17	168.69	-127.875	A02	2	EGF	0	1	86	5.09902	A02_2_86	A02_2	11.5	-17.5	5	5.09902	55.9624	179.097	9
A02_2_86	450.5	429.5	86	11.6064	661.567	23.2129	2143	25	432	437.5	720	159	59.125	20.156	NA	3.162	0.105	108.435	-60.255	A02	2	EGF	0	1	86	3.16228	A02_2_86	A02_2	12	-18.5	8	3.16228	59.1247	189.727	9
A02_2_86	450.5	429.5	86	11.6064	661.567	23.2129	2144	26	431	438.5	750	147	60.539	21.477	NA	1.414	0.047	135	26.565	A02	2	EGF	0	1	86	1.41421	A02_2_86	A02_2	12.5	-19.5	9	1.41421	60.5389	201.854	9
A02_2_86	450.5	429.5	86	11.6064	661.567	23.2129	2145	27	408.5	451.5	780	135	86.524	47.413	NA	25.986	0.866	149.982	14.982	A02	2	EGF	0	1	86	25.9856	A02_2_86	A02_2	13	-42	22	25.9856	86.5244	216.604	9
A02_2_86	450.5	429.5	86	11.6064	661.567	23.2129	2146	28	383	458.5	810	130	112.968	73.466	NA	26.443	0.881	164.65	14.668	A02	2	EGF	0	1	86	26.4433	A02_2_86	A02_2	13.5	-67.5	29	26.4433	112.968	227.266	9
A02_2_86	450.5	429.5	86	11.6064	661.567	23.2129	2147	29	365	454	840	140	131.522	88.941	NA	18.554	0.618	-165.964	29.386	A02	2	EGF	0	1	86	18.554	A02_2_86	A02_2	14	-85.5	24.5	18.554	131.522	240.653	9
A02_2_86	450.5	429.5	86	11.6064	661.567	23.2129	2148	30	360	454	870	53	136.522	93.758	NA	5	0.167	180	-14.036	A02	2	EGF	0	1	86	5	A02_2_86	A02_2	14.5	-90.5	24.5	5	136.522	255.338	9
A02_2_86	450.5	429.5	86	11.6064	661.567	23.2129	2149	31	358.5	456	900	142	139.022	95.741	NA	2.5	0.083	126.87	-53.13	A02	2	EGF	0	1	86	2.5	A02_2_86	A02_2	15	-92	26.5	2.5	139.022	271.561	9
A02_2_86	450.5	429.5	86	11.6064	661.567	23.2129	2150	32	346.5	462.5	930	101	152.669	109.11	NA	13.647	0.455	151.557	24.687	A02	2	EGF	0	1	86	13.6473	A02_2_86	A02_2	15.5	-104	33	13.6473	152.669	287.35	9
A02_2_86	450.5	429.5	86	11.6064	661.567	23.2129	2151	33	330	466.5	960	43	169.647	126.053	NA	16.978	0.566	166.373	14.816	A02	2	EGF	0	1	86	16.9779	A02_2_86	A02_2	16	-120.5	37	16.9779	169.647	300.034	9
A02_2_86	450.5	429.5	86	11.6064	661.567	23.2129	2152	34	300	457	990	122	201.115	152.992	NA	31.468	1.049	-162.429	31.198	A02	2	EGF	0	1	86	31.4682	A02_2_86	A02_2	16.5	-150.5	27.5	31.4682	201.115	315.77	9
A02_2_86	450.5	429.5	86	11.6064	661.567	23.2129	2153	35	298.5	434	1020	142	224.164	152.067	NA	23.049	0.768	-93.731	68.697	A02	2	EGF	0	1	86	23.0489	A02_2_86	A02_2	17	-152	4.5	23.0489	224.164	332.221	9
A02_2_86	450.5	429.5	86	11.6064	661.567	23.2129	2154	36	284	429.5	1050	92	239.346	166.5	NA	15.182	0.506	-162.759	-69.027	A02	2	EGF	0	1	86	15.1822	A02_2_86	A02_2	17.5	-166.5	0	15.1822	239.346	348.879	9
A02_2_86	450.5	429.5	86	11.6064	661.567	23.2129	2155	37	272.5	445.5	1080	79	259.05	178.718	NA	19.704	0.657	125.707	-71.535	A02	2	EGF	0	1	86	19.7041	A02_2_86	A02_2	18	-178	16	19.7041	259.05	364.058	9
A02_2_86	450.5	429.5	86	11.6064	661.567	23.2129	2156	38	291.5	419.5	1110	129	291.253	159.314	NA	32.202	1.073	-53.842	-179.549	A02	2	EGF	0	1	86	32.2025	A02_2_86	A02_2	18.5	-159	-10	32.2025	291.253	382.541	9
A02_2_86	450.5	429.5	86	11.6064	661.567	23.2129	2157	39	262.5	441	1140	101	327.353	188.351	NA	36.101	1.203	143.448	-162.711	A02	2	EGF	0	1	86	36.1006	A02_2_86	A02_2	19	-188	11.5	36.1006	327.353	400.275	9
A02_2_86	450.5	429.5	86	11.6064	661.567	23.2129	2158	40	251	486.5	1170	18	374.284	207.483	NA	46.931	1.564	104.184	-39.263	A02	2	EGF	0	1	86	46.9308	A02_2_86	A02_2	19.5	-199.5	57	46.9308	374.284	416.697	9
A02_2_86	450.5	429.5	86	11.6064	661.567	23.2129	2159	41	290.5	488.5	1200	123	413.835	170.532	NA	39.551	1.318	2.899	-101.286	A02	2	EGF	0	1	86	39.5506	A02_2_86	A02_2	20	-160	59	39.5506	413.835	432.267	9
A02_2_86	450.5	429.5	86	11.6064	661.567	23.2129	2160	42	312.5	476.5	1230	49	438.895	145.784	NA	25.06	0.835	-28.61	-31.509	A02	2	EGF	0	1	86	25.0599	A02_2_86	A02_2	20.5	-138	47	25.0599	438.895	449.015	9
A02_2_86	450.5	429.5	86	11.6064	661.567	23.2129	2161	43	321.5	469	1260	132	450.61	134.912	NA	11.715	0.391	-39.806	-11.195	A02	2	EGF	0	1	86	11.7154	A02_2_86	A02_2	21	-129	39.5	11.7154	450.61	460.196	9
A02_2_86	450.5	429.5	86	11.6064	661.567	23.2129	2162	44	330.5	454	1290	29	468.103	122.476	NA	17.493	0.583	-59.036	-19.231	A02	2	EGF	0	1	86	17.4929	A02_2_86	A02_2	21.5	-120	24.5	17.4929	468.103	472.845	9
A02_2_86	450.5	429.5	86	11.6064	661.567	23.2129	2163	45	334	445	1320	32	477.76	117.527	NA	9.657	0.322	-68.749	-9.713	A02	2	EGF	0	1	86	9.6566	A02_2_86	A02_2	22	-116.5	15.5	9.6566	477.76	486.307	9
A02_2_86	450.5	429.5	86	11.6064	661.567	23.2129	2164	46	342	440	1350	190	487.194	109.007	NA	9.434	0.314	-32.005	36.744	A02	2	EGF	0	1	86	9.43398	A02_2_86	A02_2	22.5	-108.5	10.5	9.43398	487.194	499.349	9
A02_2_86	450.5	429.5	86	11.6064	661.567	23.2129	2165	47	353.5	432	1380	159	501.203	97.032	NA	14.009	0.467	-34.824	-2.819	A02	2	EGF	0	1	86	14.0089	A02_2_86	A02_2	23	-97	2.5	14.0089	501.203	512.355	9
A02_2_86	450.5	429.5	86	11.6064	661.567	23.2129	2166	48	360	428.5	1410	146	508.585	90.506	NA	7.382	0.246	-28.301	6.524	A02	2	EGF	0	1	86	7.38241	A02_2_86	A02_2	23.5	-90.5	-1	7.38241	508.585	523.624	9
A02_2_86	450.5	429.5	86	11.6064	661.567	23.2129	2167	49	382.5	423.5	1440	27	531.634	68.264	NA	23.049	0.768	-12.529	15.772	A02	2	EGF	0	1	86	23.0489	A02_2_86	A02_2	24	-68	-6	23.0489	531.634	533.723	9
A02_2_86	450.5	429.5	86	11.6064	661.567	23.2129	2168	50	407	429.5	1470	142	556.858	43.5	NA	25.224	0.841	13.761	26.29	A02	2	EGF	0	1	86	25.224	A02_2_86	A02_2	24.5	-43.5	0	25.224	556.858	545.906	9
A02_2_86	450.5	429.5	86	11.6064	661.567	23.2129	2169	51	412.5	435.5	1500	55	564.997	38.471	NA	8.139	0.271	47.49	33.729	A02	2	EGF	0	1	86	8.13941	A02_2_86	A02_2	25	-38	6	8.13941	564.997	555.375	9
A02_2_86	450.5	429.5	86	11.6064	661.567	23.2129	2170	52	420	445	1530	144	577.101	34.213	NA	12.104	0.403	51.71	4.22	A02	2	EGF	0	1	86	12.1037	A02_2_86	A02_2	25.5	-30.5	15.5	12.1037	577.101	564.685	9
A02_2_86	450.5	429.5	86	11.6064	661.567	23.2129	2171	53	431.5	458.5	1560	59	594.835	34.67	NA	17.734	0.591	49.574	-2.136	A02	2	EGF	0	1	86	17.7341	A02_2_86	A02_2	26	-19	29	17.7341	594.835	577.476	9
A02_2_86	450.5	429.5	86	11.6064	661.567	23.2129	2172	54	434.5	472.5	1590	63	609.153	45.88	NA	14.318	0.477	77.905	28.331	A02	2	EGF	0	1	86	14.3178	A02_2_86	A02_2	26.5	-16	43	14.3178	609.153	588.228	9
A02_2_86	450.5	429.5	86	11.6064	661.567	23.2129	2173	55	425.5	486.5	1620	11	625.796	62.241	NA	16.643	0.555	122.735	44.83	A02	2	EGF	0	1	86	16.6433	A02_2_86	A02_2	27	-25	57	16.6433	625.796	599.715	9
A02_2_86	450.5	429.5	86	11.6064	661.567	23.2129	2174	56	412	473.5	1650	147	644.538	58.466	NA	18.742	0.625	-136.081	101.184	A02	2	EGF	0	1	86	18.7417	A02_2_86	A02_2	27.5	-38.5	44	18.7417	644.538	607.017	9
A02_2_86	450.5	429.5	86	11.6064	661.567	23.2129	2175	57	395	472.5	1680	94	661.567	70.209	NA	17.029	0.568	-176.634	-40.553	A02	2	EGF	0	1	86	17.0294	A02_2_86	A02_2	28	-55.5	43	17.0294	661.567	617.937	9
A02_2_86	450.5	429.5	90	9.34692	224.326	18.6938	2230	1	390.5	461	1710	102	0	0	NA	NA	NA	NA	NA	A02	2	EGF	86	2	86	0	A02_2_90	A02_2	28.5	-60	31.5	12.3491	673.916	626.556	9
A02_2_86	450.5	429.5	90	9.34692	224.326	18.6938	2231	2	380.5	472	1740	152	14.866	14.866	NA	14.866	0.496	132.274	NA	A02	2	EGF	86	2	86	14.8661	A02_2_90	A02_2	29	-70	42.5	14.8661	688.782	637.425	9
A02_2_86	450.5	429.5	90	9.34692	224.326	18.6938	2232	3	387	483	1770	143	27.643	22.277	NA	12.777	0.426	59.421	-72.853	A02	2	EGF	86	2	86	12.7769	A02_2_90	A02_2	29.5	-63.5	53.5	12.7769	701.559	648.847	9
A02_2_86	450.5	429.5	90	9.34692	224.326	18.6938	2233	4	400.5	474	1800	53	43.868	16.401	NA	16.225	0.541	-33.69	-93.111	A02	2	EGF	86	2	86	16.225	A02_2_90	A02_2	30	-50	44.5	16.225	717.784	658.843	9
A02_2_86	450.5	429.5	90	9.34692	224.326	18.6938	2234	5	405.5	477	1830	135	49.699	21.932	NA	5.831	0.194	30.964	64.654	A02	2	EGF	86	2	86	5.83095	A02_2_90	A02_2	30.5	-45	47.5	5.83095	723.615	668.678	9
A02_2_86	450.5	429.5	90	9.34692	224.326	18.6938	2235	6	413.5	476.5	1860	89	57.715	27.735	NA	8.016	0.267	-3.576	-34.54	A02	2	EGF	86	2	86	8.01561	A02_2_90	A02_2	31	-37	47	8.01561	731.631	677.045	9
A02_2_86	450.5	429.5	90	9.34692	224.326	18.6938	2236	7	426.5	475.5	1890	159	70.753	38.81	NA	13.038	0.435	-4.399	-0.822	A02	2	EGF	86	2	86	13.0384	A02_2_90	A02_2	31.5	-24	46	13.0384	744.669	684.843	9
A02_2_86	450.5	429.5	90	9.34692	224.326	18.6938	2237	8	436	477.5	1920	156	80.461	48.399	NA	9.708	0.324	11.889	16.287	A02	2	EGF	86	2	86	9.70824	A02_2_90	A02_2	32	-14.5	48	9.70824	754.378	693.891	9
A02_2_86	450.5	429.5	90	9.34692	224.326	18.6938	2238	9	446.5	482	1950	110	91.885	59.808	NA	11.424	0.381	23.199	11.31	A02	2	EGF	86	2	86	11.4237	A02_2_90	A02_2	32.5	-4	52.5	11.4237	765.801	704.217	9
A02_2_86	450.5	429.5	90	9.34692	224.326	18.6938	2239	10	445.5	485	1980	103	95.047	60.008	NA	3.162	0.105	108.435	85.236	A02	2	EGF	86	2	86	3.16228	A02_2_90	A02_2	33	-5	55.5	3.16228	768.963	714.673	9
A02_2_86	450.5	429.5	90	9.34692	224.326	18.6938	2240	11	441	486.5	2010	141	99.791	56.573	NA	4.743	0.158	161.565	53.13	A02	2	EGF	86	2	86	4.74342	A02_2_90	A02_2	33.5	-9.5	57	4.74342	773.707	726.192	9
A02_2_86	450.5	429.5	90	9.34692	224.326	18.6938	2241	12	440.5	485.5	2040	143	100.909	55.68	NA	1.118	0.037	-116.565	81.87	A02	2	EGF	86	2	86	1.11803	A02_2_90	A02_2	34	-10	56	1.11803	774.825	737.872	9
A02_2_86	450.5	429.5	90	9.34692	224.326	18.6938	2242	13	435	484	2070	98	106.609	50.092	NA	5.701	0.19	-164.745	-48.18	A02	2	EGF	86	2	86	5.70088	A02_2_90	A02_2	34.5	-15.5	54.5	5.70088	780.526	748.369	9
A02_2_86	450.5	429.5	90	9.34692	224.326	18.6938	2243	14	430.5	483.5	2100	104	111.137	45.894	NA	4.528	0.151	-173.66	-8.915	A02	2	EGF	86	2	86	4.52769	A02_2_90	A02_2	35	-20	54	4.52769	785.053	758.558	9
A02_2_86	450.5	429.5	90	9.34692	224.326	18.6938	2244	15	420	472	2130	144	126.71	31.484	NA	15.572	0.519	-132.397	41.262	A02	2	EGF	86	2	86	15.5724	A02_2_90	A02_2	35.5	-30.5	42.5	15.5724	800.626	771.52	9
A02_2_86	450.5	429.5	90	9.34692	224.326	18.6938	2245	16	412.5	469	2160	89	134.787	23.409	NA	8.078	0.269	-158.199	-25.801	A02	2	EGF	86	2	86	8.07775	A02_2_90	A02_2	36	-38	39.5	8.07775	808.704	781.267	9
A02_2_86	450.5	429.5	90	9.34692	224.326	18.6938	2246	17	402.5	475	2190	149	146.449	18.439	NA	11.662	0.389	149.036	-52.765	A02	2	EGF	86	2	86	11.6619	A02_2_90	A02_2	36.5	-48	45.5	11.6619	820.366	792.423	9
A02_2_86	450.5	429.5	90	9.34692	224.326	18.6938	2247	18	399	471	2220	86	151.764	13.124	NA	5.315	0.177	-131.186	79.778	A02	2	EGF	86	2	86	5.31507	A02_2_90	A02_2	37	-51.5	41.5	5.31507	825.681	802.586	9
A02_2_86	450.5	429.5	90	9.34692	224.326	18.6938	2248	19	387.5	461	2250	65	167.004	3	NA	15.24	0.508	-138.991	-7.805	A02	2	EGF	86	2	86	15.2398	A02_2_90	A02_2	37.5	-63	31.5	15.2398	840.92	811.541	9
A02_2_86	450.5	429.5	90	9.34692	224.326	18.6938	2249	20	374.5	452	2280	160	182.815	18.358	NA	15.811	0.527	-145.305	-6.314	A02	2	EGF	86	2	86	15.8114	A02_2_90	A02_2	38	-76	22.5	15.8114	856.732	821.331	9
A02_2_86	450.5	429.5	90	9.34692	224.326	18.6938	2250	21	351	444.5	2310	132	207.483	42.808	NA	24.668	0.822	-162.3	-16.995	A02	2	EGF	86	2	86	24.6678	A02_2_90	A02_2	38.5	-99.5	15	24.6678	881.4	830.565	9
A02_2_86	450.5	429.5	90	9.34692	224.326	18.6938	2251	22	341.5	440	2340	107	217.995	53.31	NA	10.512	0.35	-154.654	7.646	A02	2	EGF	86	2	86	10.5119	A02_2_90	A02_2	39	-109	10.5	10.5119	891.911	839.079	9
A02_2_86	450.5	429.5	90	9.34692	224.326	18.6938	2252	23	341	440	2370	152	218.495	53.77	NA	0.5	0.017	180	-25.346	A02	2	EGF	86	2	86	0.5	A02_2_90	A02_2	39.5	-109.5	10.5	0.5	892.411	848.097	9
A02_2_86	450.5	429.5	90	9.34692	224.326	18.6938	2253	24	346	443	2400	108	224.326	48.003	NA	5.831	0.194	30.964	-149.036	A02	2	EGF	86	2	86	5.83095	A02_2_90	A02_2	40	-104.5	13.5	5.83095	898.242	858.034	9
A02_2_86	450.5	429.5	92	8.02394	128.383	16.0479	2270	1	346.5	441	2430	146	0	0	NA	NA	NA	NA	NA	A02	2	EGF	90	3	86	0	A02_2_92	A02_2	40.5	-104	11.5	2.06155	900.304	866.717	9
A02_2_86	450.5	429.5	92	8.02394	128.383	16.0479	2271	2	356.5	441	2460	159	10	10	NA	10	0.333	0	NA	A02	2	EGF	90	3	86	10	A02_2_92	A02_2	41	-94	11.5	10	910.304	876.492	9
A02_2_86	450.5	429.5	92	8.02394	128.383	16.0479	2272	3	365	440	2490	121	18.559	18.527	NA	8.559	0.285	-6.71	-6.71	A02	2	EGF	90	3	86	8.55862	A02_2_92	A02_2	41.5	-85.5	10.5	8.55862	918.863	884.856	9
A02_2_86	450.5	429.5	92	8.02394	128.383	16.0479	2273	4	363	428.5	2520	85	30.231	20.7	NA	11.673	0.389	-99.866	-93.156	A02	2	EGF	90	3	86	11.6726	A02_2_92	A02_2	42	-87.5	-1	11.6726	930.535	903.499	9
A02_2_86	450.5	429.5	92	8.02394	128.383	16.0479	2274	5	358	419	2550	145	40.967	24.824	NA	10.735	0.358	-117.759	-17.893	A02	2	EGF	90	3	86	10.7355	A02_2_92	A02_2	42.5	-92.5	-10.5	10.7355	941.271	901.906	9
A02_2_86	450.5	429.5	92	8.02394	128.383	16.0479	2275	6	357.5	421.5	2580	63	43.516	22.389	NA	2.55	0.085	101.31	-140.932	A02	2	EGF	90	3	86	2.54951	A02_2_92	A02_2	43	-93	-8	2.54951	943.82	907.502	9
A02_2_86	450.5	429.5	92	8.02394	128.383	16.0479	2276	7	350	423.5	2610	144	51.278	17.847	NA	7.762	0.259	165.069	63.759	A02	2	EGF	90	3	86	7.76209	A02_2_92	A02_2	43.5	-100.5	-6	7.76209	951.582	914.205	9
A02_2_86	450.5	429.5	92	8.02394	128.383	16.0479	2277	8	340	422.5	2640	132	61.328	19.609	NA	10.05	0.335	-174.289	20.642	A02	2	EGF	90	3	86	10.0499	A02_2_92	A02_2	44	-110.5	-7	10.0499	961.632	920.973	9
A02_2_86	450.5	429.5	92	8.02394	128.383	16.0479	2278	9	336.5	421.5	2670	74	64.968	21.915	NA	3.64	0.121	-164.055	10.235	A02	2	EGF	90	3	86	3.64005	A02_2_92	A02_2	44.5	-114	-8	3.64005	965.272	927.795	9
A02_2_86	450.5	429.5	92	8.02394	128.383	16.0479	2279	10	335.5	426.5	2700	144	70.067	18.2	NA	5.099	0.17	101.31	-94.635	A02	2	EGF	90	3	86	5.09902	A02_2_92	A02_2	45	-115	-3	5.09902	970.371	934.257	9
A02_2_86	450.5	429.5	92	8.02394	128.383	16.0479	2280	11	336	436	2730	32	79.58	11.63	NA	9.513	0.317	86.987	-14.323	A02	2	EGF	90	3	86	9.51315	A02_2_92	A02_2	45.5	-114.5	6.5	9.51315	979.884	948.573	9
A02_2_86	450.5	429.5	92	8.02394	128.383	16.0479	2281	12	336	450.5	2760	157	94.08	14.16	NA	14.5	0.483	90	3.013	A02	2	EGF	90	3	86	14.5	A02_2_92	A02_2	46	-114.5	21	14.5	994.384	956.612	9
A02_2_86	450.5	429.5	92	8.02394	128.383	16.0479	2282	13	346.5	458.5	2790	44	107.281	17.5	NA	13.2	0.44	37.304	-52.696	A02	2	EGF	90	3	86	13.2004	A02_2_92	A02_2	46.5	-104	29	13.2004	1007.58	963.653	9
A02_2_86	450.5	429.5	92	8.02394	128.383	16.0479	2283	14	356	462.5	2820	140	117.589	23.505	NA	10.308	0.344	22.834	-14.47	A02	2	EGF	90	3	86	10.3078	A02_2_92	A02_2	47	-94.5	33	10.3078	1017.89	970.913	9
A02_2_86	450.5	429.5	92	8.02394	128.383	16.0479	2284	15	362.5	458.5	2850	34	125.221	23.712	NA	7.632	0.254	-31.608	-54.441	A02	2	EGF	90	3	86	7.63217	A02_2_92	A02_2	47.5	-88	29	7.63217	1025.52	977.019	9
A02_2_86	450.5	429.5	92	8.02394	128.383	16.0479	2285	16	365.5	459.5	2880	92	128.383	26.519	NA	3.162	0.105	18.435	50.042	A02	2	EGF	90	3	86	3.16228	A02_2_92	A02_2	48	-85	30	3.16228	1028.69	985.505	9
A02_5_1	1083.33	445.333	1	14.4123	720.613	28.8245	1	1	1083.33	445.333	0	131	0	0	NA	NA	NA	NA	NA	A02	5	EGF	0	1	1	0	A02_5_1	A02_5	0	0	0	0	0	0	4
A02_5_1	1083.33	445.333	1	14.4123	720.613	28.8245	2	2	1087.33	450.667	30	36	6.667	6.667	NA	6.667	0.222	53.13	NA	A02	5	EGF	0	1	1	6.6672	A02_5_1	A02_5	0.5	4	5.334	6.6672	6.6672	2.91534	4
A02_5_1	1083.33	445.333	1	14.4123	720.613	28.8245	3	3	1084.67	452	60	17	9.648	6.799	NA	2.981	0.099	153.435	100.305	A02	5	EGF	0	1	1	2.98068	A02_5_1	A02_5	1	1.334	6.667	2.98068	9.64788	5.4577	4
A02_5_1	1083.33	445.333	1	14.4123	720.613	28.8245	4	4	1084.67	452	90	0	9.648	6.799	NA	0	0	0	-153.435	A02	5	EGF	0	1	1	0	A02_5_1	A02_5	1.5	1.334	6.667	0	9.64788	7.73271	4
A02_5_1	1083.33	445.333	1	14.4123	720.613	28.8245	5	5	1084.67	445.333	120	101	16.315	1.333	NA	6.667	0.222	-90	-90	A02	5	EGF	0	1	1	6.667	A02_5_1	A02_5	2	1.334	0	6.667	16.3149	10.362	4
A02_5_1	1083.33	445.333	1	14.4123	720.613	28.8245	6	6	1080.67	452	150	123	24.089	7.18	NA	7.775	0.259	120.964	-149.036	A02	5	EGF	0	1	1	7.77489	A02_5_1	A02_5	2.5	-2.666	6.667	7.77489	24.0898	14.6622	4
A02_5_1	1083.33	445.333	1	14.4123	720.613	28.8245	7	7	1083.33	449.333	180	95	27.861	4	NA	3.771	0.126	-45	-165.964	A02	5	EGF	0	1	1	3.771	A02_5_1	A02_5	3	0	4	3.771	27.8608	19.1909	4
A02_5_1	1083.33	445.333	1	14.4123	720.613	28.8245	8	8	1079.33	452	210	58	32.668	7.775	NA	4.807	0.16	146.31	-168.69	A02	5	EGF	0	1	1	4.80759	A02_5_1	A02_5	3.5	-4	6.667	4.80759	32.6684	25.2013	4
A02_5_1	1083.33	445.333	1	14.4123	720.613	28.8245	9	9	1083.33	449.333	240	114	37.475	4	NA	4.807	0.16	-33.69	-180	A02	5	EGF	0	1	1	4.80759	A02_5_1	A02_5	4	0	4	4.80759	37.4759	33.6912	4
A02_5_1	1083.33	445.333	1	14.4123	720.613	28.8245	10	10	1080.67	450.667	270	8	40.457	5.963	NA	2.981	0.099	153.435	-172.875	A02	5	EGF	0	1	1	2.98113	A02_5_1	A02_5	4.5	-2.666	5.334	2.98113	40.4571	38.7277	4
A02_5_1	1083.33	445.333	1	14.4123	720.613	28.8245	11	11	1080.67	450.667	300	94	40.457	5.963	NA	0	0	0	-153.435	A02	5	EGF	0	1	1	0	A02_5_1	A02_5	5	-2.666	5.334	0	40.4571	45.3348	4
A02_5_1	1083.33	445.333	1	14.4123	720.613	28.8245	12	12	1080.67	449.333	330	91	41.79	4.807	NA	1.333	0.044	-90	-90	A02	5	EGF	0	1	1	1.334	A02_5_1	A02_5	5.5	-2.666	4	1.334	41.7911	52.6848	4
A02_5_1	1083.33	445.333	1	14.4123	720.613	28.8245	13	13	1078	446.667	360	69	45.561	5.497	NA	3.771	0.126	-135	-45	A02	5	EGF	0	1	1	3.771	A02_5_1	A02_5	6	-5.333	1.334	3.771	45.5621	58.7326	4
A02_5_1	1083.33	445.333	1	14.4123	720.613	28.8245	14	14	1072.67	438.667	390	137	55.176	12.579	NA	9.615	0.32	-123.69	11.31	A02	5	EGF	0	1	1	9.61462	A02_5_1	A02_5	6.5	-10.666	-6.666	9.61462	55.1767	66.3301	4
A02_5_1	1083.33	445.333	1	14.4123	720.613	28.8245	15	15	1068.67	440	420	165	59.393	15.606	NA	4.216	0.141	161.565	-74.745	A02	5	EGF	0	1	1	4.21626	A02_5_1	A02_5	7	-14.666	-5.333	4.21626	59.393	74.9474	4
A02_5_1	1083.33	445.333	1	14.4123	720.613	28.8245	16	16	1059.33	424	450	163	77.916	32.111	NA	18.523	0.617	-120.256	78.179	A02	5	EGF	0	1	1	18.5236	A02_5_1	A02_5	7.5	-24	-21.333	18.5236	77.9165	84.5616	4
A02_5_1	1083.33	445.333	1	14.4123	720.613	28.8245	17	17	1035.33	416	480	120	103.214	56.253	NA	25.298	0.843	-161.565	-41.309	A02	5	EGF	0	1	1	25.2982	A02_5_1	A02_5	8	-48	-29.333	25.2982	103.215	94.7318	4
A02_5_1	1083.33	445.333	1	14.4123	720.613	28.8245	18	18	1028.67	406.667	510	138	114.684	66.959	NA	11.47	0.382	-125.538	36.027	A02	5	EGF	0	1	1	11.4691	A02_5_1	A02_5	8.5	-54.666	-38.666	11.4691	114.684	105.912	4
A02_5_1	1083.33	445.333	1	14.4123	720.613	28.8245	19	19	1015.33	388	540	157	137.623	88.944	NA	22.94	0.765	-125.538	0	A02	5	EGF	0	1	1	22.9402	A02_5_1	A02_5	9	-68	-57.333	22.9402	137.624	118.331	4
A02_5_1	1083.33	445.333	1	14.4123	720.613	28.8245	20	20	996.667	393.333	570	54	157.037	101.07	NA	19.414	0.647	164.055	-70.408	A02	5	EGF	0	1	1	19.4129	A02_5_1	A02_5	9.5	-86.666	-52	19.4129	157.037	130.306	4
A02_5_1	1083.33	445.333	1	14.4123	720.613	28.8245	21	21	968.667	380	600	34	188.05	131.973	NA	31.013	1.034	-154.537	41.409	A02	5	EGF	0	1	1	31.0124	A02_5_1	A02_5	10	-114.666	-65.333	31.0124	188.049	146.871	4
A02_5_1	1083.33	445.333	1	14.4123	720.613	28.8245	22	22	971.333	357.333	630	170	210.873	142.436	NA	22.823	0.761	-83.29	71.246	A02	5	EGF	0	1	1	22.8232	A02_5_1	A02_5	10.5	-112	-88	22.8232	210.873	158.722	4
A02_5_1	1083.33	445.333	1	14.4123	720.613	28.8245	23	23	967.333	344	660	102	224.793	154.027	NA	13.92	0.464	-106.699	-23.409	A02	5	EGF	0	1	1	13.9201	A02_5_1	A02_5	11	-116	-101.333	13.9201	224.793	169.664	4
A02_5_1	1083.33	445.333	1	14.4123	720.613	28.8245	24	24	950	353.333	690	80	244.479	161.993	NA	19.686	0.656	151.699	-101.602	A02	5	EGF	0	1	1	19.686	A02_5_1	A02_5	11.5	-133.333	-92	19.686	244.479	179.097	4
A02_5_1	1083.33	445.333	1	14.4123	720.613	28.8245	25	25	915.333	353.333	720	40	279.146	191.541	NA	34.667	1.156	180	28.301	A02	5	EGF	0	1	1	34.667	A02_5_1	A02_5	12	-168	-92	34.667	279.146	189.727	4
A02_5_1	1083.33	445.333	1	14.4123	720.613	28.8245	26	26	904.667	366.667	750	100	296.221	195.218	NA	17.075	0.569	128.66	-51.34	A02	5	EGF	0	1	1	17.0751	A02_5_1	A02_5	12.5	-178.666	-78.666	17.0751	296.221	201.854	4
A02_5_1	1083.33	445.333	1	14.4123	720.613	28.8245	27	27	886	382.667	780	44	320.806	207.045	NA	24.585	0.82	139.399	10.739	A02	5	EGF	0	1	1	24.5857	A02_5_1	A02_5	13	-197.333	-62.666	24.5857	320.806	216.604	4
A02_5_1	1083.33	445.333	1	14.4123	720.613	28.8245	28	28	864.667	388	810	53	342.796	226.058	NA	21.99	0.733	165.964	26.565	A02	5	EGF	0	1	1	21.9895	A02_5_1	A02_5	13.5	-218.666	-57.333	21.9895	342.796	227.266	4
A02_5_1	1083.33	445.333	1	14.4123	720.613	28.8245	29	29	878	353.333	840	36	379.939	225.002	NA	37.142	1.238	-68.962	125.074	A02	5	EGF	0	1	1	37.1426	A02_5_1	A02_5	14	-205.333	-92	37.1426	379.939	240.653	4
A02_5_1	1083.33	445.333	1	14.4123	720.613	28.8245	30	30	843.333	342.667	870	43	416.209	261.037	NA	36.271	1.209	-162.897	-93.935	A02	5	EGF	0	1	1	36.2707	A02_5_1	A02_5	14.5	-240	-102.666	36.2707	416.209	255.338	4
A02_5_1	1083.33	445.333	1	14.4123	720.613	28.8245	31	31	864.667	313.333	900	162	452.48	255.419	NA	36.271	1.209	-53.973	108.925	A02	5	EGF	0	1	1	36.2715	A02_5_1	A02_5	15	-218.666	-132	36.2715	452.481	271.561	4
A02_5_1	1083.33	445.333	1	14.4123	720.613	28.8245	32	32	851.333	344	930	95	485.92	253.165	NA	33.44	1.115	113.499	167.471	A02	5	EGF	0	1	1	33.4404	A02_5_1	A02_5	15.5	-232	-101.333	33.4404	485.921	287.35	4
A02_5_1	1083.33	445.333	1	14.4123	720.613	28.8245	33	33	867.333	329.333	960	126	507.625	245.177	NA	21.705	0.724	-42.51	-156.009	A02	5	EGF	0	1	1	21.7053	A02_5_1	A02_5	16	-216	-116	21.7053	507.626	300.034	4
A02_5_1	1083.33	445.333	1	14.4123	720.613	28.8245	34	34	898	306.667	990	167	545.759	231.467	NA	38.134	1.271	-36.469	6.041	A02	5	EGF	0	1	1	38.1341	A02_5_1	A02_5	16.5	-185.333	-138.666	38.1341	545.761	315.77	4
A02_5_1	1083.33	445.333	1	14.4123	720.613	28.8245	35	35	880.667	304	1020	63	563.296	247.081	NA	17.537	0.585	-171.254	-134.785	A02	5	EGF	0	1	1	17.537	A02_5_1	A02_5	17	-202.666	-141.333	17.537	563.298	332.221	4
A02_5_1	1083.33	445.333	1	14.4123	720.613	28.8245	36	36	906	312	1050	131	589.863	221.867	NA	26.566	0.886	17.526	-171.221	A02	5	EGF	0	1	1	26.5662	A02_5_1	A02_5	17.5	-177.333	-133.333	26.5662	589.864	348.879	4
A02_5_1	1083.33	445.333	1	14.4123	720.613	28.8245	37	37	910	306.667	1080	127	596.53	221.975	NA	6.667	0.222	-53.13	-70.656	A02	5	EGF	0	1	1	6.6664	A02_5_1	A02_5	18	-173.333	-138.666	6.6664	596.53	364.058	4
A02_5_1	1083.33	445.333	1	14.4123	720.613	28.8245	38	38	950	302.667	1110	105	636.729	195.273	NA	40.2	1.34	-5.711	47.42	A02	5	EGF	0	1	1	40.1995	A02_5_1	A02_5	18.5	-133.333	-142.666	40.1995	636.73	382.541	4
A02_5_1	1083.33	445.333	1	14.4123	720.613	28.8245	39	39	948.667	288	1140	154	651.456	207.096	NA	14.727	0.491	-95.194	-89.484	A02	5	EGF	0	1	1	14.7274	A02_5_1	A02_5	19	-134.666	-157.333	14.7274	651.457	400.275	4
A02_5_1	1083.33	445.333	1	14.4123	720.613	28.8245	40	40	956.667	278.667	1170	142	663.749	209.338	NA	12.293	0.41	-49.399	45.796	A02	5	EGF	0	1	1	12.2925	A02_5_1	A02_5	19.5	-126.666	-166.666	12.2925	663.75	416.697	4
A02_5_1	1083.33	445.333	1	14.4123	720.613	28.8245	41	41	956.667	278.667	1200	139	663.749	209.338	NA	0	0	0	49.399	A02	5	EGF	0	1	1	0	A02_5_1	A02_5	20	-126.666	-166.666	0	663.75	432.267	4
A02_5_1	1083.33	445.333	1	14.4123	720.613	28.8245	42	42	955.333	284	1230	155	669.246	205.943	NA	5.497	0.183	104.036	104.036	A02	5	EGF	0	1	1	5.49731	A02_5_1	A02_5	20.5	-128	-161.333	5.49731	669.247	449.015	4
A02_5_1	1083.33	445.333	1	14.4123	720.613	28.8245	43	43	951.333	289.333	1260	137	675.913	204.353	NA	6.667	0.222	126.87	22.834	A02	5	EGF	0	1	1	6.6664	A02_5_1	A02_5	21	-132	-156	6.6664	675.913	460.196	4
A02_5_1	1083.33	445.333	1	14.4123	720.613	28.8245	44	44	950	290.667	1290	139	677.799	204.205	NA	1.886	0.063	135	8.13	A02	5	EGF	0	1	1	1.88585	A02_5_1	A02_5	21.5	-133.333	-154.666	1.88585	677.799	472.845	4
A02_5_1	1083.33	445.333	1	14.4123	720.613	28.8245	45	45	946	277.333	1320	146	691.719	216.99	NA	13.92	0.464	-106.699	118.301	A02	5	EGF	0	1	1	13.921	A02_5_1	A02_5	22	-137.333	-168	13.921	691.72	486.307	4
A02_5_1	1083.33	445.333	1	14.4123	720.613	28.8245	46	46	940.667	261.333	1350	145	708.585	232.83	NA	16.865	0.562	-108.435	-1.736	A02	5	EGF	0	1	1	16.8654	A02_5_1	A02_5	22.5	-142.666	-184	16.8654	708.586	499.349	4
A02_5_1	1083.33	445.333	1	14.4123	720.613	28.8245	47	47	938	257.333	1380	142	713.392	237.625	NA	4.807	0.16	-123.69	-15.255	A02	5	EGF	0	1	1	4.80759	A02_5_1	A02_5	23	-145.333	-188	4.80759	713.393	512.355	4
A02_5_1	1083.33	445.333	1	14.4123	720.613	28.8245	48	48	939.333	258.667	1410	104	715.278	235.755	NA	1.886	0.063	45	168.69	A02	5	EGF	0	1	1	1.88585	A02_5_1	A02_5	23.5	-144	-186.666	1.88585	715.279	523.624	4
A02_5_1	1083.33	445.333	1	14.4123	720.613	28.8245	49	49	942	258.667	1440	104	717.944	234.136	NA	2.667	0.089	0	-45	A02	5	EGF	0	1	1	2.667	A02_5_1	A02_5	24	-141.333	-186.666	2.667	717.946	533.723	4
A02_5_1	1083.33	445.333	1	14.4123	720.613	28.8245	50	50	942	256	1470	85	720.611	236.267	NA	2.667	0.089	-90	-90	A02	5	EGF	0	1	1	2.667	A02_5_1	A02_5	24.5	-141.333	-189.333	2.667	720.613	545.906	4
A02_5_1	1083.33	445.333	2	7.81266	296.881	15.6253	51	1	920.667	256	1500	247	0	0	NA	NA	NA	NA	NA	A02	5	EGF	1	2	1	0	A02_5_2	A02_5	25	-162.666	-189.333	21.333	741.946	555.375	4
A02_5_1	1083.33	445.333	2	7.81266	296.881	15.6253	52	2	912.667	250.667	1530	115	9.615	9.615	NA	9.615	0.32	-146.31	NA	A02	5	EGF	1	2	1	9.61462	A02_5_2	A02_5	25.5	-170.666	-194.666	9.61462	751.561	564.685	4
A02_5_1	1083.33	445.333	2	7.81266	296.881	15.6253	53	3	904.667	257.333	1560	110	20.028	16.055	NA	10.414	0.347	140.194	-73.496	A02	5	EGF	1	2	1	10.4132	A02_5_2	A02_5	26	-178.666	-188	10.4132	761.974	577.476	4
A02_5_1	1083.33	445.333	2	7.81266	296.881	15.6253	54	4	899.333	258.667	1590	136	25.526	21.499	NA	5.497	0.183	165.964	25.769	A02	5	EGF	1	2	1	5.49828	A02_5_2	A02_5	26.5	-184	-186.666	5.49828	767.472	588.228	4
A02_5_1	1083.33	445.333	2	7.81266	296.881	15.6253	55	5	892.667	254.667	1620	146	33.301	28.032	NA	7.775	0.259	-149.036	45	A02	5	EGF	1	2	1	7.77403	A02_5_2	A02_5	27	-190.666	-190.666	7.77403	775.246	599.715	4
A02_5_1	1083.33	445.333	2	7.81266	296.881	15.6253	56	6	888.667	256	1650	136	37.517	32	NA	4.216	0.141	161.565	-49.399	A02	5	EGF	1	2	1	4.21626	A02_5_2	A02_5	27.5	-194.666	-189.333	4.21626	779.462	607.017	4
A02_5_1	1083.33	445.333	2	7.81266	296.881	15.6253	57	7	883.333	256	1680	151	42.85	37.333	NA	5.333	0.178	180	18.435	A02	5	EGF	1	2	1	5.334	A02_5_2	A02_5	28	-200	-189.333	5.334	784.796	617.937	4
A02_5_1	1083.33	445.333	2	7.81266	296.881	15.6253	58	8	884.667	254.667	1710	174	44.736	36.025	NA	1.886	0.063	-45	135	A02	5	EGF	1	2	1	1.88585	A02_5_2	A02_5	28.5	-198.666	-190.666	1.88585	786.682	626.556	4
A02_5_1	1083.33	445.333	2	7.81266	296.881	15.6253	59	9	884.667	254.667	1740	167	44.736	36.025	NA	0	0	0	45	A02	5	EGF	1	2	1	0	A02_5_2	A02_5	29	-198.666	-190.666	0	786.682	637.425	4
A02_5_1	1083.33	445.333	2	7.81266	296.881	15.6253	60	10	894	250.667	1770	70	54.89	27.195	NA	10.154	0.338	-23.199	-23.199	A02	5	EGF	1	2	1	10.1541	A02_5_2	A02_5	29.5	-189.333	-194.666	10.1541	796.836	648.847	4
A02_5_1	1083.33	445.333	2	7.81266	296.881	15.6253	61	11	898	253.333	1800	125	59.698	22.823	NA	4.807	0.16	33.69	56.889	A02	5	EGF	1	2	1	4.80703	A02_5_2	A02_5	30	-185.333	-192	4.80703	801.643	658.843	4
A02_5_1	1083.33	445.333	2	7.81266	296.881	15.6253	62	12	903.333	257.333	1830	148	66.364	17.385	NA	6.667	0.222	36.87	3.18	A02	5	EGF	1	2	1	6.6664	A02_5_2	A02_5	30.5	-180	-188	6.6664	808.31	668.678	4
A02_5_1	1083.33	445.333	2	7.81266	296.881	15.6253	63	13	904.667	256	1860	104	68.25	16	NA	1.886	0.063	-45	-81.87	A02	5	EGF	1	2	1	1.88585	A02_5_2	A02_5	31	-178.666	-189.333	1.88585	810.196	677.045	4
A02_5_1	1083.33	445.333	2	7.81266	296.881	15.6253	64	14	908.667	258.667	1890	157	73.057	12.293	NA	4.807	0.16	33.69	78.69	A02	5	EGF	1	2	1	4.80759	A02_5_2	A02_5	31.5	-174.666	-186.666	4.80759	815.003	684.843	4
A02_5_1	1083.33	445.333	2	7.81266	296.881	15.6253	65	15	914	262.667	1920	151	79.724	9.428	NA	6.667	0.222	36.87	3.18	A02	5	EGF	1	2	1	6.6664	A02_5_2	A02_5	32	-169.333	-182.666	6.6664	821.67	693.891	4
A02_5_1	1083.33	445.333	2	7.81266	296.881	15.6253	66	16	919.333	261.333	1950	77	85.221	5.497	NA	5.497	0.183	-14.036	-50.906	A02	5	EGF	1	2	1	5.49731	A02_5_2	A02_5	32.5	-164	-184	5.49731	827.167	704.217	4
A02_5_1	1083.33	445.333	2	7.81266	296.881	15.6253	67	17	926	262.667	1980	140	92.02	8.537	NA	6.799	0.227	11.31	25.346	A02	5	EGF	1	2	1	6.79915	A02_5_2	A02_5	33	-157.333	-182.666	6.79915	833.966	714.673	4
A02_5_1	1083.33	445.333	2	7.81266	296.881	15.6253	68	18	926	269.333	2010	80	98.687	14.36	NA	6.667	0.222	90	78.69	A02	5	EGF	1	2	1	6.666	A02_5_2	A02_5	33.5	-157.333	-176	6.666	840.632	726.192	4
A02_5_1	1083.33	445.333	2	7.81266	296.881	15.6253	69	19	928.667	278.667	2040	131	108.394	24.037	NA	9.707	0.324	74.055	-15.945	A02	5	EGF	1	2	1	9.70755	A02_5_2	A02_5	34	-154.666	-166.666	9.70755	850.34	737.872	4
A02_5_1	1083.33	445.333	2	7.81266	296.881	15.6253	70	20	935.333	274.667	2070	131	116.168	23.739	NA	7.775	0.259	-30.964	-105.018	A02	5	EGF	1	2	1	7.77403	A02_5_2	A02_5	34.5	-148	-170.666	7.77403	858.114	748.369	4
A02_5_1	1083.33	445.333	2	7.81266	296.881	15.6253	71	21	939.333	278.667	2100	157	121.825	29.364	NA	5.657	0.189	45	75.964	A02	5	EGF	1	2	1	5.65685	A02_5_2	A02_5	35	-144	-166.666	5.65685	863.771	758.558	4
A02_5_1	1083.33	445.333	2	7.81266	296.881	15.6253	72	22	944.667	280	2130	149	127.323	33.941	NA	5.497	0.183	14.036	-30.964	A02	5	EGF	1	2	1	5.49804	A02_5_2	A02_5	35.5	-138.666	-165.333	5.49804	869.269	771.52	4
A02_5_1	1083.33	445.333	2	7.81266	296.881	15.6253	73	23	950	282.667	2160	145	133.285	39.643	NA	5.963	0.199	26.565	12.529	A02	5	EGF	1	2	1	5.9627	A02_5_2	A02_5	36	-133.333	-162.666	5.9627	875.231	781.267	4
A02_5_1	1083.33	445.333	2	7.81266	296.881	15.6253	74	24	956.667	284	2190	100	140.084	45.607	NA	6.799	0.227	11.31	-15.255	A02	5	EGF	1	2	1	6.79895	A02_5_2	A02_5	36.5	-126.666	-161.333	6.79895	882.03	792.423	4
A02_5_1	1083.33	445.333	2	7.81266	296.881	15.6253	75	25	972.667	294.667	2220	84	159.314	64.801	NA	19.23	0.641	33.69	22.38	A02	5	EGF	1	2	1	19.2298	A02_5_2	A02_5	37	-110.666	-150.666	19.2298	901.26	802.586	4
A02_5_1	1083.33	445.333	2	7.81266	296.881	15.6253	76	26	986	308	2250	147	178.17	83.501	NA	18.856	0.629	45	11.31	A02	5	EGF	1	2	1	18.8557	A02_5_2	A02_5	37.5	-97.333	-137.333	18.8557	920.116	811.541	4
A02_5_1	1083.33	445.333	2	7.81266	296.881	15.6253	77	27	998	318.667	2280	131	194.225	99.537	NA	16.055	0.535	41.634	-3.366	A02	5	EGF	1	2	1	16.0557	A02_5_2	A02_5	38	-85.333	-126.666	16.0557	936.171	821.331	4
A02_5_1	1083.33	445.333	2	7.81266	296.881	15.6253	78	28	1003.33	328	2310	161	204.975	109.626	NA	10.75	0.358	60.255	18.622	A02	5	EGF	1	2	1	10.7492	A02_5_2	A02_5	38.5	-80	-117.333	10.7492	946.921	830.565	4
A02_5_1	1083.33	445.333	2	7.81266	296.881	15.6253	79	29	1022	341.333	2340	138	227.915	132.477	NA	22.94	0.765	35.538	-24.717	A02	5	EGF	1	2	1	22.9396	A02_5_2	A02_5	39	-61.333	-104	22.9396	969.86	839.079	4
A02_5_1	1083.33	445.333	2	7.81266	296.881	15.6253	80	30	1028.67	350.667	2370	134	239.384	143.617	NA	11.47	0.382	54.462	18.925	A02	5	EGF	1	2	1	11.4705	A02_5_2	A02_5	39.5	-54.666	-94.666	11.4705	981.331	848.097	4
A02_5_1	1083.33	445.333	2	7.81266	296.881	15.6253	81	31	1031.33	356	2400	107	245.347	149.155	NA	5.963	0.199	63.435	8.973	A02	5	EGF	1	2	1	5.96225	A02_5_2	A02_5	40	-52	-89.333	5.96225	987.293	858.034	4
A02_5_1	1083.33	445.333	2	7.81266	296.881	15.6253	82	32	1042	360	2430	75	256.739	159.805	NA	11.392	0.38	20.556	-42.879	A02	5	EGF	1	2	1	11.3923	A02_5_2	A02_5	40.5	-41.333	-85.333	11.3923	998.685	866.717	4
A02_5_1	1083.33	445.333	2	7.81266	296.881	15.6253	83	33	1048.67	368	2460	137	267.153	170.082	NA	10.414	0.347	50.194	29.638	A02	5	EGF	1	2	1	10.4139	A02_5_2	A02_5	41	-34.666	-77.333	10.4139	1009.1	876.492	4
A02_5_1	1083.33	445.333	2	7.81266	296.881	15.6253	84	34	1050	376	2490	152	275.263	176.429	NA	8.11	0.27	80.538	30.343	A02	5	EGF	1	2	1	8.1103	A02_5_2	A02_5	41.5	-33.333	-69.333	8.1103	1017.21	884.856	4
A02_5_1	1083.33	445.333	2	7.81266	296.881	15.6253	85	35	1054	381.333	2520	31	281.93	182.992	NA	6.667	0.222	53.13	-27.408	A02	5	EGF	1	2	1	6.6664	A02_5_2	A02_5	42	-29.333	-64	6.6664	1023.88	903.499	4
A02_5_1	1083.33	445.333	2	7.81266	296.881	15.6253	86	36	1054	385.333	2550	150	285.93	185.755	NA	4	0.133	90	36.87	A02	5	EGF	1	2	1	4	A02_5_2	A02_5	42.5	-29.333	-60	4	1027.88	901.906	4
A02_5_1	1083.33	445.333	2	7.81266	296.881	15.6253	87	37	1051.33	382.667	2580	91	289.701	181.984	NA	3.771	0.126	-135	135	A02	5	EGF	1	2	1	3.771	A02_5_2	A02_5	43	-32	-62.666	3.771	1031.65	907.502	4
A02_5_1	1083.33	445.333	2	7.81266	296.881	15.6253	88	38	1058	385.333	2610	147	296.881	188.647	NA	7.18	0.239	21.801	156.801	A02	5	EGF	1	2	1	7.18028	A02_5_2	A02_5	43.5	-25.333	-60	7.18028	1038.83	914.205	4
A02_5_1	1083.33	445.333	7	4.4277	39.8493	8.8554	156	1	1063.33	392	2640	127	0	0	NA	NA	NA	NA	NA	A02	5	EGF	2	3	1	0	A02_5_7	A02_5	44	-20	-53.333	8.53755	1047.36	920.973	4
A02_5_1	1083.33	445.333	7	4.4277	39.8493	8.8554	157	2	1064.67	385.333	2670	122	6.799	6.799	NA	6.799	0.227	-78.69	NA	A02	5	EGF	2	3	1	6.79915	A02_5_7	A02_5	44.5	-18.666	-60	6.79915	1054.16	927.795	4
A02_5_1	1083.33	445.333	7	4.4277	39.8493	8.8554	158	3	1064.67	380	2700	65	12.132	12.074	NA	5.333	0.178	-90	-11.31	A02	5	EGF	2	3	1	5.333	A02_5_7	A02_5	45	-18.666	-65.333	5.333	1059.5	934.257	4
A02_5_1	1083.33	445.333	7	4.4277	39.8493	8.8554	159	4	1071.33	374.667	2730	132	20.67	19.09	NA	8.537	0.285	-38.66	51.34	A02	5	EGF	2	3	1	8.53677	A02_5_7	A02_5	45.5	-12	-70.666	8.53677	1068.03	948.573	4
A02_5_1	1083.33	445.333	7	4.4277	39.8493	8.8554	160	5	1075.33	370.667	2760	151	26.326	24.477	NA	5.657	0.189	-45	-6.34	A02	5	EGF	2	3	1	5.65685	A02_5_7	A02_5	46	-8	-74.666	5.65685	1073.69	956.612	4
A02_5_1	1083.33	445.333	7	4.4277	39.8493	8.8554	161	6	1078	366.667	2790	128	31.134	29.273	NA	4.807	0.16	-56.31	-11.31	A02	5	EGF	2	3	1	4.80759	A02_5_7	A02_5	46.5	-5.333	-78.666	4.80759	1078.5	963.653	4
A02_5_1	1083.33	445.333	7	4.4277	39.8493	8.8554	162	12	1076.67	365.333	2820	47	33.019	29.814	NA	1.886	0.063	-135	-78.69	A02	5	EGF	2	3	1	1.88585	A02_5_7	A02_5	47	-6.666	-80	1.88585	1080.38	970.913	4
A02_5_1	1083.33	445.333	7	4.4277	39.8493	8.8554	163	8	1082	364	2850	97	38.517	33.652	NA	5.497	0.183	-14.036	120.964	A02	5	EGF	2	3	1	5.49707	A02_5_7	A02_5	47.5	-1.333	-81.333	5.49707	1085.88	977.019	4
A02_5_1	1083.33	445.333	7	4.4277	39.8493	8.8554	164	11	1080.67	364	2880	80	39.85	32.931	NA	1.333	0.044	180	-165.964	A02	5	EGF	2	3	1	1.333	A02_5_7	A02_5	48	-2.666	-81.333	1.333	1087.21	985.505	4
A02_5_21	795	337	21	10.1754	234.034	20.3507	465	1	795	337	0	133	0	0	NA	NA	NA	NA	NA	A02	5	EGF	0	1	21	0	A02_5_21	A02_5	0	0	0	0	0	0	6
A02_5_21	795	337	21	10.1754	234.034	20.3507	466	2	795	337	30	132	0	0	NA	0	0	0	NA	A02	5	EGF	0	1	21	0	A02_5_21	A02_5	0.5	0	0	0	0	2.91534	6
A02_5_21	795	337	21	10.1754	234.034	20.3507	467	3	795	338	60	69	1	1	NA	1	0.033	90	90	A02	5	EGF	0	1	21	1	A02_5_21	A02_5	1	0	1	1	1	5.4577	6
A02_5_21	795	337	21	10.1754	234.034	20.3507	468	4	797	340	90	169	3.828	3.606	NA	2.828	0.094	45	-45	A02	5	EGF	0	1	21	2.82843	A02_5_21	A02_5	1.5	2	3	2.82843	3.82843	7.73271	6
A02_5_21	795	337	21	10.1754	234.034	20.3507	469	5	794	339	120	163	6.991	2.236	NA	3.162	0.105	-161.565	153.435	A02	5	EGF	0	1	21	3.16228	A02_5_21	A02_5	2	-1	2	3.16228	6.9907	10.362	6
A02_5_21	795	337	21	10.1754	234.034	20.3507	470	6	795	341	150	145	9.227	4	NA	2.236	0.075	63.435	-135	A02	5	EGF	0	1	21	2.23607	A02_5_21	A02_5	2.5	0	4	2.23607	9.22677	14.6622	6
A02_5_21	795	337	21	10.1754	234.034	20.3507	471	7	793	339	180	141	12.055	2.828	NA	2.828	0.094	-135	161.565	A02	5	EGF	0	1	21	2.82843	A02_5_21	A02_5	3	-2	2	2.82843	12.0552	19.1909	6
A02_5_21	795	337	21	10.1754	234.034	20.3507	472	8	802	350	210	136	26.268	14.765	NA	14.213	0.474	50.711	-174.289	A02	5	EGF	0	1	21	14.2127	A02_5_21	A02_5	3.5	7	13	14.2127	26.2679	25.2013	6
A02_5_21	795	337	21	10.1754	234.034	20.3507	473	9	807	348	240	138	31.653	16.279	NA	5.385	0.18	-21.801	-72.512	A02	5	EGF	0	1	21	5.38516	A02_5_21	A02_5	4	12	11	5.38516	31.653	33.6912	6
A02_5_21	795	337	21	10.1754	234.034	20.3507	474	10	813	352	270	162	38.864	23.431	NA	7.211	0.24	33.69	55.491	A02	5	EGF	0	1	21	7.2111	A02_5_21	A02_5	4.5	18	15	7.2111	38.8641	38.7277	6
A02_5_21	795	337	21	10.1754	234.034	20.3507	475	11	812	356	300	140	42.987	25.495	NA	4.123	0.137	104.036	70.346	A02	5	EGF	0	1	21	4.12311	A02_5_21	A02_5	5	17	19	4.12311	42.9872	45.3348	6
A02_5_21	795	337	21	10.1754	234.034	20.3507	476	12	808	360	330	103	48.644	26.42	NA	5.657	0.189	135	30.964	A02	5	EGF	0	1	21	5.65685	A02_5_21	A02_5	5.5	13	23	5.65685	48.6441	52.6848	6
A02_5_21	795	337	21	10.1754	234.034	20.3507	477	13	806	356	360	122	53.116	21.954	NA	4.472	0.149	-116.565	108.435	A02	5	EGF	0	1	21	4.47214	A02_5_21	A02_5	6	11	19	4.47214	53.1162	58.7326	6
A02_5_21	795	337	21	10.1754	234.034	20.3507	478	14	808	355	390	140	55.352	22.204	NA	2.236	0.075	-26.565	90	A02	5	EGF	0	1	21	2.23607	A02_5_21	A02_5	6.5	13	18	2.23607	55.3523	66.3301	6
A02_5_21	795	337	21	10.1754	234.034	20.3507	479	15	813	365	420	115	66.533	33.287	NA	11.18	0.373	63.435	90	A02	5	EGF	0	1	21	11.1803	A02_5_21	A02_5	7	18	28	11.1803	66.5326	74.9474	6
A02_5_21	795	337	21	10.1754	234.034	20.3507	480	16	831	378	450	29	88.736	54.562	NA	22.204	0.74	35.838	-27.597	A02	5	EGF	0	1	21	22.2036	A02_5_21	A02_5	7.5	36	41	22.2036	88.7362	84.5616	6
A02_5_21	795	337	21	10.1754	234.034	20.3507	481	17	864	400	480	102	128.397	93.434	NA	39.661	1.322	33.69	-2.148	A02	5	EGF	0	1	21	39.6611	A02_5_21	A02_5	8	69	63	39.6611	128.397	94.7318	6
A02_5_21	795	337	21	10.1754	234.034	20.3507	482	18	864	398	510	1	130.397	92.098	NA	2	0.067	-90	-123.69	A02	5	EGF	0	1	21	2	A02_5_21	A02_5	8.5	69	61	2	130.397	105.912	6
A02_5_21	795	337	21	10.1754	234.034	20.3507	483	19	877	372	540	81	159.466	89.157	NA	29.069	0.969	-63.435	26.565	A02	5	EGF	0	1	21	29.0689	A02_5_21	A02_5	9	82	35	29.0689	159.466	118.331	6
A02_5_21	795	337	21	10.1754	234.034	20.3507	484	20	876	381	570	104	168.522	92.179	NA	9.055	0.302	96.34	159.775	A02	5	EGF	0	1	21	9.05539	A02_5_21	A02_5	9.5	81	44	9.05539	168.522	130.306	6
A02_5_21	795	337	21	10.1754	234.034	20.3507	485	21	867	415	600	92	203.693	106.151	NA	35.171	1.172	104.826	8.486	A02	5	EGF	0	1	21	35.171	A02_5_21	A02_5	10	72	78	35.171	203.693	146.871	6
A02_5_21	795	337	21	10.1754	234.034	20.3507	486	22	855	411	630	109	216.342	95.268	NA	12.649	0.422	-161.565	93.608	A02	5	EGF	0	1	21	12.6491	A02_5_21	A02_5	10.5	60	74	12.6491	216.342	158.722	6
A02_5_21	795	337	21	10.1754	234.034	20.3507	487	23	843	398	660	123	234.034	77.621	NA	17.692	0.59	-132.709	28.856	A02	5	EGF	0	1	21	17.6918	A02_5_21	A02_5	11	48	61	17.6918	234.034	169.664	6
A02_5_21	795	337	23	21.2858	617.287	42.5715	510	1	839	387	690	78	0	0	NA	NA	NA	NA	NA	A02	5	EGF	21	2	21	0	A02_5_23	A02_5	11.5	44	50	11.7047	245.738	179.097	6
A02_5_21	795	337	23	21.2858	617.287	42.5715	511	2	839	387	720	142	0	0	NA	0	0	0	NA	A02	5	EGF	21	2	21	0	A02_5_23	A02_5	12	44	50	0	245.738	189.727	6
A02_5_21	795	337	23	21.2858	617.287	42.5715	512	3	832	365	750	9	23.087	23.087	NA	23.087	0.77	-107.65	-107.65	A02	5	EGF	21	2	21	23.0868	A02_5_23	A02_5	12.5	37	28	23.0868	268.825	201.854	6
A02_5_21	795	337	23	21.2858	617.287	42.5715	513	4	803	344	780	43	58.892	56.08	NA	35.805	1.194	-144.09	-36.44	A02	5	EGF	21	2	21	35.805	A02_5_23	A02_5	13	8	7	35.805	304.63	216.604	6
A02_5_21	795	337	23	21.2858	617.287	42.5715	514	5	801	329	810	67	74.025	69.34	NA	15.133	0.504	-97.595	46.496	A02	5	EGF	21	2	21	15.1327	A02_5_23	A02_5	13.5	6	-8	15.1327	319.763	227.266	6
A02_5_21	795	337	23	21.2858	617.287	42.5715	515	6	809	321	840	46	85.338	72.498	NA	11.314	0.377	-45	52.595	A02	5	EGF	21	2	21	11.3137	A02_5_23	A02_5	14	14	-16	11.3137	331.076	240.653	6
A02_5_21	795	337	23	21.2858	617.287	42.5715	516	7	819	324	870	195	95.779	66.098	NA	10.44	0.348	16.699	61.699	A02	5	EGF	21	2	21	10.4403	A02_5_23	A02_5	14.5	24	-13	10.4403	341.517	255.338	6
A02_5_21	795	337	23	21.2858	617.287	42.5715	517	8	825	318	900	111	104.264	70.406	NA	8.485	0.283	-45	-61.699	A02	5	EGF	21	2	21	8.48528	A02_5_23	A02_5	15	30	-19	8.48528	350.002	271.561	6
A02_5_21	795	337	23	21.2858	617.287	42.5715	518	9	830	310	930	19	113.698	77.524	NA	9.434	0.314	-57.995	-12.995	A02	5	EGF	21	2	21	9.43398	A02_5_23	A02_5	15.5	35	-27	9.43398	359.436	287.35	6
A02_5_21	795	337	23	21.2858	617.287	42.5715	519	10	834	308	960	179	118.17	79.158	NA	4.472	0.149	-26.565	31.43	A02	5	EGF	21	2	21	4.47214	A02_5_23	A02_5	16	39	-29	4.47214	363.908	300.034	6
A02_5_21	795	337	23	21.2858	617.287	42.5715	520	11	838	303	990	54	124.573	84.006	NA	6.403	0.213	-51.34	-24.775	A02	5	EGF	21	2	21	6.40312	A02_5_23	A02_5	16.5	43	-34	6.40312	370.311	315.77	6
A02_5_21	795	337	23	21.2858	617.287	42.5715	521	12	846	295	1020	105	135.887	92.266	NA	11.314	0.377	-45	6.34	A02	5	EGF	21	2	21	11.3137	A02_5_23	A02_5	17	51	-42	11.3137	381.625	332.221	6
A02_5_21	795	337	23	21.2858	617.287	42.5715	522	13	856	297	1050	118	146.085	91.591	NA	10.198	0.34	11.31	56.31	A02	5	EGF	21	2	21	10.198	A02_5_23	A02_5	17.5	61	-40	10.198	391.823	348.879	6
A02_5_21	795	337	23	21.2858	617.287	42.5715	523	14	872	302	1080	140	162.848	91.181	NA	16.763	0.559	17.354	6.044	A02	5	EGF	21	2	21	16.7631	A02_5_23	A02_5	18	77	-35	16.7631	408.586	364.058	6
A02_5_21	795	337	23	21.2858	617.287	42.5715	524	15	886	313	1110	152	180.652	87.664	NA	17.804	0.593	38.157	20.803	A02	5	EGF	21	2	21	17.8045	A02_5_23	A02_5	18.5	91	-24	17.8045	426.391	382.541	6
A02_5_21	795	337	23	21.2858	617.287	42.5715	525	16	908	359	1140	160	231.643	74.465	NA	50.99	1.7	64.44	26.283	A02	5	EGF	21	2	21	50.9902	A02_5_23	A02_5	19	113	22	50.9902	477.381	400.275	6
A02_5_21	795	337	23	21.2858	617.287	42.5715	526	17	895	365	1170	133	245.96	60.166	NA	14.318	0.477	155.225	90.785	A02	5	EGF	21	2	21	14.3178	A02_5_23	A02_5	19.5	100	28	14.3178	491.699	416.697	6
A02_5_21	795	337	23	21.2858	617.287	42.5715	527	18	934	361	1200	145	285.165	98.494	NA	39.205	1.307	-5.856	-161.081	A02	5	EGF	21	2	21	39.2046	A02_5_23	A02_5	20	139	24	39.2046	530.903	432.267	6
A02_5_21	795	337	23	21.2858	617.287	42.5715	528	19	957	356	1230	86	308.702	122.004	NA	23.537	0.785	-12.265	-6.409	A02	5	EGF	21	2	21	23.5372	A02_5_23	A02_5	20.5	162	19	23.5372	554.44	449.015	6
A02_5_21	795	337	23	21.2858	617.287	42.5715	529	20	979	396	1260	165	354.353	140.289	NA	45.651	1.522	61.189	73.454	A02	5	EGF	21	2	21	45.6508	A02_5_23	A02_5	21	184	59	45.6508	600.091	460.196	6
A02_5_21	795	337	23	21.2858	617.287	42.5715	530	21	1010	376	1290	105	391.245	171.353	NA	36.892	1.23	-32.829	-94.018	A02	5	EGF	21	2	21	36.8917	A02_5_23	A02_5	21.5	215	39	36.8917	636.983	472.845	6
A02_5_21	795	337	23	21.2858	617.287	42.5715	531	22	1033	368	1320	111	415.596	194.928	NA	24.352	0.812	-19.179	13.65	A02	5	EGF	21	2	21	24.3516	A02_5_23	A02_5	22	238	31	24.3516	661.335	486.307	6
A02_5_21	795	337	23	21.2858	617.287	42.5715	532	23	1046	314	1350	122	471.139	219.495	NA	55.543	1.851	-76.464	-57.285	A02	5	EGF	21	2	21	55.5428	A02_5_23	A02_5	22.5	251	-23	55.5428	716.877	499.349	6
A02_5_21	795	337	23	21.2858	617.287	42.5715	533	24	1002	278	1380	6	527.99	196.087	NA	56.851	1.895	-140.711	-64.246	A02	5	EGF	21	2	21	56.8507	A02_5_23	A02_5	23	207	-59	56.8507	773.728	512.355	6
A02_5_21	795	337	23	21.2858	617.287	42.5715	534	25	983	297	1410	121	554.86	169.812	NA	26.87	0.896	135	-84.289	A02	5	EGF	21	2	21	26.8701	A02_5_23	A02_5	23.5	188	-40	26.8701	800.598	523.624	6
A02_5_21	795	337	23	21.2858	617.287	42.5715	535	26	983	333	1440	139	590.86	153.792	NA	36	1.2	90	-45	A02	5	EGF	21	2	21	36	A02_5_23	A02_5	24	188	-4	36	836.598	533.723	6
A02_5_21	795	337	23	21.2858	617.287	42.5715	536	27	979	337	1470	127	596.517	148.661	NA	5.657	0.189	135	45	A02	5	EGF	21	2	21	5.65685	A02_5_23	A02_5	24.5	184	0	5.65685	842.255	545.906	6
A02_5_21	795	337	23	21.2858	617.287	42.5715	537	28	987	331	1500	69	606.517	158.24	NA	10	0.333	-36.87	-171.87	A02	5	EGF	21	2	21	10	A02_5_23	A02_5	25	192	-6	10	852.255	555.375	6
A02_5_21	795	337	23	21.2858	617.287	42.5715	538	30	991	341	1530	88	617.287	158.808	NA	10.77	0.359	68.199	105.068	A02	5	EGF	21	2	21	10.7703	A02_5_23	A02_5	25.5	196	4	10.7703	863.025	564.685	6
A02_5_21	795	337	27	7.09895	177.474	14.1979	605	1	970.5	368.833	1560	10	0	0	NA	NA	NA	NA	NA	A02	5	EGF	23	3	21	0	A02_5_27	A02_5	26	175.5	31.833	34.5677	897.593	577.476	6
A02_5_21	795	337	27	7.09895	177.474	14.1979	606	2	977.167	381.5	1590	121	14.314	14.314	NA	14.314	0.477	62.241	NA	A02	5	EGF	23	3	21	14.3144	A02_5_27	A02_5	26.5	182.167	44.5	14.3144	911.907	588.228	6
A02_5_21	795	337	27	7.09895	177.474	14.1979	607	3	983.167	390.167	1620	134	24.855	24.81	NA	10.541	0.351	55.305	-6.937	A02	5	EGF	23	3	21	10.5412	A02_5_27	A02_5	27	188.167	53.167	10.5412	922.449	599.715	6
A02_5_21	795	337	27	7.09895	177.474	14.1979	608	4	987.167	389.5	1650	138	28.91	26.55	NA	4.055	0.135	-9.462	-64.767	A02	5	EGF	23	3	21	4.05523	A02_5_27	A02_5	27.5	192.167	52.5	4.05523	926.504	607.017	6
A02_5_21	795	337	27	7.09895	177.474	14.1979	609	5	990.5	389.5	1680	49	32.243	28.76	NA	3.333	0.111	0	9.462	A02	5	EGF	23	3	21	3.333	A02_5_27	A02_5	28	195.5	52.5	3.333	929.837	617.937	6
A02_5_21	795	337	27	7.09895	177.474	14.1979	610	6	995.167	391.5	1710	151	37.321	33.5	NA	5.077	0.169	23.199	23.199	A02	5	EGF	23	3	21	5.07749	A02_5_27	A02_5	28.5	200.167	54.5	5.07749	934.914	626.556	6
A02_5_21	795	337	27	7.09895	177.474	14.1979	611	7	1003.17	402.167	1740	124	50.654	46.671	NA	13.333	0.444	53.13	29.932	A02	5	EGF	23	3	21	13.3336	A02_5_27	A02_5	29	208.167	65.167	13.3336	948.248	637.425	6
A02_5_21	795	337	27	7.09895	177.474	14.1979	612	8	1005.17	404.167	1770	137	53.482	49.5	NA	2.828	0.094	45	-8.13	A02	5	EGF	23	3	21	2.82843	A02_5_27	A02_5	29.5	210.167	67.167	2.82843	951.076	648.847	6
A02_5_21	795	337	27	7.09895	177.474	14.1979	613	9	1003.83	408.167	1800	104	57.699	51.558	NA	4.216	0.141	108.435	63.435	A02	5	EGF	23	3	21	4.21658	A02_5_27	A02_5	30	208.833	71.167	4.21658	955.293	658.843	6
A02_5_21	795	337	27	7.09895	177.474	14.1979	614	10	1009.83	413.5	1830	106	65.726	59.517	NA	8.028	0.268	41.634	-66.801	A02	5	EGF	23	3	21	8.02751	A02_5_27	A02_5	30.5	214.833	76.5	8.02751	963.32	668.678	6
A02_5_21	795	337	27	7.09895	177.474	14.1979	615	11	1021.17	418.167	1860	145	77.983	70.717	NA	12.257	0.409	22.38	-19.253	A02	5	EGF	23	3	21	12.2573	A02_5_27	A02_5	31	226.167	81.167	12.2573	975.578	677.045	6
A02_5_21	795	337	27	7.09895	177.474	14.1979	616	12	1025.83	416.833	1890	156	82.836	73.251	NA	4.853	0.162	-15.945	-38.326	A02	5	EGF	23	3	21	4.85295	A02_5_27	A02_5	31.5	230.833	79.833	4.85295	980.431	684.843	6
A02_5_21	795	337	27	7.09895	177.474	14.1979	617	13	1028.5	420.833	1920	160	87.644	77.897	NA	4.807	0.16	56.31	72.255	A02	5	EGF	23	3	21	4.80759	A02_5_27	A02_5	32	233.5	83.833	4.80759	985.238	693.891	6
A02_5_21	795	337	27	7.09895	177.474	14.1979	618	14	1030.5	427.5	1950	94	94.604	83.915	NA	6.96	0.232	73.301	16.991	A02	5	EGF	23	3	21	6.96052	A02_5_27	A02_5	32.5	235.5	90.5	6.96052	992.199	704.217	6
A02_5_21	795	337	27	7.09895	177.474	14.1979	619	15	1037.17	430.167	1980	80	101.784	90.588	NA	7.18	0.239	21.801	-51.499	A02	5	EGF	23	3	21	7.18065	A02_5_27	A02_5	33	242.167	93.167	7.18065	999.379	714.673	6
A02_5_21	795	337	27	7.09895	177.474	14.1979	620	16	1042.5	436.167	2010	117	109.812	98.579	NA	8.028	0.268	48.366	26.565	A02	5	EGF	23	3	21	8.02751	A02_5_27	A02_5	33.5	247.5	99.167	8.02751	1007.41	726.192	6
A02_5_21	795	337	27	7.09895	177.474	14.1979	621	17	1045.83	441.5	2040	81	116.101	104.669	NA	6.289	0.21	57.995	9.628	A02	5	EGF	23	3	21	6.28886	A02_5_27	A02_5	34	250.833	104.5	6.28886	1013.7	737.872	6
A02_5_21	795	337	27	7.09895	177.474	14.1979	622	18	1046.5	444.833	2070	139	119.501	107.48	NA	3.399	0.113	78.69	20.695	A02	5	EGF	23	3	21	3.39908	A02_5_27	A02_5	34.5	251.5	107.833	3.39908	1017.09	748.369	6
A02_5_21	795	337	27	7.09895	177.474	14.1979	623	19	1046.5	447.5	2100	156	122.167	109.382	NA	2.667	0.089	90	11.31	A02	5	EGF	23	3	21	2.667	A02_5_27	A02_5	35	251.5	110.5	2.667	1019.76	758.558	6
A02_5_21	795	337	27	7.09895	177.474	14.1979	624	20	1045.17	446.167	2130	161	124.053	107.497	NA	1.886	0.063	-135	135	A02	5	EGF	23	3	21	1.88515	A02_5_27	A02_5	35.5	250.167	109.167	1.88515	1021.65	771.52	6
A02_5_21	795	337	27	7.09895	177.474	14.1979	625	21	1043.17	444.167	2160	141	126.881	104.669	NA	2.828	0.094	-135	0	A02	5	EGF	23	3	21	2.82843	A02_5_27	A02_5	36	248.167	107.167	2.82843	1024.48	781.267	6
A02_5_21	795	337	27	7.09895	177.474	14.1979	626	22	1041.17	448.833	2190	117	131.958	106.742	NA	5.077	0.169	113.199	-111.801	A02	5	EGF	23	3	21	5.07657	A02_5_27	A02_5	36.5	246.167	111.833	5.07657	1029.55	792.423	6
A02_5_21	795	337	27	7.09895	177.474	14.1979	627	23	1030.17	471.833	2220	145	157.454	119.034	NA	25.495	0.85	115.56	2.361	A02	5	EGF	23	3	21	25.4951	A02_5_27	A02_5	37	235.167	134.833	25.4951	1055.05	802.586	6
A02_5_21	795	337	27	7.09895	177.474	14.1979	628	24	1029.5	483.167	2250	123	168.806	128.659	NA	11.353	0.378	93.366	-22.194	A02	5	EGF	23	3	21	11.3536	A02_5_27	A02_5	37.5	234.5	146.167	11.3536	1066.4	811.541	6
A02_5_21	795	337	27	7.09895	177.474	14.1979	629	25	1029.5	491.833	2280	106	177.473	136.418	NA	8.667	0.289	90	-3.366	A02	5	EGF	23	3	21	8.666	A02_5_27	A02_5	38	234.5	154.833	8.666	1075.07	821.331	6
A02_5_21	795	337	29	4.03456	80.6912	8.06912	650	1	1018.17	512.5	2310	117	0	0	NA	NA	NA	NA	NA	A02	5	EGF	27	4	21	0	A02_5_29	A02_5	38.5	223.167	175.5	23.5704	1098.64	830.565	6
A02_5_21	795	337	29	4.03456	80.6912	8.06912	651	2	1016.83	516.5	2340	124	4.216	4.216	NA	4.216	0.141	108.435	NA	A02	5	EGF	27	4	21	4.21658	A02_5_29	A02_5	39	221.833	179.5	4.21658	1102.85	839.079	6
A02_5_21	795	337	29	4.03456	80.6912	8.06912	652	3	1020.17	522.5	2370	146	11.08	10.198	NA	6.864	0.229	60.945	-47.49	A02	5	EGF	27	4	21	6.86408	A02_5_29	A02_5	39.5	225.167	185.5	6.86408	1109.72	848.097	6
A02_5_21	795	337	29	4.03456	80.6912	8.06912	653	4	1016.83	523.167	2400	140	14.479	10.75	NA	3.399	0.113	168.69	107.745	A02	5	EGF	27	4	21	3.40007	A02_5_29	A02_5	40	221.833	186.167	3.40007	1113.12	858.034	6
A02_5_21	795	337	29	4.03456	80.6912	8.06912	654	5	1016.17	523.833	2430	120	15.422	11.508	NA	0.943	0.031	135	-33.69	A02	5	EGF	27	4	21	0.941866	A02_5_29	A02_5	40.5	221.167	186.833	0.941866	1114.06	866.717	6
A02_5_21	795	337	29	4.03456	80.6912	8.06912	655	6	1019.5	528.5	2460	135	21.157	16.055	NA	5.735	0.191	54.462	-80.538	A02	5	EGF	27	4	21	5.73496	A02_5_29	A02_5	41	224.5	191.5	5.73496	1119.79	876.492	6
A02_5_21	795	337	29	4.03456	80.6912	8.06912	656	7	1025.5	530.5	2490	116	27.482	19.437	NA	6.325	0.211	18.435	-36.027	A02	5	EGF	27	4	21	6.32456	A02_5_29	A02_5	41.5	230.5	193.5	6.32456	1126.12	884.856	6
A02_5_21	795	337	29	4.03456	80.6912	8.06912	657	8	1022.83	532.5	2520	127	30.815	20.537	NA	3.333	0.111	143.13	124.695	A02	5	EGF	27	4	21	3.3336	A02_5_29	A02_5	42	227.833	195.5	3.3336	1129.45	903.499	6
A02_5_21	795	337	29	4.03456	80.6912	8.06912	658	9	1028.17	531.167	2550	127	36.313	21.177	NA	5.497	0.183	-14.036	-157.166	A02	5	EGF	27	4	21	5.49804	A02_5_29	A02_5	42.5	233.167	194.167	5.49804	1134.95	901.906	6
A02_5_21	795	337	29	4.03456	80.6912	8.06912	659	10	1028.17	531.167	2580	138	36.313	21.177	NA	0	0	0	14.036	A02	5	EGF	27	4	21	0	A02_5_29	A02_5	43	233.167	194.167	0	1134.95	907.502	6
A02_5_21	795	337	29	4.03456	80.6912	8.06912	660	11	1030.17	531.167	2610	134	38.313	22.191	NA	2	0.067	0	0	A02	5	EGF	27	4	21	2	A02_5_29	A02_5	43.5	235.167	194.167	2	1136.95	914.205	6
A02_5_21	795	337	29	4.03456	80.6912	8.06912	661	12	1030.17	527.833	2640	139	41.646	19.471	NA	3.333	0.111	-90	-90	A02	5	EGF	27	4	21	3.334	A02_5_29	A02_5	44	235.167	190.833	3.334	1140.28	920.973	6
A02_5_21	795	337	29	4.03456	80.6912	8.06912	662	13	1026.83	522.5	2670	140	47.935	13.233	NA	6.289	0.21	-122.005	-32.005	A02	5	EGF	27	4	21	6.28939	A02_5_29	A02_5	44.5	231.833	185.5	6.28939	1146.57	927.795	6
A02_5_21	795	337	29	4.03456	80.6912	8.06912	663	14	1024.17	517.833	2700	166	53.31	8.028	NA	5.375	0.179	-119.745	2.261	A02	5	EGF	27	4	21	5.3748	A02_5_29	A02_5	45	229.167	180.833	5.3748	1151.95	934.257	6
A02_5_21	795	337	29	4.03456	80.6912	8.06912	664	15	1024.17	517.167	2730	92	53.977	7.601	NA	0.667	0.022	-90	29.745	A02	5	EGF	27	4	21	0.666	A02_5_29	A02_5	45.5	229.167	180.167	0.666	1152.61	948.573	6
A02_5_21	795	337	29	4.03456	80.6912	8.06912	665	16	1022.83	510.5	2760	78	60.775	5.077	NA	6.799	0.227	-101.31	-11.31	A02	5	EGF	27	4	21	6.79915	A02_5_29	A02_5	46	227.833	173.5	6.79915	1159.41	956.612	6
A02_5_21	795	337	29	4.03456	80.6912	8.06912	666	17	1026.17	506.5	2790	137	65.982	10	NA	5.207	0.174	-50.194	51.116	A02	5	EGF	27	4	21	5.20726	A02_5_29	A02_5	46.5	231.167	169.5	5.20726	1164.62	963.653	6
A02_5_21	795	337	29	4.03456	80.6912	8.06912	667	18	1022.17	511.833	2820	132	72.649	4.055	NA	6.667	0.222	126.87	177.064	A02	5	EGF	27	4	21	6.6664	A02_5_29	A02_5	47	227.167	174.833	6.6664	1171.29	970.913	6
A02_5_21	795	337	29	4.03456	80.6912	8.06912	668	19	1019.5	514.5	2850	106	76.42	2.404	NA	3.771	0.126	135	8.13	A02	5	EGF	27	4	21	3.77171	A02_5_29	A02_5	47.5	224.5	177.5	3.77171	1175.06	977.019	6
A02_5_21	795	337	29	4.03456	80.6912	8.06912	669	20	1016.83	517.833	2880	66	80.689	5.497	NA	4.269	0.142	128.66	-6.34	A02	5	EGF	27	4	21	4.2687	A02_5_29	A02_5	48	221.833	180.833	4.2687	1179.33	985.505	6
A02_5_37	709	577	37	8.814	290.862	17.628	851	1	709	577	0	77	0	0	NA	NA	NA	NA	NA	A02	5	EGF	0	1	37	0	A02_5_37	A02_5	0	0	0	0	0	0	2
A02_5_37	709	577	37	8.814	290.862	17.628	852	2	708	579	30	133	2.236	2.236	NA	2.236	0.075	116.565	NA	A02	5	EGF	0	1	37	2.23607	A02_5_37	A02_5	0.5	-1	2	2.23607	2.23607	2.91534	2
A02_5_37	709	577	37	8.814	290.862	17.628	853	3	708	580	60	138	3.236	3.162	NA	1	0.033	90	-26.565	A02	5	EGF	0	1	37	1	A02_5_37	A02_5	1	-1	3	1	3.23607	5.4577	2
A02_5_37	709	577	37	8.814	290.862	17.628	854	4	709	580	90	147	4.236	3	NA	1	0.033	0	-90	A02	5	EGF	0	1	37	1	A02_5_37	A02_5	1.5	0	3	1	4.23607	7.73271	2
A02_5_37	709	577	37	8.814	290.862	17.628	855	5	709	580	120	147	4.236	3	NA	0	0	0	0	A02	5	EGF	0	1	37	0	A02_5_37	A02_5	2	0	3	0	4.23607	10.362	2
A02_5_37	709	577	37	8.814	290.862	17.628	856	6	710	579	150	126	5.65	2.236	NA	1.414	0.047	-45	-45	A02	5	EGF	0	1	37	1.41421	A02_5_37	A02_5	2.5	1	2	1.41421	5.65028	14.6622	2
A02_5_37	709	577	37	8.814	290.862	17.628	857	7	709	581	180	145	7.886	4	NA	2.236	0.075	116.565	161.565	A02	5	EGF	0	1	37	2.23607	A02_5_37	A02_5	3	0	4	2.23607	7.88635	19.1909	2
A02_5_37	709	577	37	8.814	290.862	17.628	858	8	716	578	210	126	15.502	7.071	NA	7.616	0.254	-23.199	-139.764	A02	5	EGF	0	1	37	7.61577	A02_5_37	A02_5	3.5	7	1	7.61577	15.5021	25.2013	2
A02_5_37	709	577	37	8.814	290.862	17.628	859	9	725	579	240	132	24.558	16.125	NA	9.055	0.302	6.34	29.539	A02	5	EGF	0	1	37	9.05539	A02_5_37	A02_5	4	16	2	9.05539	24.5575	33.6912	2
A02_5_37	709	577	37	8.814	290.862	17.628	860	10	741	580	270	120	40.589	32.14	NA	16.031	0.534	3.576	-2.764	A02	5	EGF	0	1	37	16.0312	A02_5_37	A02_5	4.5	32	3	16.0312	40.5887	38.7277	2
A02_5_37	709	577	37	8.814	290.862	17.628	861	11	752	577	300	124	51.99	43	NA	11.402	0.38	-15.255	-18.831	A02	5	EGF	0	1	37	11.4018	A02_5_37	A02_5	5	43	0	11.4018	51.9905	45.3348	2
A02_5_37	709	577	37	8.814	290.862	17.628	862	12	745	580	330	126	59.606	36.125	NA	7.616	0.254	156.801	172.057	A02	5	EGF	0	1	37	7.61577	A02_5_37	A02_5	5.5	36	3	7.61577	59.6063	52.6848	2
A02_5_37	709	577	37	8.814	290.862	17.628	863	13	743	581	360	118	61.842	34.234	NA	2.236	0.075	153.435	-3.366	A02	5	EGF	0	1	37	2.23607	A02_5_37	A02_5	6	34	4	2.23607	61.8423	58.7326	2
A02_5_37	709	577	37	8.814	290.862	17.628	864	14	723	580	390	155	81.867	14.318	NA	20.025	0.667	-177.138	29.427	A02	5	EGF	0	1	37	20.025	A02_5_37	A02_5	6.5	14	3	20.025	81.8673	66.3301	2
A02_5_37	709	577	37	8.814	290.862	17.628	865	15	704	581	420	135	100.894	6.403	NA	19.026	0.634	176.987	-5.875	A02	5	EGF	0	1	37	19.0263	A02_5_37	A02_5	7	-5	4	19.0263	100.894	74.9474	2
A02_5_37	709	577	37	8.814	290.862	17.628	866	16	696	583	450	131	109.14	14.318	NA	8.246	0.275	165.964	-11.023	A02	5	EGF	0	1	37	8.24621	A02_5_37	A02_5	7.5	-13	6	8.24621	109.14	84.5616	2
A02_5_37	709	577	37	8.814	290.862	17.628	867	17	693	582	480	83	112.302	16.763	NA	3.162	0.105	-161.565	32.471	A02	5	EGF	0	1	37	3.16228	A02_5_37	A02_5	8	-16	5	3.16228	112.302	94.7318	2
A02_5_37	709	577	37	8.814	290.862	17.628	868	18	688	585	510	131	118.133	22.472	NA	5.831	0.194	149.036	-49.399	A02	5	EGF	0	1	37	5.83095	A02_5_37	A02_5	8.5	-21	8	5.83095	118.133	105.912	2
A02_5_37	709	577	37	8.814	290.862	17.628	869	19	675	584	540	141	131.171	34.713	NA	13.038	0.435	-175.601	35.362	A02	5	EGF	0	1	37	13.0384	A02_5_37	A02_5	9	-34	7	13.0384	131.171	118.331	2
A02_5_37	709	577	37	8.814	290.862	17.628	870	20	666	582	570	149	140.391	43.29	NA	9.22	0.307	-167.471	8.13	A02	5	EGF	0	1	37	9.21954	A02_5_37	A02_5	9.5	-43	5	9.21954	140.391	130.306	2
A02_5_37	709	577	37	8.814	290.862	17.628	871	21	661	583	600	116	145.49	48.374	NA	5.099	0.17	168.69	-23.839	A02	5	EGF	0	1	37	5.09902	A02_5_37	A02_5	10	-48	6	5.09902	145.49	146.871	2
A02_5_37	709	577	37	8.814	290.862	17.628	872	22	665	590	630	130	153.552	45.88	NA	8.062	0.269	60.255	-108.435	A02	5	EGF	0	1	37	8.06226	A02_5_37	A02_5	10.5	-44	13	8.06226	153.552	158.722	2
A02_5_37	709	577	37	8.814	290.862	17.628	873	23	677	605	660	111	172.762	42.521	NA	19.209	0.64	51.34	-8.915	A02	5	EGF	0	1	37	19.2094	A02_5_37	A02_5	11	-32	28	19.2094	172.762	169.664	2
A02_5_37	709	577	37	8.814	290.862	17.628	874	24	689	612	690	123	186.654	40.311	NA	13.892	0.463	30.256	-21.084	A02	5	EGF	0	1	37	13.8924	A02_5_37	A02_5	11.5	-20	35	13.8924	186.654	179.097	2
A02_5_37	709	577	37	8.814	290.862	17.628	875	25	688	608	720	59	190.777	37.443	NA	4.123	0.137	-104.036	-134.293	A02	5	EGF	0	1	37	4.12311	A02_5_37	A02_5	12	-21	31	4.12311	190.777	189.727	2
A02_5_37	709	577	37	8.814	290.862	17.628	876	26	677	609	750	159	201.823	45.255	NA	11.045	0.368	174.806	-81.158	A02	5	EGF	0	1	37	11.0454	A02_5_37	A02_5	12.5	-32	32	11.0454	201.823	201.854	2
A02_5_37	709	577	37	8.814	290.862	17.628	877	27	658	608	780	124	220.849	59.682	NA	19.026	0.634	-176.987	8.207	A02	5	EGF	0	1	37	19.0263	A02_5_37	A02_5	13	-51	31	19.0263	220.849	216.604	2
A02_5_37	709	577	37	8.814	290.862	17.628	878	28	653	592	810	154	237.612	57.974	NA	16.763	0.559	-107.354	69.633	A02	5	EGF	0	1	37	16.7631	A02_5_37	A02_5	13.5	-56	15	16.7631	237.612	227.266	2
A02_5_37	709	577	37	8.814	290.862	17.628	879	29	653	581	840	154	248.612	56.143	NA	11	0.367	-90	17.354	A02	5	EGF	0	1	37	11	A02_5_37	A02_5	14	-56	4	11	248.612	240.653	2
A02_5_37	709	577	37	8.814	290.862	17.628	880	30	671	569	870	97	270.245	38.833	NA	21.633	0.721	-33.69	56.31	A02	5	EGF	0	1	37	21.6333	A02_5_37	A02_5	14.5	-38	-8	21.6333	270.245	255.338	2
A02_5_37	709	577	37	8.814	290.862	17.628	881	31	657	575	900	161	285.477	52.038	NA	15.232	0.508	156.801	-169.509	A02	5	EGF	0	1	37	15.2315	A02_5_37	A02_5	15	-52	-2	15.2315	285.477	271.561	2
A02_5_37	709	577	37	8.814	290.862	17.628	882	32	657	575	930	95	285.477	52.038	NA	0	0	0	-156.801	A02	5	EGF	0	1	37	0	A02_5_37	A02_5	15.5	-52	-2	0	285.477	287.35	2
A02_5_37	709	577	37	8.814	290.862	17.628	883	33	655	580	960	111	290.862	54.083	NA	5.385	0.18	111.801	111.801	A02	5	EGF	0	1	37	5.38516	A02_5_37	A02_5	16	-54	3	5.38516	290.862	300.034	2
A02_5_37	709	577	39	8.25155	313.559	16.5031	909	1	679.167	608.833	990	148	0	0	NA	NA	NA	NA	NA	A02	5	EGF	37	2	37	0	A02_5_39	A02_5	16.5	-29.833	31.833	37.6216	328.484	315.77	2
A02_5_37	709	577	39	8.25155	313.559	16.5031	910	2	669.167	594.833	1020	87	17.205	17.205	NA	17.205	0.573	-125.538	NA	A02	5	EGF	37	2	37	17.2047	A02_5_39	A02_5	17	-39.833	17.833	17.2047	345.688	332.221	2
A02_5_37	709	577	39	8.25155	313.559	16.5031	911	3	673.167	608.167	1050	105	31.125	6.037	NA	13.92	0.464	73.301	-161.162	A02	5	EGF	37	2	37	13.921	A02_5_39	A02_5	17.5	-35.833	31.167	13.921	359.609	348.879	2
A02_5_37	709	577	39	8.25155	313.559	16.5031	912	4	665.833	616.833	1080	109	42.478	15.549	NA	11.353	0.378	130.236	56.936	A02	5	EGF	37	2	37	11.3528	A02_5_39	A02_5	18	-43.167	39.833	11.3528	370.962	364.058	2
A02_5_37	709	577	39	8.25155	313.559	16.5031	913	5	649.167	626.167	1110	142	61.58	34.647	NA	19.102	0.637	150.751	20.515	A02	5	EGF	37	2	37	19.1018	A02_5_39	A02_5	18.5	-59.833	49.167	19.1018	390.064	382.541	2
A02_5_37	709	577	39	8.25155	313.559	16.5031	914	6	646.5	631.5	1140	116	67.543	39.76	NA	5.963	0.199	116.565	-34.186	A02	5	EGF	37	2	37	5.9627	A02_5_39	A02_5	19	-62.5	54.5	5.9627	396.027	400.275	2
A02_5_37	709	577	39	8.25155	313.559	16.5031	915	7	657.833	614.167	1170	96	88.253	21.99	NA	20.71	0.69	-56.821	-173.387	A02	5	EGF	37	2	37	20.7092	A02_5_39	A02_5	19.5	-51.167	37.167	20.7092	416.736	416.697	2
A02_5_37	709	577	39	8.25155	313.559	16.5031	916	8	658.5	604.167	1200	129	98.275	21.187	NA	10.022	0.334	-86.186	-29.364	A02	5	EGF	37	2	37	10.0222	A02_5_39	A02_5	20	-50.5	27.167	10.0222	426.758	432.267	2
A02_5_37	709	577	39	8.25155	313.559	16.5031	917	9	667.167	608.167	1230	101	107.82	12.019	NA	9.545	0.318	24.775	110.961	A02	5	EGF	37	2	37	9.54552	A02_5_39	A02_5	20.5	-41.833	31.167	9.54552	436.303	449.015	2
A02_5_37	709	577	39	8.25155	313.559	16.5031	918	10	663.833	614.167	1260	123	114.684	16.234	NA	6.864	0.229	119.055	94.279	A02	5	EGF	37	2	37	6.86408	A02_5_39	A02_5	21	-45.167	37.167	6.86408	443.168	460.196	2
A02_5_37	709	577	39	8.25155	313.559	16.5031	919	11	646.5	608.167	1290	96	133.026	32.673	NA	18.342	0.611	-160.907	80.039	A02	5	EGF	37	2	37	18.3421	A02_5_39	A02_5	21.5	-62.5	31.167	18.3421	461.51	472.845	2
A02_5_37	709	577	39	8.25155	313.559	16.5031	920	12	631.167	596.167	1320	167	152.497	49.643	NA	19.471	0.649	-141.953	18.954	A02	5	EGF	37	2	37	19.4705	A02_5_39	A02_5	22	-77.833	19.167	19.4705	480.98	486.307	2
A02_5_37	709	577	39	8.25155	313.559	16.5031	921	13	616.5	596.833	1350	98	167.179	63.805	NA	14.682	0.489	177.397	-40.65	A02	5	EGF	37	2	37	14.6821	A02_5_39	A02_5	22.5	-92.5	19.833	14.6821	495.662	499.349	2
A02_5_37	709	577	39	8.25155	313.559	16.5031	922	14	604.5	594.833	1380	99	179.344	75.968	NA	12.166	0.406	-170.538	12.065	A02	5	EGF	37	2	37	12.1655	A02_5_39	A02_5	23	-104.5	17.833	12.1655	507.828	512.355	2
A02_5_37	709	577	39	8.25155	313.559	16.5031	923	15	599.833	596.167	1410	126	184.198	80.338	NA	4.853	0.162	164.055	-25.408	A02	5	EGF	37	2	37	4.85391	A02_5_39	A02_5	23.5	-109.167	19.167	4.85391	512.682	523.624	2
A02_5_37	709	577	39	8.25155	313.559	16.5031	924	16	601.167	596.833	1440	140	185.688	78.918	NA	1.491	0.05	26.565	-137.49	A02	5	EGF	37	2	37	1.49101	A02_5_39	A02_5	24	-107.833	19.833	1.49101	514.173	533.723	2
A02_5_37	709	577	39	8.25155	313.559	16.5031	925	17	602.5	596.167	1470	128	187.179	77.706	NA	1.491	0.05	-26.565	-53.13	A02	5	EGF	37	2	37	1.49012	A02_5_39	A02_5	24.5	-106.5	19.167	1.49012	515.663	545.906	2
A02_5_37	709	577	39	8.25155	313.559	16.5031	926	18	603.167	596.167	1500	151	187.846	77.048	NA	0.667	0.022	0	26.565	A02	5	EGF	37	2	37	0.667	A02_5_39	A02_5	25	-105.833	19.167	0.667	516.33	555.375	2
A02_5_37	709	577	39	8.25155	313.559	16.5031	927	19	601.167	592.833	1530	50	191.733	79.624	NA	3.887	0.13	-120.964	-120.964	A02	5	EGF	37	2	37	3.88787	A02_5_39	A02_5	25.5	-107.833	15.833	3.88787	520.218	564.685	2
A02_5_37	709	577	39	8.25155	313.559	16.5031	928	20	597.167	584.167	1560	148	201.278	85.63	NA	9.545	0.318	-114.775	6.189	A02	5	EGF	37	2	37	9.54461	A02_5_39	A02_5	26	-111.833	7.167	9.54461	529.762	577.476	2
A02_5_37	709	577	39	8.25155	313.559	16.5031	929	21	611.833	593.5	1590	77	218.663	69.057	NA	17.385	0.579	32.471	147.246	A02	5	EGF	37	2	37	17.3838	A02_5_39	A02_5	26.5	-97.167	16.5	17.3838	547.146	588.228	2
A02_5_37	709	577	39	8.25155	313.559	16.5031	930	22	597.167	584.833	1620	131	235.699	85.44	NA	17.036	0.568	-149.421	178.108	A02	5	EGF	37	2	37	17.0355	A02_5_39	A02_5	27	-111.833	7.833	17.0355	564.182	599.715	2
A02_5_37	709	577	39	8.25155	313.559	16.5031	931	23	598.5	578.167	1650	10	242.497	86.299	NA	6.799	0.227	-78.69	70.731	A02	5	EGF	37	2	37	6.79797	A02_5_39	A02_5	27.5	-110.5	1.167	6.79797	570.98	607.017	2
A02_5_37	709	577	39	8.25155	313.559	16.5031	932	24	621.833	577.5	1680	43	265.84	65.337	NA	23.343	0.778	-1.637	77.053	A02	5	EGF	37	2	37	23.3425	A02_5_39	A02_5	28	-87.167	0.5	23.3425	594.322	617.937	2
A02_5_37	709	577	39	8.25155	313.559	16.5031	933	25	618.5	577.5	1710	43	269.174	68.28	NA	3.333	0.111	180	-178.363	A02	5	EGF	37	2	37	3.333	A02_5_39	A02_5	28.5	-90.5	0.5	3.333	597.655	626.556	2
A02_5_37	709	577	39	8.25155	313.559	16.5031	934	26	618.5	577.5	1740	72	269.174	68.28	NA	0	0	0	-180	A02	5	EGF	37	2	37	0	A02_5_39	A02_5	29	-90.5	0.5	0	597.655	637.425	2
A02_5_37	709	577	39	8.25155	313.559	16.5031	935	27	617.167	577.5	1770	98	270.507	69.468	NA	1.333	0.044	180	180	A02	5	EGF	37	2	37	1.333	A02_5_39	A02_5	29.5	-91.833	0.5	1.333	598.988	648.847	2
A02_5_37	709	577	39	8.25155	313.559	16.5031	936	28	619.833	576.833	1800	75	273.256	67.412	NA	2.749	0.092	-14.036	165.964	A02	5	EGF	37	2	37	2.74817	A02_5_39	A02_5	30	-89.167	-0.167	2.74817	601.736	658.843	2
A02_5_37	709	577	39	8.25155	313.559	16.5031	937	29	616.5	573.5	1830	63	277.97	71.941	NA	4.714	0.157	-135	-120.964	A02	5	EGF	37	2	37	4.71357	A02_5_39	A02_5	30.5	-92.5	-3.5	4.71357	606.45	668.678	2
A02_5_37	709	577	39	8.25155	313.559	16.5031	938	30	615.833	572.167	1860	77	279.46	73.182	NA	1.491	0.05	-116.565	18.435	A02	5	EGF	37	2	37	1.49056	A02_5_39	A02_5	31	-93.167	-4.833	1.49056	607.94	677.045	2
A02_5_37	709	577	39	8.25155	313.559	16.5031	939	31	612.5	572.833	1890	61	282.86	75.766	NA	3.399	0.113	168.69	-74.745	A02	5	EGF	37	2	37	3.39889	A02_5_39	A02_5	31.5	-96.5	-4.167	3.39889	611.339	684.843	2
A02_5_37	709	577	39	8.25155	313.559	16.5031	940	32	605.167	574.833	1920	125	290.461	81.437	NA	7.601	0.253	164.745	-3.945	A02	5	EGF	37	2	37	7.60085	A02_5_39	A02_5	32	-103.833	-2.167	7.60085	618.94	693.891	2
A02_5_37	709	577	39	8.25155	313.559	16.5031	941	33	598.5	573.5	1950	146	297.26	88.066	NA	6.799	0.227	-168.69	26.565	A02	5	EGF	37	2	37	6.79895	A02_5_39	A02_5	32.5	-110.5	-3.5	6.79895	625.739	704.217	2
A02_5_37	709	577	39	8.25155	313.559	16.5031	942	34	596.5	574.833	1980	69	299.663	89.386	NA	2.404	0.08	146.31	-45	A02	5	EGF	37	2	37	2.40352	A02_5_39	A02_5	33	-112.5	-2.167	2.40352	628.143	714.673	2
A02_5_37	709	577	39	8.25155	313.559	16.5031	943	35	599.833	577.5	2010	67	303.932	85.297	NA	4.269	0.142	38.66	-107.65	A02	5	EGF	37	2	37	4.2687	A02_5_39	A02_5	33.5	-109.167	0.5	4.2687	632.411	726.192	2
A02_5_37	709	577	39	8.25155	313.559	16.5031	944	36	603.167	582.167	2040	96	309.667	80.543	NA	5.735	0.191	54.462	15.803	A02	5	EGF	37	2	37	5.73554	A02_5_39	A02_5	34	-105.833	5.167	5.73554	638.147	737.872	2
A02_5_37	709	577	39	8.25155	313.559	16.5031	945	37	601.833	584.167	2070	129	312.071	81.172	NA	2.404	0.08	123.69	69.228	A02	5	EGF	37	2	37	2.40407	A02_5_39	A02_5	34.5	-107.167	7.167	2.40407	640.551	748.369	2
A02_5_37	709	577	39	8.25155	313.559	16.5031	946	38	603.167	583.5	2100	97	313.561	80.111	NA	1.491	0.05	-26.565	-150.255	A02	5	EGF	37	2	37	1.49146	A02_5_39	A02_5	35	-105.833	6.5	1.49146	642.042	758.558	2
A02_5_37	709	577	43	8.90119	231.431	17.8024	1051	1	600.5	567.833	2130	88	0	0	NA	NA	NA	NA	NA	A02	5	EGF	39	3	37	0	A02_5_43	A02_5	35.5	-108.5	-9.167	15.8924	657.935	771.52	2
A02_5_37	709	577	43	8.90119	231.431	17.8024	1052	2	594.5	572.5	2160	125	7.601	7.601	NA	7.601	0.253	142.125	NA	A02	5	EGF	39	3	37	7.60137	A02_5_43	A02_5	36	-114.5	-4.5	7.60137	665.536	781.267	2
A02_5_37	709	577	43	8.90119	231.431	17.8024	1053	3	587.167	578.5	2190	91	17.076	17.075	NA	9.475	0.316	140.711	-1.414	A02	5	EGF	39	3	37	9.47486	A02_5_43	A02_5	36.5	-121.833	1.5	9.47486	675.011	792.423	2
A02_5_37	709	577	43	8.90119	231.431	17.8024	1054	4	599.167	580.5	2220	107	29.242	12.737	NA	12.166	0.406	9.462	-131.248	A02	5	EGF	39	3	37	12.1655	A02_5_43	A02_5	37	-109.833	3.5	12.1655	687.177	802.586	2
A02_5_37	709	577	43	8.90119	231.431	17.8024	1055	5	609.167	581.833	2250	122	39.33	16.465	NA	10.088	0.336	7.595	-1.868	A02	5	EGF	39	3	37	10.0885	A02_5_43	A02_5	37.5	-99.833	4.833	10.0885	697.265	811.541	2
A02_5_37	709	577	43	8.90119	231.431	17.8024	1056	6	615.833	583.833	2280	152	46.291	22.161	NA	6.96	0.232	16.699	9.105	A02	5	EGF	39	3	37	6.95957	A02_5_43	A02_5	38	-93.167	6.833	6.95957	704.225	821.331	2
A02_5_37	709	577	43	8.90119	231.431	17.8024	1057	7	606.5	583.833	2310	121	55.624	17.088	NA	9.333	0.311	180	163.301	A02	5	EGF	39	3	37	9.333	A02_5_43	A02_5	38.5	-102.5	6.833	9.333	713.558	830.565	2
A02_5_37	709	577	43	8.90119	231.431	17.8024	1058	8	595.167	582.5	2340	115	67.035	15.606	NA	11.411	0.38	-173.29	6.71	A02	5	EGF	39	3	37	11.4111	A02_5_43	A02_5	39	-113.833	5.5	11.4111	724.969	839.079	2
A02_5_37	709	577	43	8.90119	231.431	17.8024	1059	9	569.833	575.833	2370	146	93.231	31.693	NA	26.196	0.873	-165.256	8.034	A02	5	EGF	39	3	37	26.1966	A02_5_43	A02_5	39.5	-139.167	-1.167	26.1966	751.165	848.097	2
A02_5_37	709	577	43	8.90119	231.431	17.8024	1060	10	555.167	580.5	2400	123	108.622	47.07	NA	15.391	0.513	162.35	-32.394	A02	5	EGF	39	3	37	15.3907	A02_5_43	A02_5	40	-153.833	3.5	15.3907	766.556	858.034	2
A02_5_37	709	577	43	8.90119	231.431	17.8024	1061	11	547.833	578.5	2430	135	116.224	53.736	NA	7.601	0.253	-164.745	32.905	A02	5	EGF	39	3	37	7.60181	A02_5_43	A02_5	40.5	-161.167	1.5	7.60181	774.158	866.717	2
A02_5_37	709	577	43	8.90119	231.431	17.8024	1062	12	546.5	582.5	2460	141	120.44	55.956	NA	4.216	0.141	108.435	-86.82	A02	5	EGF	39	3	37	4.21626	A02_5_43	A02_5	41	-162.5	5.5	4.21626	778.374	876.492	2
A02_5_37	709	577	43	8.90119	231.431	17.8024	1063	13	536.5	585.167	2490	162	130.789	66.306	NA	10.349	0.345	165.069	56.634	A02	5	EGF	39	3	37	10.3495	A02_5_43	A02_5	41.5	-172.5	8.167	10.3495	788.724	884.856	2
A02_5_37	709	577	43	8.90119	231.431	17.8024	1064	14	525.833	585.167	2520	58	141.456	76.652	NA	10.667	0.356	180	14.931	A02	5	EGF	39	3	37	10.667	A02_5_43	A02_5	42	-183.167	8.167	10.667	799.391	903.499	2
A02_5_37	709	577	43	8.90119	231.431	17.8024	1065	15	513.167	591.167	2550	131	155.472	90.397	NA	14.016	0.467	154.654	-25.346	A02	5	EGF	39	3	37	14.0153	A02_5_43	A02_5	42.5	-195.833	14.167	14.0153	813.406	901.906	2
A02_5_37	709	577	43	8.90119	231.431	17.8024	1066	16	507.833	589.833	2580	148	160.969	95.242	NA	5.497	0.183	-165.964	39.382	A02	5	EGF	39	3	37	5.49828	A02_5_43	A02_5	43	-201.167	12.833	5.49828	818.904	907.502	2
A02_5_37	709	577	43	8.90119	231.431	17.8024	1067	17	503.833	591.833	2610	83	165.442	99.601	NA	4.472	0.149	153.435	-40.601	A02	5	EGF	39	3	37	4.47214	A02_5_43	A02_5	43.5	-205.167	14.833	4.47214	823.376	914.205	2
A02_5_37	709	577	43	8.90119	231.431	17.8024	1068	18	494.5	589.167	2640	79	175.148	108.125	NA	9.707	0.324	-164.055	42.51	A02	5	EGF	39	3	37	9.70631	A02_5_43	A02_5	44	-214.5	12.167	9.70631	833.083	920.973	2
A02_5_37	709	577	43	8.90119	231.431	17.8024	1069	19	488.5	595.167	2670	135	183.634	115.287	NA	8.485	0.283	135	-60.945	A02	5	EGF	39	3	37	8.48528	A02_5_43	A02_5	44.5	-220.5	18.167	8.48528	841.568	927.795	2
A02_5_37	709	577	43	8.90119	231.431	17.8024	1070	20	490.5	595.833	2700	161	185.742	113.508	NA	2.108	0.07	18.435	-116.565	A02	5	EGF	39	3	37	2.10797	A02_5_43	A02_5	45	-218.5	18.833	2.10797	843.676	934.257	2
A02_5_37	709	577	43	8.90119	231.431	17.8024	1071	21	491.167	600.5	2730	175	190.456	114.109	NA	4.714	0.157	81.87	63.435	A02	5	EGF	39	3	37	4.71442	A02_5_43	A02_5	45.5	-217.833	23.5	4.71442	848.39	948.573	2
A02_5_37	709	577	43	8.90119	231.431	17.8024	1072	22	488.5	605.167	2760	114	195.831	118.058	NA	5.375	0.179	119.745	37.875	A02	5	EGF	39	3	37	5.37529	A02_5_43	A02_5	46	-220.5	28.167	5.37529	853.766	956.612	2
A02_5_37	709	577	43	8.90119	231.431	17.8024	1073	23	479.833	607.167	2790	128	204.725	126.916	NA	8.894	0.296	167.005	47.261	A02	5	EGF	39	3	37	8.89477	A02_5_43	A02_5	46.5	-229.167	30.167	8.89477	862.66	963.653	2
A02_5_37	709	577	43	8.90119	231.431	17.8024	1074	24	469.167	614.5	2820	63	217.669	139.378	NA	12.944	0.431	145.491	-21.514	A02	5	EGF	39	3	37	12.9436	A02_5_43	A02_5	47	-239.833	37.5	12.9436	875.604	970.913	2
A02_5_37	709	577	43	8.90119	231.431	17.8024	1075	25	465.167	623.167	2850	147	227.215	146.208	NA	9.545	0.318	114.775	-30.716	A02	5	EGF	39	3	37	9.54552	A02_5_43	A02_5	47.5	-243.833	46.167	9.54552	885.149	977.019	2
A02_5_37	709	577	43	8.90119	231.431	17.8024	1076	26	461.167	624.5	2880	133	231.431	150.416	NA	4.216	0.141	161.565	46.79	A02	5	EGF	39	3	37	4.21626	A02_5_43	A02_5	48	-247.833	47.5	4.21626	889.366	985.505	2
A02_5_44	673.833	577.833	44	9.02349	875.278	18.047	1077	1	673.833	577.833	0	103	0	0	NA	NA	NA	NA	NA	A02	5	EGF	0	1	44	0	A02_5_44	A02_5	0	0	0	0	0	0	7
A02_5_44	673.833	577.833	44	9.02349	875.278	18.047	1078	2	670.5	577.833	30	99	3.333	3.333	NA	3.333	0.111	180	NA	A02	5	EGF	0	1	44	3.333	A02_5_44	A02_5	0.5	-3.333	0	3.333	3.333	2.91534	7
A02_5_44	673.833	577.833	44	9.02349	875.278	18.047	1079	3	674.5	579.833	60	114	7.805	2.108	NA	4.472	0.149	26.565	-153.435	A02	5	EGF	0	1	44	4.47214	A02_5_44	A02_5	1	0.667	2	4.47214	7.80514	5.4577	7
A02_5_44	673.833	577.833	44	9.02349	875.278	18.047	1080	4	676.5	579.833	90	80	9.805	3.333	NA	2	0.067	0	-26.565	A02	5	EGF	0	1	44	2	A02_5_44	A02_5	1.5	2.667	2	2	9.80514	7.73271	7
A02_5_44	673.833	577.833	44	9.02349	875.278	18.047	1081	5	677.167	579.833	120	80	10.472	3.887	NA	0.667	0.022	0	0	A02	5	EGF	0	1	44	0.667	A02_5_44	A02_5	2	3.334	2	0.667	10.4721	10.362	7
A02_5_44	673.833	577.833	44	9.02349	875.278	18.047	1082	6	675.833	580.5	150	127	11.963	3.333	NA	1.491	0.05	153.435	153.435	A02	5	EGF	0	1	44	1.49146	A02_5_44	A02_5	2.5	2	2.667	1.49146	11.9636	14.6622	7
A02_5_44	673.833	577.833	44	9.02349	875.278	18.047	1083	7	675.833	580.5	180	114	11.963	3.333	NA	0	0	0	-153.435	A02	5	EGF	0	1	44	0	A02_5_44	A02_5	3	2	2.667	0	11.9636	19.1909	7
A02_5_44	673.833	577.833	44	9.02349	875.278	18.047	1084	8	674.5	578.5	210	55	14.367	0.943	NA	2.404	0.08	-123.69	-123.69	A02	5	EGF	0	1	44	2.40352	A02_5_44	A02_5	3.5	0.667	0.667	2.40352	14.3671	25.2013	7
A02_5_44	673.833	577.833	44	9.02349	875.278	18.047	1085	9	691.833	578.5	240	124	31.7	18.012	NA	17.333	0.578	0	123.69	A02	5	EGF	0	1	44	17.333	A02_5_44	A02_5	4	18	0.667	17.333	31.7001	33.6912	7
A02_5_44	673.833	577.833	44	9.02349	875.278	18.047	1086	10	693.833	577.833	270	133	33.808	20	NA	2.108	0.07	-18.435	-18.435	A02	5	EGF	0	1	44	2.10829	A02_5_44	A02_5	4.5	20	0	2.10829	33.8084	38.7277	7
A02_5_44	673.833	577.833	44	9.02349	875.278	18.047	1087	11	671.167	575.167	300	69	56.631	3.771	NA	22.823	0.761	-173.29	-154.855	A02	5	EGF	0	1	44	22.8223	A02_5_44	A02_5	5	-2.666	-2.666	22.8223	56.6307	45.3348	7
A02_5_44	673.833	577.833	44	9.02349	875.278	18.047	1088	12	665.833	577.167	330	173	62.327	8.028	NA	5.696	0.19	159.444	-27.266	A02	5	EGF	0	1	44	5.69663	A02_5_44	A02_5	5.5	-8	-0.666	5.69663	62.3273	52.6848	7
A02_5_44	673.833	577.833	44	9.02349	875.278	18.047	1089	13	660.5	578.5	360	102	67.825	13.35	NA	5.497	0.183	165.964	6.52	A02	5	EGF	0	1	44	5.49707	A02_5_44	A02_5	6	-13.333	0.667	5.49707	67.8243	58.7326	7
A02_5_44	673.833	577.833	44	9.02349	875.278	18.047	1090	14	656.5	578.5	390	151	71.825	17.346	NA	4	0.133	180	14.036	A02	5	EGF	0	1	44	4	A02_5_44	A02_5	6.5	-17.333	0.667	4	71.8243	66.3301	7
A02_5_44	673.833	577.833	44	9.02349	875.278	18.047	1091	15	643.833	580.5	420	63	84.648	30.118	NA	12.824	0.427	171.027	-8.973	A02	5	EGF	0	1	44	12.8239	A02_5_44	A02_5	7	-30	2.667	12.8239	84.6483	74.9474	7
A02_5_44	673.833	577.833	44	9.02349	875.278	18.047	1092	16	632.5	576.5	450	126	96.667	41.355	NA	12.019	0.401	-160.56	28.413	A02	5	EGF	0	1	44	12.0182	A02_5_44	A02_5	7.5	-41.333	-1.333	12.0182	96.6665	84.5616	7
A02_5_44	673.833	577.833	44	9.02349	875.278	18.047	1093	17	625.167	571.167	480	66	105.734	49.121	NA	9.068	0.302	-143.973	16.587	A02	5	EGF	0	1	44	9.06718	A02_5_44	A02_5	8	-48.666	-6.666	9.06718	105.734	94.7318	7
A02_5_44	673.833	577.833	44	9.02349	875.278	18.047	1094	18	610.5	567.167	510	136	120.937	64.225	NA	15.202	0.507	-164.745	-20.772	A02	5	EGF	0	1	44	15.2027	A02_5_44	A02_5	8.5	-63.333	-10.666	15.2027	120.936	105.912	7
A02_5_44	673.833	577.833	44	9.02349	875.278	18.047	1095	19	604.5	565.167	540	77	127.261	70.481	NA	6.325	0.211	-161.565	3.18	A02	5	EGF	0	1	44	6.32456	A02_5_44	A02_5	9	-69.333	-12.666	6.32456	127.261	118.331	7
A02_5_44	673.833	577.833	44	9.02349	875.278	18.047	1096	20	595.833	564.5	570	80	135.953	79.131	NA	8.692	0.29	-175.601	-14.036	A02	5	EGF	0	1	44	8.69263	A02_5_44	A02_5	9.5	-78	-13.333	8.69263	135.953	130.306	7
A02_5_44	673.833	577.833	44	9.02349	875.278	18.047	1097	21	602.5	567.167	600	72	143.134	72.126	NA	7.18	0.239	21.801	-162.597	A02	5	EGF	0	1	44	7.18065	A02_5_44	A02_5	10	-71.333	-10.666	7.18065	143.134	146.871	7
A02_5_44	673.833	577.833	44	9.02349	875.278	18.047	1098	22	616.5	570.5	630	175	157.525	57.8	NA	14.391	0.48	13.392	-8.409	A02	5	EGF	0	1	44	14.3913	A02_5_44	A02_5	10.5	-57.333	-7.333	14.3913	157.525	158.722	7
A02_5_44	673.833	577.833	44	9.02349	875.278	18.047	1099	23	619.167	571.833	660	80	160.506	54.995	NA	2.981	0.099	26.565	13.173	A02	5	EGF	0	1	44	2.98157	A02_5_44	A02_5	11	-54.666	-6	2.98157	160.507	169.664	7
A02_5_44	673.833	577.833	44	9.02349	875.278	18.047	1100	24	619.167	566.5	690	103	165.84	55.829	NA	5.333	0.178	-90	-116.565	A02	5	EGF	0	1	44	5.333	A02_5_44	A02_5	11.5	-54.666	-11.333	5.333	165.84	179.097	7
A02_5_44	673.833	577.833	44	9.02349	875.278	18.047	1101	25	616.5	567.833	720	124	168.821	58.199	NA	2.981	0.099	153.435	-116.565	A02	5	EGF	0	1	44	2.98157	A02_5_44	A02_5	12	-57.333	-10	2.98157	168.822	189.727	7
A02_5_44	673.833	577.833	44	9.02349	875.278	18.047	1102	26	603.167	563.833	750	148	182.742	72.04	NA	13.92	0.464	-163.301	43.264	A02	5	EGF	0	1	44	13.9201	A02_5_44	A02_5	12.5	-70.666	-14	13.9201	182.742	201.854	7
A02_5_44	673.833	577.833	44	9.02349	875.278	18.047	1103	27	603.167	563.833	780	118	182.742	72.04	NA	0	0	0	163.301	A02	5	EGF	0	1	44	0	A02_5_44	A02_5	13	-70.666	-14	0	182.742	216.604	7
A02_5_44	673.833	577.833	44	9.02349	875.278	18.047	1104	28	605.167	561.833	810	31	185.57	70.506	NA	2.828	0.094	-45	-45	A02	5	EGF	0	1	44	2.82843	A02_5_44	A02_5	13.5	-68.666	-16	2.82843	185.57	227.266	7
A02_5_44	673.833	577.833	44	9.02349	875.278	18.047	1105	29	603.167	561.167	840	91	187.678	72.605	NA	2.108	0.07	-161.565	-116.565	A02	5	EGF	0	1	44	2.10797	A02_5_44	A02_5	14	-70.666	-16.666	2.10797	187.678	240.653	7
A02_5_44	673.833	577.833	44	9.02349	875.278	18.047	1106	30	611.167	565.833	870	97	196.94	63.805	NA	9.262	0.309	30.256	-168.179	A02	5	EGF	0	1	44	9.26129	A02_5_44	A02_5	14.5	-62.666	-12	9.26129	196.939	255.338	7
A02_5_44	673.833	577.833	44	9.02349	875.278	18.047	1107	31	605.833	569.167	900	100	203.229	68.55	NA	6.289	0.21	147.995	117.738	A02	5	EGF	0	1	44	6.29024	A02_5_44	A02_5	15	-68	-8.666	6.29024	203.23	271.561	7
A02_5_44	673.833	577.833	44	9.02349	875.278	18.047	1108	32	589.167	561.833	930	98	221.438	86.165	NA	18.209	0.607	-156.251	55.755	A02	5	EGF	0	1	44	18.2083	A02_5_44	A02_5	15.5	-84.666	-16	18.2083	221.438	287.35	7
A02_5_44	673.833	577.833	44	9.02349	875.278	18.047	1109	33	581.833	559.167	960	90	229.241	93.875	NA	7.803	0.26	-160.017	-3.766	A02	5	EGF	0	1	44	7.80353	A02_5_44	A02_5	16	-92	-18.666	7.80353	229.241	300.034	7
A02_5_44	673.833	577.833	44	9.02349	875.278	18.047	1110	34	578.5	557.833	990	120	232.831	97.409	NA	3.59	0.12	-158.199	1.818	A02	5	EGF	0	1	44	3.59005	A02_5_44	A02_5	16.5	-95.333	-20	3.59005	232.831	315.77	7
A02_5_44	673.833	577.833	44	9.02349	875.278	18.047	1111	35	577.833	558.5	1020	129	233.774	97.927	NA	0.943	0.031	135	-66.801	A02	5	EGF	0	1	44	0.94328	A02_5_44	A02_5	17	-96	-19.333	0.94328	233.775	332.221	7
A02_5_44	673.833	577.833	44	9.02349	875.278	18.047	1112	36	593.833	564.5	1050	140	250.862	81.104	NA	17.088	0.57	20.556	-114.444	A02	5	EGF	0	1	44	17.088	A02_5_44	A02_5	17.5	-80	-13.333	17.088	250.863	348.879	7
A02_5_44	673.833	577.833	44	9.02349	875.278	18.047	1113	37	601.167	565.833	1080	131	258.315	73.651	NA	7.454	0.248	10.305	-10.251	A02	5	EGF	0	1	44	7.45416	A02_5_44	A02_5	18	-72.666	-12	7.45416	258.317	364.058	7
A02_5_44	673.833	577.833	44	9.02349	875.278	18.047	1114	38	597.833	565.833	1110	107	261.649	76.942	NA	3.333	0.111	180	169.695	A02	5	EGF	0	1	44	3.334	A02_5_44	A02_5	18.5	-76	-12	3.334	261.651	382.541	7
A02_5_44	673.833	577.833	44	9.02349	875.278	18.047	1115	39	595.167	568.5	1140	118	265.42	79.218	NA	3.771	0.126	135	-45	A02	5	EGF	0	1	44	3.771	A02_5_44	A02_5	19	-78.666	-9.333	3.771	265.422	400.275	7
A02_5_44	673.833	577.833	44	9.02349	875.278	18.047	1116	40	599.167	567.833	1170	107	269.475	75.333	NA	4.055	0.135	-9.462	-144.462	A02	5	EGF	0	1	44	4.05523	A02_5_44	A02_5	19.5	-74.666	-10	4.05523	269.477	416.697	7
A02_5_44	673.833	577.833	44	9.02349	875.278	18.047	1117	41	623.167	575.833	1200	134	294.773	50.706	NA	25.298	0.843	18.435	27.897	A02	5	EGF	0	1	44	25.2982	A02_5_44	A02_5	20	-50.666	-2	25.2982	294.775	432.267	7
A02_5_44	673.833	577.833	44	9.02349	875.278	18.047	1118	42	654.5	581.167	1230	46	326.557	19.619	NA	31.784	1.059	9.66	-8.775	A02	5	EGF	0	1	44	31.7838	A02_5_44	A02_5	20.5	-19.333	3.334	31.7838	326.559	449.015	7
A02_5_44	673.833	577.833	44	9.02349	875.278	18.047	1119	43	654.5	580.5	1260	134	327.224	19.516	NA	0.667	0.022	-90	-99.66	A02	5	EGF	0	1	44	0.667	A02_5_44	A02_5	21	-19.333	2.667	0.667	327.226	460.196	7
A02_5_44	673.833	577.833	44	9.02349	875.278	18.047	1120	44	634.5	577.833	1290	79	347.401	39.333	NA	20.177	0.673	-172.405	-82.405	A02	5	EGF	0	1	44	20.177	A02_5_44	A02_5	21.5	-39.333	0	20.177	347.403	472.845	7
A02_5_44	673.833	577.833	44	9.02349	875.278	18.047	1121	45	619.833	573.833	1320	137	362.603	54.148	NA	15.202	0.507	-164.745	7.66	A02	5	EGF	0	1	44	15.2027	A02_5_44	A02_5	22	-54	-4	15.2027	362.606	486.307	7
A02_5_44	673.833	577.833	44	9.02349	875.278	18.047	1122	46	609.167	570.5	1350	93	373.779	65.081	NA	11.175	0.373	-162.646	2.099	A02	5	EGF	0	1	44	11.1746	A02_5_44	A02_5	22.5	-64.666	-7.333	11.1746	373.78	499.349	7
A02_5_44	673.833	577.833	44	9.02349	875.278	18.047	1123	47	596.5	570.5	1380	63	386.445	77.68	NA	12.667	0.422	180	-17.354	A02	5	EGF	0	1	44	12.667	A02_5_44	A02_5	23	-77.333	-7.333	12.667	386.447	512.355	7
A02_5_44	673.833	577.833	44	9.02349	875.278	18.047	1124	48	597.833	568.5	1410	147	388.849	76.571	NA	2.404	0.08	-56.31	123.69	A02	5	EGF	0	1	44	2.40352	A02_5_44	A02_5	23.5	-76	-9.333	2.40352	388.851	523.624	7
A02_5_44	673.833	577.833	44	9.02349	875.278	18.047	1125	49	609.833	559.167	1440	71	404.051	66.667	NA	15.202	0.507	-37.875	18.435	A02	5	EGF	0	1	44	15.2021	A02_5_44	A02_5	24	-64	-18.666	15.2021	404.053	533.723	7
A02_5_44	673.833	577.833	44	9.02349	875.278	18.047	1126	50	615.167	551.833	1470	77	413.119	64.17	NA	9.068	0.302	-53.973	-16.098	A02	5	EGF	0	1	44	9.06858	A02_5_44	A02_5	24.5	-58.666	-26	9.06858	413.122	545.906	7
A02_5_44	673.833	577.833	44	9.02349	875.278	18.047	1127	51	623.833	549.167	1500	94	422.187	57.635	NA	9.068	0.302	-17.103	36.87	A02	5	EGF	0	1	44	9.06681	A02_5_44	A02_5	25	-50	-28.666	9.06681	422.189	555.375	7
A02_5_44	673.833	577.833	44	9.02349	875.278	18.047	1128	52	637.167	537.167	1530	148	440.125	54.756	NA	17.938	0.598	-41.987	-24.884	A02	5	EGF	0	1	44	17.9387	A02_5_44	A02_5	25.5	-36.666	-40.666	17.9387	440.127	564.685	7
A02_5_44	673.833	577.833	44	9.02349	875.278	18.047	1129	53	647.833	529.167	1560	86	453.458	55.176	NA	13.333	0.444	-36.87	5.117	A02	5	EGF	0	1	44	13.3328	A02_5_44	A02_5	26	-26	-48.666	13.3328	453.46	577.476	7
A02_5_44	673.833	577.833	44	9.02349	875.278	18.047	1130	54	661.167	524.5	1590	141	467.585	54.817	NA	14.126	0.471	-19.29	17.58	A02	5	EGF	0	1	44	14.1272	A02_5_44	A02_5	26.5	-12.666	-53.333	14.1272	467.587	588.228	7
A02_5_44	673.833	577.833	44	9.02349	875.278	18.047	1131	55	663.167	521.167	1620	136	471.472	57.662	NA	3.887	0.13	-59.036	-39.746	A02	5	EGF	0	1	44	3.88702	A02_5_44	A02_5	27	-10.666	-56.666	3.88702	471.474	599.715	7
A02_5_44	673.833	577.833	44	9.02349	875.278	18.047	1132	56	663.833	519.833	1650	74	472.963	58.856	NA	1.491	0.05	-63.435	-4.399	A02	5	EGF	0	1	44	1.49101	A02_5_44	A02_5	27.5	-10	-58	1.49101	472.965	607.017	7
A02_5_44	673.833	577.833	44	9.02349	875.278	18.047	1133	57	671.833	516.5	1680	116	481.629	61.366	NA	8.667	0.289	-22.62	40.815	A02	5	EGF	0	1	44	8.66654	A02_5_44	A02_5	28	-2	-61.333	8.66654	481.632	617.937	7
A02_5_44	673.833	577.833	44	9.02349	875.278	18.047	1134	58	680.5	513.833	1710	106	490.697	64.346	NA	9.068	0.302	-17.103	5.517	A02	5	EGF	0	1	44	9.06806	A02_5_44	A02_5	28.5	6.667	-64	9.06806	490.7	626.556	7
A02_5_44	673.833	577.833	44	9.02349	875.278	18.047	1135	59	689.167	504.5	1740	112	503.434	74.919	NA	12.737	0.425	-47.121	-30.018	A02	5	EGF	0	1	44	12.7366	A02_5_44	A02_5	29	15.334	-73.333	12.7366	503.436	637.425	7
A02_5_44	673.833	577.833	44	9.02349	875.278	18.047	1136	60	696.5	486.5	1770	76	522.87	94.104	NA	19.437	0.648	-67.834	-20.713	A02	5	EGF	0	1	44	19.4364	A02_5_44	A02_5	29.5	22.667	-91.333	19.4364	522.873	648.847	7
A02_5_44	673.833	577.833	44	9.02349	875.278	18.047	1137	61	705.167	476.5	1800	121	536.103	106.067	NA	13.233	0.441	-49.086	18.748	A02	5	EGF	0	1	44	13.2332	A02_5_44	A02_5	30	31.334	-101.333	13.2332	536.106	658.843	7
A02_5_44	673.833	577.833	44	9.02349	875.278	18.047	1138	62	706.5	468.5	1830	92	544.213	114.109	NA	8.11	0.27	-80.538	-31.452	A02	5	EGF	0	1	44	8.1103	A02_5_44	A02_5	30.5	32.667	-109.333	8.1103	544.216	668.678	7
A02_5_44	673.833	577.833	44	9.02349	875.278	18.047	1139	63	710.5	454.5	1860	116	558.774	128.668	NA	14.56	0.485	-74.055	6.483	A02	5	EGF	0	1	44	14.5602	A02_5_44	A02_5	31	36.667	-123.333	14.5602	558.776	677.045	7
A02_5_44	673.833	577.833	44	9.02349	875.278	18.047	1140	64	711.167	442.5	1890	125	570.792	140.388	NA	12.019	0.401	-86.82	-12.766	A02	5	EGF	0	1	44	12.0185	A02_5_44	A02_5	31.5	37.334	-135.333	12.0185	570.795	684.843	7
A02_5_44	673.833	577.833	44	9.02349	875.278	18.047	1141	67	706.167	441.833	1920	78	575.836	139.791	NA	5.044	0.168	-172.405	-85.585	A02	5	EGF	0	1	44	5.04429	A02_5_44	A02_5	32	32.334	-136	5.04429	575.839	693.891	7
A02_5_44	673.833	577.833	44	9.02349	875.278	18.047	1142	68	702.167	441.167	1950	66	579.892	139.573	NA	4.055	0.135	-170.538	1.868	A02	5	EGF	0	1	44	4.05507	A02_5_44	A02_5	32.5	28.334	-136.666	4.05507	579.894	704.217	7
A02_5_44	673.833	577.833	44	9.02349	875.278	18.047	1143	69	706.167	427.167	1980	90	594.452	154.097	NA	14.56	0.485	-74.055	96.483	A02	5	EGF	0	1	44	14.5602	A02_5_44	A02_5	33	32.334	-150.666	14.5602	594.455	714.673	7
A02_5_44	673.833	577.833	44	9.02349	875.278	18.047	1144	70	710.167	401.833	2010	57	620.099	179.711	NA	25.647	0.855	-81.027	-6.973	A02	5	EGF	0	1	44	25.6478	A02_5_44	A02_5	33.5	36.334	-176	25.6478	620.102	726.192	7
A02_5_44	673.833	577.833	44	9.02349	875.278	18.047	1145	71	712.833	379.833	2040	72	642.26	201.804	NA	22.161	0.739	-83.089	-2.061	A02	5	EGF	0	1	44	22.1609	A02_5_44	A02_5	34	39	-198	22.1609	642.263	737.872	7
A02_5_44	673.833	577.833	44	9.02349	875.278	18.047	1146	72	720.167	381.167	2070	84	649.714	202.051	NA	7.454	0.248	10.305	93.394	A02	5	EGF	0	1	44	7.45434	A02_5_44	A02_5	34.5	46.334	-196.666	7.45434	649.718	748.369	7
A02_5_44	673.833	577.833	44	9.02349	875.278	18.047	1147	73	724.167	391.833	2100	89	661.106	192.69	NA	11.392	0.38	69.444	59.139	A02	5	EGF	0	1	44	11.3914	A02_5_44	A02_5	35	50.334	-186	11.3914	661.109	758.558	7
A02_5_44	673.833	577.833	44	9.02349	875.278	18.047	1148	74	724.167	400.5	2130	141	669.772	184.338	NA	8.667	0.289	90	20.556	A02	5	EGF	0	1	44	8.667	A02_5_44	A02_5	35.5	50.334	-177.333	8.667	669.776	771.52	7
A02_5_44	673.833	577.833	44	9.02349	875.278	18.047	1149	75	714.167	400.5	2160	125	679.772	181.862	NA	10	0.333	180	90	A02	5	EGF	0	1	44	10	A02_5_44	A02_5	36	40.334	-177.333	10	679.776	781.267	7
A02_5_44	673.833	577.833	44	9.02349	875.278	18.047	1150	76	705.5	413.833	2190	97	695.675	167.029	NA	15.902	0.53	123.024	-56.976	A02	5	EGF	0	1	44	15.9024	A02_5_44	A02_5	36.5	31.667	-164	15.9024	695.678	792.423	7
A02_5_44	673.833	577.833	44	9.02349	875.278	18.047	1151	77	696.833	424.5	2220	70	709.418	155.049	NA	13.744	0.458	129.094	6.07	A02	5	EGF	0	1	44	13.7442	A02_5_44	A02_5	37	23	-153.333	13.7442	709.423	802.586	7
A02_5_44	673.833	577.833	44	9.02349	875.278	18.047	1152	78	696.833	419.833	2250	161	714.085	159.665	NA	4.667	0.156	-90	140.906	A02	5	EGF	0	1	44	4.667	A02_5_44	A02_5	37.5	23	-158	4.667	714.09	811.541	7
A02_5_44	673.833	577.833	44	9.02349	875.278	18.047	1153	79	692.833	422.5	2280	130	718.893	156.491	NA	4.807	0.16	146.31	-123.69	A02	5	EGF	0	1	44	4.80759	A02_5_44	A02_5	38	19	-155.333	4.80759	718.897	821.331	7
A02_5_44	673.833	577.833	44	9.02349	875.278	18.047	1154	80	694.167	424.5	2310	150	721.296	154.676	NA	2.404	0.08	56.31	-90	A02	5	EGF	0	1	44	2.40407	A02_5_44	A02_5	38.5	20.334	-153.333	2.40407	721.301	830.565	7
A02_5_44	673.833	577.833	44	9.02349	875.278	18.047	1155	81	695.5	427.833	2340	107	724.886	151.557	NA	3.59	0.12	68.199	11.889	A02	5	EGF	0	1	44	3.58968	A02_5_44	A02_5	39	21.667	-150	3.58968	724.891	839.079	7
A02_5_44	673.833	577.833	44	9.02349	875.278	18.047	1156	82	694.167	439.167	2370	60	736.298	140.15	NA	11.411	0.38	96.71	28.511	A02	5	EGF	0	1	44	11.4121	A02_5_44	A02_5	39.5	20.334	-138.666	11.4121	736.303	848.097	7
A02_5_44	673.833	577.833	44	9.02349	875.278	18.047	1157	83	704.833	451.167	2400	93	752.353	130.405	NA	16.055	0.535	48.366	-48.343	A02	5	EGF	0	1	44	16.055	A02_5_44	A02_5	40	31	-126.666	16.055	752.358	858.034	7
A02_5_44	673.833	577.833	44	9.02349	875.278	18.047	1158	84	715.5	476.5	2430	82	779.841	109.565	NA	27.487	0.916	67.166	18.8	A02	5	EGF	0	1	44	27.4872	A02_5_44	A02_5	40.5	41.667	-101.333	27.4872	779.845	866.717	7
A02_5_44	673.833	577.833	44	9.02349	875.278	18.047	1159	85	718.833	502.5	2460	116	806.053	87.75	NA	26.213	0.874	82.694	15.528	A02	5	EGF	0	1	44	26.2128	A02_5_44	A02_5	41	45	-75.333	26.2128	806.058	876.492	7
A02_5_44	673.833	577.833	44	9.02349	875.278	18.047	1160	86	719.833	507.167	2490	97	810.826	84.319	NA	4.773	0.159	77.905	-4.789	A02	5	EGF	0	1	44	4.77293	A02_5_44	A02_5	41.5	46	-70.666	4.77293	810.831	884.856	7
A02_5_44	673.833	577.833	44	9.02349	875.278	18.047	1161	87	715.833	511.167	2520	110	816.483	78.794	NA	5.657	0.189	135	57.095	A02	5	EGF	0	1	44	5.65685	A02_5_44	A02_5	42	42	-66.666	5.65685	816.488	903.499	7
A02_5_44	673.833	577.833	44	9.02349	875.278	18.047	1162	88	711.833	511.167	2550	152	820.483	76.736	NA	4	0.133	180	45	A02	5	EGF	0	1	44	4	A02_5_44	A02_5	42.5	38	-66.666	4	820.488	901.906	7
A02_5_44	673.833	577.833	44	9.02349	875.278	18.047	1163	89	711.167	507.833	2580	145	823.882	79.333	NA	3.399	0.113	-101.31	78.69	A02	5	EGF	0	1	44	3.39987	A02_5_44	A02_5	43	37.334	-70	3.39987	823.888	907.502	7
A02_5_44	673.833	577.833	44	9.02349	875.278	18.047	1164	90	713.833	507.167	2610	150	826.631	81.202	NA	2.749	0.092	-14.036	87.274	A02	5	EGF	0	1	44	2.74793	A02_5_44	A02_5	43.5	40	-70.666	2.74793	826.636	914.205	7
A02_5_44	673.833	577.833	44	9.02349	875.278	18.047	1165	91	714.5	507.167	2640	143	827.298	81.533	NA	0.667	0.022	0	14.036	A02	5	EGF	0	1	44	0.667	A02_5_44	A02_5	44	40.667	-70.666	0.667	827.303	920.973	7
A02_5_44	673.833	577.833	44	9.02349	875.278	18.047	1166	92	713.167	509.167	2670	160	829.701	79.134	NA	2.404	0.08	123.69	123.69	A02	5	EGF	0	1	44	2.40352	A02_5_44	A02_5	44.5	39.334	-68.666	2.40352	829.706	927.795	7
A02_5_44	673.833	577.833	44	9.02349	875.278	18.047	1167	93	714.5	519.833	2700	81	840.451	70.836	NA	10.75	0.358	82.875	-40.815	A02	5	EGF	0	1	44	10.749	A02_5_44	A02_5	45	40.667	-58	10.749	840.455	934.257	7
A02_5_44	673.833	577.833	44	9.02349	875.278	18.047	1168	94	717.167	526.5	2730	146	847.631	67.178	NA	7.18	0.239	68.199	-14.676	A02	5	EGF	0	1	44	7.18065	A02_5_44	A02_5	45.5	43.334	-51.333	7.18065	847.636	948.573	7
A02_5_44	673.833	577.833	44	9.02349	875.278	18.047	1169	95	718.5	532.5	2760	83	853.778	63.641	NA	6.146	0.205	77.471	9.273	A02	5	EGF	0	1	44	6.14629	A02_5_44	A02_5	46	44.667	-45.333	6.14629	853.782	956.612	7
A02_5_44	673.833	577.833	44	9.02349	875.278	18.047	1170	96	721.167	533.167	2790	135	856.526	65.081	NA	2.749	0.092	14.036	-63.435	A02	5	EGF	0	1	44	2.74914	A02_5_44	A02_5	46.5	47.334	-44.666	2.74914	856.531	963.653	7
A02_5_44	673.833	577.833	44	9.02349	875.278	18.047	1171	97	729.167	537.167	2820	132	865.471	68.67	NA	8.944	0.298	26.565	12.529	A02	5	EGF	0	1	44	8.94427	A02_5_44	A02_5	47	55.334	-40.666	8.94427	865.475	970.913	7
A02_5_44	673.833	577.833	44	9.02349	875.278	18.047	1172	98	731.167	537.167	2850	146	867.471	70.291	NA	2	0.067	0	-26.565	A02	5	EGF	0	1	44	2	A02_5_44	A02_5	47.5	57.334	-40.666	2	867.475	977.019	7
A02_5_44	673.833	577.833	44	9.02349	875.278	18.047	1173	99	728.5	544.5	2880	108	875.274	64.028	NA	7.803	0.26	109.983	109.983	A02	5	EGF	0	1	44	7.80293	A02_5_44	A02_5	48	54.667	-33.333	7.80293	875.278	985.505	7
A02_5_45	859	758	45	6.15807	283.271	12.3161	1174	1	859	758	0	44	0	0	NA	NA	NA	NA	NA	A02	5	EGF	0	1	45	0	A02_5_45	A02_5	0	0	0	0	0	0	6
A02_5_45	859	758	45	6.15807	283.271	12.3161	1175	2	860	757	30	144	1.414	1.414	NA	1.414	0.047	-45	NA	A02	5	EGF	0	1	45	1.41421	A02_5_45	A02_5	0.5	1	-1	1.41421	1.41421	2.91534	6
A02_5_45	859	758	45	6.15807	283.271	12.3161	1176	3	861	755	60	66	3.65	3.606	NA	2.236	0.075	-63.435	-18.435	A02	5	EGF	0	1	45	2.23607	A02_5_45	A02_5	1	2	-3	2.23607	3.65028	5.4577	6
A02_5_45	859	758	45	6.15807	283.271	12.3161	1177	4	858	756	90	210	6.813	2.236	NA	3.162	0.105	161.565	-135	A02	5	EGF	0	1	45	3.16228	A02_5_45	A02_5	1.5	-1	-2	3.16228	6.81256	7.73271	6
A02_5_45	859	758	45	6.15807	283.271	12.3161	1178	5	858	756	120	210	6.813	2.236	NA	0	0	0	-161.565	A02	5	EGF	0	1	45	0	A02_5_45	A02_5	2	-1	-2	0	6.81256	10.362	6
A02_5_45	859	758	45	6.15807	283.271	12.3161	1179	6	859	753	150	187	9.975	5	NA	3.162	0.105	-71.565	-71.565	A02	5	EGF	0	1	45	3.16228	A02_5_45	A02_5	2.5	0	-5	3.16228	9.97484	14.6622	6
A02_5_45	859	758	45	6.15807	283.271	12.3161	1180	7	860	750	180	12	13.137	8.062	NA	3.162	0.105	-71.565	0	A02	5	EGF	0	1	45	3.16228	A02_5_45	A02_5	3	1	-8	3.16228	13.1371	19.1909	6
A02_5_45	859	758	45	6.15807	283.271	12.3161	1181	8	860	750	210	172	13.137	8.062	NA	0	0	0	71.565	A02	5	EGF	0	1	45	0	A02_5_45	A02_5	3.5	1	-8	0	13.1371	25.2013	6
A02_5_45	859	758	45	6.15807	283.271	12.3161	1182	9	860	750	240	147	13.137	8.062	NA	0	0	0	0	A02	5	EGF	0	1	45	0	A02_5_45	A02_5	4	1	-8	0	13.1371	33.6912	6
A02_5_45	859	758	45	6.15807	283.271	12.3161	1183	10	860	749	270	104	14.137	9.055	NA	1	0.033	-90	-90	A02	5	EGF	0	1	45	1	A02_5_45	A02_5	4.5	1	-9	1	14.1371	38.7277	6
A02_5_45	859	758	45	6.15807	283.271	12.3161	1184	11	862	748	300	100	16.373	10.44	NA	2.236	0.075	-26.565	63.435	A02	5	EGF	0	1	45	2.23607	A02_5_45	A02_5	5	3	-10	2.23607	16.3732	45.3348	6
A02_5_45	859	758	45	6.15807	283.271	12.3161	1185	12	865	750	330	139	19.979	10	NA	3.606	0.12	33.69	60.255	A02	5	EGF	0	1	45	3.60555	A02_5_45	A02_5	5.5	6	-8	3.60555	19.9787	52.6848	6
A02_5_45	859	758	45	6.15807	283.271	12.3161	1186	13	867	748	360	62	22.807	12.806	NA	2.828	0.094	-45	-78.69	A02	5	EGF	0	1	45	2.82843	A02_5_45	A02_5	6	8	-10	2.82843	22.8072	58.7326	6
A02_5_45	859	758	45	6.15807	283.271	12.3161	1187	14	871	753	390	151	29.21	13	NA	6.403	0.213	51.34	96.34	A02	5	EGF	0	1	45	6.40312	A02_5_45	A02_5	6.5	12	-5	6.40312	29.2103	66.3301	6
A02_5_45	859	758	45	6.15807	283.271	12.3161	1188	15	874	753	420	149	32.21	15.811	NA	3	0.1	0	-51.34	A02	5	EGF	0	1	45	3	A02_5_45	A02_5	7	15	-5	3	32.2103	74.9474	6
A02_5_45	859	758	45	6.15807	283.271	12.3161	1189	16	873	753	450	131	33.21	14.866	NA	1	0.033	180	180	A02	5	EGF	0	1	45	1	A02_5_45	A02_5	7.5	14	-5	1	33.2103	84.5616	6
A02_5_45	859	758	45	6.15807	283.271	12.3161	1190	17	868	750	480	150	39.041	12.042	NA	5.831	0.194	-149.036	30.964	A02	5	EGF	0	1	45	5.83095	A02_5_45	A02_5	8	9	-8	5.83095	39.0412	94.7318	6
A02_5_45	859	758	45	6.15807	283.271	12.3161	1191	18	866	748	510	134	41.87	12.207	NA	2.828	0.094	-135	14.036	A02	5	EGF	0	1	45	2.82843	A02_5_45	A02_5	8.5	7	-10	2.82843	41.8697	105.912	6
A02_5_45	859	758	45	6.15807	283.271	12.3161	1192	19	871	747	540	133	46.969	16.279	NA	5.099	0.17	-11.31	123.69	A02	5	EGF	0	1	45	5.09902	A02_5_45	A02_5	9	12	-11	5.09902	46.9687	118.331	6
A02_5_45	859	758	45	6.15807	283.271	12.3161	1193	20	872	744	570	87	50.131	19.105	NA	3.162	0.105	-71.565	-60.255	A02	5	EGF	0	1	45	3.16228	A02_5_45	A02_5	9.5	13	-14	3.16228	50.131	130.306	6
A02_5_45	859	758	45	6.15807	283.271	12.3161	1194	21	877	743	600	89	55.23	23.431	NA	5.099	0.17	-11.31	60.255	A02	5	EGF	0	1	45	5.09902	A02_5_45	A02_5	10	18	-15	5.09902	55.23	146.871	6
A02_5_45	859	758	45	6.15807	283.271	12.3161	1195	22	882	746	630	133	61.061	25.942	NA	5.831	0.194	30.964	42.274	A02	5	EGF	0	1	45	5.83095	A02_5_45	A02_5	10.5	23	-12	5.83095	61.0609	158.722	6
A02_5_45	859	758	45	6.15807	283.271	12.3161	1196	23	894	745	660	118	73.103	37.336	NA	12.042	0.401	-4.764	-35.727	A02	5	EGF	0	1	45	12.0416	A02_5_45	A02_5	11	35	-13	12.0416	73.1025	169.664	6
A02_5_45	859	758	45	6.15807	283.271	12.3161	1197	24	902	740	690	173	82.537	46.615	NA	9.434	0.314	-32.005	-27.242	A02	5	EGF	0	1	45	9.43398	A02_5_45	A02_5	11.5	43	-18	9.43398	82.5365	179.097	6
A02_5_45	859	758	45	6.15807	283.271	12.3161	1198	25	902	741	720	173	83.537	46.239	NA	1	0.033	90	122.005	A02	5	EGF	0	1	45	1	A02_5_45	A02_5	12	43	-17	1	83.5365	189.727	6
A02_5_45	859	758	45	6.15807	283.271	12.3161	1199	26	900	740	750	164	85.773	44.777	NA	2.236	0.075	-153.435	116.565	A02	5	EGF	0	1	45	2.23607	A02_5_45	A02_5	12.5	41	-18	2.23607	85.7726	201.854	6
A02_5_45	859	758	45	6.15807	283.271	12.3161	1200	27	897	741	780	153	88.935	41.629	NA	3.162	0.105	161.565	-45	A02	5	EGF	0	1	45	3.16228	A02_5_45	A02_5	13	38	-17	3.16228	88.9349	216.604	6
A02_5_45	859	758	45	6.15807	283.271	12.3161	1201	28	894	746	810	142	94.766	37	NA	5.831	0.194	120.964	-40.601	A02	5	EGF	0	1	45	5.83095	A02_5_45	A02_5	13.5	35	-12	5.83095	94.7658	227.266	6
A02_5_45	859	758	45	6.15807	283.271	12.3161	1202	29	897	744	840	146	98.371	40.497	NA	3.606	0.12	-33.69	-154.654	A02	5	EGF	0	1	45	3.60555	A02_5_45	A02_5	14	38	-14	3.60555	98.3714	240.653	6
A02_5_45	859	758	45	6.15807	283.271	12.3161	1203	30	899	743	870	107	100.607	42.72	NA	2.236	0.075	-26.565	7.125	A02	5	EGF	0	1	45	2.23607	A02_5_45	A02_5	14.5	40	-15	2.23607	100.607	255.338	6
A02_5_45	859	758	45	6.15807	283.271	12.3161	1204	31	895	748	900	146	107.011	37.363	NA	6.403	0.213	128.66	155.225	A02	5	EGF	0	1	45	6.40312	A02_5_45	A02_5	15	36	-10	6.40312	107.011	271.561	6
A02_5_45	859	758	45	6.15807	283.271	12.3161	1205	32	890	752	930	132	113.414	31.575	NA	6.403	0.213	141.34	12.68	A02	5	EGF	0	1	45	6.40312	A02_5_45	A02_5	15.5	31	-6	6.40312	113.414	287.35	6
A02_5_45	859	758	45	6.15807	283.271	12.3161	1206	33	885	754	960	106	118.799	26.306	NA	5.385	0.18	158.199	16.858	A02	5	EGF	0	1	45	5.38516	A02_5_45	A02_5	16	26	-4	5.38516	118.799	300.034	6
A02_5_45	859	758	45	6.15807	283.271	12.3161	1207	34	878	753	990	139	125.87	19.647	NA	7.071	0.236	-171.87	29.932	A02	5	EGF	0	1	45	7.07107	A02_5_45	A02_5	16.5	19	-5	7.07107	125.87	315.77	6
A02_5_45	859	758	45	6.15807	283.271	12.3161	1208	35	871	753	1020	135	132.87	13	NA	7	0.233	180	-8.13	A02	5	EGF	0	1	45	7	A02_5_45	A02_5	17	12	-5	7	132.87	332.221	6
A02_5_45	859	758	45	6.15807	283.271	12.3161	1209	36	871	751	1050	101	134.87	13.892	NA	2	0.067	-90	90	A02	5	EGF	0	1	45	2	A02_5_45	A02_5	17.5	12	-7	2	134.87	348.879	6
A02_5_45	859	758	45	6.15807	283.271	12.3161	1210	37	846	746	1080	114	160.365	17.692	NA	25.495	0.85	-168.69	-78.69	A02	5	EGF	0	1	45	25.4951	A02_5_45	A02_5	18	-13	-12	25.4951	160.365	364.058	6
A02_5_45	859	758	45	6.15807	283.271	12.3161	1211	38	836	738	1110	126	173.171	30.48	NA	12.806	0.427	-141.34	27.35	A02	5	EGF	0	1	45	12.8062	A02_5_45	A02_5	18.5	-23	-20	12.8062	173.171	382.541	6
A02_5_45	859	758	45	6.15807	283.271	12.3161	1212	39	824	735	1140	58	185.541	41.881	NA	12.369	0.412	-165.964	-24.624	A02	5	EGF	0	1	45	12.3693	A02_5_45	A02_5	19	-35	-23	12.3693	185.541	400.275	6
A02_5_45	859	758	45	6.15807	283.271	12.3161	1213	40	816	737	1170	136	193.787	47.854	NA	8.246	0.275	165.964	-28.072	A02	5	EGF	0	1	45	8.24621	A02_5_45	A02_5	19.5	-43	-21	8.24621	193.787	416.697	6
A02_5_45	859	758	45	6.15807	283.271	12.3161	1214	41	806	731	1200	190	205.449	59.481	NA	11.662	0.389	-149.036	45	A02	5	EGF	0	1	45	11.6619	A02_5_45	A02_5	20	-53	-27	11.6619	205.449	432.267	6
A02_5_45	859	758	45	6.15807	283.271	12.3161	1215	42	789	716	1230	171	228.12	81.633	NA	22.672	0.756	-138.576	10.46	A02	5	EGF	0	1	45	22.6716	A02_5_45	A02_5	20.5	-70	-42	22.6716	228.12	449.015	6
A02_5_45	859	758	45	6.15807	283.271	12.3161	1216	43	777	710	1260	231	241.537	95.016	NA	13.416	0.447	-153.435	-14.859	A02	5	EGF	0	1	45	13.4164	A02_5_45	A02_5	21	-82	-48	13.4164	241.537	460.196	6
A02_5_45	859	758	45	6.15807	283.271	12.3161	1217	44	759	712	1290	177	259.647	110.073	NA	18.111	0.604	173.66	-32.905	A02	5	EGF	0	1	45	18.1108	A02_5_45	A02_5	21.5	-100	-46	18.1108	259.647	472.845	6
A02_5_45	859	758	45	6.15807	283.271	12.3161	1218	45	744	705	1320	106	276.2	126.625	NA	16.553	0.552	-154.983	31.357	A02	5	EGF	0	1	45	16.5529	A02_5_45	A02_5	22	-115	-53	16.5529	276.2	486.307	6
A02_5_45	859	758	45	6.15807	283.271	12.3161	1219	46	737	706	1350	82	283.271	132.62	NA	7.071	0.236	171.87	-33.147	A02	5	EGF	0	1	45	7.07107	A02_5_45	A02_5	22.5	-122	-52	7.07107	283.271	499.349	6
A02_5_45	859	758	47	13.7631	357.84	27.5262	1244	1	717	691	1380	98	0	0	NA	NA	NA	NA	NA	A02	5	EGF	45	2	45	0	A02_5_47	A02_5	23	-142	-67	25	308.271	512.355	6
A02_5_45	859	758	47	13.7631	357.84	27.5262	1245	2	712	695	1410	162	6.403	6.403	NA	6.403	0.213	141.34	NA	A02	5	EGF	45	2	45	6.40312	A02_5_47	A02_5	23.5	-147	-63	6.40312	314.675	523.624	6
A02_5_45	859	758	47	13.7631	357.84	27.5262	1246	3	699	697	1440	150	19.556	18.974	NA	13.153	0.438	171.254	29.914	A02	5	EGF	45	2	45	13.1529	A02_5_47	A02_5	24	-160	-61	13.1529	327.828	533.723	6
A02_5_45	859	758	47	13.7631	357.84	27.5262	1247	4	697	697	1470	127	21.556	20.881	NA	2	0.067	180	8.746	A02	5	EGF	45	2	45	2	A02_5_47	A02_5	24.5	-162	-61	2	329.828	545.906	6
A02_5_45	859	758	47	13.7631	357.84	27.5262	1248	5	690	697	1500	73	28.556	27.659	NA	7	0.233	180	0	A02	5	EGF	45	2	45	7	A02_5_47	A02_5	25	-169	-61	7	336.828	555.375	6
A02_5_45	859	758	47	13.7631	357.84	27.5262	1249	6	690	695	1530	133	30.556	27.295	NA	2	0.067	-90	90	A02	5	EGF	45	2	45	2	A02_5_47	A02_5	25.5	-169	-63	2	338.828	564.685	6
A02_5_45	859	758	47	13.7631	357.84	27.5262	1250	7	695	692	1560	152	36.387	22.023	NA	5.831	0.194	-30.964	59.036	A02	5	EGF	45	2	45	5.83095	A02_5_47	A02_5	26	-164	-66	5.83095	344.658	577.476	6
A02_5_45	859	758	47	13.7631	357.84	27.5262	1251	8	721	700	1590	5	63.59	9.849	NA	27.203	0.907	17.103	48.066	A02	5	EGF	45	2	45	27.2029	A02_5_47	A02_5	26.5	-138	-58	27.2029	371.861	588.228	6
A02_5_45	859	758	47	13.7631	357.84	27.5262	1252	9	757	718	1620	144	103.839	48.26	NA	40.249	1.342	26.565	9.462	A02	5	EGF	45	2	45	40.2492	A02_5_47	A02_5	27	-102	-40	40.2492	412.111	599.715	6
A02_5_45	859	758	47	13.7631	357.84	27.5262	1253	10	764	726	1650	126	114.469	58.6	NA	10.63	0.354	48.814	22.249	A02	5	EGF	45	2	45	10.6301	A02_5_47	A02_5	27.5	-95	-32	10.6301	422.741	607.017	6
A02_5_45	859	758	47	13.7631	357.84	27.5262	1254	11	769	721	1680	179	121.54	60.033	NA	7.071	0.236	-45	-93.814	A02	5	EGF	45	2	45	7.07107	A02_5_47	A02_5	28	-90	-37	7.07107	429.812	617.937	6
A02_5_45	859	758	47	13.7631	357.84	27.5262	1255	12	761	701	1710	121	143.081	45.122	NA	21.541	0.718	-111.801	-66.801	A02	5	EGF	45	2	45	21.5407	A02_5_47	A02_5	28.5	-98	-57	21.5407	451.353	626.556	6
A02_5_45	859	758	47	13.7631	357.84	27.5262	1256	13	759	702	1740	129	145.317	43.417	NA	2.236	0.075	153.435	-94.764	A02	5	EGF	45	2	45	2.23607	A02_5_47	A02_5	29	-100	-56	2.23607	453.589	637.425	6
A02_5_45	859	758	47	13.7631	357.84	27.5262	1257	14	758	705	1770	83	148.479	43.324	NA	3.162	0.105	108.435	-45	A02	5	EGF	45	2	45	3.16228	A02_5_47	A02_5	29.5	-101	-53	3.16228	456.751	648.847	6
A02_5_45	859	758	47	13.7631	357.84	27.5262	1258	15	759	715	1800	82	158.529	48.374	NA	10.05	0.335	84.289	-24.146	A02	5	EGF	45	2	45	10.0499	A02_5_47	A02_5	30	-100	-43	10.0499	466.801	658.843	6
A02_5_45	859	758	47	13.7631	357.84	27.5262	1259	16	762	732	1830	181	175.792	60.877	NA	17.263	0.575	79.992	-4.297	A02	5	EGF	45	2	45	17.2627	A02_5_47	A02_5	30.5	-97	-26	17.2627	484.063	668.678	6
A02_5_45	859	758	47	13.7631	357.84	27.5262	1260	17	753	733	1860	98	184.847	55.317	NA	9.055	0.302	173.66	93.668	A02	5	EGF	45	2	45	9.05539	A02_5_47	A02_5	31	-106	-25	9.05539	493.119	677.045	6
A02_5_45	859	758	47	13.7631	357.84	27.5262	1261	18	743	736	1890	143	195.288	51.971	NA	10.44	0.348	163.301	-10.359	A02	5	EGF	45	2	45	10.4403	A02_5_47	A02_5	31.5	-116	-22	10.4403	503.559	684.843	6
A02_5_45	859	758	47	13.7631	357.84	27.5262	1262	19	722	733	1920	24	216.501	42.297	NA	21.213	0.707	-171.87	24.829	A02	5	EGF	45	2	45	21.2132	A02_5_47	A02_5	32	-137	-25	21.2132	524.772	693.891	6
A02_5_45	859	758	47	13.7631	357.84	27.5262	1263	20	702	724	1950	154	238.433	36.249	NA	21.932	0.731	-155.772	16.098	A02	5	EGF	45	2	45	21.9317	A02_5_47	A02_5	32.5	-157	-34	21.9317	546.704	704.217	6
A02_5_45	859	758	47	13.7631	357.84	27.5262	1264	21	676	707	1980	163	269.497	44.011	NA	31.064	1.035	-146.821	8.951	A02	5	EGF	45	2	45	31.0644	A02_5_47	A02_5	33	-183	-51	31.0644	577.768	714.673	6
A02_5_45	859	758	47	13.7631	357.84	27.5262	1265	22	653	696	2010	134	294.992	64.195	NA	25.495	0.85	-154.44	-7.619	A02	5	EGF	45	2	45	25.4951	A02_5_47	A02_5	33.5	-206	-62	25.4951	603.264	726.192	6
A02_5_45	859	758	47	13.7631	357.84	27.5262	1266	23	655	696	2040	96	296.992	62.201	NA	2	0.067	0	154.44	A02	5	EGF	45	2	45	2	A02_5_47	A02_5	34	-204	-62	2	605.264	737.872	6
A02_5_45	859	758	47	13.7631	357.84	27.5262	1267	24	638	688	2070	156	315.78	79.057	NA	18.788	0.626	-154.799	-154.799	A02	5	EGF	45	2	45	18.7883	A02_5_47	A02_5	34.5	-221	-70	18.7883	624.052	748.369	6
A02_5_45	859	758	47	13.7631	357.84	27.5262	1268	25	637	691	2100	147	318.943	80	NA	3.162	0.105	108.435	-96.766	A02	5	EGF	45	2	45	3.16228	A02_5_47	A02_5	35	-222	-67	3.16228	627.214	758.558	6
A02_5_45	859	758	47	13.7631	357.84	27.5262	1269	26	674	679	2130	20	357.84	44.643	NA	38.897	1.297	-17.969	-126.404	A02	5	EGF	45	2	45	38.8973	A02_5_47	A02_5	35.5	-185	-79	38.8973	666.111	771.52	6
A02_5_45	859	758	51	7.07116	176.779	14.1423	1349	1	678.833	671.167	2160	70	0	0	NA	NA	NA	NA	NA	A02	5	EGF	47	3	45	0	A02_5_51	A02_5	36	-180.167	-86.833	9.20401	675.315	781.267	6
A02_5_45	859	758	51	7.07116	176.779	14.1423	1350	2	675.5	682.5	2190	75	11.813	11.813	NA	11.813	0.394	106.39	NA	A02	5	EGF	47	3	45	11.8129	A02_5_51	A02_5	36.5	-183.5	-75.5	11.8129	687.128	792.423	6
A02_5_45	859	758	51	7.07116	176.779	14.1423	1351	3	668.167	690.5	2220	165	22.666	22.081	NA	10.853	0.362	132.51	26.121	A02	5	EGF	47	3	45	10.8523	A02_5_51	A02_5	37	-190.833	-67.5	10.8523	697.981	802.586	6
A02_5_45	859	758	51	7.07116	176.779	14.1423	1352	4	669.5	697.167	2250	117	29.465	27.624	NA	6.799	0.227	78.69	-53.82	A02	5	EGF	47	3	45	6.79895	A02_5_51	A02_5	37.5	-189.5	-60.833	6.79895	704.78	811.541	6
A02_5_45	859	758	51	7.07116	176.779	14.1423	1353	5	669.5	696.5	2280	139	30.131	26.998	NA	0.667	0.022	-90	-168.69	A02	5	EGF	47	3	45	0.667	A02_5_51	A02_5	38	-189.5	-61.5	0.667	705.447	821.331	6
A02_5_45	859	758	51	7.07116	176.779	14.1423	1354	6	665.5	701.167	2310	162	36.278	32.83	NA	6.146	0.205	130.601	-139.399	A02	5	EGF	47	3	45	6.14662	A02_5_51	A02_5	38.5	-193.5	-56.833	6.14662	711.593	830.565	6
A02_5_45	859	758	51	7.07116	176.779	14.1423	1355	7	662.833	707.167	2340	163	42.844	39.395	NA	6.566	0.219	113.962	-16.639	A02	5	EGF	47	3	45	6.56604	A02_5_51	A02_5	39	-196.167	-50.833	6.56604	718.159	839.079	6
A02_5_45	859	758	51	7.07116	176.779	14.1423	1356	8	654.833	710.5	2370	159	51.51	46.077	NA	8.667	0.289	157.38	43.418	A02	5	EGF	47	3	45	8.66654	A02_5_51	A02_5	39.5	-204.167	-47.5	8.66654	726.826	848.097	6
A02_5_45	859	758	51	7.07116	176.779	14.1423	1357	9	650.833	711.833	2400	130	55.727	49.374	NA	4.216	0.141	161.565	4.185	A02	5	EGF	47	3	45	4.21626	A02_5_51	A02_5	40	-208.167	-46.167	4.21626	731.042	858.034	6
A02_5_45	859	758	51	7.07116	176.779	14.1423	1358	10	646.833	719.167	2430	75	64.08	57.689	NA	8.353	0.278	118.61	-42.955	A02	5	EGF	47	3	45	8.35389	A02_5_51	A02_5	40.5	-212.167	-38.833	8.35389	739.396	866.717	6
A02_5_45	859	758	51	7.07116	176.779	14.1423	1359	11	644.167	727.833	2460	157	73.148	66.43	NA	9.068	0.302	107.103	-11.508	A02	5	EGF	47	3	45	9.06681	A02_5_51	A02_5	41	-214.833	-30.167	9.06681	748.463	876.492	6
A02_5_45	859	758	51	7.07116	176.779	14.1423	1360	12	639.5	747.833	2490	125	93.685	86.168	NA	20.537	0.685	103.134	-3.969	A02	5	EGF	47	3	45	20.5373	A02_5_51	A02_5	41.5	-219.5	-10.167	20.5373	769	884.856	6
A02_5_45	859	758	51	7.07116	176.779	14.1423	1361	13	636.167	756.5	2520	170	102.97	95.406	NA	9.286	0.31	111.038	7.903	A02	5	EGF	47	3	45	9.28578	A02_5_51	A02_5	42	-222.833	-1.5	9.28578	778.286	903.499	6
A02_5_45	859	758	51	7.07116	176.779	14.1423	1362	14	646.833	758.5	2550	156	113.823	93.011	NA	10.853	0.362	10.62	-100.418	A02	5	EGF	47	3	45	10.8519	A02_5_51	A02_5	42.5	-212.167	0.5	10.8519	789.138	901.906	6
A02_5_45	859	758	51	7.07116	176.779	14.1423	1363	15	650.833	751.833	2580	170	121.598	85.388	NA	7.775	0.259	-59.036	-69.656	A02	5	EGF	47	3	45	7.77489	A02_5_51	A02_5	43	-208.167	-6.167	7.77489	796.913	907.502	6
A02_5_45	859	758	51	7.07116	176.779	14.1423	1364	16	652.833	753.833	2610	153	124.426	86.659	NA	2.828	0.094	45	104.036	A02	5	EGF	47	3	45	2.82843	A02_5_51	A02_5	43.5	-206.167	-4.167	2.82843	799.741	914.205	6
A02_5_45	859	758	51	7.07116	176.779	14.1423	1365	17	658.833	753.167	2640	134	130.463	84.404	NA	6.037	0.201	-6.34	-51.34	A02	5	EGF	47	3	45	6.03685	A02_5_51	A02_5	44	-200.167	-4.833	6.03685	805.778	920.973	6
A02_5_45	859	758	51	7.07116	176.779	14.1423	1366	18	655.5	751.167	2670	135	134.35	83.333	NA	3.887	0.13	-149.036	-142.696	A02	5	EGF	47	3	45	3.88702	A02_5_51	A02_5	44.5	-203.5	-6.833	3.88702	809.665	927.795	6
A02_5_45	859	758	51	7.07116	176.779	14.1423	1367	19	642.833	749.833	2700	145	147.087	86.513	NA	12.737	0.425	-173.991	-24.955	A02	5	EGF	47	3	45	12.7371	A02_5_51	A02_5	45	-216.167	-8.167	12.7371	822.402	934.257	6
A02_5_45	859	758	51	7.07116	176.779	14.1423	1368	20	638.167	751.833	2730	141	152.164	90.338	NA	5.077	0.169	156.801	-29.208	A02	5	EGF	47	3	45	5.07657	A02_5_51	A02_5	45.5	-220.833	-6.167	5.07657	827.479	948.573	6
A02_5_45	859	758	51	7.07116	176.779	14.1423	1369	21	630.167	746.5	2760	147	161.779	89.686	NA	9.615	0.32	-146.31	56.889	A02	5	EGF	47	3	45	9.61462	A02_5_51	A02_5	46	-228.833	-11.5	9.61462	837.093	956.612	6
A02_5_45	859	758	51	7.07116	176.779	14.1423	1370	22	624.833	743.167	2790	126	168.068	90	NA	6.289	0.21	-147.995	-1.685	A02	5	EGF	47	3	45	6.28971	A02_5_51	A02_5	46.5	-234.167	-14.833	6.28971	843.383	963.653	6
A02_5_45	859	758	51	7.07116	176.779	14.1423	1371	23	622.833	739.833	2820	150	171.955	88.606	NA	3.887	0.13	-120.964	27.031	A02	5	EGF	47	3	45	3.88787	A02_5_51	A02_5	47	-236.167	-18.167	3.88787	847.271	970.913	6
A02_5_45	859	758	51	7.07116	176.779	14.1423	1372	24	621.5	739.167	2850	133	173.446	88.944	NA	1.491	0.05	-153.435	-32.471	A02	5	EGF	47	3	45	1.49012	A02_5_51	A02_5	47.5	-237.5	-18.833	1.49012	848.761	977.019	6
A02_5_45	859	758	51	7.07116	176.779	14.1423	1373	25	623.5	736.5	2880	90	176.779	85.617	NA	3.333	0.111	-53.13	100.305	A02	5	EGF	47	3	45	3.3336	A02_5_51	A02_5	48	-235.5	-21.5	3.3336	852.095	985.505	6
A02_5_52	749.5	806.167	52	15.8818	905.262	31.7636	1374	1	749.5	806.167	0	66	0	0	NA	NA	NA	NA	NA	A02	5	EGF	0	1	52	0	A02_5_52	A02_5	0	0	0	0	0	0	3
A02_5_52	749.5	806.167	52	15.8818	905.262	31.7636	1375	2	754.833	806.833	30	95	5.375	5.375	NA	5.375	0.179	7.125	NA	A02	5	EGF	0	1	52	5.37443	A02_5_52	A02_5	0.5	5.333	0.666	5.37443	5.37443	2.91534	3
A02_5_52	749.5	806.167	52	15.8818	905.262	31.7636	1376	3	748.167	802.833	60	94	13.149	3.59	NA	7.775	0.259	-149.036	-156.161	A02	5	EGF	0	1	52	7.77403	A02_5_52	A02_5	1	-1.333	-3.334	7.77403	13.1485	5.4577	3
A02_5_52	749.5	806.167	52	15.8818	905.262	31.7636	1377	4	748.167	804.167	90	7	14.483	2.404	NA	1.333	0.044	90	-120.964	A02	5	EGF	0	1	52	1.334	A02_5_52	A02_5	1.5	-1.333	-2	1.334	14.4825	7.73271	3
A02_5_52	749.5	806.167	52	15.8818	905.262	31.7636	1378	5	750.167	806.833	120	73	17.816	0.943	NA	3.333	0.111	53.13	-36.87	A02	5	EGF	0	1	52	3.3328	A02_5_52	A02_5	2	0.667	0.666	3.3328	17.8153	10.362	3
A02_5_52	749.5	806.167	52	15.8818	905.262	31.7636	1379	6	746.833	804.167	150	58	22.085	3.333	NA	4.269	0.142	-141.34	165.53	A02	5	EGF	0	1	52	4.26885	A02_5_52	A02_5	2.5	-2.667	-2	4.26885	22.0841	14.6622	3
A02_5_52	749.5	806.167	52	15.8818	905.262	31.7636	1380	7	736.167	806.833	180	84	33.08	13.35	NA	10.995	0.366	165.964	-52.696	A02	5	EGF	0	1	52	10.9941	A02_5_52	A02_5	3	-13.333	0.666	10.9941	33.0782	19.1909	3
A02_5_52	749.5	806.167	52	15.8818	905.262	31.7636	1381	8	731.5	807.5	210	26	37.794	18.049	NA	4.714	0.157	171.87	5.906	A02	5	EGF	0	1	52	4.71442	A02_5_52	A02_5	3.5	-18	1.333	4.71442	37.7927	25.2013	3
A02_5_52	749.5	806.167	52	15.8818	905.262	31.7636	1382	9	744.167	804.167	240	124	50.892	5.696	NA	13.098	0.437	-14.744	173.387	A02	5	EGF	0	1	52	13.0982	A02_5_52	A02_5	4	-5.333	-2	13.0982	50.8908	33.6912	3
A02_5_52	749.5	806.167	52	15.8818	905.262	31.7636	1383	10	751.5	804.833	270	54	58.255	2.404	NA	7.364	0.245	5.194	19.938	A02	5	EGF	0	1	52	7.36318	A02_5_52	A02_5	4.5	2	-1.334	7.36318	58.254	38.7277	3
A02_5_52	749.5	806.167	52	15.8818	905.262	31.7636	1384	11	760.833	806.833	300	53	67.801	11.353	NA	9.545	0.318	12.095	6.9	A02	5	EGF	0	1	52	9.54489	A02_5_52	A02_5	5	11.333	0.666	9.54489	67.7989	45.3348	3
A02_5_52	749.5	806.167	52	15.8818	905.262	31.7636	1385	12	774.833	802.833	330	114	82.361	25.552	NA	14.56	0.485	-15.945	-28.04	A02	5	EGF	0	1	52	14.5602	A02_5_52	A02_5	5.5	25.333	-3.334	14.5602	82.3591	52.6848	3
A02_5_52	749.5	806.167	52	15.8818	905.262	31.7636	1386	13	773.5	805.5	360	44	85.342	24.009	NA	2.981	0.099	116.565	132.51	A02	5	EGF	0	1	52	2.98157	A02_5_52	A02_5	6	24	-0.667	2.98157	85.3407	58.7326	3
A02_5_52	749.5	806.167	52	15.8818	905.262	31.7636	1387	14	777.5	808.167	390	115	90.15	28.071	NA	4.807	0.16	33.69	-82.875	A02	5	EGF	0	1	52	4.80759	A02_5_52	A02_5	6.5	28	2	4.80759	90.1483	66.3301	3
A02_5_52	749.5	806.167	52	15.8818	905.262	31.7636	1388	15	779.5	809.5	420	143	92.553	30.185	NA	2.404	0.08	33.69	0	A02	5	EGF	0	1	52	2.40352	A02_5_52	A02_5	7	30	3.333	2.40352	92.5518	74.9474	3
A02_5_52	749.5	806.167	52	15.8818	905.262	31.7636	1389	16	779.5	807.5	450	74	94.553	30.03	NA	2	0.067	-90	-123.69	A02	5	EGF	0	1	52	2	A02_5_52	A02_5	7.5	30	1.333	2	94.5518	84.5616	3
A02_5_52	749.5	806.167	52	15.8818	905.262	31.7636	1390	17	777.5	810.167	480	13	97.887	28.284	NA	3.333	0.111	126.87	-143.13	A02	5	EGF	0	1	52	3.3336	A02_5_52	A02_5	8	28	4	3.3336	97.8854	94.7318	3
A02_5_52	749.5	806.167	52	15.8818	905.262	31.7636	1391	18	736.167	807.5	510	66	139.306	13.4	NA	41.419	1.381	-176.309	56.821	A02	5	EGF	0	1	52	41.419	A02_5_52	A02_5	8.5	-13.333	1.333	41.419	139.304	105.912	3
A02_5_52	749.5	806.167	52	15.8818	905.262	31.7636	1392	19	714.833	809.5	540	95	160.733	34.827	NA	21.427	0.714	174.644	-9.047	A02	5	EGF	0	1	52	21.4275	A02_5_52	A02_5	9	-34.667	3.333	21.4275	160.732	118.331	3
A02_5_52	749.5	806.167	52	15.8818	905.262	31.7636	1393	20	699.5	825.5	570	82	182.894	53.608	NA	22.161	0.739	133.781	-40.863	A02	5	EGF	0	1	52	22.1608	A02_5_52	A02_5	9.5	-50	19.333	22.1608	182.893	130.306	3
A02_5_52	749.5	806.167	52	15.8818	905.262	31.7636	1394	21	693.5	849.5	600	85	207.632	70.808	NA	24.739	0.825	104.036	-29.745	A02	5	EGF	0	1	52	24.7386	A02_5_52	A02_5	10	-56	43.333	24.7386	207.631	146.871	3
A02_5_52	749.5	806.167	52	15.8818	905.262	31.7636	1395	22	670.833	850.167	630	144	230.309	90.136	NA	22.676	0.756	178.315	74.279	A02	5	EGF	0	1	52	22.6768	A02_5_52	A02_5	10.5	-78.667	44	22.6768	230.308	158.722	3
A02_5_52	749.5	806.167	52	15.8818	905.262	31.7636	1396	23	646.833	868.833	660	97	260.714	120.281	NA	30.405	1.013	142.125	-36.19	A02	5	EGF	0	1	52	30.4043	A02_5_52	A02_5	11	-102.667	62.666	30.4043	260.712	169.664	3
A02_5_52	749.5	806.167	52	15.8818	905.262	31.7636	1397	24	624.167	878.833	690	82	285.488	144.875	NA	24.775	0.826	156.194	14.069	A02	5	EGF	0	1	52	24.7739	A02_5_52	A02_5	11.5	-125.333	72.666	24.7739	285.486	179.097	3
A02_5_52	749.5	806.167	52	15.8818	905.262	31.7636	1398	25	608.833	868.167	720	43	304.167	153.724	NA	18.679	0.623	-145.176	58.63	A02	5	EGF	0	1	52	18.6787	A02_5_52	A02_5	12	-140.667	62	18.6787	304.165	189.727	3
A02_5_52	749.5	806.167	52	15.8818	905.262	31.7636	1399	26	596.833	842.833	750	138	332.198	157.008	NA	28.032	0.934	-115.346	29.829	A02	5	EGF	0	1	52	28.0323	A02_5_52	A02_5	12.5	-152.667	36.666	28.0323	332.197	201.854	3
A02_5_52	749.5	806.167	52	15.8818	905.262	31.7636	1400	27	618.833	820.167	780	68	363.786	131.415	NA	31.588	1.053	-45.855	69.491	A02	5	EGF	0	1	52	31.5871	A02_5_52	A02_5	13	-130.667	14	31.5871	363.785	216.604	3
A02_5_52	749.5	806.167	52	15.8818	905.262	31.7636	1401	28	636.833	802.833	810	95	388.775	112.716	NA	24.989	0.833	-43.919	1.936	A02	5	EGF	0	1	52	24.9893	A02_5_52	A02_5	13.5	-112.667	-3.334	24.9893	388.774	227.266	3
A02_5_52	749.5	806.167	52	15.8818	905.262	31.7636	1402	29	642.167	787.5	840	29	405.009	108.944	NA	16.234	0.541	-70.821	-26.902	A02	5	EGF	0	1	52	16.2343	A02_5_52	A02_5	14	-107.333	-18.667	16.2343	405.008	240.653	3
A02_5_52	749.5	806.167	52	15.8818	905.262	31.7636	1403	30	662.833	766.833	870	124	434.236	95.175	NA	29.227	0.974	-45	25.821	A02	5	EGF	0	1	52	29.2268	A02_5_52	A02_5	14.5	-86.667	-39.334	29.2268	434.235	255.338	3
A02_5_52	749.5	806.167	52	15.8818	905.262	31.7636	1404	31	687.5	751.5	900	118	463.28	82.659	NA	29.044	0.968	-31.866	13.134	A02	5	EGF	0	1	52	29.0441	A02_5_52	A02_5	15	-62	-54.667	29.0441	463.279	271.561	3
A02_5_52	749.5	806.167	52	15.8818	905.262	31.7636	1405	32	692.167	744.167	930	96	471.973	84.446	NA	8.692	0.29	-57.529	-25.663	A02	5	EGF	0	1	52	8.69217	A02_5_52	A02_5	15.5	-57.333	-62	8.69217	471.971	287.35	3
A02_5_52	749.5	806.167	52	15.8818	905.262	31.7636	1406	33	700.167	716.167	960	113	501.093	102.634	NA	29.12	0.971	-74.055	-16.526	A02	5	EGF	0	1	52	29.1204	A02_5_52	A02_5	16	-49.333	-90	29.1204	501.092	300.034	3
A02_5_52	749.5	806.167	52	15.8818	905.262	31.7636	1407	34	714.833	692.833	990	75	528.653	118.517	NA	27.56	0.919	-57.848	16.207	A02	5	EGF	0	1	52	27.5602	A02_5_52	A02_5	16.5	-34.667	-113.334	27.5602	528.652	315.77	3
A02_5_52	749.5	806.167	52	15.8818	905.262	31.7636	1408	35	744.167	706.167	1020	93	560.875	100.142	NA	32.221	1.074	24.444	82.292	A02	5	EGF	0	1	52	32.2223	A02_5_52	A02_5	17	-5.333	-100	32.2223	560.874	332.221	3
A02_5_52	749.5	806.167	52	15.8818	905.262	31.7636	1409	36	738.167	709.5	1050	113	567.738	97.329	NA	6.864	0.229	150.945	126.501	A02	5	EGF	0	1	52	6.86359	A02_5_52	A02_5	17.5	-11.333	-96.667	6.86359	567.738	348.879	3
A02_5_52	749.5	806.167	52	15.8818	905.262	31.7636	1410	37	712.167	694.833	1080	52	597.59	117.426	NA	29.851	0.995	-150.573	58.482	A02	5	EGF	0	1	52	29.8516	A02_5_52	A02_5	18	-37.333	-111.334	29.8516	597.59	364.058	3
A02_5_52	749.5	806.167	52	15.8818	905.262	31.7636	1411	38	684.167	707.5	1110	69	628.322	118.337	NA	30.732	1.024	155.659	-53.769	A02	5	EGF	0	1	52	30.732	A02_5_52	A02_5	18.5	-65.333	-98.667	30.732	628.322	382.541	3
A02_5_52	749.5	806.167	52	15.8818	905.262	31.7636	1412	39	680.833	726.833	1140	1	647.94	104.923	NA	19.619	0.654	99.782	-55.877	A02	5	EGF	0	1	52	19.6184	A02_5_52	A02_5	19	-68.667	-79.334	19.6184	647.94	400.275	3
A02_5_52	749.5	806.167	52	15.8818	905.262	31.7636	1413	40	663.5	734.167	1170	69	666.761	112.161	NA	18.821	0.627	157.068	57.285	A02	5	EGF	0	1	52	18.8207	A02_5_52	A02_5	19.5	-86	-72	18.8207	666.761	416.697	3
A02_5_52	749.5	806.167	52	15.8818	905.262	31.7636	1414	41	639.5	739.5	1200	125	691.347	128.625	NA	24.585	0.82	167.471	10.403	A02	5	EGF	0	1	52	24.5854	A02_5_52	A02_5	20	-110	-66.667	24.5854	691.346	432.267	3
A02_5_52	749.5	806.167	52	15.8818	905.262	31.7636	1415	42	612.833	744.167	1230	169	718.418	150.073	NA	27.072	0.902	170.074	2.603	A02	5	EGF	0	1	52	27.0723	A02_5_52	A02_5	20.5	-136.667	-62	27.0723	718.418	449.015	3
A02_5_52	749.5	806.167	52	15.8818	905.262	31.7636	1416	43	610.833	742.167	1260	39	721.247	152.723	NA	2.828	0.094	-135	54.926	A02	5	EGF	0	1	52	2.82843	A02_5_52	A02_5	21	-138.667	-64	2.82843	721.247	460.196	3
A02_5_52	749.5	806.167	52	15.8818	905.262	31.7636	1417	44	619.5	716.833	1290	20	748.022	157.735	NA	26.775	0.892	-71.114	63.886	A02	5	EGF	0	1	52	26.7755	A02_5_52	A02_5	21.5	-130	-89.334	26.7755	748.022	472.845	3
A02_5_52	749.5	806.167	52	15.8818	905.262	31.7636	1418	45	629.5	711.5	1320	91	759.355	152.846	NA	11.333	0.378	-28.072	43.041	A02	5	EGF	0	1	52	11.3332	A02_5_52	A02_5	22	-120	-94.667	11.3332	759.355	486.307	3
A02_5_52	749.5	806.167	52	15.8818	905.262	31.7636	1419	46	632.833	720.167	1350	49	768.641	144.938	NA	9.286	0.31	68.962	97.035	A02	5	EGF	0	1	52	9.28578	A02_5_52	A02_5	22.5	-116.667	-86	9.28578	768.641	499.349	3
A02_5_52	749.5	806.167	52	15.8818	905.262	31.7636	1420	47	634.833	715.5	1380	139	773.718	146.181	NA	5.077	0.169	-66.801	-135.764	A02	5	EGF	0	1	52	5.07749	A02_5_52	A02_5	23	-114.667	-90.667	5.07749	773.719	512.355	3
A02_5_52	749.5	806.167	52	15.8818	905.262	31.7636	1421	48	621.5	702.167	1410	101	792.574	164.924	NA	18.856	0.629	-135	-68.199	A02	5	EGF	0	1	52	18.8557	A02_5_52	A02_5	23.5	-128	-104	18.8557	792.574	523.624	3
A02_5_52	749.5	806.167	52	15.8818	905.262	31.7636	1422	49	611.5	692.833	1440	109	806.253	178.573	NA	13.679	0.456	-136.975	-1.975	A02	5	EGF	0	1	52	13.6793	A02_5_52	A02_5	24	-138	-113.334	13.6793	806.254	533.723	3
A02_5_52	749.5	806.167	52	15.8818	905.262	31.7636	1423	50	627.5	698.167	1470	89	823.118	162.936	NA	16.865	0.562	18.435	155.41	A02	5	EGF	0	1	52	16.8657	A02_5_52	A02_5	24.5	-122	-108	16.8657	823.119	545.906	3
A02_5_52	749.5	806.167	52	15.8818	905.262	31.7636	1424	51	620.833	703.5	1500	89	831.656	164.607	NA	8.537	0.285	141.34	122.905	A02	5	EGF	0	1	52	8.53755	A02_5_52	A02_5	25	-128.667	-102.667	8.53755	831.657	555.375	3
A02_5_52	749.5	806.167	52	15.8818	905.262	31.7636	1425	52	625.5	704.833	1530	45	836.509	160.139	NA	4.853	0.162	15.945	-125.395	A02	5	EGF	0	1	52	4.85364	A02_5_52	A02_5	25.5	-124	-101.334	4.85364	836.511	564.685	3
A02_5_52	749.5	806.167	52	15.8818	905.262	31.7636	1426	53	636.167	704.167	1560	107	847.197	152.474	NA	10.687	0.356	-3.576	-19.522	A02	5	EGF	0	1	52	10.6878	A02_5_52	A02_5	26	-113.333	-102	10.6878	847.198	577.476	3
A02_5_52	749.5	806.167	52	15.8818	905.262	31.7636	1427	54	658.167	702.167	1590	108	869.287	138.412	NA	22.091	0.736	-5.194	-1.618	A02	5	EGF	0	1	52	22.0907	A02_5_52	A02_5	26.5	-91.333	-104	22.0907	869.289	588.228	3
A02_5_52	749.5	806.167	52	15.8818	905.262	31.7636	1428	55	674.833	699.5	1620	82	886.166	130.203	NA	16.879	0.563	-9.09	-3.896	A02	5	EGF	0	1	52	16.878	A02_5_52	A02_5	27	-74.667	-106.667	16.878	886.167	599.715	3
A02_5_52	749.5	806.167	52	15.8818	905.262	31.7636	1429	56	686.833	692.833	1650	124	899.894	129.505	NA	13.728	0.458	-29.055	-19.964	A02	5	EGF	0	1	52	13.7277	A02_5_52	A02_5	27.5	-62.667	-113.334	13.7277	899.895	607.017	3
A02_5_52	749.5	806.167	52	15.8818	905.262	31.7636	1430	57	690	688.5	1680	117	905.261	131.855	NA	5.367	0.179	-53.842	-24.787	A02	5	EGF	0	1	52	5.36701	A02_5_52	A02_5	28	-59.5	-117.667	5.36701	905.262	617.937	3
A02_5_52	749.5	806.167	53	9.00837	198.184	18.0167	1431	1	692	695	1710	39	0	0	NA	NA	NA	NA	NA	A02	5	EGF	52	2	52	0	A02_5_53	A02_5	28.5	-57.5	-111.167	6.80074	912.063	626.556	3
A02_5_52	749.5	806.167	53	9.00837	198.184	18.0167	1432	2	702.5	679.5	1740	133	18.722	18.722	NA	18.722	0.624	-55.886	NA	A02	5	EGF	52	2	52	18.7216	A02_5_53	A02_5	29	-47	-126.667	18.7216	930.784	637.425	3
A02_5_52	749.5	806.167	53	9.00837	198.184	18.0167	1433	3	699.5	665.5	1770	66	33.039	30.438	NA	14.318	0.477	-102.095	-46.209	A02	5	EGF	52	2	52	14.3178	A02_5_53	A02_5	29.5	-50	-140.667	14.3178	945.102	648.847	3
A02_5_52	749.5	806.167	53	9.00837	198.184	18.0167	1434	4	707.5	663	1800	121	41.421	35.556	NA	8.382	0.279	-17.354	84.741	A02	5	EGF	52	2	52	8.38153	A02_5_53	A02_5	30	-42	-143.167	8.38153	953.484	658.843	3
A02_5_52	749.5	806.167	53	9.00837	198.184	18.0167	1435	5	715.5	661	1830	105	49.667	41.331	NA	8.246	0.275	-14.036	3.318	A02	5	EGF	52	2	52	8.24621	A02_5_53	A02_5	30.5	-34	-145.167	8.24621	961.73	668.678	3
A02_5_52	749.5	806.167	53	9.00837	198.184	18.0167	1436	6	729.5	666	1860	109	64.533	47.405	NA	14.866	0.496	19.654	33.69	A02	5	EGF	52	2	52	14.8661	A02_5_53	A02_5	31	-20	-140.167	14.8661	976.596	677.045	3
A02_5_52	749.5	806.167	53	9.00837	198.184	18.0167	1437	7	738.5	668.5	1890	91	73.874	53.521	NA	9.341	0.311	15.524	-4.13	A02	5	EGF	52	2	52	9.34077	A02_5_53	A02_5	31.5	-11	-137.667	9.34077	985.937	684.843	3
A02_5_52	749.5	806.167	53	9.00837	198.184	18.0167	1438	8	753.5	669.5	1920	127	88.907	66.577	NA	15.033	0.501	3.814	-11.71	A02	5	EGF	52	2	52	15.0333	A02_5_53	A02_5	32	4	-136.667	15.0333	1000.97	693.891	3
A02_5_52	749.5	806.167	53	9.00837	198.184	18.0167	1439	9	766	670.5	1950	50	101.447	77.95	NA	12.54	0.418	4.574	0.76	A02	5	EGF	52	2	52	12.5399	A02_5_53	A02_5	32.5	16.5	-135.667	12.5399	1013.51	704.217	3
A02_5_52	749.5	806.167	53	9.00837	198.184	18.0167	1440	10	767	672.5	1980	136	103.683	78.302	NA	2.236	0.075	63.435	58.861	A02	5	EGF	52	2	52	2.23607	A02_5_53	A02_5	33	17.5	-133.667	2.23607	1015.75	714.673	3
A02_5_52	749.5	806.167	53	9.00837	198.184	18.0167	1441	11	768	671	2010	167	105.486	79.699	NA	1.803	0.06	-56.31	-119.745	A02	5	EGF	52	2	52	1.80278	A02_5_53	A02_5	33.5	18.5	-135.167	1.80278	1017.55	726.192	3
A02_5_52	749.5	806.167	53	9.00837	198.184	18.0167	1442	12	768.5	662.5	2040	161	114.001	83.117	NA	8.515	0.284	-86.634	-30.324	A02	5	EGF	52	2	52	8.51469	A02_5_53	A02_5	34	19	-143.667	8.51469	1026.06	737.872	3
A02_5_52	749.5	806.167	53	9.00837	198.184	18.0167	1443	13	773.5	658.5	2070	151	120.404	89.3	NA	6.403	0.213	-38.66	47.974	A02	5	EGF	52	2	52	6.40312	A02_5_53	A02_5	34.5	24	-147.667	6.40312	1032.47	748.369	3
A02_5_52	749.5	806.167	53	9.00837	198.184	18.0167	1444	14	788	641	2100	133	143.131	110.145	NA	22.727	0.758	-50.356	-11.696	A02	5	EGF	52	2	52	22.7266	A02_5_53	A02_5	35	38.5	-165.167	22.7266	1055.19	758.558	3
A02_5_52	749.5	806.167	53	9.00837	198.184	18.0167	1445	15	798	632.5	2130	164	156.255	123.054	NA	13.124	0.437	-40.365	9.991	A02	5	EGF	52	2	52	13.1244	A02_5_53	A02_5	35.5	48.5	-173.667	13.1244	1068.32	771.52	3
A02_5_52	749.5	806.167	53	9.00837	198.184	18.0167	1446	16	797.5	631	2160	150	157.836	123.395	NA	1.581	0.053	-108.435	-68.07	A02	5	EGF	52	2	52	1.58114	A02_5_53	A02_5	36	48	-175.167	1.58114	1069.9	781.267	3
A02_5_52	749.5	806.167	53	9.00837	198.184	18.0167	1447	17	800.5	628.5	2190	107	161.741	127.258	NA	3.905	0.13	-39.806	68.629	A02	5	EGF	52	2	52	3.90512	A02_5_53	A02_5	36.5	51	-177.667	3.90512	1073.8	792.423	3
A02_5_52	749.5	806.167	53	9.00837	198.184	18.0167	1448	18	803.5	629.5	2220	153	164.904	129.316	NA	3.162	0.105	18.435	58.241	A02	5	EGF	52	2	52	3.16228	A02_5_53	A02_5	37	54	-176.667	3.16228	1076.97	802.586	3
A02_5_52	749.5	806.167	53	9.00837	198.184	18.0167	1449	19	809.5	634.5	2250	46	172.714	132.161	NA	7.81	0.26	39.806	21.371	A02	5	EGF	52	2	52	7.81025	A02_5_53	A02_5	37.5	60	-171.667	7.81025	1084.78	811.541	3
A02_5_52	749.5	806.167	53	9.00837	198.184	18.0167	1450	20	815.5	631.5	2280	85	179.422	138.869	NA	6.708	0.224	-26.565	-66.371	A02	5	EGF	52	2	52	6.7082	A02_5_53	A02_5	38	66	-174.667	6.7082	1091.48	821.331	3
A02_5_52	749.5	806.167	53	9.00837	198.184	18.0167	1451	21	820.5	628	2310	42	185.525	144.918	NA	6.103	0.203	-34.992	-8.427	A02	5	EGF	52	2	52	6.10328	A02_5_53	A02_5	38.5	71	-178.167	6.10328	1097.59	830.565	3
A02_5_52	749.5	806.167	53	9.00837	198.184	18.0167	1452	22	808	630	2340	71	198.184	132.97	NA	12.659	0.422	170.91	-154.098	A02	5	EGF	52	2	52	12.659	A02_5_53	A02_5	39	58.5	-176.167	12.659	1110.25	839.079	3
A02_5_52	749.5	806.167	56	5.18326	93.2986	10.3665	1511	1	790.167	637.833	2370	148	0	0	NA	NA	NA	NA	NA	A02	5	EGF	53	3	52	0	A02_5_56	A02_5	39.5	40.667	-168.334	19.4775	1129.72	848.097	3
A02_5_52	749.5	806.167	56	5.18326	93.2986	10.3665	1512	2	792.833	635.833	2400	145	3.333	3.333	NA	3.333	0.111	-36.87	NA	A02	5	EGF	53	3	52	3.3328	A02_5_56	A02_5	40	43.333	-170.334	3.3328	1133.06	858.034	3
A02_5_52	749.5	806.167	56	5.18326	93.2986	10.3665	1513	3	806.167	634.5	2430	126	16.733	16.344	NA	13.4	0.447	-5.711	31.159	A02	5	EGF	53	3	52	13.4005	A02_5_56	A02_5	40.5	56.667	-171.667	13.4005	1146.46	866.717	3
A02_5_52	749.5	806.167	56	5.18326	93.2986	10.3665	1514	4	809.5	634.5	2460	139	20.067	19.619	NA	3.333	0.111	0	5.711	A02	5	EGF	53	3	52	3.333	A02_5_56	A02_5	41	60	-171.667	3.333	1149.79	876.492	3
A02_5_52	749.5	806.167	56	5.18326	93.2986	10.3665	1515	5	805.5	638.5	2490	155	25.723	15.348	NA	5.657	0.189	135	135	A02	5	EGF	53	3	52	5.65685	A02_5_56	A02_5	41.5	56	-167.667	5.65685	1155.45	884.856	3
A02_5_52	749.5	806.167	56	5.18326	93.2986	10.3665	1516	6	802.833	642.5	2520	161	30.531	13.499	NA	4.807	0.16	123.69	-11.31	A02	5	EGF	53	3	52	4.80759	A02_5_56	A02_5	42	53.333	-163.667	4.80759	1160.26	903.499	3
A02_5_52	749.5	806.167	56	5.18326	93.2986	10.3665	1517	7	802.167	651.833	2550	133	39.888	18.439	NA	9.357	0.312	94.086	-29.604	A02	5	EGF	53	3	52	9.35673	A02_5_56	A02_5	42.5	52.667	-154.334	9.35673	1169.61	901.906	3
A02_5_52	749.5	806.167	56	5.18326	93.2986	10.3665	1518	8	798.167	653.167	2580	141	44.104	17.295	NA	4.216	0.141	161.565	67.479	A02	5	EGF	53	3	52	4.21658	A02_5_56	A02_5	43	48.667	-153	4.21658	1173.83	907.502	3
A02_5_52	749.5	806.167	56	5.18326	93.2986	10.3665	1519	9	801.5	655.167	2610	161	47.992	20.71	NA	3.887	0.13	30.964	-130.601	A02	5	EGF	53	3	52	3.88702	A02_5_56	A02_5	43.5	52	-151	3.88702	1177.72	914.205	3
A02_5_52	749.5	806.167	56	5.18326	93.2986	10.3665	1520	10	804.833	660.5	2640	146	54.281	26.998	NA	6.289	0.21	57.995	27.031	A02	5	EGF	53	3	52	6.28886	A02_5_56	A02_5	44	55.333	-145.667	6.28886	1184	920.973	3
A02_5_52	749.5	806.167	56	5.18326	93.2986	10.3665	1521	11	806.833	660.5	2670	136	56.281	28.135	NA	2	0.067	0	-57.995	A02	5	EGF	53	3	52	2	A02_5_56	A02_5	44.5	57.333	-145.667	2	1186	927.795	3
A02_5_52	749.5	806.167	56	5.18326	93.2986	10.3665	1522	12	804.833	661.833	2700	128	58.685	28.127	NA	2.404	0.08	146.31	146.31	A02	5	EGF	53	3	52	2.40352	A02_5_56	A02_5	45	55.333	-144.334	2.40352	1188.41	934.257	3
A02_5_52	749.5	806.167	56	5.18326	93.2986	10.3665	1523	13	804.167	661.833	2730	148	59.351	27.785	NA	0.667	0.022	180	33.69	A02	5	EGF	53	3	52	0.666	A02_5_56	A02_5	45.5	54.667	-144.334	0.666	1189.07	948.573	3
A02_5_52	749.5	806.167	56	5.18326	93.2986	10.3665	1524	14	805.5	657.167	2760	117	64.205	24.676	NA	4.853	0.162	-74.055	105.945	A02	5	EGF	53	3	52	4.85267	A02_5_56	A02_5	46	56	-149	4.85267	1193.93	956.612	3
A02_5_52	749.5	806.167	56	5.18326	93.2986	10.3665	1525	15	810.833	655.167	2790	134	69.901	26.973	NA	5.696	0.19	-20.556	53.499	A02	5	EGF	53	3	52	5.69569	A02_5_56	A02_5	46.5	61.333	-151	5.69569	1199.62	963.653	3
A02_5_52	749.5	806.167	56	5.18326	93.2986	10.3665	1526	16	814.167	649.167	2820	122	76.764	26.541	NA	6.864	0.229	-60.945	-40.389	A02	5	EGF	53	3	52	6.86408	A02_5_56	A02_5	47	64.667	-157	6.86408	1206.49	970.913	3
A02_5_52	749.5	806.167	56	5.18326	93.2986	10.3665	1527	17	819.5	655.833	2850	126	85.302	34.416	NA	8.537	0.285	51.34	112.286	A02	5	EGF	53	3	52	8.53677	A02_5_56	A02_5	47.5	70	-150.334	8.53677	1215.02	977.019	3
A02_5_52	749.5	806.167	56	5.18326	93.2986	10.3665	1528	18	819.5	663.833	2880	140	93.302	39.198	NA	8	0.267	90	38.66	A02	5	EGF	53	3	52	8	A02_5_56	A02_5	48	70	-142.334	8	1223.02	985.505	3
A02_5_58	277.333	603.667	58	13.378	602.008	26.7559	1626	1	277.333	603.667	0	142	0	0	NA	NA	NA	NA	NA	A02	5	EGF	0	1	58	0	A02_5_58	A02_5	0	0	0	0	0	0	4
A02_5_58	277.333	603.667	58	13.378	602.008	26.7559	1627	2	277.333	599.667	30	223	4	4	NA	4	0.133	-90	NA	A02	5	EGF	0	1	58	4	A02_5_58	A02_5	0.5	0	-4	4	4	2.91534	4
A02_5_58	277.333	603.667	58	13.378	602.008	26.7559	1628	3	280	597	60	117	7.771	7.18	NA	3.771	0.126	-45	45	A02	5	EGF	0	1	58	3.77171	A02_5_58	A02_5	1	2.667	-6.667	3.77171	7.77171	5.4577	4
A02_5_58	277.333	603.667	58	13.378	602.008	26.7559	1629	4	280	597	90	100	7.771	7.18	NA	0	0	0	45	A02	5	EGF	0	1	58	0	A02_5_58	A02_5	1.5	2.667	-6.667	0	7.77171	7.73271	4
A02_5_58	277.333	603.667	58	13.378	602.008	26.7559	1630	5	278.667	597	120	99	9.105	6.799	NA	1.333	0.044	180	180	A02	5	EGF	0	1	58	1.333	A02_5_58	A02_5	2	1.334	-6.667	1.333	9.10471	10.362	4
A02_5_58	277.333	603.667	58	13.378	602.008	26.7559	1631	6	272	601	150	118	16.879	5.963	NA	7.775	0.259	149.036	-30.964	A02	5	EGF	0	1	58	7.77489	A02_5_58	A02_5	2.5	-5.333	-2.667	7.77489	16.8796	14.6622	4
A02_5_58	277.333	603.667	58	13.378	602.008	26.7559	1632	7	272	601	180	133	16.879	5.963	NA	0	0	0	-149.036	A02	5	EGF	0	1	58	0	A02_5_58	A02_5	3	-5.333	-2.667	0	16.8796	19.1909	4
A02_5_58	277.333	603.667	58	13.378	602.008	26.7559	1633	8	269.333	602.333	210	138	19.861	8.11	NA	2.981	0.099	153.435	153.435	A02	5	EGF	0	1	58	2.98157	A02_5_58	A02_5	3.5	-8	-1.334	2.98157	19.8612	25.2013	4
A02_5_58	277.333	603.667	58	13.378	602.008	26.7559	1634	9	268	606.333	240	125	24.077	9.707	NA	4.216	0.141	108.435	-45	A02	5	EGF	0	1	58	4.21626	A02_5_58	A02_5	4	-9.333	2.666	4.21626	24.0774	33.6912	4
A02_5_58	277.333	603.667	58	13.378	602.008	26.7559	1635	10	270.667	606.333	270	125	26.744	7.18	NA	2.667	0.089	0	-108.435	A02	5	EGF	0	1	58	2.667	A02_5_58	A02_5	4.5	-6.666	2.666	2.667	26.7444	38.7277	4
A02_5_58	277.333	603.667	58	13.378	602.008	26.7559	1636	11	277.333	609	300	123	33.924	5.333	NA	7.18	0.239	21.801	21.801	A02	5	EGF	0	1	58	7.17972	A02_5_58	A02_5	5	0	5.333	7.17972	33.9242	45.3348	4
A02_5_58	277.333	603.667	58	13.378	602.008	26.7559	1637	12	285.333	615.667	330	81	44.338	14.422	NA	10.414	0.347	39.806	18.004	A02	5	EGF	0	1	58	10.4139	A02_5_58	A02_5	5.5	8	12	10.4139	44.338	52.6848	4
A02_5_58	277.333	603.667	58	13.378	602.008	26.7559	1638	13	285.333	614.333	360	91	45.671	13.333	NA	1.333	0.044	-90	-129.806	A02	5	EGF	0	1	58	1.334	A02_5_58	A02_5	6	8	10.666	1.334	45.672	58.7326	4
A02_5_58	277.333	603.667	58	13.378	602.008	26.7559	1639	14	288	609	390	130	51.634	11.926	NA	5.963	0.199	-63.435	26.565	A02	5	EGF	0	1	58	5.9627	A02_5_58	A02_5	6.5	10.667	5.333	5.9627	51.6347	66.3301	4
A02_5_58	277.333	603.667	58	13.378	602.008	26.7559	1640	15	286.667	606.333	420	131	54.615	9.707	NA	2.981	0.099	-116.565	-53.13	A02	5	EGF	0	1	58	2.98157	A02_5_58	A02_5	7	9.334	2.666	2.98157	54.6163	74.9474	4
A02_5_58	277.333	603.667	58	13.378	602.008	26.7559	1641	16	286.667	607.667	450	136	55.948	10.154	NA	1.333	0.044	90	-153.435	A02	5	EGF	0	1	58	1.334	A02_5_58	A02_5	7.5	9.334	4	1.334	55.9503	84.5616	4
A02_5_58	277.333	603.667	58	13.378	602.008	26.7559	1642	17	284	599.667	480	144	64.381	7.775	NA	8.433	0.281	-108.435	161.565	A02	5	EGF	0	1	58	8.43285	A02_5_58	A02_5	8	6.667	-4	8.43285	64.3832	94.7318	4
A02_5_58	277.333	603.667	58	13.378	602.008	26.7559	1643	18	285.333	599.667	510	168	65.715	8.944	NA	1.333	0.044	0	108.435	A02	5	EGF	0	1	58	1.333	A02_5_58	A02_5	8.5	8	-4	1.333	65.7162	105.912	4
A02_5_58	277.333	603.667	58	13.378	602.008	26.7559	1644	19	282.667	603.667	540	91	70.522	5.333	NA	4.807	0.16	123.69	123.69	A02	5	EGF	0	1	58	4.80703	A02_5_58	A02_5	9	5.334	0	4.80703	70.5232	118.331	4
A02_5_58	277.333	603.667	58	13.378	602.008	26.7559	1645	20	282.667	605	570	143	71.855	5.497	NA	1.333	0.044	90	-33.69	A02	5	EGF	0	1	58	1.333	A02_5_58	A02_5	9.5	5.334	1.333	1.333	71.8562	130.306	4
A02_5_58	277.333	603.667	58	13.378	602.008	26.7559	1646	21	278.667	613	600	166	80.8	9.428	NA	8.944	0.298	116.565	26.565	A02	5	EGF	0	1	58	8.94427	A02_5_58	A02_5	10	1.334	9.333	8.94427	80.8005	146.871	4
A02_5_58	277.333	603.667	58	13.378	602.008	26.7559	1647	22	278.667	617	630	143	84.8	13.4	NA	4	0.133	90	-26.565	A02	5	EGF	0	1	58	4	A02_5_58	A02_5	10.5	1.334	13.333	4	84.8005	158.722	4
A02_5_58	277.333	603.667	58	13.378	602.008	26.7559	1648	23	277.333	622.333	660	124	90.297	18.667	NA	5.497	0.183	104.036	14.036	A02	5	EGF	0	1	58	5.49731	A02_5_58	A02_5	11	0	18.666	5.49731	90.2978	169.664	4
A02_5_58	277.333	603.667	58	13.378	602.008	26.7559	1649	24	281.333	623.667	690	92	94.513	20.396	NA	4.216	0.141	18.435	-85.601	A02	5	EGF	0	1	58	4.21658	A02_5_58	A02_5	11.5	4	20	4.21658	94.5144	179.097	4
A02_5_58	277.333	603.667	58	13.378	602.008	26.7559	1650	25	296	625	720	116	109.241	28.347	NA	14.727	0.491	5.194	-13.241	A02	5	EGF	0	1	58	14.7274	A02_5_58	A02_5	12	18.667	21.333	14.7274	109.242	189.727	4
A02_5_58	277.333	603.667	58	13.378	602.008	26.7559	1651	26	301.333	633	750	91	118.855	37.9	NA	9.615	0.32	56.31	51.116	A02	5	EGF	0	1	58	9.61462	A02_5_58	A02_5	12.5	24	29.333	9.61462	118.856	201.854	4
A02_5_58	277.333	603.667	58	13.378	602.008	26.7559	1652	27	309.333	639.667	780	101	129.269	48.166	NA	10.414	0.347	39.806	-16.504	A02	5	EGF	0	1	58	10.4139	A02_5_58	A02_5	13	32	36	10.4139	129.27	216.604	4
A02_5_58	277.333	603.667	58	13.378	602.008	26.7559	1653	28	312	638.333	810	164	132.25	49.026	NA	2.981	0.099	-26.565	-66.371	A02	5	EGF	0	1	58	2.98202	A02_5_58	A02_5	13.5	34.667	34.666	2.98202	132.252	227.266	4
A02_5_58	277.333	603.667	58	13.378	602.008	26.7559	1654	29	348	649	840	124	169.797	83.958	NA	37.547	1.252	16.504	43.069	A02	5	EGF	0	1	58	37.5471	A02_5_58	A02_5	14	70.667	45.333	37.5471	169.799	240.653	4
A02_5_58	277.333	603.667	58	13.378	602.008	26.7559	1655	30	368	655.667	870	103	190.879	104.52	NA	21.082	0.703	18.435	1.931	A02	5	EGF	0	1	58	21.082	A02_5_58	A02_5	14.5	90.667	52	21.082	190.881	255.338	4
A02_5_58	277.333	603.667	58	13.378	602.008	26.7559	1656	31	386.667	650.333	900	102	210.293	118.876	NA	19.414	0.647	-15.945	-34.38	A02	5	EGF	0	1	58	19.4141	A02_5_58	A02_5	15	109.334	46.666	19.4141	210.296	271.561	4
A02_5_58	277.333	603.667	58	13.378	602.008	26.7559	1657	32	338.667	645	930	98	258.588	73.961	NA	48.295	1.61	-173.66	-157.714	A02	5	EGF	0	1	58	48.2954	A02_5_58	A02_5	15.5	61.334	41.333	48.2954	258.591	287.35	4
A02_5_58	277.333	603.667	58	13.378	602.008	26.7559	1658	33	314.667	641	960	7	282.919	52.797	NA	24.331	0.811	-170.538	3.122	A02	5	EGF	0	1	58	24.3311	A02_5_58	A02_5	16	37.334	37.333	24.3311	282.922	300.034	4
A02_5_58	277.333	603.667	58	13.378	602.008	26.7559	1659	34	286.667	635.667	990	121	311.423	33.333	NA	28.503	0.95	-169.216	1.322	A02	5	EGF	0	1	58	28.5033	A02_5_58	A02_5	16.5	9.334	32	28.5033	311.425	315.77	4
A02_5_58	277.333	603.667	58	13.378	602.008	26.7559	1660	35	286.667	593	1020	71	354.089	14.174	NA	42.667	1.422	-90	79.216	A02	5	EGF	0	1	58	42.667	A02_5_58	A02_5	17	9.334	-10.667	42.667	354.092	332.221	4
A02_5_58	277.333	603.667	58	13.378	602.008	26.7559	1661	36	309.333	602.333	1050	70	378.602	32.028	NA	24.513	0.817	22.38	112.38	A02	5	EGF	0	1	58	24.5123	A02_5_58	A02_5	17.5	32	-1.334	24.5123	378.605	348.879	4
A02_5_58	277.333	603.667	58	13.378	602.008	26.7559	1662	37	341.333	615.667	1080	119	413.269	65.115	NA	34.667	1.156	22.62	0.24	A02	5	EGF	0	1	58	34.6669	A02_5_58	A02_5	18	64	12	34.6669	413.271	364.058	4
A02_5_58	277.333	603.667	58	13.378	602.008	26.7559	1663	38	362.667	626.333	1110	91	437.121	88.292	NA	23.851	0.795	26.565	3.945	A02	5	EGF	0	1	58	23.8517	A02_5_58	A02_5	18.5	85.334	22.666	23.8517	437.123	382.541	4
A02_5_58	277.333	603.667	58	13.378	602.008	26.7559	1664	39	366.667	650.333	1140	125	461.452	100.788	NA	24.331	0.811	80.538	53.973	A02	5	EGF	0	1	58	24.3311	A02_5_58	A02_5	19	89.334	46.666	24.3311	461.454	400.275	4
A02_5_58	277.333	603.667	58	13.378	602.008	26.7559	1665	40	382.667	651.667	1170	134	477.507	115.755	NA	16.055	0.535	4.764	-75.774	A02	5	EGF	0	1	58	16.0555	A02_5_58	A02_5	19.5	105.334	48	16.0555	477.51	416.697	4
A02_5_58	277.333	603.667	58	13.378	602.008	26.7559	1666	41	402.667	642.333	1200	51	499.578	131.162	NA	22.071	0.736	-25.017	-29.781	A02	5	EGF	0	1	58	22.0709	A02_5_58	A02_5	20	125.334	38.666	22.0709	499.581	432.267	4
A02_5_58	277.333	603.667	58	13.378	602.008	26.7559	1667	42	386.667	637	1230	47	516.443	114.302	NA	16.865	0.562	-161.565	-136.548	A02	5	EGF	0	1	58	16.8654	A02_5_58	A02_5	20.5	109.334	33.333	16.8654	516.446	449.015	4
A02_5_58	277.333	603.667	58	13.378	602.008	26.7559	1668	43	344	619.667	1260	130	562.496	68.56	NA	46.053	1.535	-157.891	3.674	A02	5	EGF	0	1	58	46.0533	A02_5_58	A02_5	21	66.667	16	46.0533	562.499	460.196	4
A02_5_58	277.333	603.667	58	13.378	602.008	26.7559	1669	44	332	587.667	1290	132	596.672	56.96	NA	34.176	1.139	-110.556	47.335	A02	5	EGF	0	1	58	34.176	A02_5_58	A02_5	21.5	54.667	-16	34.176	596.675	472.845	4
A02_5_58	277.333	603.667	58	13.378	602.008	26.7559	1670	45	337.333	587.667	1320	118	602.006	62.097	NA	5.333	0.178	0	110.556	A02	5	EGF	0	1	58	5.333	A02_5_58	A02_5	22	60	-16	5.333	602.008	486.307	4
A02_5_58	277.333	603.667	62	15.0739	557.733	30.1477	1738	1	341	562	1350	134	0	0	NA	NA	NA	NA	NA	A02	5	EGF	58	2	58	0	A02_5_62	A02_5	22.5	63.667	-41.667	25.9276	627.936	499.349	4
A02_5_58	277.333	603.667	62	15.0739	557.733	30.1477	1739	2	354	538	1380	0	27.295	27.295	NA	27.295	0.91	-61.557	NA	A02	5	EGF	58	2	58	27.2947	A02_5_62	A02_5	23	76.667	-65.667	27.2947	655.231	512.355	4
A02_5_58	277.333	603.667	62	15.0739	557.733	30.1477	1740	3	367	505	1410	118	62.763	62.65	NA	35.468	1.182	-68.499	-6.941	A02	5	EGF	58	2	58	35.4683	A02_5_62	A02_5	23.5	89.667	-98.667	35.4683	690.699	523.624	4
A02_5_58	277.333	603.667	62	15.0739	557.733	30.1477	1741	4	383	497	1440	137	80.652	77.389	NA	17.889	0.596	-26.565	41.934	A02	5	EGF	58	2	58	17.8885	A02_5_62	A02_5	24	105.667	-106.667	17.8885	708.587	533.723	4
A02_5_58	277.333	603.667	62	15.0739	557.733	30.1477	1742	5	394	488	1470	173	94.864	91.022	NA	14.213	0.474	-39.289	-12.724	A02	5	EGF	58	2	58	14.2127	A02_5_62	A02_5	24.5	116.667	-115.667	14.2127	722.8	545.906	4
A02_5_58	277.333	603.667	62	15.0739	557.733	30.1477	1743	6	399	487	1500	0	99.963	94.81	NA	5.099	0.17	-11.31	27.979	A02	5	EGF	58	2	58	5.09902	A02_5_62	A02_5	25	121.667	-116.667	5.09902	727.899	555.375	4
A02_5_58	277.333	603.667	62	15.0739	557.733	30.1477	1744	7	403	492	1530	116	106.366	93.509	NA	6.403	0.213	51.34	62.65	A02	5	EGF	58	2	58	6.40312	A02_5_62	A02_5	25.5	125.667	-111.667	6.40312	734.302	564.685	4
A02_5_58	277.333	603.667	62	15.0739	557.733	30.1477	1745	8	418	494	1560	137	121.499	102.728	NA	15.133	0.504	7.595	-43.746	A02	5	EGF	58	2	58	15.1327	A02_5_62	A02_5	26	140.667	-109.667	15.1327	749.435	577.476	4
A02_5_58	277.333	603.667	62	15.0739	557.733	30.1477	1746	9	422	495	1590	137	125.622	105.119	NA	4.123	0.137	14.036	6.442	A02	5	EGF	58	2	58	4.12311	A02_5_62	A02_5	26.5	144.667	-108.667	4.12311	753.558	588.228	4
A02_5_58	277.333	603.667	62	15.0739	557.733	30.1477	1747	10	430	490	1620	162	135.056	114.477	NA	9.434	0.314	-32.005	-46.042	A02	5	EGF	58	2	58	9.43398	A02_5_62	A02_5	27	152.667	-113.667	9.43398	762.992	599.715	4
A02_5_58	277.333	603.667	62	15.0739	557.733	30.1477	1748	11	429	496	1650	118	141.139	110	NA	6.083	0.203	99.462	131.468	A02	5	EGF	58	2	58	6.08276	A02_5_62	A02_5	27.5	151.667	-107.667	6.08276	769.075	607.017	4
A02_5_58	277.333	603.667	62	15.0739	557.733	30.1477	1749	12	429	496	1680	117	141.139	110	NA	0	0	0	-99.462	A02	5	EGF	58	2	58	0	A02_5_62	A02_5	28	151.667	-107.667	0	769.075	617.937	4
A02_5_58	277.333	603.667	62	15.0739	557.733	30.1477	1750	13	436	491	1710	176	149.741	118.6	NA	8.602	0.287	-35.538	-35.538	A02	5	EGF	58	2	58	8.60233	A02_5_62	A02_5	28.5	158.667	-112.667	8.60233	777.677	626.556	4
A02_5_58	277.333	603.667	62	15.0739	557.733	30.1477	1751	14	442	493	1740	162	156.066	122.319	NA	6.325	0.211	18.435	53.973	A02	5	EGF	58	2	58	6.32456	A02_5_62	A02_5	29	164.667	-110.667	6.32456	784.002	637.425	4
A02_5_58	277.333	603.667	62	15.0739	557.733	30.1477	1752	15	447	501	1770	157	165.5	122.299	NA	9.434	0.314	57.995	39.56	A02	5	EGF	58	2	58	9.43398	A02_5_62	A02_5	29.5	169.667	-102.667	9.43398	793.436	648.847	4
A02_5_58	277.333	603.667	62	15.0739	557.733	30.1477	1753	16	459	504	1800	54	177.869	131.484	NA	12.369	0.412	14.036	-43.958	A02	5	EGF	58	2	58	12.3693	A02_5_62	A02_5	30	181.667	-99.667	12.3693	805.805	658.843	4
A02_5_58	277.333	603.667	62	15.0739	557.733	30.1477	1754	17	460	510	1830	151	183.952	129.865	NA	6.083	0.203	80.538	66.501	A02	5	EGF	58	2	58	6.08276	A02_5_62	A02_5	30.5	182.667	-93.667	6.08276	811.888	668.678	4
A02_5_58	277.333	603.667	62	15.0739	557.733	30.1477	1755	18	459	515	1860	123	189.051	127.016	NA	5.099	0.17	101.31	20.772	A02	5	EGF	58	2	58	5.09902	A02_5_62	A02_5	31	181.667	-88.667	5.09902	816.987	677.045	4
A02_5_58	277.333	603.667	62	15.0739	557.733	30.1477	1756	19	458	520	1890	133	194.15	124.31	NA	5.099	0.17	101.31	0	A02	5	EGF	58	2	58	5.09902	A02_5_62	A02_5	31.5	180.667	-83.667	5.09902	822.086	684.843	4
A02_5_58	277.333	603.667	62	15.0739	557.733	30.1477	1757	20	474	524	1920	116	210.642	138.322	NA	16.492	0.55	14.036	-87.274	A02	5	EGF	58	2	58	16.4924	A02_5_62	A02_5	32	196.667	-79.667	16.4924	838.578	693.891	4
A02_5_58	277.333	603.667	62	15.0739	557.733	30.1477	1758	21	481	526	1950	57	217.922	144.554	NA	7.28	0.243	15.945	1.909	A02	5	EGF	58	2	58	7.28011	A02_5_62	A02_5	32.5	203.667	-77.667	7.28011	845.858	704.217	4
A02_5_58	277.333	603.667	62	15.0739	557.733	30.1477	1759	22	498	541	1980	154	240.594	158.398	NA	22.672	0.756	41.424	25.478	A02	5	EGF	58	2	58	22.6716	A02_5_62	A02_5	33	220.667	-62.667	22.6716	868.53	714.673	4
A02_5_58	277.333	603.667	62	15.0739	557.733	30.1477	1760	23	494	553	2010	141	253.243	153.264	NA	12.649	0.422	108.435	67.011	A02	5	EGF	58	2	58	12.6491	A02_5_62	A02_5	33.5	216.667	-50.667	12.6491	881.179	726.192	4
A02_5_58	277.333	603.667	62	15.0739	557.733	30.1477	1761	24	480	576	2040	159	280.169	139.703	NA	26.926	0.898	121.329	12.894	A02	5	EGF	58	2	58	26.9258	A02_5_62	A02_5	34	202.667	-27.667	26.9258	908.105	737.872	4
A02_5_58	277.333	603.667	62	15.0739	557.733	30.1477	1762	25	460	611	2070	135	320.48	128.693	NA	40.311	1.344	119.745	-1.584	A02	5	EGF	58	2	58	40.3113	A02_5_62	A02_5	34.5	182.667	7.333	40.3113	948.416	748.369	4
A02_5_58	277.333	603.667	62	15.0739	557.733	30.1477	1763	26	459	661	2100	107	370.49	154.029	NA	50.01	1.667	91.146	-28.599	A02	5	EGF	58	2	58	50.01	A02_5_62	A02_5	35	181.667	57.333	50.01	998.426	758.558	4
A02_5_58	277.333	603.667	62	15.0739	557.733	30.1477	1764	27	433	649	2130	104	399.126	126.621	NA	28.636	0.955	-155.225	113.629	A02	5	EGF	58	2	58	28.6356	A02_5_62	A02_5	35.5	155.667	45.333	28.6356	1027.06	771.52	4
A02_5_58	277.333	603.667	62	15.0739	557.733	30.1477	1765	29	396	646	2160	110	436.247	100.404	NA	37.121	1.237	-175.365	-20.14	A02	5	EGF	58	2	58	37.1214	A02_5_62	A02_5	36	118.667	42.333	37.1214	1064.18	781.267	4
A02_5_58	277.333	603.667	62	15.0739	557.733	30.1477	1766	30	351	630	2190	70	484.007	68.731	NA	47.76	1.592	-160.427	14.938	A02	5	EGF	58	2	58	47.7598	A02_5_62	A02_5	36.5	73.667	26.333	47.7598	1111.94	792.423	4
A02_5_58	277.333	603.667	62	15.0739	557.733	30.1477	1767	31	352	644	2220	122	498.043	82.735	NA	14.036	0.468	85.914	-113.659	A02	5	EGF	58	2	58	14.0357	A02_5_62	A02_5	37	74.667	40.333	14.0357	1125.98	802.586	4
A02_5_58	277.333	603.667	62	15.0739	557.733	30.1477	1768	32	354	646	2250	129	500.871	85	NA	2.828	0.094	45	-40.914	A02	5	EGF	58	2	58	2.82843	A02_5_62	A02_5	37.5	76.667	42.333	2.82843	1128.81	811.541	4
A02_5_58	277.333	603.667	62	15.0739	557.733	30.1477	1769	33	359	637	2280	128	511.167	77.13	NA	10.296	0.343	-60.945	-105.945	A02	5	EGF	58	2	58	10.2956	A02_5_62	A02_5	38	81.667	33.333	10.2956	1139.1	821.331	4
A02_5_58	277.333	603.667	62	15.0739	557.733	30.1477	1770	34	363	633	2310	147	516.824	74.33	NA	5.657	0.189	-45	15.945	A02	5	EGF	58	2	58	5.65685	A02_5_62	A02_5	38.5	85.667	29.333	5.65685	1144.76	830.565	4
A02_5_58	277.333	603.667	62	15.0739	557.733	30.1477	1771	35	367	631	2340	153	521.296	73.736	NA	4.472	0.149	-26.565	18.435	A02	5	EGF	58	2	58	4.47214	A02_5_62	A02_5	39	89.667	27.333	4.47214	1149.23	839.079	4
A02_5_58	277.333	603.667	62	15.0739	557.733	30.1477	1772	36	379	635	2370	144	533.945	82.298	NA	12.649	0.422	18.435	45	A02	5	EGF	58	2	58	12.6491	A02_5_62	A02_5	39.5	101.667	31.333	12.6491	1161.88	848.097	4
A02_5_58	277.333	603.667	62	15.0739	557.733	30.1477	1773	37	396	643	2400	122	552.733	97.908	NA	18.788	0.626	25.201	6.766	A02	5	EGF	58	2	58	18.7883	A02_5_62	A02_5	40	118.667	39.333	18.7883	1180.67	858.034	4
A02_5_58	277.333	603.667	62	15.0739	557.733	30.1477	1774	38	393	647	2430	135	557.733	99.644	NA	5	0.167	126.87	101.669	A02	5	EGF	58	2	58	5	A02_5_62	A02_5	40.5	115.667	43.333	5	1185.67	866.717	4
A02_5_58	277.333	603.667	64	8.66472	129.971	17.3294	1790	1	402	643	2460	91	0	0	NA	NA	NA	NA	NA	A02	5	EGF	62	3	58	0	A02_5_64	A02_5	41	124.667	39.333	9.84886	1195.52	876.492	4
A02_5_58	277.333	603.667	64	8.66472	129.971	17.3294	1791	2	409	652	2490	149	11.402	11.402	NA	11.402	0.38	52.125	NA	A02	5	EGF	62	3	58	11.4018	A02_5_64	A02_5	41.5	131.667	48.333	11.4018	1206.92	884.856	4
A02_5_58	277.333	603.667	64	8.66472	129.971	17.3294	1792	3	403	669	2520	69	29.43	26.019	NA	18.028	0.601	109.44	57.315	A02	5	EGF	62	3	58	18.0278	A02_5_64	A02_5	42	125.667	65.333	18.0278	1224.95	903.499	4
A02_5_58	277.333	603.667	64	8.66472	129.971	17.3294	1793	4	399	683	2550	67	43.99	40.112	NA	14.56	0.485	105.945	-3.495	A02	5	EGF	62	3	58	14.5602	A02_5_64	A02_5	42.5	121.667	79.333	14.5602	1239.51	901.906	4
A02_5_58	277.333	603.667	64	8.66472	129.971	17.3294	1794	5	399	690	2580	126	50.99	47.096	NA	7	0.233	90	-15.945	A02	5	EGF	62	3	58	7	A02_5_64	A02_5	43	121.667	86.333	7	1246.51	907.502	4
A02_5_58	277.333	603.667	64	8.66472	129.971	17.3294	1795	6	395	693	2610	142	55.99	50.488	NA	5	0.167	143.13	53.13	A02	5	EGF	62	3	58	5	A02_5_64	A02_5	43.5	117.667	89.333	5	1251.51	914.205	4
A02_5_58	277.333	603.667	64	8.66472	129.971	17.3294	1796	7	392	698	2640	157	61.821	55.902	NA	5.831	0.194	120.964	-22.166	A02	5	EGF	62	3	58	5.83095	A02_5_64	A02_5	44	114.667	94.333	5.83095	1257.34	920.973	4
A02_5_58	277.333	603.667	64	8.66472	129.971	17.3294	1797	8	393	698	2670	66	62.821	55.731	NA	1	0.033	0	-120.964	A02	5	EGF	62	3	58	1	A02_5_64	A02_5	44.5	115.667	94.333	1	1258.34	927.795	4
A02_5_58	277.333	603.667	64	8.66472	129.971	17.3294	1798	9	393	700	2700	37	64.821	57.706	NA	2	0.067	90	90	A02	5	EGF	62	3	58	2	A02_5_64	A02_5	45	115.667	96.333	2	1260.34	934.257	4
A02_5_58	277.333	603.667	64	8.66472	129.971	17.3294	1799	10	384	709	2730	122	77.549	68.411	NA	12.728	0.424	135	45	A02	5	EGF	62	3	58	12.7279	A02_5_64	A02_5	45.5	106.667	105.333	12.7279	1273.07	948.573	4
A02_5_58	277.333	603.667	64	8.66472	129.971	17.3294	1800	11	371	740	2760	33	111.164	101.833	NA	33.615	1.121	112.751	-22.249	A02	5	EGF	62	3	58	33.6155	A02_5_64	A02_5	46	93.667	136.333	33.6155	1306.68	956.612	4
A02_5_58	277.333	603.667	64	8.66472	129.971	17.3294	1801	12	372	739	2790	155	112.578	100.578	NA	1.414	0.047	-45	-157.751	A02	5	EGF	62	3	58	1.41421	A02_5_64	A02_5	46.5	94.667	135.333	1.41421	1308.1	963.653	4
A02_5_58	277.333	603.667	64	8.66472	129.971	17.3294	1802	13	374	737	2820	51	115.407	98.082	NA	2.828	0.094	-45	0	A02	5	EGF	62	3	58	2.82843	A02_5_64	A02_5	47	96.667	133.333	2.82843	1310.92	970.913	4
A02_5_58	277.333	603.667	64	8.66472	129.971	17.3294	1803	14	381	728	2850	154	126.808	87.556	NA	11.402	0.38	-52.125	-7.125	A02	5	EGF	62	3	58	11.4018	A02_5_64	A02_5	47.5	103.667	124.333	11.4018	1322.33	977.019	4
A02_5_58	277.333	603.667	64	8.66472	129.971	17.3294	1804	15	382	725	2880	117	129.971	84.404	NA	3.162	0.105	-71.565	-19.44	A02	5	EGF	62	3	58	3.16228	A02_5_64	A02_5	48	104.667	121.333	3.16228	1325.49	985.505	4
A02_5_65	315	547	65	9.11808	656.502	18.2362	1805	1	315	547	0	58	0	0	NA	NA	NA	NA	NA	A02	5	EGF	0	1	65	0	A02_5_65	A02_5	0	0	0	0	0	0	6
A02_5_65	315	547	65	9.11808	656.502	18.2362	1806	2	316	546	30	160	1.414	1.414	NA	1.414	0.047	-45	NA	A02	5	EGF	0	1	65	1.41421	A02_5_65	A02_5	0.5	1	-1	1.41421	1.41421	2.91534	6
A02_5_65	315	547	65	9.11808	656.502	18.2362	1807	3	311	548	60	45	6.799	4.123	NA	5.385	0.18	158.199	-156.801	A02	5	EGF	0	1	65	5.38516	A02_5_65	A02_5	1	-4	1	5.38516	6.79938	5.4577	6
A02_5_65	315	547	65	9.11808	656.502	18.2362	1808	4	315	552	90	138	12.456	5	NA	5.657	0.189	45	-113.199	A02	5	EGF	0	1	65	5.65685	A02_5_65	A02_5	1.5	0	5	5.65685	12.4562	7.73271	6
A02_5_65	315	547	65	9.11808	656.502	18.2362	1809	5	316	551	120	151	13.87	4.123	NA	1.414	0.047	-45	-90	A02	5	EGF	0	1	65	1.41421	A02_5_65	A02_5	2	1	4	1.41421	13.8704	10.362	6
A02_5_65	315	547	65	9.11808	656.502	18.2362	1810	6	316	551	150	130	13.87	4.123	NA	0	0	0	45	A02	5	EGF	0	1	65	0	A02_5_65	A02_5	2.5	1	4	0	13.8704	14.6622	6
A02_5_65	315	547	65	9.11808	656.502	18.2362	1811	7	316	551	180	115	13.87	4.123	NA	0	0	0	0	A02	5	EGF	0	1	65	0	A02_5_65	A02_5	3	1	4	0	13.8704	19.1909	6
A02_5_65	315	547	65	9.11808	656.502	18.2362	1812	8	316	551	210	149	13.87	4.123	NA	0	0	0	0	A02	5	EGF	0	1	65	0	A02_5_65	A02_5	3.5	1	4	0	13.8704	25.2013	6
A02_5_65	315	547	65	9.11808	656.502	18.2362	1813	9	316	551	240	120	13.87	4.123	NA	0	0	0	0	A02	5	EGF	0	1	65	0	A02_5_65	A02_5	4	1	4	0	13.8704	33.6912	6
A02_5_65	315	547	65	9.11808	656.502	18.2362	1814	10	316	551	270	138	13.87	4.123	NA	0	0	0	0	A02	5	EGF	0	1	65	0	A02_5_65	A02_5	4.5	1	4	0	13.8704	38.7277	6
A02_5_65	315	547	65	9.11808	656.502	18.2362	1815	11	316	551	300	91	13.87	4.123	NA	0	0	0	0	A02	5	EGF	0	1	65	0	A02_5_65	A02_5	5	1	4	0	13.8704	45.3348	6
A02_5_65	315	547	65	9.11808	656.502	18.2362	1816	12	321	554	330	64	19.701	9.22	NA	5.831	0.194	30.964	30.964	A02	5	EGF	0	1	65	5.83095	A02_5_65	A02_5	5.5	6	7	5.83095	19.7014	52.6848	6
A02_5_65	315	547	65	9.11808	656.502	18.2362	1817	13	327	557	360	121	26.41	15.62	NA	6.708	0.224	26.565	-4.399	A02	5	EGF	0	1	65	6.7082	A02_5_65	A02_5	6	12	10	6.7082	26.4096	58.7326	6
A02_5_65	315	547	65	9.11808	656.502	18.2362	1818	14	325	557	390	144	28.41	14.142	NA	2	0.067	180	153.435	A02	5	EGF	0	1	65	2	A02_5_65	A02_5	6.5	10	10	2	28.4096	66.3301	6
A02_5_65	315	547	65	9.11808	656.502	18.2362	1819	15	320	558	420	150	33.509	12.083	NA	5.099	0.17	168.69	-11.31	A02	5	EGF	0	1	65	5.09902	A02_5_65	A02_5	7	5	11	5.09902	33.5086	74.9474	6
A02_5_65	315	547	65	9.11808	656.502	18.2362	1820	16	313	564	450	148	42.728	17.117	NA	9.22	0.307	139.399	-29.291	A02	5	EGF	0	1	65	9.21954	A02_5_65	A02_5	7.5	-2	17	9.21954	42.7282	84.5616	6
A02_5_65	315	547	65	9.11808	656.502	18.2362	1821	17	313	561	480	110	45.728	14.142	NA	3	0.1	-90	130.601	A02	5	EGF	0	1	65	3	A02_5_65	A02_5	8	-2	14	3	45.7282	94.7318	6
A02_5_65	315	547	65	9.11808	656.502	18.2362	1822	18	313	563	510	150	47.728	16.125	NA	2	0.067	90	180	A02	5	EGF	0	1	65	2	A02_5_65	A02_5	8.5	-2	16	2	47.7282	105.912	6
A02_5_65	315	547	65	9.11808	656.502	18.2362	1823	19	316	561	540	56	51.334	14.036	NA	3.606	0.12	-33.69	-123.69	A02	5	EGF	0	1	65	3.60555	A02_5_65	A02_5	9	1	14	3.60555	51.3337	118.331	6
A02_5_65	315	547	65	9.11808	656.502	18.2362	1824	20	322	566	570	132	59.144	20.248	NA	7.81	0.26	39.806	73.496	A02	5	EGF	0	1	65	7.81025	A02_5_65	A02_5	9.5	7	19	7.81025	59.144	130.306	6
A02_5_65	315	547	65	9.11808	656.502	18.2362	1825	21	334	568	600	107	71.309	28.32	NA	12.166	0.406	9.462	-30.343	A02	5	EGF	0	1	65	12.1655	A02_5_65	A02_5	10	19	21	12.1655	71.3095	146.871	6
A02_5_65	315	547	65	9.11808	656.502	18.2362	1826	22	334	568	630	78	71.309	28.32	NA	0	0	0	-9.462	A02	5	EGF	0	1	65	0	A02_5_65	A02_5	10.5	19	21	0	71.3095	158.722	6
A02_5_65	315	547	65	9.11808	656.502	18.2362	1827	23	338	574	660	132	78.521	35.468	NA	7.211	0.24	56.31	56.31	A02	5	EGF	0	1	65	7.2111	A02_5_65	A02_5	11	23	27	7.2111	78.5206	169.664	6
A02_5_65	315	547	65	9.11808	656.502	18.2362	1828	24	348	570	690	116	89.291	40.224	NA	10.77	0.359	-21.801	-78.111	A02	5	EGF	0	1	65	10.7703	A02_5_65	A02_5	11.5	33	23	10.7703	89.2909	179.097	6
A02_5_65	315	547	65	9.11808	656.502	18.2362	1829	25	348	574	720	120	93.291	42.638	NA	4	0.133	90	111.801	A02	5	EGF	0	1	65	4	A02_5_65	A02_5	12	33	27	4	93.2909	189.727	6
A02_5_65	315	547	65	9.11808	656.502	18.2362	1830	26	356	572	750	131	101.537	48.021	NA	8.246	0.275	-14.036	-104.036	A02	5	EGF	0	1	65	8.24621	A02_5_65	A02_5	12.5	41	25	8.24621	101.537	201.854	6
A02_5_65	315	547	65	9.11808	656.502	18.2362	1831	27	369	563	780	144	117.349	56.321	NA	15.811	0.527	-34.695	-20.659	A02	5	EGF	0	1	65	15.8114	A02_5_65	A02_5	13	54	16	15.8114	117.349	216.604	6
A02_5_65	315	547	65	9.11808	656.502	18.2362	1832	28	382	565	810	165	130.501	69.376	NA	13.153	0.438	8.746	43.441	A02	5	EGF	0	1	65	13.1529	A02_5_65	A02_5	13.5	67	18	13.1529	130.501	227.266	6
A02_5_65	315	547	65	9.11808	656.502	18.2362	1833	29	392	574	840	121	143.955	81.597	NA	13.454	0.448	41.987	33.241	A02	5	EGF	0	1	65	13.4536	A02_5_65	A02_5	14	77	27	13.4536	143.955	240.653	6
A02_5_65	315	547	65	9.11808	656.502	18.2362	1834	30	398	586	870	89	157.372	91.706	NA	13.416	0.447	63.435	21.448	A02	5	EGF	0	1	65	13.4164	A02_5_65	A02_5	14.5	83	39	13.4164	157.372	255.338	6
A02_5_65	315	547	65	9.11808	656.502	18.2362	1835	31	412	594	900	126	173.496	107.787	NA	16.125	0.537	29.745	-33.69	A02	5	EGF	0	1	65	16.1245	A02_5_65	A02_5	15	97	47	16.1245	173.496	271.561	6
A02_5_65	315	547	65	9.11808	656.502	18.2362	1836	32	427	591	930	54	188.793	120.333	NA	15.297	0.51	-11.31	-41.055	A02	5	EGF	0	1	65	15.2971	A02_5_65	A02_5	15.5	112	44	15.2971	188.793	287.35	6
A02_5_65	315	547	65	9.11808	656.502	18.2362	1837	33	433	584	960	9	198.013	123.665	NA	9.22	0.307	-49.399	-38.089	A02	5	EGF	0	1	65	9.21954	A02_5_65	A02_5	16	118	37	9.21954	198.013	300.034	6
A02_5_65	315	547	65	9.11808	656.502	18.2362	1838	34	435	578	990	106	204.337	123.94	NA	6.325	0.211	-71.565	-22.166	A02	5	EGF	0	1	65	6.32456	A02_5_65	A02_5	16.5	120	31	6.32456	204.337	315.77	6
A02_5_65	315	547	65	9.11808	656.502	18.2362	1839	35	439	580	1020	131	208.809	128.316	NA	4.472	0.149	26.565	98.13	A02	5	EGF	0	1	65	4.47214	A02_5_65	A02_5	17	124	33	4.47214	208.809	332.221	6
A02_5_65	315	547	65	9.11808	656.502	18.2362	1840	36	441	581	1050	154	211.045	130.507	NA	2.236	0.075	26.565	0	A02	5	EGF	0	1	65	2.23607	A02_5_65	A02_5	17.5	126	34	2.23607	211.045	348.879	6
A02_5_65	315	547	65	9.11808	656.502	18.2362	1841	37	443	579	1080	144	213.874	131.939	NA	2.828	0.094	-45	-71.565	A02	5	EGF	0	1	65	2.82843	A02_5_65	A02_5	18	128	32	2.82843	213.874	364.058	6
A02_5_65	315	547	65	9.11808	656.502	18.2362	1842	38	438	568	1110	152	225.957	124.78	NA	12.083	0.403	-114.444	-69.444	A02	5	EGF	0	1	65	12.083	A02_5_65	A02_5	18.5	123	21	12.083	225.957	382.541	6
A02_5_65	315	547	65	9.11808	656.502	18.2362	1843	39	425	523	1140	147	272.797	112.588	NA	46.84	1.561	-106.113	8.331	A02	5	EGF	0	1	65	46.8402	A02_5_65	A02_5	19	110	-24	46.8402	272.797	400.275	6
A02_5_65	315	547	65	9.11808	656.502	18.2362	1844	40	436	511	1170	133	289.076	126.242	NA	16.279	0.543	-47.49	58.624	A02	5	EGF	0	1	65	16.2788	A02_5_65	A02_5	19.5	121	-36	16.2788	289.076	416.697	6
A02_5_65	315	547	65	9.11808	656.502	18.2362	1845	41	450	517	1200	123	304.307	138.293	NA	15.232	0.508	23.199	70.688	A02	5	EGF	0	1	65	15.2315	A02_5_65	A02_5	20	135	-30	15.2315	304.307	432.267	6
A02_5_65	315	547	65	9.11808	656.502	18.2362	1846	42	458	522	1230	97	313.741	145.169	NA	9.434	0.314	32.005	8.807	A02	5	EGF	0	1	65	9.43398	A02_5_65	A02_5	20.5	143	-25	9.43398	313.741	449.015	6
A02_5_65	315	547	65	9.11808	656.502	18.2362	1847	43	460	518	1260	108	318.213	147.872	NA	4.472	0.149	-63.435	-95.44	A02	5	EGF	0	1	65	4.47214	A02_5_65	A02_5	21	145	-29	4.47214	318.213	460.196	6
A02_5_65	315	547	65	9.11808	656.502	18.2362	1848	44	464	508	1290	199	328.984	154.019	NA	10.77	0.359	-68.199	-4.764	A02	5	EGF	0	1	65	10.7703	A02_5_65	A02_5	21.5	149	-39	10.7703	328.984	472.845	6
A02_5_65	315	547	65	9.11808	656.502	18.2362	1849	45	468	493	1320	126	344.508	162.25	NA	15.524	0.517	-75.069	-6.87	A02	5	EGF	0	1	65	15.5242	A02_5_65	A02_5	22	153	-54	15.5242	344.508	486.307	6
A02_5_65	315	547	65	9.11808	656.502	18.2362	1850	46	469	492	1350	157	345.922	163.527	NA	1.414	0.047	-45	30.069	A02	5	EGF	0	1	65	1.41421	A02_5_65	A02_5	22.5	154	-55	1.41421	345.922	499.349	6
A02_5_65	315	547	65	9.11808	656.502	18.2362	1851	47	474	456	1380	113	382.268	183.199	NA	36.346	1.212	-82.093	-37.093	A02	5	EGF	0	1	65	36.3456	A02_5_65	A02_5	23	159	-91	36.3456	382.268	512.355	6
A02_5_65	315	547	65	9.11808	656.502	18.2362	1852	48	469	449	1410	101	390.87	182.538	NA	8.602	0.287	-125.538	-43.445	A02	5	EGF	0	1	65	8.60233	A02_5_65	A02_5	23.5	154	-98	8.60233	390.87	523.624	6
A02_5_65	315	547	65	9.11808	656.502	18.2362	1853	49	462	442	1440	80	400.77	180.649	NA	9.899	0.33	-135	-9.462	A02	5	EGF	0	1	65	9.89949	A02_5_65	A02_5	24	147	-105	9.89949	400.77	533.723	6
A02_5_65	315	547	65	9.11808	656.502	18.2362	1854	50	450	438	1470	140	413.419	173.511	NA	12.649	0.422	-161.565	-26.565	A02	5	EGF	0	1	65	12.6491	A02_5_65	A02_5	24.5	135	-109	12.6491	413.419	545.906	6
A02_5_65	315	547	65	9.11808	656.502	18.2362	1855	51	433	445	1500	81	431.803	155.974	NA	18.385	0.613	157.62	-40.815	A02	5	EGF	0	1	65	18.3848	A02_5_65	A02_5	25	118	-102	18.3848	431.803	555.375	6
A02_5_65	315	547	65	9.11808	656.502	18.2362	1856	52	437	447	1530	134	436.276	157.747	NA	4.472	0.149	26.565	-131.055	A02	5	EGF	0	1	65	4.47214	A02_5_65	A02_5	25.5	122	-100	4.47214	436.276	564.685	6
A02_5_65	315	547	65	9.11808	656.502	18.2362	1857	53	449	456	1560	99	451.276	161.978	NA	15	0.5	36.87	10.305	A02	5	EGF	0	1	65	15	A02_5_65	A02_5	26	134	-91	15	451.276	577.476	6
A02_5_65	315	547	65	9.11808	656.502	18.2362	1858	54	450	455	1590	155	452.69	163.368	NA	1.414	0.047	-45	-81.87	A02	5	EGF	0	1	65	1.41421	A02_5_65	A02_5	26.5	135	-92	1.41421	452.69	588.228	6
A02_5_65	315	547	65	9.11808	656.502	18.2362	1859	55	443	459	1620	120	460.752	155.332	NA	8.062	0.269	150.255	-164.745	A02	5	EGF	0	1	65	8.06226	A02_5_65	A02_5	27	128	-88	8.06226	460.752	599.715	6
A02_5_65	315	547	65	9.11808	656.502	18.2362	1860	56	443	461	1650	114	462.752	154.208	NA	2	0.067	90	-60.255	A02	5	EGF	0	1	65	2	A02_5_65	A02_5	27.5	128	-86	2	462.752	607.017	6
A02_5_65	315	547	65	9.11808	656.502	18.2362	1861	57	434	466	1680	156	473.048	143.951	NA	10.296	0.343	150.945	60.945	A02	5	EGF	0	1	65	10.2956	A02_5_65	A02_5	28	119	-81	10.2956	473.048	617.937	6
A02_5_65	315	547	65	9.11808	656.502	18.2362	1862	58	421	465	1710	99	486.086	134.015	NA	13.038	0.435	-175.601	33.453	A02	5	EGF	0	1	65	13.0384	A02_5_65	A02_5	28.5	106	-82	13.0384	486.086	626.556	6
A02_5_65	315	547	65	9.11808	656.502	18.2362	1863	59	416	469	1740	108	492.489	127.613	NA	6.403	0.213	141.34	-43.059	A02	5	EGF	0	1	65	6.40312	A02_5_65	A02_5	29	101	-78	6.40312	492.489	637.425	6
A02_5_65	315	547	65	9.11808	656.502	18.2362	1864	60	433	476	1770	156	510.874	137.713	NA	18.385	0.613	22.38	-118.96	A02	5	EGF	0	1	65	18.3848	A02_5_65	A02_5	29.5	118	-71	18.3848	510.874	648.847	6
A02_5_65	315	547	65	9.11808	656.502	18.2362	1865	61	440	480	1800	113	518.936	141.824	NA	8.062	0.269	29.745	7.365	A02	5	EGF	0	1	65	8.06226	A02_5_65	A02_5	30	125	-67	8.06226	518.936	658.843	6
A02_5_65	315	547	65	9.11808	656.502	18.2362	1866	62	441	482	1830	163	521.172	141.778	NA	2.236	0.075	63.435	33.69	A02	5	EGF	0	1	65	2.23607	A02_5_65	A02_5	30.5	126	-65	2.23607	521.172	668.678	6
A02_5_65	315	547	65	9.11808	656.502	18.2362	1867	63	434	489	1860	129	531.072	132.382	NA	9.899	0.33	135	71.565	A02	5	EGF	0	1	65	9.89949	A02_5_65	A02_5	31	119	-58	9.89949	531.072	677.045	6
A02_5_65	315	547	65	9.11808	656.502	18.2362	1868	64	428	496	1890	135	540.291	123.976	NA	9.22	0.307	130.601	-4.399	A02	5	EGF	0	1	65	9.21954	A02_5_65	A02_5	31.5	113	-51	9.21954	540.291	684.843	6
A02_5_65	315	547	65	9.11808	656.502	18.2362	1869	65	423	480	1920	77	557.054	127.094	NA	16.763	0.559	-107.354	122.045	A02	5	EGF	0	1	65	16.7631	A02_5_65	A02_5	32	108	-67	16.7631	557.054	693.891	6
A02_5_65	315	547	65	9.11808	656.502	18.2362	1870	66	424	473	1950	110	564.126	131.746	NA	7.071	0.236	-81.87	25.484	A02	5	EGF	0	1	65	7.07107	A02_5_65	A02_5	32.5	109	-74	7.07107	564.126	704.217	6
A02_5_65	315	547	65	9.11808	656.502	18.2362	1871	67	403	472	1980	134	585.149	115.624	NA	21.024	0.701	-177.274	-95.404	A02	5	EGF	0	1	65	21.0238	A02_5_65	A02_5	33	88	-75	21.0238	585.149	714.673	6
A02_5_65	315	547	65	9.11808	656.502	18.2362	1872	68	377	468	2010	172	611.455	100.424	NA	26.306	0.877	-171.254	6.02	A02	5	EGF	0	1	65	26.3059	A02_5_65	A02_5	33.5	62	-79	26.3059	611.455	726.192	6
A02_5_65	315	547	65	9.11808	656.502	18.2362	1873	70	358	458	2040	80	632.926	98.843	NA	21.471	0.716	-152.241	19.012	A02	5	EGF	0	1	65	21.4709	A02_5_65	A02_5	34	43	-89	21.4709	632.926	737.872	6
A02_5_65	315	547	65	9.11808	656.502	18.2362	1874	71	353	449	2070	170	643.222	105.109	NA	10.296	0.343	-119.055	33.187	A02	5	EGF	0	1	65	10.2956	A02_5_65	A02_5	34.5	38	-98	10.2956	643.222	748.369	6
A02_5_65	315	547	65	9.11808	656.502	18.2362	1875	72	347	449	2100	73	649.222	103.092	NA	6	0.2	180	-60.945	A02	5	EGF	0	1	65	6	A02_5_65	A02_5	35	32	-98	6	649.222	758.558	6
A02_5_65	315	547	65	9.11808	656.502	18.2362	1876	73	340	451	2130	105	656.502	99.202	NA	7.28	0.243	164.055	-15.945	A02	5	EGF	0	1	65	7.28011	A02_5_65	A02_5	35.5	25	-96	7.28011	656.502	771.52	6
A02_5_65	315	547	67	8.7652	210.365	17.5304	1902	1	351	454	2160	94	0	0	NA	NA	NA	NA	NA	A02	5	EGF	65	2	65	0	A02_5_67	A02_5	36	36	-93	11.4018	667.904	781.267	6
A02_5_65	315	547	67	8.7652	210.365	17.5304	1903	2	351	454	2190	111	0	0	NA	0	0	0	NA	A02	5	EGF	65	2	65	0	A02_5_67	A02_5	36.5	36	-93	0	667.904	792.423	6
A02_5_65	315	547	67	8.7652	210.365	17.5304	1904	3	357	448	2220	146	8.485	8.485	NA	8.485	0.283	-45	-45	A02	5	EGF	65	2	65	8.48528	A02_5_67	A02_5	37	42	-99	8.48528	676.389	802.586	6
A02_5_65	315	547	67	8.7652	210.365	17.5304	1905	4	360	443	2250	144	14.316	14.213	NA	5.831	0.194	-59.036	-14.036	A02	5	EGF	65	2	65	5.83095	A02_5_67	A02_5	37.5	45	-104	5.83095	682.22	811.541	6
A02_5_65	315	547	67	8.7652	210.365	17.5304	1906	5	369	426	2280	98	33.552	33.287	NA	19.235	0.641	-62.103	-3.066	A02	5	EGF	65	2	65	19.2354	A02_5_67	A02_5	38	54	-121	19.2354	701.455	821.331	6
A02_5_65	315	547	67	8.7652	210.365	17.5304	1907	6	377	416	2310	129	46.358	46.043	NA	12.806	0.427	-51.34	10.763	A02	5	EGF	65	2	65	12.8062	A02_5_67	A02_5	38.5	62	-131	12.8062	714.261	830.565	6
A02_5_65	315	547	67	8.7652	210.365	17.5304	1908	7	385	407	2340	111	58.399	58.009	NA	12.042	0.401	-48.366	2.974	A02	5	EGF	65	2	65	12.0416	A02_5_67	A02_5	39	70	-140	12.0416	726.303	839.079	6
A02_5_65	315	547	67	8.7652	210.365	17.5304	1909	8	374	415	2370	103	72.001	45.277	NA	13.601	0.453	143.973	-167.661	A02	5	EGF	65	2	65	13.6015	A02_5_67	A02_5	39.5	59	-132	13.6015	739.905	848.097	6
A02_5_65	315	547	67	8.7652	210.365	17.5304	1910	9	368	419	2400	178	79.212	38.91	NA	7.211	0.24	146.31	2.337	A02	5	EGF	65	2	65	7.2111	A02_5_67	A02_5	40	53	-128	7.2111	747.116	858.034	6
A02_5_65	315	547	67	8.7652	210.365	17.5304	1911	10	365	421	2430	76	82.818	35.847	NA	3.606	0.12	146.31	0	A02	5	EGF	65	2	65	3.60555	A02_5_67	A02_5	40.5	50	-126	3.60555	750.721	866.717	6
A02_5_65	315	547	67	8.7652	210.365	17.5304	1912	11	354	429	2460	159	96.419	25.179	NA	13.601	0.453	143.973	-2.337	A02	5	EGF	65	2	65	13.6015	A02_5_67	A02_5	41	39	-118	13.6015	764.323	876.492	6
A02_5_65	315	547	67	8.7652	210.365	17.5304	1913	12	341	437	2490	126	111.683	19.723	NA	15.264	0.509	148.392	4.42	A02	5	EGF	65	2	65	15.2643	A02_5_67	A02_5	41.5	26	-110	15.2643	779.587	884.856	6
A02_5_65	315	547	67	8.7652	210.365	17.5304	1914	13	342	441	2520	113	115.806	15.811	NA	4.123	0.137	75.964	-72.429	A02	5	EGF	65	2	65	4.12311	A02_5_67	A02_5	42	27	-106	4.12311	783.71	903.499	6
A02_5_65	315	547	67	8.7652	210.365	17.5304	1915	14	323	452	2550	123	137.761	28.071	NA	21.954	0.732	149.931	73.968	A02	5	EGF	65	2	65	21.9545	A02_5_67	A02_5	42.5	8	-95	21.9545	805.665	901.906	6
A02_5_65	315	547	67	8.7652	210.365	17.5304	1916	15	316	453	2580	104	144.832	35.014	NA	7.071	0.236	171.87	21.938	A02	5	EGF	65	2	65	7.07107	A02_5_67	A02_5	43	1	-94	7.07107	812.736	907.502	6
A02_5_65	315	547	67	8.7652	210.365	17.5304	1917	16	320	458	2610	77	151.235	31.257	NA	6.403	0.213	51.34	-120.53	A02	5	EGF	65	2	65	6.40312	A02_5_67	A02_5	43.5	5	-89	6.40312	819.139	914.205	6
A02_5_65	315	547	67	8.7652	210.365	17.5304	1918	17	320	458	2640	153	151.235	31.257	NA	0	0	0	-51.34	A02	5	EGF	65	2	65	0	A02_5_67	A02_5	44	5	-89	0	819.139	920.973	6
A02_5_65	315	547	67	8.7652	210.365	17.5304	1919	18	312	475	2670	91	170.023	44.294	NA	18.788	0.626	115.201	115.201	A02	5	EGF	65	2	65	18.7883	A02_5_67	A02_5	44.5	-3	-72	18.7883	837.927	927.795	6
A02_5_65	315	547	67	8.7652	210.365	17.5304	1920	19	310	483	2700	100	178.27	50.22	NA	8.246	0.275	104.036	-11.165	A02	5	EGF	65	2	65	8.24621	A02_5_67	A02_5	45	-5	-64	8.24621	846.173	934.257	6
A02_5_65	315	547	67	8.7652	210.365	17.5304	1921	20	308	479	2730	51	182.742	49.739	NA	4.472	0.149	-116.565	139.399	A02	5	EGF	65	2	65	4.47214	A02_5_67	A02_5	45.5	-7	-68	4.47214	850.645	948.573	6
A02_5_65	315	547	67	8.7652	210.365	17.5304	1922	21	304	473	2760	120	189.953	50.695	NA	7.211	0.24	-123.69	-7.125	A02	5	EGF	65	2	65	7.2111	A02_5_67	A02_5	46	-11	-74	7.2111	857.857	956.612	6
A02_5_65	315	547	67	8.7652	210.365	17.5304	1923	22	301	471	2790	132	193.558	52.811	NA	3.606	0.12	-146.31	-22.62	A02	5	EGF	65	2	65	3.60555	A02_5_67	A02_5	46.5	-14	-76	3.60555	861.462	963.653	6
A02_5_65	315	547	67	8.7652	210.365	17.5304	1924	23	301	467	2820	71	197.558	51.662	NA	4	0.133	-90	56.31	A02	5	EGF	65	2	65	4	A02_5_67	A02_5	47	-14	-80	4	865.462	970.913	6
A02_5_65	315	547	67	8.7652	210.365	17.5304	1925	24	309	457	2850	142	210.365	42.107	NA	12.806	0.427	-51.34	38.66	A02	5	EGF	65	2	65	12.8062	A02_5_67	A02_5	47.5	-6	-90	12.8062	878.268	977.019	6
A02_5_65	315	547	69	0	0	0	1927	1	311	429	2880	127	0	0	NA	NA	NA	NA	NA	A02	5	EGF	67	3	65	0	A02_5_69	A02_5	48	-4	-118	28.0713	906.34	985.505	6
A02_5_70	410	549	70	4.69183	455.107	9.38366	1928	1	410	549	0	129	0	0	NA	NA	NA	NA	NA	A02	5	EGF	0	1	70	0	A02_5_70	A02_5	0	0	0	0	0	0	7
A02_5_70	410	549	70	4.69183	455.107	9.38366	1929	2	416	554	30	127	7.81	7.81	NA	7.81	0.26	39.806	NA	A02	5	EGF	0	1	70	7.81025	A02_5_70	A02_5	0.5	6	5	7.81025	7.81025	2.91534	7
A02_5_70	410	549	70	4.69183	455.107	9.38366	1930	3	416	553	60	121	8.81	7.211	NA	1	0.033	-90	-129.806	A02	5	EGF	0	1	70	1	A02_5_70	A02_5	1	6	4	1	8.81025	5.4577	7
A02_5_70	410	549	70	4.69183	455.107	9.38366	1931	4	410	552	90	125	14.893	3	NA	6.083	0.203	-170.538	-80.538	A02	5	EGF	0	1	70	6.08276	A02_5_70	A02_5	1.5	0	3	6.08276	14.893	7.73271	7
A02_5_70	410	549	70	4.69183	455.107	9.38366	1932	5	410	552	120	125	14.893	3	NA	0	0	0	170.538	A02	5	EGF	0	1	70	0	A02_5_70	A02_5	2	0	3	0	14.893	10.362	7
A02_5_70	410	549	70	4.69183	455.107	9.38366	1933	6	410	552	150	114	14.893	3	NA	0	0	0	0	A02	5	EGF	0	1	70	0	A02_5_70	A02_5	2.5	0	3	0	14.893	14.6622	7
A02_5_70	410	549	70	4.69183	455.107	9.38366	1934	7	407	550	180	134	18.499	3.162	NA	3.606	0.12	-146.31	-146.31	A02	5	EGF	0	1	70	3.60555	A02_5_70	A02_5	3	-3	1	3.60555	18.4986	19.1909	7
A02_5_70	410	549	70	4.69183	455.107	9.38366	1935	8	409	552	210	132	21.327	3.162	NA	2.828	0.094	45	-168.69	A02	5	EGF	0	1	70	2.82843	A02_5_70	A02_5	3.5	-1	3	2.82843	21.327	25.2013	7
A02_5_70	410	549	70	4.69183	455.107	9.38366	1936	9	418	550	240	132	30.547	8.062	NA	9.22	0.307	-12.529	-57.529	A02	5	EGF	0	1	70	9.21954	A02_5_70	A02_5	4	8	1	9.21954	30.5465	33.6912	7
A02_5_70	410	549	70	4.69183	455.107	9.38366	1937	10	418	551	270	120	31.547	8.246	NA	1	0.033	90	102.529	A02	5	EGF	0	1	70	1	A02_5_70	A02_5	4.5	8	2	1	31.5465	38.7277	7
A02_5_70	410	549	70	4.69183	455.107	9.38366	1938	11	422	554	300	128	36.547	13	NA	5	0.167	36.87	-53.13	A02	5	EGF	0	1	70	5	A02_5_70	A02_5	5	12	5	5	36.5465	45.3348	7
A02_5_70	410	549	70	4.69183	455.107	9.38366	1939	12	424	553	330	103	38.783	14.56	NA	2.236	0.075	-26.565	-63.435	A02	5	EGF	0	1	70	2.23607	A02_5_70	A02_5	5.5	14	4	2.23607	38.7826	52.6848	7
A02_5_70	410	549	70	4.69183	455.107	9.38366	1940	13	423	553	360	103	39.783	13.601	NA	1	0.033	180	-153.435	A02	5	EGF	0	1	70	1	A02_5_70	A02_5	6	13	4	1	39.7826	58.7326	7
A02_5_70	410	549	70	4.69183	455.107	9.38366	1941	14	422	553	390	161	40.783	12.649	NA	1	0.033	180	0	A02	5	EGF	0	1	70	1	A02_5_70	A02_5	6.5	12	4	1	40.7826	66.3301	7
A02_5_70	410	549	70	4.69183	455.107	9.38366	1942	15	432	558	420	73	51.963	23.77	NA	11.18	0.373	26.565	-153.435	A02	5	EGF	0	1	70	11.1803	A02_5_70	A02_5	7	22	9	11.1803	51.9629	74.9474	7
A02_5_70	410	549	70	4.69183	455.107	9.38366	1943	16	446	557	450	99	65.999	36.878	NA	14.036	0.468	-4.086	-30.651	A02	5	EGF	0	1	70	14.0357	A02_5_70	A02_5	7.5	36	8	14.0357	65.9986	84.5616	7
A02_5_70	410	549	70	4.69183	455.107	9.38366	1944	17	441	558	480	115	71.098	32.28	NA	5.099	0.17	168.69	172.776	A02	5	EGF	0	1	70	5.09902	A02_5_70	A02_5	8	31	9	5.09902	71.0976	94.7318	7
A02_5_70	410	549	70	4.69183	455.107	9.38366	1945	18	450	555	510	125	80.584	40.447	NA	9.487	0.316	-18.435	172.875	A02	5	EGF	0	1	70	9.48683	A02_5_70	A02_5	8.5	40	6	9.48683	80.5845	105.912	7
A02_5_70	410	549	70	4.69183	455.107	9.38366	1946	19	448	558	540	124	84.19	39.051	NA	3.606	0.12	123.69	142.125	A02	5	EGF	0	1	70	3.60555	A02_5_70	A02_5	9	38	9	3.60555	84.19	118.331	7
A02_5_70	410	549	70	4.69183	455.107	9.38366	1947	20	448	559	570	131	85.19	39.294	NA	1	0.033	90	-33.69	A02	5	EGF	0	1	70	1	A02_5_70	A02_5	9.5	38	10	1	85.19	130.306	7
A02_5_70	410	549	70	4.69183	455.107	9.38366	1948	21	453	556	600	121	91.021	43.566	NA	5.831	0.194	-30.964	-120.964	A02	5	EGF	0	1	70	5.83095	A02_5_70	A02_5	10	43	7	5.83095	91.021	146.871	7
A02_5_70	410	549	70	4.69183	455.107	9.38366	1949	22	462	556	630	120	100.021	52.469	NA	9	0.3	0	30.964	A02	5	EGF	0	1	70	9	A02_5_70	A02_5	10.5	52	7	9	100.021	158.722	7
A02_5_70	410	549	70	4.69183	455.107	9.38366	1950	23	467	549	660	117	108.623	57	NA	8.602	0.287	-54.462	-54.462	A02	5	EGF	0	1	70	8.60233	A02_5_70	A02_5	11	57	0	8.60233	108.623	169.664	7
A02_5_70	410	549	70	4.69183	455.107	9.38366	1951	24	467	549	690	115	108.623	57	NA	0	0	0	54.462	A02	5	EGF	0	1	70	0	A02_5_70	A02_5	11.5	57	0	0	108.623	179.097	7
A02_5_70	410	549	70	4.69183	455.107	9.38366	1952	25	481	547	720	132	122.765	71.028	NA	14.142	0.471	-8.13	-8.13	A02	5	EGF	0	1	70	14.1421	A02_5_70	A02_5	12	71	-2	14.1421	122.765	189.727	7
A02_5_70	410	549	70	4.69183	455.107	9.38366	1953	26	492	556	750	118	136.978	82.298	NA	14.213	0.474	39.289	47.42	A02	5	EGF	0	1	70	14.2127	A02_5_70	A02_5	12.5	82	7	14.2127	136.978	201.854	7
A02_5_70	410	549	70	4.69183	455.107	9.38366	1954	27	505	572	780	81	157.594	97.745	NA	20.616	0.687	50.906	11.617	A02	5	EGF	0	1	70	20.6155	A02_5_70	A02_5	13	95	23	20.6155	157.594	216.604	7
A02_5_70	410	549	70	4.69183	455.107	9.38366	1955	28	512	575	810	130	165.209	105.262	NA	7.616	0.254	23.199	-27.708	A02	5	EGF	0	1	70	7.61577	A02_5_70	A02_5	13.5	102	26	7.61577	165.209	227.266	7
A02_5_70	410	549	70	4.69183	455.107	9.38366	1956	29	522	578	840	67	175.65	115.694	NA	10.44	0.348	16.699	-6.499	A02	5	EGF	0	1	70	10.4403	A02_5_70	A02_5	14	112	29	10.4403	175.65	240.653	7
A02_5_70	410	549	70	4.69183	455.107	9.38366	1957	30	528	580	870	99	181.974	122.004	NA	6.325	0.211	18.435	1.736	A02	5	EGF	0	1	70	6.32456	A02_5_70	A02_5	14.5	118	31	6.32456	181.974	255.338	7
A02_5_70	410	549	70	4.69183	455.107	9.38366	1958	31	535	586	900	168	191.194	130.361	NA	9.22	0.307	40.601	22.166	A02	5	EGF	0	1	70	9.21954	A02_5_70	A02_5	15	125	37	9.21954	191.194	271.561	7
A02_5_70	410	549	70	4.69183	455.107	9.38366	1959	32	531	584	930	112	195.666	125.96	NA	4.472	0.149	-153.435	165.964	A02	5	EGF	0	1	70	4.47214	A02_5_70	A02_5	15.5	121	35	4.47214	195.666	287.35	7
A02_5_70	410	549	70	4.69183	455.107	9.38366	1960	33	534	589	960	23	201.497	130.292	NA	5.831	0.194	59.036	-147.529	A02	5	EGF	0	1	70	5.83095	A02_5_70	A02_5	16	124	40	5.83095	201.497	300.034	7
A02_5_70	410	549	70	4.69183	455.107	9.38366	1961	34	542	597	990	138	212.811	140.456	NA	11.314	0.377	45	-14.036	A02	5	EGF	0	1	70	11.3137	A02_5_70	A02_5	16.5	132	48	11.3137	212.811	315.77	7
A02_5_70	410	549	70	4.69183	455.107	9.38366	1962	35	541	598	1020	120	214.225	139.864	NA	1.414	0.047	135	90	A02	5	EGF	0	1	70	1.41421	A02_5_70	A02_5	17	131	49	1.41421	214.225	332.221	7
A02_5_70	410	549	70	4.69183	455.107	9.38366	1963	36	541	597	1050	130	215.225	139.517	NA	1	0.033	-90	135	A02	5	EGF	0	1	70	1	A02_5_70	A02_5	17.5	131	48	1	215.225	348.879	7
A02_5_70	410	549	70	4.69183	455.107	9.38366	1964	37	541	602	1080	82	220.225	141.315	NA	5	0.167	90	180	A02	5	EGF	0	1	70	5	A02_5_70	A02_5	18	131	53	5	220.225	364.058	7
A02_5_70	410	549	70	4.69183	455.107	9.38366	1965	38	538	603	1110	43	223.387	138.924	NA	3.162	0.105	161.565	71.565	A02	5	EGF	0	1	70	3.16228	A02_5_70	A02_5	18.5	128	54	3.16228	223.387	382.541	7
A02_5_70	410	549	70	4.69183	455.107	9.38366	1966	39	535	602	1140	115	226.549	135.772	NA	3.162	0.105	-161.565	36.87	A02	5	EGF	0	1	70	3.16228	A02_5_70	A02_5	19	125	53	3.16228	226.549	400.275	7
A02_5_70	410	549	70	4.69183	455.107	9.38366	1967	40	536	603	1170	83	227.964	137.084	NA	1.414	0.047	45	-153.435	A02	5	EGF	0	1	70	1.41421	A02_5_70	A02_5	19.5	126	54	1.41421	227.964	416.697	7
A02_5_70	410	549	70	4.69183	455.107	9.38366	1968	41	536	604	1200	5	228.964	137.481	NA	1	0.033	90	45	A02	5	EGF	0	1	70	1	A02_5_70	A02_5	20	126	55	1	228.964	432.267	7
A02_5_70	410	549	70	4.69183	455.107	9.38366	1969	42	537	600	1230	131	233.087	136.858	NA	4.123	0.137	-75.964	-165.964	A02	5	EGF	0	1	70	4.12311	A02_5_70	A02_5	20.5	127	51	4.12311	233.087	449.015	7
A02_5_70	410	549	70	4.69183	455.107	9.38366	1970	43	540	604	1260	60	238.087	141.156	NA	5	0.167	53.13	129.094	A02	5	EGF	0	1	70	5	A02_5_70	A02_5	21	130	55	5	238.087	460.196	7
A02_5_70	410	549	70	4.69183	455.107	9.38366	1971	44	541	602	1290	104	240.323	141.315	NA	2.236	0.075	-63.435	-116.565	A02	5	EGF	0	1	70	2.23607	A02_5_70	A02_5	21.5	131	53	2.23607	240.323	472.845	7
A02_5_70	410	549	70	4.69183	455.107	9.38366	1972	45	540	602	1320	117	241.323	140.389	NA	1	0.033	180	-116.565	A02	5	EGF	0	1	70	1	A02_5_70	A02_5	22	130	53	1	241.323	486.307	7
A02_5_70	410	549	70	4.69183	455.107	9.38366	1973	46	540	607	1350	131	246.323	142.352	NA	5	0.167	90	-90	A02	5	EGF	0	1	70	5	A02_5_70	A02_5	22.5	130	58	5	246.323	499.349	7
A02_5_70	410	549	70	4.69183	455.107	9.38366	1974	47	540	607	1380	61	246.323	142.352	NA	0	0	0	-90	A02	5	EGF	0	1	70	0	A02_5_70	A02_5	23	130	58	0	246.323	512.355	7
A02_5_70	410	549	70	4.69183	455.107	9.38366	1975	48	540	601	1410	85	252.323	140.014	NA	6	0.2	-90	-90	A02	5	EGF	0	1	70	6	A02_5_70	A02_5	23.5	130	52	6	252.323	523.624	7
A02_5_70	410	549	70	4.69183	455.107	9.38366	1976	49	539	604	1440	60	255.485	140.236	NA	3.162	0.105	108.435	-161.565	A02	5	EGF	0	1	70	3.16228	A02_5_70	A02_5	24	129	55	3.16228	255.485	533.723	7
A02_5_70	410	549	70	4.69183	455.107	9.38366	1977	50	540	602	1470	51	257.721	140.389	NA	2.236	0.075	-63.435	-171.87	A02	5	EGF	0	1	70	2.23607	A02_5_70	A02_5	24.5	130	53	2.23607	257.721	545.906	7
A02_5_70	410	549	70	4.69183	455.107	9.38366	1978	51	542	602	1500	80	259.721	142.243	NA	2	0.067	0	63.435	A02	5	EGF	0	1	70	2	A02_5_70	A02_5	25	132	53	2	259.721	555.375	7
A02_5_70	410	549	70	4.69183	455.107	9.38366	1979	52	541	602	1530	111	260.721	141.315	NA	1	0.033	180	180	A02	5	EGF	0	1	70	1	A02_5_70	A02_5	25.5	131	53	1	260.721	564.685	7
A02_5_70	410	549	70	4.69183	455.107	9.38366	1980	53	541	603	1560	63	261.721	141.693	NA	1	0.033	90	-90	A02	5	EGF	0	1	70	1	A02_5_70	A02_5	26	131	54	1	261.721	577.476	7
A02_5_70	410	549	70	4.69183	455.107	9.38366	1981	54	541	603	1590	84	261.721	141.693	NA	0	0	0	-90	A02	5	EGF	0	1	70	0	A02_5_70	A02_5	26.5	131	54	0	261.721	588.228	7
A02_5_70	410	549	70	4.69183	455.107	9.38366	1982	55	540	600	1620	40	264.883	139.646	NA	3.162	0.105	-108.435	-108.435	A02	5	EGF	0	1	70	3.16228	A02_5_70	A02_5	27	130	51	3.16228	264.883	599.715	7
A02_5_70	410	549	70	4.69183	455.107	9.38366	1983	56	544	606	1650	69	272.094	145.619	NA	7.211	0.24	56.31	164.745	A02	5	EGF	0	1	70	7.2111	A02_5_70	A02_5	27.5	134	57	7.2111	272.094	607.017	7
A02_5_70	410	549	70	4.69183	455.107	9.38366	1984	57	544	606	1680	64	272.094	145.619	NA	0	0	0	-56.31	A02	5	EGF	0	1	70	0	A02_5_70	A02_5	28	134	57	0	272.094	617.937	7
A02_5_70	410	549	70	4.69183	455.107	9.38366	1985	58	538	604	1710	92	278.419	139.316	NA	6.325	0.211	-161.565	-161.565	A02	5	EGF	0	1	70	6.32456	A02_5_70	A02_5	28.5	128	55	6.32456	278.419	626.556	7
A02_5_70	410	549	70	4.69183	455.107	9.38366	1986	59	543	605	1740	59	283.518	144.309	NA	5.099	0.17	11.31	172.875	A02	5	EGF	0	1	70	5.09902	A02_5_70	A02_5	29	133	56	5.09902	283.518	637.425	7
A02_5_70	410	549	70	4.69183	455.107	9.38366	1987	62	549	602	1770	78	290.226	148.762	NA	6.708	0.224	-26.565	-37.875	A02	5	EGF	0	1	70	6.7082	A02_5_70	A02_5	29.5	139	53	6.7082	290.226	648.847	7
A02_5_70	410	549	70	4.69183	455.107	9.38366	1988	63	545	597	1800	9	296.629	143.279	NA	6.403	0.213	-128.66	-102.095	A02	5	EGF	0	1	70	6.40312	A02_5_70	A02_5	30	135	48	6.40312	296.629	658.843	7
A02_5_70	410	549	70	4.69183	455.107	9.38366	1989	66	541	607	1830	101	307.4	143.265	NA	10.77	0.359	111.801	-119.539	A02	5	EGF	0	1	70	10.7703	A02_5_70	A02_5	30.5	131	58	10.7703	307.4	668.678	7
A02_5_70	410	549	70	4.69183	455.107	9.38366	1990	67	538	605	1860	139	311.005	139.714	NA	3.606	0.12	-146.31	101.889	A02	5	EGF	0	1	70	3.60555	A02_5_70	A02_5	31	128	56	3.60555	311.005	677.045	7
A02_5_70	410	549	70	4.69183	455.107	9.38366	1991	68	538	608	1890	13	314.005	140.943	NA	3	0.1	90	-123.69	A02	5	EGF	0	1	70	3	A02_5_70	A02_5	31.5	128	59	3	314.005	684.843	7
A02_5_70	410	549	70	4.69183	455.107	9.38366	1992	69	538	607	1920	12	315.005	140.528	NA	1	0.033	-90	-180	A02	5	EGF	0	1	70	1	A02_5_70	A02_5	32	128	58	1	315.005	693.891	7
[truncated: 16,191 more rows]
