# Supplementary material for: A multi-omic analysis of MCF10A cells provides a resource for integrative assessment of ligand-mediated molecular and phenotypic responses
Source: Commun Biol. 2022 Oct 7;5:1066. doi: 10.1038/s42003-022-03975-9 (PMC9546880; doi:10.1038/s42003-022-03975-9)
Supplement: Supplementary file 5 — Supplementary Data 3 [file 42003_2022_3975_MOESM5_ESM.xlsx]

## Sheet: Figure_2H_data_2
lineage_key	xpixel_T0	ypixel_T0	TID	distance_mean	distance_total	average_velocity	Nr	PID	xpixel	ypixel	tmin	Ival	Lenpixel	D2Spixel	D2Rpixel	D2Ppixel	vpixelmin	Œ±deg	ŒîŒ±deg	well	field	treatment	motherID	generation	lineage	distance	key	well_field	thour	xpixel_rel	ypixel_rel	lineage_D2P	lineage_length	lineage_length_mean	lineage_col
A02_2_8	395.5	913.833	12	8.45221	92.9743	16.9044	447	11	360.5	954.5	2280	133	92.976	25.944	NA	8.028	0.268	-138.366	13.736	A02	2	EGF	8	2	8	8.02751	A02_2_12	A02_2	38	-35	40.667	8.02751	652.666	821.331	1
A02_2_8	395.5	913.833	17	5.81339	81.3874	11.6268	491	14	323.167	966.167	2700	94	81.387	35.609	NA	5.426	0.181	47.49	-136.596	A02	2	EGF	12	3	8	5.4265	A02_2_17	A02_2	45	-72.333	52.334	5.4265	747.977	934.257	1
A02_2_18	576.167	415.5	18	12.7718	919.568	25.5435	563	72	595.167	441.167	2130	103	919.566	31.934	NA	26	0.867	-22.62	-31.93	A02	2	EGF	0	1	18	26	A02_2_18	A02_2	35.5	19	25.667	26	919.568	771.52	4
A02_2_2	622.833	676.833	2	7.9484	516.646	15.8968	118	65	500.833	807.167	1920	98	516.646	178.524	NA	6.128	0.204	157.62	-3.945	A02	2	EGF	0	1	2	6.12882	A02_2_2	A02_2	32	-122	130.334	6.12882	516.646	693.891	5
A02_2_18	576.167	415.5	23	10.7868	226.522	21.5736	619	21	617.833	510.5	2760	54	226.521	87.179	NA	4.955	0.165	19.654	2.795	A02	2	EGF	18	2	18	4.95484	A02_2_23	A02_2	46	41.666	95	4.95484	1160.33	956.612	4
A02_2_26	979	585	26	6.43293	238.018	12.8659	664	37	1160	594.5	1080	73	238.018	181.249	NA	6.021	0.201	-4.764	134.05	A02	2	EGF	0	1	26	6.0208	A02_2_26	A02_2	18	181	9.5	6.0208	238.018	364.058	7
A02_2_5	821	525.75	5	15.9589	718.149	31.9177	227	45	583.5	659	1320	79	718.149	272.327	NA	35.784	1.193	97.224	-175.265	A02	2	EGF	0	1	5	35.7841	A02_2_5	A02_2	22	-237.5	133.25	35.7841	718.149	486.307	4
A02_2_50	623	308	50	16.086	289.548	32.172	1168	18	632.25	382.25	510	122	289.548	74.824	NA	25.501	0.85	-179.438	-45.202	A02	2	EGF	0	1	50	25.5012	A02_2_50	A02_2	8.5	9.25	74.25	25.5012	289.548	105.912	2
A02_2_50	623	308	59	15.7756	441.717	31.5512	1361	28	628.5	635	1350	35	441.715	277.167	NA	3.041	0.101	170.538	-6.396	A02	2	EGF	50	2	50	3.04138	A02_2_59	A02_2	22.5	5.5	327	3.04138	755.968	499.349	2
A02_2_50	623	308	63	11.8908	297.271	23.7817	1461	25	732.5	487.5	2100	148	297.272	173.747	NA	12.494	0.416	-46.081	-4.447	A02	2	EGF	59	3	50	12.4947	A02_2_63	A02_2	35	109.5	179.5	12.4947	1063.27	758.558	2
A02_2_8	395.5	913.833	8	8.14044	537.269	16.2809	397	66	362.833	941.167	1950	56	537.268	42.594	NA	7.063	0.235	-160.71	42.489	A02	2	EGF	0	1	8	7.06341	A02_2_8	A02_2	32.5	-32.667	27.334	7.06341	537.269	704.217	1
A02_2_86	450.5	429.5	86	11.6064	661.567	23.2129	2175	57	395	472.5	1680	94	661.567	70.209	NA	17.029	0.568	-176.634	-40.553	A02	2	EGF	0	1	86	17.0294	A02_2_86	A02_2	28	-55.5	43	17.0294	661.567	617.937	9
A02_2_86	450.5	429.5	90	9.34692	224.326	18.6938	2253	24	346	443	2400	108	224.326	48.003	NA	5.831	0.194	30.964	-149.036	A02	2	EGF	86	2	86	5.83095	A02_2_90	A02_2	40	-104.5	13.5	5.83095	898.242	858.034	9
A02_5_1	1083.33	445.333	1	14.4123	720.613	28.8245	50	50	942	256	1470	85	720.611	236.267	NA	2.667	0.089	-90	-90	A02	5	EGF	0	1	1	2.667	A02_5_1	A02_5	24.5	-141.333	-189.333	2.667	720.613	545.906	4
A02_5_8	904.667	258.667	13	11.9018	404.661	23.8036	329	34	1058.83	430.5	2550	118	404.66	31.098	NA	16.138	0.538	-128.29	175.4	A02	5	EGF	9	3	8	16.1386	A02_5_13	A02_5	42.5	154.166	171.833	16.1386	830.992	901.906	1
A02_5_1	1083.33	445.333	2	7.81266	296.881	15.6253	88	38	1058	385.333	2610	147	296.881	188.647	NA	7.18	0.239	21.801	156.801	A02	5	EGF	1	2	1	7.18028	A02_5_2	A02_5	43.5	-25.333	-60	7.18028	1038.83	914.205	4
A02_5_21	795	337	21	10.1754	234.034	20.3507	487	23	843	398	660	123	234.034	77.621	NA	17.692	0.59	-132.709	28.856	A02	5	EGF	0	1	21	17.6918	A02_5_21	A02_5	11	48	61	17.6918	234.034	169.664	6
A02_5_21	795	337	23	21.2858	617.287	42.5715	538	30	991	341	1530	88	617.287	158.808	NA	10.77	0.359	68.199	105.068	A02	5	EGF	21	2	21	10.7703	A02_5_23	A02_5	25.5	196	4	10.7703	863.025	564.685	6
A02_5_21	795	337	27	7.09895	177.474	14.1979	629	25	1029.5	491.833	2280	106	177.473	136.418	NA	8.667	0.289	90	-3.366	A02	5	EGF	23	3	21	8.666	A02_5_27	A02_5	38	234.5	154.833	8.666	1075.07	821.331	6
A02_5_37	709	577	37	8.814	290.862	17.628	883	33	655	580	960	111	290.862	54.083	NA	5.385	0.18	111.801	111.801	A02	5	EGF	0	1	37	5.38516	A02_5_37	A02_5	16	-54	3	5.38516	290.862	300.034	2
A02_5_37	709	577	39	8.25155	313.559	16.5031	946	38	603.167	583.5	2100	97	313.561	80.111	NA	1.491	0.05	-26.565	-150.255	A02	5	EGF	37	2	37	1.49146	A02_5_39	A02_5	35	-105.833	6.5	1.49146	642.042	758.558	2
A02_5_45	859	758	45	6.15807	283.271	12.3161	1219	46	737	706	1350	82	283.271	132.62	NA	7.071	0.236	171.87	-33.147	A02	5	EGF	0	1	45	7.07107	A02_5_45	A02_5	22.5	-122	-52	7.07107	283.271	499.349	6
A02_5_45	859	758	47	13.7631	357.84	27.5262	1269	26	674	679	2130	20	357.84	44.643	NA	38.897	1.297	-17.969	-126.404	A02	5	EGF	45	2	45	38.8973	A02_5_47	A02_5	35.5	-185	-79	38.8973	666.111	771.52	6
A02_5_52	749.5	806.167	52	15.8818	905.262	31.7636	1430	57	690	688.5	1680	117	905.261	131.855	NA	5.367	0.179	-53.842	-24.787	A02	5	EGF	0	1	52	5.36701	A02_5_52	A02_5	28	-59.5	-117.667	5.36701	905.262	617.937	3
A02_5_52	749.5	806.167	53	9.00837	198.184	18.0167	1452	22	808	630	2340	71	198.184	132.97	NA	12.659	0.422	170.91	-154.098	A02	5	EGF	52	2	52	12.659	A02_5_53	A02_5	39	58.5	-176.167	12.659	1110.25	839.079	3
A02_5_58	277.333	603.667	58	13.378	602.008	26.7559	1670	45	337.333	587.667	1320	118	602.006	62.097	NA	5.333	0.178	0	110.556	A02	5	EGF	0	1	58	5.333	A02_5_58	A02_5	22	60	-16	5.333	602.008	486.307	4
A02_5_58	277.333	603.667	62	15.0739	557.733	30.1477	1774	38	393	647	2430	135	557.733	99.644	NA	5	0.167	126.87	101.669	A02	5	EGF	58	2	58	5	A02_5_62	A02_5	40.5	115.667	43.333	5	1185.67	866.717	4
A02_5_65	315	547	65	9.11808	656.502	18.2362	1876	73	340	451	2130	105	656.502	99.202	NA	7.28	0.243	164.055	-15.945	A02	5	EGF	0	1	65	7.28011	A02_5_65	A02_5	35.5	25	-96	7.28011	656.502	771.52	6
A02_5_65	315	547	67	8.7652	210.365	17.5304	1925	24	309	457	2850	142	210.365	42.107	NA	12.806	0.427	-51.34	38.66	A02	5	EGF	65	2	65	12.8062	A02_5_67	A02_5	47.5	-6	-90	12.8062	878.268	977.019	6
A02_5_71	41	437	71	6.30702	233.36	12.614	2061	38	37	380	1080	125	233.36	57.14	NA	8.602	0.287	-125.538	25.408	A02	5	EGF	0	1	71	8.60233	A02_5_71	A02_5	18	-4	-57	8.60233	233.36	364.058	3
A02_5_71	41	437	72	9.12461	200.741	18.2492	2083	24	129	312	1740	134	200.741	101.178	NA	14.142	0.471	-45	-33.69	A02	5	EGF	71	2	71	14.1421	A02_5_72	A02_5	29	88	-125	14.1421	457.871	637.425	3
A02_5_71	41	437	74	6.38541	166.021	12.7708	2134	26	67	271	2550	127	166.021	59.059	NA	25.06	0.418	-61.39	73.61	A02	5	EGF	72	3	71	25.0599	A02_5_74	A02_5	42.5	26	-166	25.0599	640.293	901.906	3
A02_5_79	477.333	321.333	79	18.9254	1003.05	37.8508	2235	53	607	394	1560	56	1003.05	148.64	NA	46.53	1.551	8.653	155.917	A02	5	EGF	0	1	79	46.5296	A02_5_79	A02_5	26	129.667	72.667	46.5296	1003.05	577.476	2
A02_5_8	904.667	258.667	8	5.8881	176.643	11.7762	194	30	1002	320	870	64	176.645	115.046	NA	1.886	0.063	-135	146.31	A02	5	EGF	0	1	8	1.88515	A02_5_8	A02_5	14.5	97.333	61.333	1.88515	176.643	255.338	1
A02_5_79	477.333	321.333	81	10.983	373.423	21.9661	2313	34	408.5	350.833	2580	104	373.424	188.564	NA	6.146	0.205	167.471	-12.529	A02	5	EGF	79	2	79	6.14629	A02_5_81	A02_5	43	-68.833	29.5	6.14629	1397.33	907.502	2
A02_5_8	904.667	258.667	9	10.8079	237.775	21.6159	216	22	1036.67	420	1530	101	237.774	110.498	NA	28.032	0.934	2.726	-16.714	A02	5	EGF	8	2	8	28.0317	A02_5_9	A02_5	25.5	132	161.333	28.0317	419.225	564.685	1
A02_6_11	463.667	781	11	5.45383	299.961	10.9077	377	55	540	760	1620	119	299.958	79.169	NA	19.143	0.638	-7.001	23.962	A02	6	EGF	0	1	11	19.1427	A02_6_11	A02_6	27	76.333	-21	19.1427	299.961	599.715	1
A02_6_11	463.667	781	13	7.59069	212.539	15.1814	431	28	498.167	788.167	2460	89	212.54	57.82	NA	7.364	0.245	-174.806	5.194	A02	6	EGF	11	2	11	7.36318	A02_6_13	A02_6	41	34.5	7.167	7.36318	526.793	876.492	1
A02_6_19	357	533	19	16.8874	675.497	33.7748	628	40	561	468	1170	96	675.497	214.105	NA	25.71	0.857	-166.504	-41.809	A02	6	EGF	0	1	19	25.7099	A02_6_19	A02_6	19.5	204	-65	25.7099	675.497	416.697	6
A02_6_19	357	533	20	8.43026	210.757	16.8605	653	26	608	458	1920	148	210.757	38.949	NA	8.062	0.269	-82.875	28.926	A02	6	EGF	19	2	19	8.06226	A02_6_20	A02_6	32	251	-75	8.06226	902.065	693.891	6
A02_6_26	330.667	413	26	14.5024	667.109	29.0048	855	46	409.333	621	1350	107	667.111	222.379	NA	16.111	0.537	65.556	-5.265	A02	6	EGF	0	1	26	16.1108	A02_6_26	A02_6	22.5	78.666	208	16.1108	667.109	499.349	7
A02_6_26	330.667	413	27	7.88116	220.672	15.7623	883	28	461	773	2190	76	220.673	160.948	NA	3.162	0.105	161.565	172.875	A02	6	EGF	26	2	26	3.16228	A02_6_27	A02_6	36.5	130.333	360	3.16228	915.269	792.423	7
A02_6_31	482.333	374.333	31	10.8184	162.276	21.6368	995	15	401	422.333	420	80	162.274	94.441	NA	26.965	0.899	-98.531	93.998	A02	6	EGF	0	1	31	26.9653	A02_6_31	A02_6	7	-81.333	48	26.9653	162.276	74.9474	5
A02_6_31	482.333	374.333	33	16.388	360.536	32.776	1038	22	445	489	1080	90	360.538	93.685	NA	0	0	0	-2.862	A02	6	EGF	31	2	31	0	A02_6_33	A02_6	18	-37.333	114.667	0	542.225	364.058	5
A02_6_31	482.333	374.333	36	12.6571	291.113	25.3142	1102	23	459.667	633	1770	98	291.114	153.617	NA	23.286	0.776	66.371	-35.724	A02	6	EGF	33	3	31	23.2856	A02_6_36	A02_6	29.5	-22.666	258.667	23.2856	844.087	648.847	5
A02_6_31	482.333	374.333	53	16.0045	208.059	32.009	1443	13	463	730	2160	77	208.059	86.128	NA	7.616	0.254	-113.199	-1.397	A02	6	EGF	36	4	31	7.61577	A02_6_53	A02_6	36	-19.333	355.667	7.61577	1076.29	781.267	5
A02_6_56	765.667	325.333	56	7.95193	540.731	15.9039	1559	68	763	252	2010	31	540.731	73.382	NA	1.333	0.044	-90	56.31	A02	6	EGF	0	1	56	1.333	A02_6_56	A02_6	33.5	-2.667	-73.333	1.333	540.731	726.192	1
A02_6_56	765.667	325.333	60	7.71347	200.55	15.4269	1618	26	726.833	318.833	2790	137	200.55	74.455	NA	5.963	0.199	116.565	17.103	A02	6	EGF	56	2	56	5.9627	A02_6_60	A02_6	46.5	-38.834	-6.5	5.9627	756.782	963.653	1
A02_6_63	750.333	482.333	63	10.9748	307.293	21.9495	1652	28	694.333	481	810	124	307.29	56.016	NA	5.963	0.199	-153.435	-25.56	A02	6	EGF	0	1	63	5.96359	A02_6_63	A02_6	13.5	-56	-1.333	5.96359	307.293	227.266	9
A02_6_63	750.333	482.333	65	10.8365	238.403	21.673	1743	22	722.333	510.333	1470	160	238.404	43.737	NA	16.275	0.543	34.992	46.302	A02	6	EGF	63	2	63	16.2749	A02_6_65	A02_6	24.5	-28	28	16.2749	552.875	545.906	9
A02_6_63	750.333	482.333	67	9.89713	257.325	19.7943	1794	26	837	452	2250	152	257.325	116.456	NA	13.416	0.447	-116.565	-116.565	A02	6	EGF	65	3	63	13.4164	A02_6_67	A02_6	37.5	86.667	-30.333	13.4164	828.436	811.541	9
A03_A5_3_32	653	854.5	32	17.5192	981.078	35.0385	622	56	624	869	1650	91	981.078	32.423	NA	13.21	0.44	60.524	144.184	A03	A5_3	HGF	0	1	32	13.2098	A03_A5_3_32	A03_A5_3	27.5	-29	14.5	13.2098	981.078	352.32	2
A03_A5_3_45	915	193	45	24.057	1635.88	48.114	1093	68	1241	168	2010	80	1635.88	326.957	NA	35.355	1.179	-45	155.225	A03	A5_3	HGF	0	1	45	35.3553	A03_A5_3_45	A03_A5_3	33.5	326	-25	35.3553	1635.88	413.827	7
A03_A6_2_1	387.5	236	1	6.55695	550.784	13.1139	84	85	370.5	107.5	2490	82	550.784	129.62	NA	5.099	0.17	11.31	164.745	A03	A6_2	HGF	0	1	1	5.09902	A03_A6_2_1	A03_A6_2	41.5	-17	-128.5	5.09902	550.784	481.688	1
A03_A6_2_4	231	307.5	4	10.4589	585.7	20.9179	166	56	235.5	340	1650	89	585.7	32.81	NA	14.3	0.477	-143.531	-11.999	A03	A6_2	HGF	0	1	4	14.3003	A03_A6_2_4	A03_A6_2	27.5	4.5	32.5	14.3003	585.7	352.32	1
A03_B6_2_1	722	257	1	1.03781	25.9452	2.07562	25	25	721.5	256.5	720	83	25.945	0.707	NA	0	0	0	0	A03	B6_2	HGF	0	1	1	0	A03_B6_2_1	A03_B6_2	12	-0.5	-0.5	0	25.9452	117.342	1
A03_B6_2_116	1022.17	721.833	116	3.85507	50.1159	7.71015	3536	13	989.167	702.833	360	131	50.116	38.079	NA	9.621	0.321	-165.964	28.072	A03	B6_2	HGF	0	1	116	9.62042	A03_B6_2_116	A03_B6_2	6	-33	-19	9.62042	50.1159	47.3939	7
A03_B6_2_116	1022.17	721.833	124	1.6743	55.252	3.34861	3766	33	995.167	707.833	1350	89	55.252	12.552	NA	0.745	0.025	-63.435	155.225	A03	B6_2	HGF	116	2	116	0.745952	A03_B6_2_124	A03_B6_2	22.5	-27	-14	0.745952	112.241	289.649	7
A03_B6_2_116	1022.17	721.833	128	1.83958	53.348	3.67917	3870	29	962.5	706.833	2220	116	53.351	28.761	NA	2.357	0.079	81.87	-124.695	A03	B6_2	HGF	124	3	116	2.35665	A03_B6_2_128	A03_B6_2	37	-59.667	-15	2.35665	170.795	444.425	7
A03_B6_2_148	838.167	993.167	148	6.13647	300.687	12.2729	4327	49	829.833	994.833	1440	148	300.686	8.498	NA	3.667	0.122	0	33.69	A03	B6_2	HGF	0	1	148	3.666	A03_B6_2_148	A03_B6_2	24	-8.334	1.666	3.666	300.687	313.271	3
A03_B6_2_148	838.167	993.167	152	2.19182	63.5628	4.38364	4425	29	803.833	979.167	2310	146	63.563	21.095	NA	3.606	0.12	-33.69	146.31	A03	B6_2	HGF	148	2	148	3.60555	A03_B6_2_152	A03_B6_2	38.5	-34.334	-14	3.60555	378.802	458.682	3
A03_B6_2_183	62.833	873.833	183	1.59474	135.553	3.18949	5442	85	77.5	876.167	2520	154	135.551	14.851	NA	5.518	0.184	-25.017	-25.017	A03	B6_2	HGF	0	1	183	5.51751	A03_B6_2_183	A03_B6_2	42	14.667	2.334	5.51751	135.553	486.143	6
A03_B6_2_26	920.833	318.167	26	4.25082	212.541	8.50163	764	50	971.5	335.5	1470	61	212.541	53.55	NA	17.082	0.569	5.599	-34.502	A03	B6_2	HGF	0	1	26	17.0815	A03_B6_2_26	A03_B6_2	24.5	50.667	17.333	17.0815	212.541	320.796	7
A03_B6_2_26	920.833	318.167	30	2.02704	83.1087	4.05408	861	41	957.5	317.5	2700	116	83.112	12.53	NA	2.603	0.087	-129.806	50.194	A03	B6_2	HGF	26	2	26	2.60363	A03_B6_2_30	A03_B6_2	45	36.667	-0.667	2.60363	306.28	504.129	7
A03_B6_2_40	989.5	321.833	40	3.86676	162.404	7.73352	1084	42	984.167	291.833	1230	86	162.404	30.47	NA	18.88	0.629	137.862	-65.336	A03	B6_2	HGF	0	1	40	18.8793	A03_B6_2_40	A03_B6_2	20.5	-5.333	-30	18.8793	162.404	257.285	4
A03_B6_2_1	722	257	5	2.38953	81.2442	4.77907	162	34	719.5	255.5	1740	130	81.244	12.59	NA	1.803	0.06	-33.69	56.31	A03	B6_2	HGF	1	2	1	1.80278	A03_B6_2_5	A03_B6_2	29	-2.5	-1.5	1.80278	121.698	365.359	1
A03_B6_2_53	1045.17	340.5	53	3.20352	134.548	6.40704	1563	42	1028.5	298.833	1230	102	134.547	44.876	NA	7.333	0.244	180	180	A03	B6_2	HGF	0	1	53	7.333	A03_B6_2_53	A03_B6_2	20.5	-16.667	-41.667	7.333	134.548	257.285	1
A03_B6_2_53	1045.17	340.5	57	2.47964	61.9909	4.95927	1667	25	1031.5	303.5	1980	165	61.989	14.126	NA	0	0	0	0	A03	B6_2	HGF	53	2	53	0	A03_B6_2_57	A03_B6_2	33	-13.667	-37	0	205.364	404.208	1
A03_B6_2_78	608	415.5	78	2.88298	100.904	5.76596	2225	35	635.5	389.5	1020	146	100.904	37.845	NA	20.809	0.694	-54.782	170.218	A03	B6_2	HGF	0	1	78	20.8087	A03_B6_2_78	A03_B6_2	17	27.5	-26	20.8087	100.904	196.818	2
A03_B6_2_78	608	415.5	86	4.79504	129.466	9.59008	2369	27	624	426	1830	97	129.466	82.598	NA	1.414	0.047	-135	18.435	A03	B6_2	HGF	78	2	78	1.41421	A03_B6_2_86	A03_B6_2	30.5	16	10.5	1.41421	275.148	378.85	2
A03_C5_1_15	369.167	438.167	15	18.5181	851.832	37.0362	438	46	200.5	513.5	1350	122	851.832	184.726	NA	14.714	0.49	-80.218	-175.928	A03	C5_1	HGF	0	1	15	14.7139	A03_C5_1_15	A03_C5_1	22.5	-168.667	75.333	14.7139	851.832	289.649	2
A03_C5_1_15	369.167	438.167	19	4.93114	167.659	9.86227	541	34	216.5	585.5	2370	71	167.659	74.73	NA	1.118	0.037	-26.565	153.435	A03	C5_1	HGF	15	2	15	1.11803	A03_C5_1_19	A03_C5_1	39.5	-152.667	147.333	1.11803	1022.41	466.28	2
A03_C5_1_37	174	653.5	37	0.75	3	1.5	917	4	174	655.5	90	88	3	2	NA	0	0	0	90	A03	C5_1	HGF	0	1	37	0	A03_C5_1_37	A03_C5_1	1.5	0	2	0	3	9.00798	4
A03_C5_1_37	174	653.5	45	3.66739	95.352	7.33477	1158	26	156	659.5	870	110	95.352	10.124	NA	6.708	0.224	153.435	33.69	A03	C5_1	HGF	37	2	37	6.7082	A03_C5_1_45	A03_C5_1	14.5	-18	6	6.7082	109.688	155.461	4
A03_C5_1_37	174	653.5	49	3.03323	139.529	6.06646	1299	46	151	655.5	2250	30	139.529	16.125	NA	3.354	0.112	-116.565	153.435	A03	C5_1	HGF	45	3	37	3.3541	A03_C5_1_49	A03_C5_1	37.5	-23	2	3.3541	265.618	450.363	4
A03_C5_1_59	854.833	273.833	59	5.35426	224.879	10.7085	1623	42	881.167	234.167	1230	142	224.879	47.612	NA	35.629	1.188	-132.346	-160.647	A03	C5_1	HGF	0	1	59	35.629	A03_C5_1_59	A03_C5_1	20.5	26.334	-39.666	35.629	224.879	257.285	6
A03_C5_1_59	854.833	273.833	63	5.2637	152.647	10.5274	1734	29	882.833	256.167	2100	124	152.649	22.659	NA	6.2	0.207	-126.254	22.782	A03	C5_1	HGF	59	2	59	6.20056	A03_C5_1_63	A03_C5_1	35	28	-17.666	6.20056	386.025	429.499	6
A03_C5_1_66	1158.83	505.167	66	4.01836	180.826	8.03673	1831	45	1219.5	437.167	1320	141	180.829	91.129	NA	0	0	0	116.565	A03	C5_1	HGF	0	1	66	0	A03_C5_1_66	A03_C5_1	22	60.667	-68	0	180.826	279.772	4
A03_C5_1_66	1158.83	505.167	70	3.60445	72.089	7.2089	1934	20	1144.5	435.5	1920	126	72.089	60.392	NA	8.062	0.269	172.875	-7.125	A03	C5_1	HGF	66	2	66	8.06226	A03_C5_1_70	A03_C5_1	32	-14.333	-69.667	8.06226	273.584	393.014	4
A03_C5_1_66	1158.83	505.167	72	3.91082	109.503	7.82165	1994	28	1175.5	428.833	2760	91	109.503	1.667	NA	24.336	0.811	-13.465	-130.03	A03	C5_1	HGF	70	3	66	24.336	A03_C5_1_72	A03_C5_1	46	16.667	-76.334	24.336	413.168	510.142	4
A03_C6_2_105	297	798.5	105	7.6502	711.468	15.3004	3334	93	254.833	780.5	2760	124	711.465	45.848	NA	6.289	0.21	-147.995	-162.031	A03	C6_2	HGF	0	1	105	6.28971	A03_C6_2_105	A03_C6_2	46	-42.167	-18	6.28971	711.468	510.142	6
A03_C6_2_117	353.5	193.5	117	2.0304	54.8207	4.06079	3772	27	353.5	203	780	101	54.821	9.5	NA	3.606	0.12	56.31	56.31	A03	C6_2	HGF	0	1	117	3.60555	A03_C6_2_117	A03_C6_2	13	0	9.5	3.60555	54.8207	131.497	3
A03_C6_2_117	353.5	193.5	123	5.87818	123.442	11.7564	3930	21	304.5	202	1410	105	123.442	48.345	NA	5.099	0.17	78.69	180	A03	C6_2	HGF	117	2	117	5.09902	A03_C6_2_123	A03_C6_2	23.5	-49	8.5	5.09902	186.402	305.307	3
A03_C6_2_117	353.5	193.5	127	3.45137	106.993	6.90274	4024	31	286	179	2340	131	106.993	16.8	NA	5	0.167	0	95.711	A03	C6_2	HGF	123	3	117	5	A03_C6_2_127	A03_C6_2	39	-67.5	-14.5	5	306.142	463.023	3
A03_C6_2_139	492.5	396.5	139	4.30156	137.65	8.60313	4337	32	504.5	346.5	930	107	137.65	51.42	NA	12.349	0.412	158.629	-133.172	A03	C6_2	HGF	0	1	139	12.3491	A03_C6_2_139	A03_C6_2	15.5	12	-50	12.3491	137.65	170.494	9
A03_C6_2_139	492.5	396.5	143	3.46994	90.2184	6.93988	4473	26	469	307.5	1710	133	90.218	48.549	NA	1.803	0.06	-146.31	-101.31	A03	C6_2	HGF	139	2	139	1.80278	A03_C6_2_143	A03_C6_2	28.5	-23.5	-89	1.80278	237.577	360.93	9
A03_C6_2_157	428.5	412.5	157	3.97319	190.713	7.94639	5072	48	452.5	488	1410	93	190.713	79.223	NA	12.083	0.403	24.444	135	A03	C6_2	HGF	0	1	157	12.083	A03_C6_2_157	A03_C6_2	23.5	24	75.5	12.083	190.713	305.307	5
A03_C6_2_157	428.5	412.5	159	3.04947	100.633	6.09894	5154	33	457.5	507	2400	134	100.633	29.398	NA	7.81	0.26	129.806	-95.194	A03	C6_2	HGF	157	2	157	7.81025	A03_C6_2_159	A03_C6_2	40	29	94.5	7.81025	318.35	470.358	5
A03_C6_2_166	257.833	254.833	166	7.48982	307.083	14.9796	5464	41	273.833	190.5	1200	97	307.083	66.293	NA	37.387	1.246	50.064	-161.942	A03	C6_2	HGF	0	1	166	37.3871	A03_C6_2_166	A03_C6_2	20	16	-64.333	37.3871	307.083	247.223	4
A03_C6_2_166	257.833	254.833	171	4.01605	124.498	8.03211	5568	1	262.167	195.167	2130	57	124.497	25.168	NA	27.427	0.914	73.768	35.61	A03	C6_2	HGF	166	2	166	27.4274	A03_C6_2_171	A03_C6_2	35.5	4.334	-59.666	27.4274	457.614	434.345	4
A03_C6_2_174	218.167	227.167	174	5.19415	171.407	10.3883	5651	33	174.167	277.833	960	62	171.41	67.105	NA	45.496	1.517	135.891	-50.45	A03	C6_2	HGF	0	1	174	45.4951	A03_C6_2_174	A03_C6_2	16	-44	50.666	45.4951	171.407	182.831	6
A03_C6_2_174	218.167	227.167	178	2.89873	84.0631	5.79745	5771	29	187.5	253.833	1830	107	84.062	5.706	NA	10.687	0.356	93.576	-112.989	A03	C6_2	HGF	174	2	174	10.6868	A03_C6_2_178	A03_C6_2	30.5	-30.667	26.666	10.6868	278.537	378.85	6
A03_C6_2_58	968.5	831	58	3.74719	134.899	7.49437	1730	36	942	802.5	1050	128	134.899	38.917	NA	29.618	0.987	-158.199	163.142	A03	C6_2	HGF	0	1	58	29.6184	A03_C6_2_58	A03_C6_2	17.5	-26.5	-28.5	29.6184	134.899	207.459	5
A03_C6_2_58	968.5	831	62	4.82001	125.32	9.64003	1854	26	1012	845.5	1830	137	125.32	77.603	NA	7.159	0.239	65.225	2.524	A03	C6_2	HGF	58	2	58	7.15891	A03_C6_2_62	A03_C6_2	30.5	43.5	14.5	7.15891	264.829	378.85	5
A04_A7_3_1	725.228	512.076	1	10.7506	322.518	21.5012	30	31	715.394	522.659	900	86	322.521	14.447	NA	20.332	0.678	134.271	45.598	A04	A7_3	OSM	0	1	1	20.331	A04_A7_3_1	A04_A7_3	15	-9.834	10.583	20.331	322.518	299.339	5
A04_A7_3_1	725.228	512.076	5	16.1188	693.108	32.2376	141	45	736.946	744.908	2190	31	693.111	224.041	NA	47.967	1.599	49.672	7.149	A04	A7_3	OSM	1	2	1	47.9676	A04_A7_3_5	A04_A7_3	36.5	11.718	232.832	47.9676	1023.97	922.367	5
A04_A7_3_8	953.94	386.426	8	12.901	915.97	25.802	258	75	1036.15	681.37	2100	105	915.968	306.186	NA	31.541	1.051	26.299	121.69	A04	A7_3	OSM	0	1	8	31.541	A04_A7_3_8	A04_A7_3	35	82.211	294.944	31.541	915.97	883.821	2
A04_A8_2_10	728.621	904.492	10	16.8596	539.507	33.7192	464	33	647.819	731.979	930	93	539.509	190.499	NA	35.935	1.198	-100.261	25.73	A04	A8_2	OSM	0	1	10	35.9347	A04_A8_2_10	A04_A8_2	15.5	-80.802	-172.513	35.9347	539.507	315.372	7
A04_A8_2_13	232.445	874.185	13	4.16416	183.223	8.32832	638	44	202.567	863.066	1290	127	183.224	31.88	NA	20.28	0.676	-121.173	7.386	A04	A8_2	OSM	0	1	13	20.28	A04_A8_2_13	A04_A8_2	21.5	-29.878	-11.119	20.28	183.223	490.437	9
A04_A8_2_13	232.445	874.185	15	14.053	351.325	28.106	716	25	151.541	764.008	2040	98	351.327	98.905	NA	15.306	0.51	118.914	-143.586	A04	A8_2	OSM	13	2	13	15.3058	A04_A8_2_15	A04_A8_2	34	-80.904	-110.177	15.3058	547.117	853.284	9
A04_A8_2_13	232.445	874.185	17	9.13352	219.205	18.267	768	24	234.204	753.792	2760	148	219.205	92.544	NA	8.141	0.271	151.667	-179.233	A04	A8_2	OSM	15	3	13	8.14002	A04_A8_2_17	A04_A8_2	46	1.759	-120.393	8.14002	775.678	1108.88	9
A04_A8_2_22	1113.52	263.053	22	14.6694	938.841	29.3388	840	56	947.063	292.758	1890	77	938.843	169.083	NA	15.988	0.533	-1.865	-136.205	A04	A8_2	OSM	0	1	22	15.9885	A04_A8_2_22	A04_A8_2	31.5	-166.454	29.705	15.9885	938.841	785.468	2
A04_A8_2_4	792.48	762.097	4	18.0091	738.374	36.0182	200	42	738.53	758.006	1200	43	738.372	54.105	NA	78.307	2.61	179.429	9.258	A04	A8_2	OSM	0	1	4	78.3079	A04_A8_2_4	A04_A8_2	20	-53.95	-4.091	78.3079	738.374	451.09	6
A04_A8_2_4	792.48	762.097	6	25.8523	853.126	51.7046	289	33	583.374	766.431	2190	115	853.128	159.033	NA	24.901	0.83	123.614	-56.187	A04	A8_2	OSM	4	2	4	24.9002	A04_A8_2_6	A04_A8_2	36.5	-209.106	4.334	24.9002	1600.36	922.367	6
A04_B7_2_1	896.732	486.51	1	6.79379	67.9379	13.5876	10	10	907.254	489.826	270	106	67.939	11.031	NA	5.374	0.179	136.65	-172.893	A04	B7_2	OSM	0	1	1	5.37481	A04_B7_2_1	A04_B7_2	4.5	10.522	3.316	5.37481	67.9379	50.0626	5
A04_B7_2_11	1095.33	262.667	11	15.188	668.27	30.3759	290	44	1111	255	1290	73	668.268	17.442	NA	45.277	1.509	173.66	134.37	A04	B7_2	OSM	0	1	11	45.2769	A04_B7_2_11	A04_B7_2	21.5	15.667	-7.667	45.2769	668.27	490.437	5
A04_B7_2_11	1095.33	262.667	13	10.173	488.304	20.346	391	48	1051.17	251.5	2730	124	488.302	18.012	NA	17.333	0.578	0	74.197	A04	B7_2	OSM	11	2	11	17.334	A04_B7_2_13	A04_B7_2	45.5	-44.166	-11.167	17.334	1198.5	1101.19	5
A04_B7_2_16	1061.82	161.616	16	13.155	184.17	26.31	415	14	1026.26	198.788	390	115	184.17	51.439	NA	6.465	0.215	0	104.036	A04	B7_2	OSM	0	1	16	6.465	A04_B7_2_16	A04_B7_2	6.5	-35.555	37.172	6.465	184.17	87.303	5
A04_B7_2_16	1061.82	161.616	18	10.9961	516.815	21.9921	483	47	1082.5	282.5	1800	48	516.815	91.501	NA	32.33	1.078	-140.648	-150.111	A04	B7_2	OSM	16	2	16	32.3303	A04_B7_2_18	A04_B7_2	30	20.682	120.884	32.3303	711.343	742.683	5
A04_B7_2_29	784.333	656.333	29	14.6434	219.652	29.2869	760	15	936.333	589.667	420	56	219.651	165.977	NA	25.473	0.849	42.879	97.341	A04	B7_2	OSM	0	1	29	25.4733	A04_B7_2_29	A04_B7_2	7	152	-66.666	25.4733	219.652	98.5202	4
A04_B7_2_29	784.333	656.333	33	18.4022	386.447	36.8045	921	22	973.167	696.167	1050	156	386.446	111.573	NA	24.037	0.801	70.56	34.441	A04	B7_2	OSM	29	2	29	24.0373	A04_B7_2_33	A04_B7_2	17.5	188.834	39.834	24.0373	624.6	380.515	4
A04_B7_2_1	896.732	486.51	38	7.40717	185.179	14.8143	1262	25	858	395	1020	115	185.18	108.942	NA	13.92	0.464	-106.699	1.736	A04	B7_2	OSM	1	2	1	13.9201	A04_B7_2_38	A04_B7_2	17	-38.732	-91.51	13.9201	264.43	367.39	5
A04_B7_2_41	615	633	41	3.75723	146.532	7.51446	1425	39	584	580	1140	129	146.532	61.4	NA	33.734	1.124	-11.976	54.825	A04	B7_2	OSM	0	1	41	33.7343	A04_B7_2_41	A04_B7_2	19	-31	-53	33.7343	146.532	425.151	6
A04_B7_2_41	615	633	42	6.29052	119.52	12.581	1444	19	576	595	1710	97	119.52	16	NA	28.601	0.953	-36.469	65.626	A04	B7_2	OSM	41	2	41	28.6007	A04_B7_2_42	A04_B7_2	28.5	-39	-38	28.6007	274.114	699.387	6
A04_B7_2_41	615	633	44	7.55082	173.669	15.1016	1525	23	519	622	2400	55	173.669	76.021	NA	7.5	0.25	36.87	-53.13	A04	B7_2	OSM	42	3	41	7.5	A04_B7_2_44	A04_B7_2	40	-96	-11	7.5	475.572	1001.02	6
A04_B8_2_1	735	224	1	9.55389	573.233	19.1078	60	61	745.167	524.833	1770	128	573.233	301.005	NA	17.088	0.57	110.556	73.686	A04	B8_2	OSM	0	1	1	17.088	A04_B8_2_1	A04_B8_2	29.5	10.167	300.833	17.088	573.233	725.656	5
A04_B8_2_12	565	563.667	12	11.3476	215.604	22.6951	460	19	643.667	578.333	540	111	215.603	80.022	NA	0	0	0	139.399	A04	B8_2	OSM	0	1	12	0	A04_B8_2_12	A04_B8_2	9	78.667	14.666	0	215.604	142.393	3
A04_B8_2_12	565	563.667	13	16.1707	404.267	32.3413	485	25	687.667	606.333	1290	128	404.269	37.947	NA	25.157	0.839	122.005	-147.995	A04	B8_2	OSM	12	2	12	25.1568	A04_B8_2_13	A04_B8_2	21.5	122.667	42.666	25.1568	637.759	490.437	3
A04_B8_2_29	328	721	29	10.5659	633.952	21.1317	1091	60	106	756	1770	139	633.952	224.742	NA	9.22	0.307	130.601	-11.993	A04	B8_2	OSM	0	1	29	9.21954	A04_B8_2_29	A04_B8_2	29.5	-222	35	9.21954	633.952	725.656	4
A04_B8_2_9	556	409	9	12.1906	999.627	24.3812	411	82	777.5	623.5	2430	92	999.628	308.338	NA	5.333	0.178	-90	0	A04	B8_2	OSM	0	1	9	5.333	A04_B8_2_9	A04_B8_2	40.5	221.5	214.5	5.333	999.627	1012.46	7
A04_C7_1_15	722	903.667	15	10.3041	690.376	20.6082	671	67	909.833	649.5	1980	126	690.375	316.041	NA	17.913	0.597	135	-16.39	A04	C7_1	OSM	0	1	15	17.9138	A04_C7_1_15	A04_C7_1	33	187.833	-254.167	17.9138	690.376	828.028	9
A04_C7_1_2	345.333	297.333	2	27.678	2269.59	55.3559	179	85	780.833	713.833	2430	117	2269.59	602.605	NA	30.267	1.009	154.564	-11.4	A04	C7_1	OSM	0	1	2	30.2679	A04_C7_1_2	A04_C7_1	40.5	435.5	416.5	30.2679	2269.59	1012.46	5
A04_C7_1_6	699.667	611.667	6	2.83951	39.7531	5.67901	320	14	689	626.333	390	106	39.753	18.135	NA	16.707	0.557	118.61	-16.39	A04	C7_1	OSM	0	1	6	16.706	A04_C7_1_6	A04_C7_1	6.5	-10.667	14.666	16.706	39.7531	87.303	8
A04_C7_1_6	699.667	611.667	8	7.60498	273.779	15.21	386	36	795.667	726.333	1470	130	273.777	154.166	NA	7.542	0.251	135	53.746	A04	C7_1	OSM	6	2	6	7.542	A04_C7_1_8	A04_C7_1	24.5	96	114.666	7.542	324.199	605.88	8
A04_C8_2_17	393	648.333	17	6.90849	504.32	13.817	779	73	174.667	705.667	2160	112	504.319	225.736	NA	18.135	0.605	-126.027	53.973	A04	C8_2	OSM	0	1	17	18.1344	A04_C8_2_17	A04_C8_2	36	-218.333	57.334	18.1344	504.32	911.399	2
A04_C8_2_2	1002	525	2	6.68203	253.917	13.3641	135	38	1065	494	1110	87	253.917	70.214	NA	25.554	0.852	59.421	34.516	A04	C8_2	OSM	0	1	2	25.5539	A04_C8_2_2	A04_C8_2	18.5	63	-31	25.5539	253.917	410.678	5
A04_C8_2_5	807.333	678.333	5	1.03932	8.31457	2.07864	261	8	804.667	685	210	135	8.315	7.18	NA	1.333	0.044	180	63.435	A04	C8_2	OSM	0	1	5	1.333	A04_C8_2_5	A04_C8_2	3.5	-2.666	6.667	1.333	8.31457	32.1914	9
A04_C8_2_5	807.333	678.333	7	12.9812	337.511	25.9624	340	26	941	814	990	151	337.511	192.463	NA	33.734	1.124	101.976	-49.413	A04	C8_2	OSM	5	2	5	33.7343	A04_C8_2_7	A04_C8_2	16.5	133.667	135.667	33.7343	350.903	347.335	9
A04_C8_2_5	807.333	678.333	8	9.99509	369.818	19.9902	377	37	1168	894	2100	4	369.818	221.269	NA	5.657	0.189	-45	-71.565	A04	C8_2	OSM	7	3	5	5.65685	A04_C8_2_8	A04_C8_2	35	360.667	215.667	5.65685	754.559	883.821	9
B01_D1_3_12	1028.5	663	12	3.91721	156.688	7.83442	620	40	1014.5	704.5	1170	77	156.688	43.798	NA	18.385	0.613	-135	32.005	B01	D1_3	PBS	0	1	12	18.3848	B01_D1_3_12	B01_D1_3	19.5	-14	41.5	18.3848	156.688	118.75	9
B01_D1_3_15	1056	639.5	15	8.16105	228.509	16.3221	762	28	1044	653	810	94	228.509	18.062	NA	73.6	2.453	143.286	98.286	B01	D1_3	PBS	0	1	15	73.6003	B01_D1_3_15	B01_D1_3	13.5	-12	13.5	73.6003	228.509	92.0545	6
B01_D1_3_22	274.167	825.167	22	5.12849	97.4413	10.257	1188	19	248.833	887.833	540	136	97.442	67.594	NA	13.333	0.444	126.87	73.74	B01	D1_3	PBS	0	1	22	13.3328	B01_D1_3_22	B01_D1_3	9	-25.334	62.666	13.3328	97.4413	68.5432	4
B01_E2_2_1	1103.5	526.167	1	6.16387	67.8026	12.3277	11	11	1095.5	520.167	300	91	67.803	10	NA	7.601	0.253	-164.745	105.255	B01	E2_2	PBS	0	1	1	7.60085	B01_E2_2_1	B01_E2_2	5	-8	-6	7.60085	67.8026	41.4137	5
B01_E2_2_11	872.167	601.5	11	0.897934	43.1008	1.79587	506	48	877.5	596.167	1410	73	43.101	7.542	NA	1.333	0.044	0	45	B01	E2_2	PBS	0	1	11	1.333	B01_E2_2_11	B01_E2_2	23.5	5.333	-5.333	1.333	43.1008	131.608	6
B01_E2_2_1	1103.5	526.167	5	1.91508	61.2827	3.83017	188	32	1082.17	505.5	1260	75	61.283	11.353	NA	0	0	0	-90	B01	E2_2	PBS	1	2	1	0	B01_E2_2_5	B01_E2_2	21	-21.333	-20.667	0	137.778	124.052	5
B01_F1_1_22	665.5	693.167	22	12.5934	176.307	25.1867	1535	14	684.167	591.167	390	152	176.308	103.694	NA	14.682	0.489	140.528	145.101	B01	F1_1	PBS	0	1	22	14.682	B01_F1_1_22	B01_F1_1	6.5	18.667	-102	14.682	176.307	51.764	4
B01_F1_1_32	948.833	299.5	32	4.40523	74.8889	8.81046	2150	17	932.167	312.167	480	50	74.889	20.934	NA	33.5	1.117	137.42	137.42	B01	F1_1	PBS	0	1	32	33.4993	B01_F1_1_32	B01_F1_1	8	-16.666	12.667	33.4993	74.8889	61.8881	5
B01_F1_1_45	1134.17	962.5	45	1.06173	41.4077	2.12347	3028	39	1133.5	967.833	1140	76	41.409	5.375	NA	0.667	0.022	90	90	B01	F1_1	PBS	0	1	45	0.666	B01_F1_1_45	B01_F1_1	19	-0.667	5.333	0.666	41.4077	116.591	9
B01_F1_1_8	201.5	220.833	8	5.12635	56.3898	10.2527	516	11	216.833	211.5	300	94	56.39	17.951	NA	14.142	0.471	-8.13	-143.13	B01	F1_1	PBS	0	1	8	14.1421	B01_F1_1_8	B01_F1_1	5	15.333	-9.333	14.1421	56.3898	41.4137	8
B01_F2_2_2	272.167	200.167	2	1.07291	60.083	2.14582	137	56	269.5	200.833	1650	96	60.088	2.749	NA	0.943	0.031	135	135	B01	F2_2	PBS	0	1	2	0.942574	B01_F2_2_2	B01_F2_2	27.5	-2.667	0.666	0.942574	60.083	147.215	9
B01_F2_2_28	912.833	565.833	28	1.33333	4	2.66667	1892	3	908.833	565.833	60	151	4	4	NA	4	0.133	180	180	B01	F2_2	PBS	0	1	28	4	B01_F2_2_28	B01_F2_2	1	-4	0	4	4	8.04983	6
B01_F2_2_32	924.167	711.167	32	2.63481	139.645	5.26963	2230	53	896.167	698.5	1560	125	139.645	30.732	NA	1.491	0.05	153.435	-116.565	B01	F2_2	PBS	0	1	32	1.49056	B01_F2_2_32	B01_F2_2	26	-28	-12.667	1.49056	139.645	142.214	5
B01_F2_2_7	234.833	579.5	7	2.40169	16.8118	4.80338	391	7	242.167	576.167	180	121	16.812	8.055	NA	2.981	0.099	-63.435	53.13	B01	F2_2	PBS	0	1	7	2.98113	B01_F2_2_7	B01_F2_2	3	7.334	-3.333	2.98113	16.8118	25.3715	6
B02_D3_3_21	975.5	822.5	21	9.39754	554.455	18.7951	747	59	1011.5	853.5	1740	93	554.455	47.508	NA	17.923	0.597	-112.989	-142.888	B02	D3_3	BMP2+EGF	0	1	21	17.9234	B02_D3_3_21	B02_D3_3	29	36	31	17.9234	554.455	718.089	6
B02_E3_2_1	276.833	110.167	1	14.9555	598.221	29.911	40	40	244.833	310.833	1170	27	598.223	203.202	NA	8.353	0.278	-28.61	-109.148	B02	E3_2	BMP2+EGF	0	1	1	8.35302	B02_E3_2_1	B02_E3_2	19.5	-32	200.666	8.35302	598.221	447.661	3
B02_E3_2_10	137.5	224.167	10	8.45551	718.718	16.911	319	85	224.833	240.833	2520	133	718.725	88.909	NA	8	0.267	90	-15.255	B02	E3_2	BMP2+EGF	0	1	10	8	B02_E3_2_10	B02_E3_2	42	87.333	16.666	8	718.718	1031.47	7
B02_E3_2_102	1016.17	484.833	102	19.5884	626.828	39.1768	2971	32	606.833	631.167	930	38	626.828	434.704	NA	33.106	1.104	-25.017	116.099	B02	E3_2	BMP2+EGF	0	1	102	33.1059	B02_E3_2_102	B02_E3_2	15.5	-409.334	146.334	33.1059	626.828	314.801	2
B02_E3_2_102	1016.17	484.833	106	15.4389	324.217	30.8778	3097	21	519.5	548.5	1560	113	324.216	176.698	NA	14.636	0.488	-59.931	-14.931	B02	E3_2	BMP2+EGF	102	2	102	14.6365	B02_E3_2_106	B02_E3_2	26	-496.667	63.667	14.6365	1013.79	631	2
B02_E3_2_102	1016.17	484.833	110	14.2678	513.639	28.5355	3194	36	430.167	827.833	2640	77	513.642	333.931	NA	17.385	0.579	57.529	36.278	B02	E3_2	BMP2+EGF	106	3	102	17.3843	B02_E3_2_110	B02_E3_2	44	-586	343	17.3843	1570.89	1066.08	2
B02_E3_2_140	490.167	721.833	140	13.3541	908.078	26.7082	4177	68	536.833	960.5	2010	119	908.076	243.186	NA	21.344	0.711	165.53	30.53	B02	E3_2	BMP2+EGF	0	1	140	21.344	B02_E3_2_140	B02_E3_2	33.5	46.666	238.667	21.344	908.078	851.951	7
B02_E3_2_146	1071.5	911.833	146	19.7319	1420.69	39.4637	4484	72	947.5	537.167	2130	118	1420.69	394.653	NA	2.404	0.08	56.31	164.745	B02	E3_2	BMP2+EGF	0	1	146	2.40352	B02_E3_2_146	B02_E3_2	35.5	-124	-374.666	2.40352	1420.69	897.994	1
B02_E3_2_1	276.833	110.167	7	13.3683	267.366	26.7366	160	20	204.167	511.5	1770	98	267.365	229.554	NA	13.416	0.447	-26.565	-112.874	B02	E3_2	BMP2+EGF	1	2	1	13.4164	B02_E3_2_7	B02_E3_2	29.5	-72.666	401.333	13.4164	896.297	733.669	3
B02_E3_2_70	709.5	412.833	70	3.83705	30.6964	7.6741	2067	8	687.5	394.833	210	123	30.696	28.425	NA	16.826	0.561	-123.69	35.754	B02	E3_2	BMP2+EGF	0	1	70	16.8257	B02_E3_2_70	B02_E3_2	3.5	-22	-18	16.8257	30.6964	29.405	3
B02_E3_2_70	709.5	412.833	78	6.2536	187.608	12.5072	2291	30	590.833	378.833	1110	77	187.609	99.789	NA	8.246	0.275	-14.036	172.674	B02	E3_2	BMP2+EGF	70	2	70	8.24621	B02_E3_2_78	B02_E3_2	18.5	-118.667	-34	8.24621	224.341	415.029	3
B02_E3_2_70	709.5	412.833	82	10.9449	612.915	21.8898	2433	56	629.5	235.5	2790	145	612.913	163.28	NA	13.744	0.458	165.964	-37.786	B02	E3_2	BMP2+EGF	78	3	70	13.7433	B02_E3_2_82	B02_E3_2	46.5	-80	-177.333	13.7433	852.473	1115.13	3
B02_E4_2_116	908.167	290.833	116	10.7062	438.953	21.4123	4070	41	934.833	324.833	1200	83	438.954	43.21	NA	7.601	0.253	105.255	-110.283	B02	E4_2	BMP2+EGF	0	1	116	7.60085	B02_E4_2_116	B02_E4_2	20	26.666	34	7.60085	438.953	465.791	4
B02_E4_2_116	908.167	290.833	120	6.84636	246.469	13.6927	4171	36	858.167	323.5	2280	125	246.47	80.047	NA	4	0.133	-90	-142.125	B02	E4_2	BMP2+EGF	116	2	116	4	B02_E4_2_120	B02_E4_2	38	-50	32.667	4	697.714	951.14	4
B02_E4_2_133	1083.5	423.5	133	15.076	376.9	30.152	4692	25	836.167	384.167	720	65	376.9	250.441	NA	2.749	0.092	-14.036	-134.615	B02	E4_2	BMP2+EGF	0	1	133	2.7489	B02_E4_2_133	B02_E4_2	12	-247.333	-39.333	2.7489	376.9	189.19	9
B02_E4_2_133	1083.5	423.5	139	14.757	575.524	29.5141	4844	39	915.5	490.833	1890	77	575.525	139.134	NA	2.108	0.07	108.435	35.538	B02	E4_2	BMP2+EGF	133	2	133	2.10829	B02_E4_2_139	B02_E4_2	31.5	-168	67.333	2.10829	962.424	793.532	9
B02_E4_2_61	742.167	623.5	61	2.73664	227.141	5.47327	2186	83	754.833	618.833	2460	141	227.142	13.499	NA	7.803	0.26	160.017	-83.418	B02	E4_2	BMP2+EGF	0	1	61	7.80353	B02_E4_2_61	B02_E4_2	41	12.666	-4.667	7.80353	227.141	1014.81	3
B02_E4_2_66	704.833	694.5	66	9.14043	127.966	18.2809	2422	14	669.5	697.833	390	84	127.965	35.49	NA	29.311	0.977	-17.199	165.981	B02	E4_2	BMP2+EGF	0	1	66	29.3107	B02_E4_2_66	B02_E4_2	6.5	-35.333	3.333	29.3107	127.966	72.5339	5
B02_E4_2_66	704.833	694.5	78	8.88817	231.093	17.7763	2675	26	690.833	678.5	1170	153	231.091	30.529	NA	9.615	0.32	-123.69	-48.945	B02	E4_2	BMP2+EGF	66	2	66	9.61517	B02_E4_2_78	B02_E4_2	19.5	-14	-16	9.61517	364.793	447.661	5
B02_E4_2_66	704.833	694.5	80	6.26033	294.235	12.5207	2779	47	737.5	648.5	2580	115	294.237	52.298	NA	18.95	0.632	39.289	154.306	B02	E4_2	BMP2+EGF	78	3	66	18.9505	B02_E4_2_80	B02_E4_2	43	32.667	-46	18.9505	679.566	1048.92	5
B02_F3_1_1	185.5	474.167	1	12.5214	150.256	25.0427	12	12	252.167	511.5	330	75	150.257	76.408	NA	8.667	0.289	-90	160.821	B02	F3_1	BMP2+EGF	0	1	1	8.667	B02_F3_1_1	B02_F3_1	5.5	66.667	37.333	8.667	150.256	56.456	3
B02_F3_1_1	185.5	474.167	13	23.8918	692.863	47.7837	248	29	308.833	310.833	1200	22	692.861	208.68	NA	52	1.733	67.38	-122.327	B02	F3_1	BMP2+EGF	1	2	1	52	B02_F3_1_13	B02_F3_1	20	123.333	-163.334	52	847.243	465.791	3
B02_F3_1_152	749	507.5	152	16.0573	1429.1	32.1145	4271	89	519	709	2640	120	1429.1	305.781	NA	17.586	0.586	165.174	-80.051	B02	F3_1	BMP2+EGF	0	1	152	17.5855	B02_F3_1_152	B02_F3_1	44	-230	201.5	17.5855	1429.1	1066.08	4
B02_F3_1_164	1056.5	616.5	164	23.6718	1775.39	47.3436	4943	75	352	537.5	2220	65	1775.39	708.916	NA	51.196	1.707	-167.593	110.834	B02	F3_1	BMP2+EGF	0	1	164	51.1957	B02_F3_1_164	B02_F3_1	37	-704.5	-79	51.1957	1775.39	928.469	3
B02_F3_1_1	185.5	474.167	17	12.3294	480.847	24.6588	369	39	333.5	493.5	2370	134	480.847	194.183	NA	17.951	0.598	15.068	-33.746	B02	F3_1	BMP2+EGF	13	3	1	17.9503	B02_F3_1_17	B02_F3_1	39.5	148	19.333	17.9503	1367.43	985.658	3
B02_F3_1_47	668.833	895.167	47	13.5583	379.634	27.1167	1515	28	518.833	845.833	810	75	379.633	157.904	NA	72.197	2.407	4.236	61.961	B02	F3_1	BMP2+EGF	0	1	47	72.1972	B02_F3_1_47	B02_F3_1	13.5	-150	-49.334	72.1972	379.634	240.427	7
B02_F3_1_47	668.833	895.167	51	9.16239	192.41	18.3248	1646	21	464.833	834.5	1440	71	192.409	62.766	NA	13.728	0.458	-29.055	-60.018	B02	F3_1	BMP2+EGF	47	2	47	13.7277	B02_F3_1_51	B02_F3_1	24	-204	-60.667	13.7277	579.646	580.233	7
B02_F3_1_47	668.833	895.167	55	9.51657	266.464	19.0331	1741	28	355.5	764.5	2280	114	266.464	122.612	NA	15.563	0.519	-136.736	-3.372	B02	F3_1	BMP2+EGF	51	3	47	15.5635	B02_F3_1_55	B02_F3_1	38	-313.333	-130.667	15.5635	854.776	951.14	7
B02_F3_1_58	686.167	891.833	58	8.21828	336.95	16.4366	1822	41	514.167	802.5	1200	85	336.949	193.815	NA	8.138	0.271	-124.992	15.202	B02	F3_1	BMP2+EGF	0	1	58	8.13759	B02_F3_1_58	B02_F3_1	20	-172	-89.333	8.13759	336.95	465.791	2
B02_F3_1_58	686.167	891.833	62	8.98391	314.437	17.9678	1938	35	458.833	872.5	2250	67	314.437	87.249	NA	13.744	0.458	-140.906	-8.632	B02	F3_1	BMP2+EGF	58	2	58	13.7442	B02_F3_1_62	B02_F3_1	37.5	-227.334	-19.333	13.7442	653.495	938.006	2
B02_F3_1_65	730.167	873.167	65	6.46546	349.135	12.9309	2034	54	613.5	871.833	1590	83	349.131	116.674	NA	7.601	0.253	-15.255	164.745	B02	F3_1	BMP2+EGF	0	1	65	7.60085	B02_F3_1_65	B02_F3_1	26.5	-116.667	-1.334	7.60085	349.135	644.545	1
B02_F3_1_72	602	836.5	72	6.59971	204.591	13.1994	2373	31	521	830.5	900	106	204.591	81.222	NA	13.342	0.445	167.005	4.359	B02	F3_1	BMP2+EGF	0	1	72	13.3417	B02_F3_1_72	B02_F3_1	15	-81	-6	13.3417	204.591	295.208	3
B02_F3_1_72	602	836.5	80	11.1238	400.456	22.2475	2520	36	445.5	942	1980	121	400.456	118.593	NA	5.852	0.195	-19.983	-108.193	B02	F3_1	BMP2+EGF	72	2	72	5.85235	B02_F3_1_80	B02_F3_1	33	-156.5	105.5	5.85235	622.802	837.02	3
B03_D5_3_17	962.833	463.167	17	16.6818	650.589	33.3636	603	39	1053.5	441.167	1140	70	650.589	93.298	NA	7.775	0.259	120.964	-66.631	B03	D5_3	IFNG+EGF	0	1	17	7.77489	B03_D5_3_17	B03_D5_3	19	90.667	-22	7.77489	650.589	448.704	6
B03_E5_2_35	419.5	460.833	35	10.4922	619.041	20.9844	1145	59	535.5	553.5	1740	131	619.042	148.469	NA	3.333	0.111	36.87	126.87	B03	E5_2	IFNG+EGF	0	1	35	3.3336	B03_E5_2_35	B03_E5_2	29	116	92.667	3.3336	619.041	771.798	1
B03_E5_2_52	129.5	795.833	52	18.9688	1707.19	37.9376	1665	90	273.5	929.833	2670	63	1707.19	196.703	NA	7.601	0.253	164.745	29.745	B03	E5_2	IFNG+EGF	0	1	52	7.60085	B03_E5_2_52	B03_E5_2	44.5	144	134	7.60085	1707.19	1090.18	5
B03_E5_3_8	280.167	404.167	14	15.2759	443	30.5517	528	29	147.5	451.5	1500	44	443	133.763	NA	34.059	1.135	-86.634	51.582	B03	E5_3	IFNG+EGF	8	2	8	34.0588	B03_E5_3_14	B03_E5_3	25	-132.667	47.333	34.0588	680.9	662.357	2
B03_E5_3_8	280.167	404.167	18	14.1794	411.202	28.3588	626	29	236.833	298.833	2370	144	411.204	174.25	NA	1.333	0.044	90	135	B03	E5_3	IFNG+EGF	14	3	8	1.333	B03_E5_3_18	B03_E5_3	39.5	-43.334	-105.334	1.333	1097.44	1008.3	2
B03_E5_3_79	1002.83	855.167	79	6.10407	292.995	12.2081	2369	48	994.833	863.833	1410	86	292.994	11.795	NA	14.422	0.481	-123.69	13.799	B03	E5_3	IFNG+EGF	0	1	79	14.4222	B03_E5_3_79	B03_E5_3	23.5	-8	8.666	14.4222	292.995	612.881	2
B03_E5_3_8	280.167	404.167	8	9.8626	216.977	19.7252	369	22	275.5	381.5	630	96	216.979	23.142	NA	11.392	0.38	20.556	96.52	B03	E5_3	IFNG+EGF	0	1	8	11.3923	B03_E5_3_8	B03_E5_3	10.5	-4.667	-22.667	11.3923	216.977	172.085	2
B03_E5_3_79	1002.83	855.167	98	13.1442	315.46	26.2884	2904	24	861.5	756	2130	125	315.46	168.582	NA	18.446	0.615	122.829	4.218	B03	E5_3	IFNG+EGF	79	2	79	18.4459	B03_E5_3_98	B03_E5_3	35.5	-141.333	-99.167	18.4459	616.89	932.791	2
B03_E6_2_59	1130.17	259.5	59	12.542	677.267	25.084	2339	54	777.5	502.167	1590	54	677.267	428.09	NA	4.055	0.135	170.538	-9.462	B03	E6_2	IFNG+EGF	0	1	59	4.05523	B03_E6_2_59	B03_E6_2	26.5	-352.667	242.667	4.05523	677.267	702.923	4
B03_F5_1_22	654.5	630.167	22	13.3595	654.614	26.7189	583	49	414.5	672.833	1440	216	654.617	243.763	NA	17.537	0.585	8.746	-63.661	B03	F5_1	IFNG+EGF	0	1	22	17.5368	B03_F5_1_22	B03_F5_1	24	-240	42.666	17.5368	654.614	628.462	5
B03_F5_1_22	654.5	630.167	28	10.3153	484.818	20.6305	696	47	495.167	646.833	2850	128	484.82	89.097	NA	3.59	0.12	68.199	45.95	B03	F5_1	IFNG+EGF	22	2	22	3.59005	B03_F5_1_28	B03_F5_1	47.5	-159.333	16.666	3.59005	1147.46	1134.47	5
B03_F5_1_29	637.5	654	29	12.9485	440.249	25.897	730	34	573	498	990	96	440.249	168.808	NA	37.607	1.254	-125.803	99.197	B03	F5_1	IFNG+EGF	0	1	29	37.6065	B03_F5_1_29	B03_F5_1	16.5	-64.5	-156	37.6065	440.249	359.606	1
B03_F5_1_29	637.5	654	37	17.5547	351.094	35.1094	891	20	373	648.5	1590	84	351.094	222.029	NA	15.953	0.532	57.804	-47.022	B03	F5_1	IFNG+EGF	29	2	29	15.9531	B03_F5_1_37	B03_F5_1	26.5	-264.5	-5.5	15.9531	823.017	702.923	1
B03_F5_1_29	637.5	654	39	13.2745	438.058	26.549	967	33	426	519	2580	148	438.058	147.585	NA	8	0.267	90	-11.689	B03	F5_1	IFNG+EGF	37	3	29	8	B03_F5_1_39	B03_F5_1	43	-211.5	-135	8	1282.39	1068.77	1
B03_F5_1_45	1085.5	419	45	5.11948	245.735	10.239	1326	48	1123.5	535.5	1410	122	245.735	122.541	NA	22.456	0.749	101.56	4.435	B03	F5_1	IFNG+EGF	0	1	45	22.4555	B03_F5_1_45	B03_F5_1	23.5	38	116.5	22.4555	245.735	612.881	4
B03_F5_1_45	1085.5	419	49	11.4792	378.812	22.9583	1427	33	1000	519.5	2400	143	378.812	127.116	NA	16.279	0.543	-42.51	27.953	B03	F5_1	IFNG+EGF	45	2	45	16.2788	B03_F5_1_49	B03_F5_1	40	-85.5	100.5	16.2788	629.157	1017.38	4
B03_F6_2_8	298.5	200.5	12	9.12949	237.367	18.259	492	26	273	186	2250	87	237.367	211.572	NA	3.202	0.107	-128.66	-66.961	B03	F6_2	IFNG+EGF	8	2	8	3.20156	B03_F6_2_12	B03_F6_2	37.5	-25.5	-14.5	3.20156	889.851	972.734	2
B03_F6_2_15	805	201	15	7.29462	401.204	14.5892	589	55	849.5	256	1620	111	401.204	70.748	NA	0.707	0.024	135	-168.69	B03	F6_2	IFNG+EGF	0	1	15	0.707107	B03_F6_2_15	B03_F6_2	27	44.5	55	0.707107	401.204	714.296	8
B03_F6_2_30	387.5	442.833	30	11.0981	488.317	22.1962	1071	44	342	502.5	1290	131	488.319	75.036	NA	4.61	0.154	77.471	-28.474	B03	F6_2	IFNG+EGF	0	1	30	4.60977	B03_F6_2_30	B03_F6_2	21.5	-45.5	59.667	4.60977	488.317	540.771	9
B03_F6_2_30	387.5	442.833	34	10.9349	306.176	21.8697	1182	28	333	632.5	2130	140	306.176	145.329	NA	5.22	0.174	16.699	-56.198	B03	F6_2	IFNG+EGF	30	2	30	5.22015	B03_F6_2_34	B03_F6_2	35.5	-54.5	189.667	5.22015	810.383	932.791	9
B03_F6_2_38	841.833	429.167	38	8.41577	302.968	16.8315	1365	36	801.833	496.5	1050	68	302.967	78.318	NA	22.161	0.739	68.839	-106.262	B03	F6_2	IFNG+EGF	0	1	38	22.1613	B03_F6_2_38	B03_F6_2	17.5	-40	67.333	22.1613	302.968	396.974	6
B03_F6_2_38	841.833	429.167	42	10.522	242.006	21.044	1456	23	713.833	590.5	1740	106	242.009	127.821	NA	9.475	0.316	-129.289	-20.854	B03	F6_2	IFNG+EGF	38	2	38	9.47486	B03_F6_2_42	B03_F6_2	29	-128	161.333	9.47486	545.917	771.798	6
B03_F6_2_48	340.167	565.5	48	9.72752	554.469	19.455	1718	57	331.5	604.5	1680	124	554.469	39.951	NA	12.166	0.406	99.462	13.548	B03	F6_2	IFNG+EGF	0	1	48	12.1655	B03_F6_2_48	B03_F6_2	28	-8.667	39	12.1655	554.469	740.718	3
B03_F6_2_8	298.5	200.5	8	12.6817	634.085	25.3634	398	50	254	410	1470	112	634.085	214.174	NA	15.207	0.507	80.538	17.103	B03	F6_2	IFNG+EGF	0	1	8	15.2069	B03_F6_2_8	B03_F6_2	24.5	-44.5	209.5	15.2069	634.085	645.676	2
B04_E7_2_1	384.833	277.5	1	10.265	923.85	20.53	90	90	252.167	21.5	2670	133	923.854	288.334	NA	21.05	0.702	-100.954	-91.492	B04	E7_2	TGFB+EGF	0	1	1	21.0505	B04_E7_2_1	B04_E7_2	44.5	-132.666	-256	21.0505	923.85	1345.39	4
B04_E7_2_19	152.833	340.833	19	22.7291	1136.46	45.4582	580	50	518.833	428.833	1470	255	1136.45	376.431	NA	25.412	0.847	-94.514	49.648	B04	E7_2	TGFB+EGF	0	1	19	25.4128	B04_E7_2_19	B04_E7_2	24.5	366	88	25.4128	1136.46	731.044	1
B04_E7_2_19	152.833	340.833	27	9.46581	208.248	18.9316	685	22	559.5	396.167	2130	77	208.248	70.821	NA	34.577	1.153	-56.004	-120.596	B04	E7_2	TGFB+EGF	19	2	19	34.5761	B04_E7_2_27	B04_E7_2	35.5	406.667	55.334	34.5761	1369.94	1093.11	1
B04_E7_2_19	152.833	340.833	29	12.0988	266.173	24.1976	732	22	420.167	416.167	2790	64	266.175	130.668	NA	22.351	0.745	162.646	-23.065	B04	E7_2	TGFB+EGF	27	3	19	22.3505	B04_E7_2_29	B04_E7_2	46.5	267.334	75.334	22.3505	1651.32	1400.59	1
B04_E7_2_32	102.167	674.5	32	13.8091	759.502	27.6182	793	55	159.5	559.167	1620	139	759.5	128.798	NA	3.771	0.126	-45	10.713	B04	E7_2	TGFB+EGF	0	1	32	3.771	B04_E7_2_32	B04_E7_2	27	57.333	-115.333	3.771	759.502	813.569	5
B04_E7_2_35	900.833	154.167	35	25.1011	978.944	50.2022	916	39	1042.83	340.167	1140	170	978.941	234.009	NA	69.707	2.324	-9.913	-77.845	B04	E7_2	TGFB+EGF	0	1	35	69.7067	B04_E7_2_35	B04_E7_2	19	142	186	69.7067	978.944	526.743	6
B04_E7_2_35	900.833	154.167	37	13.3345	373.367	26.6691	1002	28	922.167	402.833	1980	135	373.368	133.333	NA	17.889	0.596	-116.565	116.565	B04	E7_2	TGFB+EGF	35	2	35	17.8885	B04_E7_2_37	B04_E7_2	33	21.334	248.666	17.8885	1374.59	1006.43	6
B04_E7_2_4	370.833	296.167	4	21.4215	1242.45	42.843	162	58	584.167	287.5	1710	89	1242.45	213.509	NA	9.068	0.302	-143.973	-79.614	B04	E7_2	TGFB+EGF	0	1	4	9.06718	B04_E7_2_4	B04_E7_2	28.5	213.334	-8.667	9.06718	1242.45	864.717	9
B04_E7_2_40	918.833	366.167	40	15.2415	1036.42	30.4829	1130	68	904.167	104.833	2010	118	1036.42	261.745	NA	29.288	0.976	41.309	107.206	B04	E7_2	TGFB+EGF	0	1	40	29.2876	B04_E7_2_40	B04_E7_2	33.5	-14.666	-261.334	29.2876	1036.42	1024.28	9
B04_E7_2_40	918.833	366.167	42	18.9985	493.961	37.997	1185	26	1084.17	477.5	2790	62	493.962	419.609	NA	48.157	1.605	111.949	-9.917	B04	E7_2	TGFB+EGF	40	2	40	48.1575	B04_E7_2_42	B04_E7_2	46.5	165.334	111.333	48.1575	1547.17	1400.59	9
B04_E7_2_45	962.5	416.833	45	15.4051	693.227	30.8101	1236	45	939.167	438.167	1320	182	693.229	31.616	NA	17.789	0.593	-77.005	134.696	B04	E7_2	TGFB+EGF	0	1	45	17.7886	B04_E7_2_45	B04_E7_2	22	-23.333	21.334	17.7886	693.227	645.803	8
B04_E7_2_48	1130	506.5	48	17.8992	930.758	35.7984	1392	52	1000	332.5	1530	99	930.758	217.2	NA	18.742	0.625	-136.081	-114.92	B04	E7_2	TGFB+EGF	0	1	48	18.7417	B04_E7_2_48	B04_E7_2	25.5	-130	-174	18.7417	930.758	763.769	7
B04_E7_2_48	1130	506.5	52	12.0526	506.209	24.1052	1492	43	900	494.5	2790	117	506.209	207.885	NA	13.086	0.436	-83.418	-13.401	B04	E7_2	TGFB+EGF	48	2	48	13.0863	B04_E7_2_52	B04_E7_2	46.5	-230	-12	13.0863	1455.41	1400.59	7
B04_E7_2_56	906.5	649.167	56	22.0519	1653.89	44.1038	1670	75	491	528	2220	88	1653.89	432.807	NA	40.186	1.34	-130.627	-118.532	B04	E7_2	TGFB+EGF	0	1	56	40.1866	B04_E7_2_56	B04_E7_2	37	-415.5	-121.167	40.1866	1653.89	1142.2	7
B04_E7_2_4	370.833	296.167	8	9.78608	362.085	19.5722	248	37	774.167	366.833	2820	103	362.085	178.683	NA	17.951	0.598	121.329	22.448	B04	E7_2	TGFB+EGF	4	2	4	17.9501	B04_E7_2_8	B04_E7_2	47	403.334	70.666	17.9501	1632.67	1415.06	9
B04_F7_1_1	423.5	138.833	1	7.92289	459.528	15.8458	58	58	418.833	167.5	1710	119	459.527	29.044	NA	14.621	0.487	43.152	26.05	B04	F7_1	TGFB+EGF	0	1	1	14.6207	B04_F7_1_1	B04_F7_1	28.5	-4.667	28.667	14.6207	459.528	864.717	4
B04_F7_1_8	791.833	395.167	10	17.8717	482.536	35.7434	478	27	627.167	448.167	1290	166	482.538	164.611	NA	16.786	0.56	-6.843	-77.664	B04	F7_1	TGFB+EGF	8	2	8	16.7866	B04_F7_1_10	B04_F7_1	21.5	-164.666	53	16.7866	645.876	627.758	4
B04_F7_1_8	791.833	395.167	14	13.6925	506.624	27.3851	587	37	485.5	615.167	2400	145	506.623	209.894	NA	15.846	0.528	104.621	-10.396	B04	F7_1	TGFB+EGF	10	3	8	15.8471	B04_F7_1_14	B04_F7_1	40	-306.333	220	15.8471	1182.44	1234.16	4
B04_F7_1_17	492.167	438.833	17	11.0344	1026.19	22.0687	712	93	570.833	278.833	2760	123	1026.2	178.293	NA	6.289	0.21	57.995	-28.826	B04	F7_1	TGFB+EGF	0	1	17	6.28886	B04_F7_1_17	B04_F7_1	46	78.666	-160	6.28886	1026.19	1386.63	3
B04_F7_1_21	744.833	479.5	21	16.6553	1399.04	33.3105	901	84	344.167	734.5	2490	117	1399.04	474.93	NA	17.651	0.588	79.114	-130.954	B04	F7_1	TGFB+EGF	0	1	21	17.6507	B04_F7_1_21	B04_F7_1	41.5	-400.666	255	17.6507	1399.04	1274.68	8
B04_F7_1_31	235.5	876.5	31	13.4553	834.228	26.9106	1384	62	97.5	532.5	1830	117	834.231	370.648	NA	24.23	0.808	-82.093	45.313	B04	F7_1	TGFB+EGF	0	1	31	24.2303	B04_F7_1_31	B04_F7_1	30.5	-138	-344	24.2303	834.228	931.879	5
B04_F7_1_31	235.5	876.5	35	14.5035	435.106	29.0071	1453	30	208.167	285.5	2730	118	435.105	276.436	NA	7.087	0.236	-138.814	86.186	B04	F7_1	TGFB+EGF	31	2	31	7.08673	B04_F7_1_35	B04_F7_1	45.5	-27.333	-591	7.08673	1287.48	1372.8	5
B04_F7_1_4	726	279	4	19.0914	1393.67	38.1829	209	73	805.833	390.5	2160	109	1393.67	137.134	NA	15.391	0.513	85.03	-4.97	B04	F7_1	TGFB+EGF	0	1	4	15.3908	B04_F7_1_4	B04_F7_1	36	79.833	111.5	15.3908	1393.67	1109.1	9
B04_F7_1_8	791.833	395.167	8	8.58018	145.863	17.1604	371	17	731.833	327.833	480	86	145.863	90.187	NA	18.868	0.629	-122.005	-36.091	B04	F7_1	TGFB+EGF	0	1	8	18.868	B04_F7_1_8	B04_F7_1	8	-60	-67.334	18.868	145.863	110.058	4
B04_F8_2_1	812	264	1	13.3984	241.171	26.7968	18	18	760	306	510	59	241.171	66.843	NA	24.083	0.803	-41.634	-131.634	B04	F8_2	TGFB+EGF	0	1	1	24.0832	B04_F8_2_1	B04_F8_2	8.5	-52	42	24.0832	241.171	124.917	4
B04_F8_2_1	812	264	12	20.0174	580.503	40.0347	267	29	573.667	257.333	2130	105	580.503	43.431	NA	4.216	0.141	108.435	-176.1	B04	F8_2	TGFB+EGF	2	3	1	4.21626	B04_F8_2_12	B04_F8_2	35.5	-238.333	-6.667	4.21626	1260.17	1093.11	4
B04_F8_2_18	799.333	410.667	18	7.06843	42.4106	14.1369	403	6	779.333	400	150	87	42.41	22.667	NA	20.87	0.696	-153.435	-36.87	B04	F8_2	TGFB+EGF	0	1	18	20.8701	B04_F8_2_18	B04_F8_2	2.5	-20	-10.667	20.8701	42.4106	19.2552	2
B04_F8_2_1	812	264	2	15.586	389.651	31.1721	43	25	622	236	1260	60	389.651	146	NA	2.828	0.094	-135	-90	B04	F8_2	TGFB+EGF	1	2	1	2.82843	B04_F8_2_2	B04_F8_2	21	-190	-28	2.82843	669.032	607.315	4
B04_F8_2_21	1124	426	21	8.59241	68.7393	17.1848	593	8	1160	482	210	117	68.739	66.573	NA	34	1.133	61.928	43.493	B04	F8_2	TGFB+EGF	0	1	21	34	B04_F8_2_21	B04_F8_2	3.5	36	56	34	68.7393	32.0297	8
B04_F8_2_21	1124	426	23	12.9728	389.184	25.9456	653	32	978	324.333	1110	130	389.185	242.545	NA	12	0.4	180	-24.775	B04	F8_2	TGFB+EGF	21	2	21	12	B04_F8_2_23	B04_F8_2	18.5	-146	-101.667	12	462.396	501.632	8
B04_F8_2_37	616	796	37	17.1282	685.129	34.2565	1090	40	534	568	1170	130	685.129	242.297	NA	24.083	0.803	-85.236	94.764	B04	F8_2	TGFB+EGF	0	1	37	24.0832	B04_F8_2_37	B04_F8_2	19.5	-82	-228	24.0832	685.129	549.085	4
B04_F8_2_37	616	796	38	8.88823	231.094	17.7765	1116	26	637.667	650.333	1950	106	231.094	121.886	NA	10.667	0.356	0	-45	B04	F8_2	TGFB+EGF	37	2	37	10.667	B04_F8_2_38	B04_F8_2	32.5	21.667	-145.667	10.667	928.389	991.23	4
B04_F8_2_48	605.667	811.667	48	11.7095	234.19	23.419	1301	20	635	843.667	570	128	234.191	43.41	NA	11.926	0.398	-26.565	3.18	B04	F8_2	TGFB+EGF	0	1	48	11.9258	B04_F8_2_48	B04_F8_2	9.5	29.333	32	11.9258	234.19	151.686	7
B04_F8_2_48	605.667	811.667	50	8.29082	223.852	16.5816	1352	27	588	786	1380	123	223.852	62.37	NA	20.616	0.687	-14.036	-28.072	B04	F8_2	TGFB+EGF	48	2	48	20.6155	B04_F8_2_50	B04_F8_2	23	-17.667	-25.667	20.6155	470.281	680.595	7
B04_F8_2_57	483.667	318.667	57	21.9499	1734.04	43.8998	1638	82	453.333	793	2340	64	1734.04	475.302	NA	11.392	0.38	69.444	159.444	B04	F8_2	TGFB+EGF	0	1	57	11.3923	B04_F8_2_57	B04_F8_2	39	-30.334	474.333	11.3923	1734.04	1205.45	7
B04_F8_2_63	644.333	499	63	11.8947	892.105	23.7895	1870	75	755.667	829	2220	104	892.107	348.274	NA	49.026	1.634	67.62	-138.945	B04	F8_2	TGFB+EGF	0	1	63	49.0259	B04_F8_2_63	B04_F8_2	37	111.334	330	49.0259	892.105	1142.2	6
B04_F8_2_66	964.667	970.333	66	12.7812	869.121	25.5624	1982	68	832.667	819.667	2010	79	869.118	200.311	NA	20.177	0.673	172.405	-2.4	B04	F8_2	TGFB+EGF	0	1	66	20.177	B04_F8_2_66	B04_F8_2	33.5	-132	-150.666	20.177	869.121	1024.28	9
B04_F8_2_66	964.667	970.333	67	7.19921	179.98	14.3984	2007	25	864.667	882.333	2760	95	179.983	54.406	NA	9.615	0.32	-56.31	-176.055	B04	F8_2	TGFB+EGF	66	2	66	9.61517	B04_F8_2_67	B04_F8_2	46	-100	-88	9.61517	1067.77	1386.63	9
B04_F8_2_71	893	960	71	12.8245	949.009	25.6489	2118	74	977	761	2190	94	949.009	216.002	NA	77.104	2.57	-123.896	56.104	B04	F8_2	TGFB+EGF	0	1	71	77.1038	B04_F8_2_71	B04_F8_2	36.5	84	-199	77.1038	949.009	1125.65	2
