# Supplementary material for: A multi-omic analysis of MCF10A cells provides a resource for integrative assessment of ligand-mediated molecular and phenotypic responses
Source: Commun Biol. 2022 Oct 7;5:1066. doi: 10.1038/s42003-022-03975-9 (PMC9546880; doi:10.1038/s42003-022-03975-9)
Supplement: Supplementary file 6 — Supplementary Data 4 [file 42003_2022_3975_MOESM6_ESM.xlsx]

## Sheet: MDD_RPPA_Level4
antibody	BMP2_1	BMP2_24	BMP2_4	BMP2_48	BMP2_8	ctrl_0	EGF_1	EGF_24	EGF_4	EGF_48	EGF_8	HGF_1	HGF_24	HGF_4	HGF_48	HGF_8	IFNG_1	IFNG_24	IFNG_4	IFNG_48	IFNG_8	OSM_1	OSM_24	OSM_4	OSM_48	OSM_8	PBS_1	PBS_24	PBS_4	PBS_48	PBS_8	TGFB_1	TGFB_24	TGFB_4	TGFB_48	TGFB_8
14-3-3-beta	0.0373499	-0.0750986	-0.0315423	-0.111605	0.00856457	0.0569837	-0.0248023	-0.0838557	0.0448353	-0.214546	-0.0189698	-0.049307	-0.0889298	0.0347034	-0.0967997	0.0215427	-0.0166779	-0.0861441	-0.00241599	-0.0392861	-0.0132652	0.0110255	-0.0853426	-0.00383414	-0.100328	-0.0793556	0.139105	0.010207	0.102759	0.147467	0.0775193	-0.0042045	-0.0544945	0.0360262	-0.0458628	-0.0600524
14-3-3-zeta	-0.02505	0.0613019	0.0111142	-0.0016714	-0.0458845	-0.0174497	-0.0584381	-0.00959824	0.0104886	-0.133399	-0.0427954	-0.0181426	0.0773935	-0.0077904	0.0308143	-0.028104	-0.0159184	0.0462229	-0.0547471	0.0880331	0.00687762	-0.0270104	-0.0788241	-0.0332787	-0.00655332	-0.0149271	-0.0432094	0.142044	-0.0137757	0.122432	0.0158511	-0.0720114	0.190016	-0.0529019	0.315162	-0.00206974
4E-BP1	-0.0293259	0.0436305	0.0285008	-0.198537	-0.0643594	0.070745	-0.0469379	0.0808875	0.0576347	0.148217	-0.0190036	0.0315269	0.142045	0.0514883	0.138888	0.0305043	-0.0173589	-0.014344	-0.107503	0.0570809	-0.0214784	-0.0860197	0.151525	-0.0144753	0.225232	0.013729	0.276228	0.255739	0.163205	-0.00263989	0.227821	-0.0765522	-0.057491	-0.0569493	9.71267e-06	0.0232929
4E-BP1_pS65	-0.0707487	0.349049	-0.0198596	0.0178275	0.0168349	-0.086244	-0.00456059	0.314507	-0.0276351	0.254575	0.0753182	-0.0214327	0.142732	-0.0608758	0.00993901	0.0447476	-0.0558388	0.348024	-0.0371921	0.00697142	0.149539	-0.0534542	0.140645	-0.00354798	0.0449627	0.0350629	-0.249264	-0.243231	-0.174866	-0.749096	-0.0609262	0.0159927	0.3016	-0.00249865	0.355831	0.218974
53BP1	0.0367605	0.109097	-0.0818738	0.0612369	-0.0217634	-0.105832	0.00205843	0.0580659	0.00742105	-0.0203957	-0.00666281	0.0403668	0.0189572	-0.0172656	0.195991	0.00747568	-0.0242017	0.140829	-0.0253055	0.141357	0.0665673	0.0137065	0.0438936	-0.00217481	0.21469	-0.0227369	-0.0275977	0.072578	-0.0637419	-0.43007	-0.0133831	0.00973708	0.0356917	-0.0495674	0.206983	-0.037735
A-Raf	-0.0339656	-0.00287888	0.0117774	-0.0708474	-0.00564966	0.0803139	0.0206673	-0.00290989	0.0421995	0.00609243	-0.0255266	-0.109504	-0.0221265	-0.0324998	-0.155993	-0.0394605	-0.0507435	0.0246551	0.0213369	-0.0851396	-0.000324224	-0.0227279	0.0409151	0.0431785	-0.131258	0.0403597	-0.0574861	-0.330472	0.0174833	-0.220458	-0.187238	-0.0239647	0.14254	-0.0211909	0.00319626	0.043555
ACC_pS79	0.296208	0.350787	-0.0479548	0.0533419	-0.0566253	-0.811758	0.0475718	-0.332328	-0.411346	0.0741011	-0.364185	0.0996464	-0.0698977	-0.29954	0.075761	-0.323593	0.361953	0.180917	0.149672	0.0954021	0.13001	0.214999	-0.067725	-0.192674	-0.279458	-0.375334	-0.265937	-0.423149	-0.674463	-0.31688	-0.661592	0.377399	0.103105	0.123409	0.337985	0.0848022
ACC1	-0.029365	0.285316	0.0369684	0.295223	-0.054727	0.0536135	0.0210844	0.436542	0.0623353	0.488199	0.00305219	0.04345	0.194653	-0.0572536	0.222798	0.0251764	-0.0204468	0.231263	0.0158769	0.0275509	-0.0498245	0.0627853	0.267223	0.0157437	0.27123	0.0739707	0.236731	-0.220903	0.168394	-0.889492	0.0167899	0.0277125	0.201483	-0.00351371	0.410992	0.0561785
ADAR1	0.0630382	0.158933	-0.0841666	0.0342925	-0.019783	-0.0531659	0.0249675	0.0887235	0.0160452	0.113537	0.0243998	0.0276047	0.14636	0.0288157	0.234906	0.041767	-0.0452873	0.583689	-0.0351634	0.708452	0.0791129	-0.00731658	0.172836	-0.0209841	0.114835	-0.058424	-0.0203975	0.120087	-0.0986453	-0.0540444	-0.077084	-0.00573476	-0.0401932	-0.093853	0.0359997	-0.059765
Akt	-0.112291	0.137313	-0.201149	0.438789	-0.0152681	-0.237347	-0.250015	0.363417	-0.165067	0.218137	-0.0437008	-0.128395	0.154191	-0.096767	0.319115	0.0485514	-0.075778	0.184023	-0.140969	0.26898	-0.00985458	-0.111864	0.186814	-0.145477	0.335497	0.0316116	-0.0994503	-0.0324449	-0.113386	-0.379987	-0.130278	-0.186041	0.16618	-0.198633	0.598393	-0.0173093
Akt_pS473	-0.185737	-0.0656082	-0.36282	0.245375	-0.205326	0.670791	0.219614	0.0758683	-0.101025	-0.0508928	0.186205	0.0935651	-0.161319	-0.157913	-0.000587414	-0.11471	-0.0950332	-0.0980783	-0.147037	0.295532	0.198567	0.239731	-0.349377	-0.227215	-0.644197	-0.0687725	-0.748576	-0.133822	0.0705051	-0.316532	0.0146325	-0.0775363	0.0974772	-0.335144	0.335229	-0.206384
Akt_pT308	0.0233407	0.00636558	-0.0977383	-0.0381375	-0.051703	0.350582	0.156104	0.0597796	0.0133617	0.0821145	0.0988148	0.0541273	-0.0739419	-0.0743939	-0.0307627	-0.0370127	-0.0346219	-0.0717072	-0.0553906	0.0628161	0.0247038	0.0727936	-0.122825	-0.0717575	-0.107546	-0.0659464	-0.240492	-0.0417984	-0.116036	0.0293743	-0.0132395	-0.0597612	0.103671	-0.104292	0.266161	-0.075546
AMPK-a2_pS345	-0.0587343	-0.0182115	-0.0398288	0.0908529	0.0212225	0.0217312	-0.0272694	-0.0397277	-0.0407753	0.0656109	-0.0247435	0.0280356	0.0615101	-0.0282554	0.0124027	0.0133462	-0.0560848	-0.0197854	-0.0637523	0.133857	-0.010726	0.00576694	-0.0195057	-0.0446956	0.0928902	0.0788846	0.078206	0.00182319	-0.0632684	0.0726277	0.0183507	-0.0336698	-0.0839213	-0.0737673	0.0246193	-0.00629082
AMPKa	-0.0334468	0.110606	0.00313796	0.0561951	-0.0197014	-0.0578014	0.0143038	0.0307365	-0.00383014	0.00757066	0.0291121	-0.037661	0.0788697	-0.0319666	0.124233	0.0104188	-0.0527964	0.00487321	-0.0512706	0.0228112	-0.00889362	-0.0811993	-0.0171988	0.00414899	-0.0267711	0.00609935	0.00816363	0.0443228	-0.0759663	0.038604	-0.105558	-0.0330167	0.0716584	0.0100097	0.264698	0.0453343
AMPKa_pT172	0.181745	0.243318	-0.112941	0.325618	-0.141629	-0.708115	0.152732	0.0911406	-0.138904	0.221358	-0.154178	0.226701	0.176533	-0.113053	0.48016	-0.0338259	0.16893	0.0645495	-0.142007	0.200815	0.033568	0.187541	0.0473935	-0.0491782	0.205227	-0.00476097	0.0403558	-0.0846679	-0.443552	-0.13412	-0.486732	0.25455	-0.0343677	-0.109306	0.547138	0.0910426
Annexin-I	-0.131983	-0.0987843	0.042116	-0.0713394	-0.032565	-0.0681374	-0.0960059	-0.255822	-0.0630676	-0.236741	-0.0999638	-0.0971989	0	-0.0542299	0.0951905	-0.0593832	-0.103183	-0.00397896	-0.00146173	-0.00642363	-0.0731238	-0.103847	-0.0877057	-0.204421	0.0182639	-0.0041498	-0.108711	0.0358817	-0.157429	-0.00601668	-0.121414	-0.200522	-0.076706	-0.15543	0.0595665	-0.0901832
Annexin-VII	-0.0102276	0.0537796	0	-0.0073397	0.00466618	0.0555919	0.0636673	-0.0269848	0.0108141	-0.00663839	0.0644788	0.0279111	0.0589906	0.0357331	0.0811521	0.0221727	0.00114495	0.0731745	-0.00845171	0.149473	0.0178187	0.0164462	0.00731678	0.0666159	0.0792876	0.000258114	0.143251	0.0676463	0.0170637	0.0257793	-0.0206865	0.0364476	0.0165556	0.000423307	0	-0.0109962
AR	0.0803163	-0.0688616	-0.0303122	-0.0949287	-0.0398789	0.0414408	0.123041	-0.0942195	-0.00601303	-0.0646574	0.0044745	-0.0327808	-0.0725566	0.0104515	0.0628759	0.0236147	0.0667564	-0.265937	0.00523046	-0.118454	-0.090253	-0.0592322	-0.0750843	0.0270863	-0.101903	-0.0195208	0.341036	0.0409763	0.317959	0.114518	0.0766039	0.0926571	-0.240874	0.0276185	-0.126134	-0.057427
ARID1A	0.015184	0.0986244	-0.0320119	0.0157019	-0.00541043	-0.0522999	-0.0268773	0.18768	-0.0433092	0.243066	0.0162642	0.0321666	0.159643	-0.00362836	0.236682	0.0335307	-0.053637	0.163325	-0.00605766	0.22619	-0.0396549	-0.0440531	0.408813	-0.0368254	0.228888	-0.023144	0.0809605	-0.0235214	-0.0290576	-0.458561	0.0529038	0.000492918	0.013538	-0.0949306	-0.0948652	-0.0300011
Atg3	0.0153633	-0.0647784	0.00546681	-0.113135	-0.00152595	0.0511323	0.0524158	-0.0489507	0.0442249	-0.0431137	-0.00312707	0.0101071	-0.00866298	0.0580367	-0.110038	-0.0083306	0.0348864	-0.136933	0.00281969	0.040708	-0.00485898	0.030354	-0.0884662	0.0600532	-0.224148	0.0336608	0.115829	-0.0664902	0.164245	-0.142696	0.060057	0.0234742	-0.103856	0.00276383	-0.20739	0.0271881
Atg7	0.0006163	0.142725	0.0156614	0.127938	-0.00587377	0.045829	0.0162067	0.125916	0.0228696	0.163584	0.010656	0.028539	0.103323	0.0182877	-0.000693175	0.00923707	-0.0421544	0.0532399	0.0313406	0.201939	-0.015332	-0.000282324	0.112098	-0.00124348	0.16221	0.00291763	0.0564219	-0.0478241	0.00580698	-0.0659069	0.0727258	-0.00310832	0.0209933	-0.023208	0.140533	0.0342823
ATM	0.0112144	-0.0523653	-0.0305285	-0.0617857	0.00735054	-0.0106316	-0.0100551	0.0369913	-0.0298953	0.125272	-0.0365343	-0.0136991	0.111789	0.010918	0.139966	-0.00457351	0.00837525	-0.00571392	0.00684116	0.132014	-0.0524828	0.00138259	0.15046	0.0264353	0.37292	-0.00596444	-0.0760848	-0.0397579	-0.0363261	-0.0513206	0.0137803	0.0138589	-0.132733	0.00436175	-0.160797	-0.0241928
ATM_pS1981	0.00958168	0.00429114	0.0155794	0.018046	-0.0333296	-0.0412249	-0.0301966	0.0757228	-0.0230671	0.100323	0.0307916	-0.0683914	0.0456916	0.0420601	0.0567477	0.0457506	-0.0220433	0.0343074	0.0398377	0.0909574	0.0157129	-0.0762524	0.0784371	0.0444245	0.0807368	-0.00309808	-0.0277555	0.0376248	0.0326508	0.0721026	0.0199243	-0.0361477	-0.00388569	0.0182375	0.00330956	-0.044202
ATR_pS428	-0.0110286	-0.153704	-0.0437337	-0.0249142	0.037035	-0.0518948	-0.0266015	0.033911	-0.0374496	0.126669	-0.0392858	-0.0171769	-0.041873	0.00123872	-0.188622	0.0130101	-0.0235754	0.00575736	0.0308697	0.152771	0.0016311	0.0320289	0.113377	0.0176088	-0.0823077	0.0492209	-0.0420305	-0.366133	0.00057679	-0.454849	-0.032747	0.036337	-0.22275	0.0364378	-0.147595	0.0610084
Aurora-B	0.00209001	-0.201237	0.00654576	-0.112802	0.0513137	-0.0645118	-0.0462993	0.147682	0.00287408	0.0520943	0.0130541	0.0277543	-0.180006	0.0071829	-0.343101	0.0146307	-0.027255	0.0552993	0.0243256	-0.183313	0.0517403	0.0462125	-0.0118807	0.0352862	-0.301257	0.133595	-0.0658276	-0.429671	-0.000757092	-0.349912	-0.0609347	0.00952438	-0.268551	0.10395	-0.129234	0.0605773
Axl	0.0153243	-0.135799	0.0877389	-0.0940136	0.0163429	0.00745516	0	0.593287	-0.0152015	0.594991	0.170721	0.0117203	0.146768	-0.000414604	0.0457721	0.136176	0.0670253	-0.0675078	0.00878341	0.0507729	0.0101847	0.0486956	-0.957035	-0.0587776	-0.707967	-0.0707292	0.102525	0.0561566	0.146346	-0.525701	0.454451	0.0202265	0.189767	0.0450554	0.518414	0.0813068
b-Actin	-0.0526668	0.126146	0.0202771	0.315844	0.0446485	-0.0892512	-0.0847138	-0.0796594	-0.0283443	0.0165836	-0.0567196	-0.0391445	-0.127269	-0.0440313	-0.114664	-0.0846644	0.0014948	0.274846	0.101041	-0.14213	0.071474	-0.0250319	0.0448974	0.0222283	-0.117067	0.0723763	-0.0853436	-0.264322	-0.0999193	-0.473174	-0.154931	0.0263586	0.685945	0.0842741	0.626855	0.247209
b-Catenin	-0.0481559	0.321211	-0.0709179	0.585483	-0.033431	-0.146753	-0.0743367	0.106864	-0.0647181	0.323847	-0.0240623	-0.139067	0.0849059	-0.0251356	0.404129	0.00993893	-0.0167746	0.0765543	-0.1082	0.0268219	-0.0210478	-0.0374368	0.291819	0.0514852	0.521275	0.0583139	-0.0952946	-0.0296778	-0.131047	-0.0248569	-0.167675	0.00840266	0.244944	0.0195904	0.704378	0.0247579
b-Catenin_pT41_S45	-0.0290636	0.0902303	-0.0695479	0.0436791	-0.0175691	0.0354816	-0.042318	-0.0137729	-0.0314738	0.0194957	-0.0415616	-0.0165463	0.0275557	0.00650727	0.0323425	-0.00569829	-0.0536476	-0.0115	0.0114091	-0.0141026	-0.000595958	-0.0110851	0.0577083	0.030974	0.0497907	0.0360801	0.00100529	0	0.0193948	0.017691	-0.0485427	-0.0064586	-0.0216423	0.0180679	0.115016	0
B-Raf	-0.0675116	-0.0240337	-0.0358735	0.128596	0.0108901	-0.0851728	-0.0811739	-0.14735	-0.112952	0.0119541	-0.0690093	-0.0376653	0.0151846	-0.116557	0.0851853	-0.0566354	-0.0611243	-0.105319	-0.00657231	-0.0214386	-0.182678	-0.0758697	-0.0722486	-0.0741185	0.0917077	-0.00578077	0.0815142	0.0302925	0.0791762	-0.111267	-0.0913783	-0.0811686	-0.00269179	-0.0893011	0.107469	-0.0567422
B-Raf_pS445	0.021554	0.205838	0.0209469	0.22523	-0.0124465	-0.112216	-0.00488565	0.0833774	-0.00231433	0.180639	0.0269011	0.00335919	0.125231	0.0536112	0.202493	0.0407263	0.046524	0.0272227	-0.0139995	0.0482544	0.0232665	-0.0363007	0.0977573	0.0177725	0.312052	0.00285048	0.0470962	0.092698	-0.0163479	-0.0681143	0.00546398	0.0505507	0.0874633	-0.0145715	0.255291	0.0376618
B7-H4	-0.000908796	0.014069	-0.15159	-0.144198	-0.0263742	0.089509	-0.0552324	-0.0788581	0.0435908	-0.0542191	-0.0365976	-0.0482677	0.00404214	0.0102848	-0.0507664	-0.0657013	-0.0251343	0.0390533	-0.0550607	0.0244694	-0.0141019	-0.0633059	-0.000339231	0.00136902	-0.0545634	0.00821303	0.00473236	0.047103	0.105761	0.224773	0.133783	-0.00707583	0.00938097	0.00585713	-0.115242	0.00753823
Bad_pS112	-0.00881769	0.127507	-0.01255	0.0144298	-0.00798312	0.0283909	0.0373331	0.0569601	0.0487489	0.0869456	0.0708485	-0.0330409	0.0130131	-0.0523004	0.0189303	-0.00858984	0.0115004	-0.0172015	0.00325927	-0.154789	0.0477623	0.012437	-0.060694	-0.000276478	-0.0897439	-0.0677188	-0.0875865	0.0281598	-0.0916824	-0.0766577	-0.042759	0.0251205	0.120616	-0.010523	0.149688	0.0682757
Bak	-0.00624887	0.0473048	-0.00619334	-0.058615	-0.0420123	0.00514848	0.00659885	0.0297854	0.0408837	0.0541592	0.0002721	-0.0333317	0.058417	0.0161614	0.0625597	0.0135393	-0.0533416	0.119985	-0.105875	0.118277	-0.0158897	-0.0778518	0.01915	0.000936277	0.0558626	0.0436399	0.105556	0.095497	0.0769602	0.141915	0.12003	0.0252804	0.0288426	-0.0468613	-0.028445	-0.0387462
BAP1	0.0300588	-0.0174803	0.0234723	-0.071803	0.00522804	0.0546492	0.0197732	-0.0522351	0.0151153	0.0335048	0.00381907	0.053149	0.102642	0.0575542	-0.0164913	-0.0241423	0.0273437	-0.0051887	0.0284941	-0.0240182	-0.0154283	0.013192	-0.0589396	0.0475545	-0.073809	0.00296845	0.00891896	-0.0274978	0.00175504	-0.104674	-0.0254393	0.0158994	-0.144776	0.01231	-0.140449	-0.000844592
Bax	-0.00454708	0.0554928	0.0225858	-0.0941259	-0.00884907	-0.0213974	-0.0246015	0.00794924	-0.00816021	0.0679053	-0.00562045	-0.0261669	0.0934456	0.0406702	0.1829	0.0275017	-0.023154	-0.00393081	-0.0910604	0.044245	0.000255831	-0.0388058	0.0285025	0.0210312	0.171371	0.0296182	0.0335311	0.182787	-0.0147575	0.0579726	0.0445369	-0.00652558	-0.0953099	-0.00536498	-0.0845894	-0.011714
Bcl-xL	-0.0127232	0.182899	-0.0212359	0.3504	-0.044205	-0.0677974	0.00452132	0.175222	-0.0279717	0.271337	-0.0544203	-0.0310357	0.092941	-0.0175646	0.144304	-0.052762	-0.100608	0.179886	-0.0584802	0.195341	0.0391618	-0.0918855	0.0941785	-0.0257323	0.0384068	-0.00174782	-0.0261556	-0.153263	-0.0447394	-0.223567	-0.129443	-0.00544364	0.143529	-0.0353338	0.467927	0.0203248
Bcl2	0.0721467	-0.124175	-0.00586535	-0.276192	0.0276771	0.0979379	0.0657497	-0.00661125	0.0701138	-0.0581815	-0.00795592	0.0256422	-0.0418138	0.0977912	-0.162416	0.0153126	0.00762359	-0.233201	0.029527	-0.155889	0.0182805	0.0393968	-0.0907148	0.115184	-0.120863	0.0323186	0.0652972	0.0108453	0.112289	0.0649121	0.0218902	0.0890007	-0.203967	0.0745836	-0.172051	-0.0190356
Beclin	0.0640521	-0.017721	0.0294389	-0.0814375	-0.0324402	0.049014	0.0353081	-0.0808542	0.0438659	-0.114638	-0.0087314	0.0213002	0.00433156	0.0527153	-0.0386109	0.0130065	0.0228057	-0.0228026	-0.00655702	0.05263	0.0238205	0.00169216	-0.00540927	0.0574641	-0.0106514	-0.039394	0.0567721	0.0749056	0.095696	0.0571619	0.0708328	0.0276183	-0.0798284	0.0178316	-0.0834175	-0.00253076
Bid	0.0307328	0.0443743	0.021023	-0.120772	-0.000520119	0.098896	0.0806929	0.0925698	0.0194933	0.0270964	0.0287152	0.0379166	0.106488	0.045728	0.0762452	-0.0171605	0.0359191	0.0747954	-0.0490029	0.0364527	0.00773075	0.0120233	0.0769951	0.0518457	0.02867	0.00412437	0.0939801	0.00786307	0.0805838	0.0069122	0.115266	0.0211233	-0.0463224	0.016125	-0.0383483	-0.00808078
Bim	-0.0355521	1.12026e-05	-0.0315201	-0.185143	-0.0491364	0.0412103	0.0351603	-0.0628305	0.0383519	-0.0736457	-0.0267382	0.0108648	0.400262	0.153802	0.605145	0.143982	-0.0595834	-0.0753228	-0.106132	0.340944	-0.122957	-0.140558	0.183913	0.0560307	0.935663	-0.0386325	0.189262	0.997122	0.293665	1.05779	0.332885	-0.0568062	-0.413847	-0.0839262	-0.445641	-0.190345
BiP-GRP78	0.0889719	-0.164076	0.0404724	-0.201233	-0.0137453	0.0597197	0.0642467	-0.0589068	0.0416878	-0.197502	0.00818544	0.0566415	-0.0899547	0.0571542	-0.123153	0.0184847	0.0785093	-0.141863	-0.00220422	0.0284245	0.00657169	0.0595688	-0.153771	0.0853226	-0.118354	-0.00534114	0.0726709	-0.0374676	0.0723826	0.136995	0.0796134	0.061087	0.0510524	0.0497605	-0.0203674	-0.0489673
BRD4	0.017331	0.0690848	-0.00222978	0.0260706	-0.0581312	-0.0359847	0.0187157	0.19	0.0337434	0.312563	-0.0234483	0.106742	0.236907	0.0477726	0.191678	0.0541461	-0.0155582	0.154198	-0.0564874	0.116951	-0.0518329	-0.038192	0.268305	0.0196027	0.160514	-0.0149584	0.0150983	0.0418725	0.0111005	-0.24667	-0.0186192	0.0430682	-0.0782754	-0.0356872	-0.080145	-0.00796176
c-Abl	-0.014497	-0.0599714	0.00316343	0.0433885	0.0130974	-0.0325184	-0.0664122	-0.113138	-0.0171315	-0.0215303	-0.107387	-0.0148735	-0.00202053	-0.0436325	-0.0516206	0.000166553	-0.0521957	-0.140219	0.0115252	-0.031327	-0.0405363	-0.0134167	-0.044919	-0.0153533	0.00105197	0.0137786	0.000310402	-0.10151	0.02668	0.0294637	-0.0055443	-0.0395349	-0.0656858	0.00388952	0.0306158	-0.046172
c-IAP2	-0.113242	-0.0482692	0.0233293	0.0478829	-0.133961	-0.101405	-0.0833598	-0.10148	-0.116456	0.029261	-0.106685	-0.0676828	0.024425	-0.120371	0.188571	-0.0745133	-0.0905954	0.359446	0.00686018	0.645501	0.043011	-0.109379	0.0159074	-0.0966365	0.108307	-0.0111936	-0.0697532	0.105523	-0.0689047	0.235173	-0.0586379	-0.178292	-0.0274749	-0.12506	-0.0750147	-0.177448
c-Jun_pS73	0.00831395	0.0975775	0.0376207	0.193979	-0.016078	0.00790508	0.0933211	0.122937	0.041221	0.10976	0.0600188	0.0449013	0.028674	0.0270226	0.123839	0.0686487	0.033506	0.139078	-0.0720731	0.302994	-0.0137717	-0.0457015	0.0689345	0.0392675	0.170714	0.000428026	0.0290484	0.165571	0.0660395	0.177875	0.0768129	0.0395332	0	-0.0158529	0.0299253	-0.0258926
c-Kit	-0.0135382	-0.0297438	0.0406584	0.104816	-0.011185	-0.0091018	0.0202816	0.021095	-0.0783278	0.0769629	0.0407649	0.0512367	0.0559729	0.0123947	0.103297	0.012854	0.0294383	0.132461	0.0374613	0.137747	-0.0152044	0.0130317	-0.0255633	-0.0713273	0.096953	-0.00166931	-0.0315323	-0.00257144	-0.0575648	0.135738	0.047629	-0.0216251	0.0662631	-0.00514803	0.0197873	-0.0341842
c-Myc	0.0530448	-0.00958136	-0.239651	-0.128816	-0.119935	0.177107	0.0599474	0.322686	0.0855001	0.394549	0.175498	0.0938007	0.129529	-0.112041	-0.005616	0.175415	0.0424465	0.117308	0.00814379	-0.59037	0.0591954	0.196197	0.170454	0.122088	-0.0619848	0.237962	-0.00673884	-0.280621	-0.361368	-0.318143	-0.279254	0.13956	-0.618934	-0.407476	-0.486723	-0.400867
C-Raf	-0.0445474	0.0315863	-0.0508778	0.141094	-0.0164787	-0.0516738	-0.0414559	0.00819067	-0.0430867	0.0892792	-0.0406459	-0.0226679	-0.0103844	-0.0494495	0.0702363	-0.0163714	-0.0647258	0.064158	-0.024943	0.0716089	0.00376787	-0.0241205	0.000704853	-0.0370738	0.0330392	-0.0393846	-0.0278295	0.0190117	-0.064352	-0.0607206	-0.0593478	-0.0426573	0.0378962	-0.0863076	0.194811	-0.0277047
C-Raf_pS338	0.0643439	0.279197	0.010231	0.102887	0.0970495	0.130047	0.192993	0.37748	0.20814	-0.0041688	0.300692	-0.060001	-0.133317	-0.11631	-0.59061	-0.0785507	0.0114762	0.265448	0.21242	-0.267273	0.244124	0.151058	0.155637	0.0413521	-0.463535	0.109333	-0.51024	-0.726478	-0.410476	-0.723139	-0.538647	0.0634602	0.544631	0.143345	0.445476	0.295018
Caspase-3	0.0196917	0.117579	-0.0465556	0.108702	-0.00333119	0.0540631	0.0348777	0.0952998	-0.0246202	0.0573226	-0.0149848	-0.0354054	0.0741953	-0.012495	0.0601255	0.0180434	-0.0381499	0.0414869	-0.0510206	0.266228	-0.00180137	-0.0342575	0.0333298	-0.0163057	0.0885265	-0.0203746	0.0605314	0.150856	0.063262	0.311286	0.0720122	-0.0267226	-0.00704151	0	0.0240059	-0.0492495
Caspase-7-cleaved	0.0177623	0.0249627	-0.0294499	-0.0803317	-0.0287017	-0.0148799	-0.0559966	0.00731777	-0.0115028	-0.0998228	-0.0325735	0.00394155	0.0327921	-0.0147383	0.0388696	-0.0145335	0.00633855	-0.0268252	-0.115503	0.874169	-0.0364807	-0.0592688	-0.0806701	-0.00723729	-0.0057889	-0.0486559	0.0195132	0.625232	0.0764569	1.10692	0.126904	-0.0401738	-0.0638678	-0.00744397	-0.11411	-0.0487129
Caspase-8	0.0432954	0.0735949	-0.0122887	-0.0339557	0.0152668	0.0664848	0.0392477	0.0139138	0.00264825	0.0195935	-0.00139812	0.0191543	0.0486844	0.000492452	-0.0030191	-0.0101118	0.0027476	0.313152	-0.0316876	0.448532	0.0930983	0.00011935	0.0498025	0.0180715	0.122279	-0.0275135	0.127527	0.113581	0.0498712	0.129409	0.0522648	0.0147789	0.0155739	-0.0175737	-0.0142207	-0.0134143
Caveolin-1	-0.0104167	0.179086	-0.0903457	0.661587	-0.0479326	-0.299782	-0.0513488	0.54749	-0.204755	1.15285	0.00817474	0.0402499	0.372884	-0.0328358	0.974295	0.0638371	-0.098036	-0.0045025	-0.0367261	0.0690358	-0.0397471	-0.0408434	0.0190724	0.0135838	0.0396573	-0.104807	-0.168055	0.209746	-0.355895	-0.167402	-0.135807	-0.0696687	-0.00485207	-0.043888	0.460113	0.00590156
CD134	0.0793319	-0.0378123	-0.00113274	-0.0239951	-0.0135055	0.0987738	0.0708534	0.0319379	0.0942366	-0.0936534	0.00914041	0.0250854	0.0146191	0.0393972	-0.0249593	0.0529449	0.0468794	-0.141892	-0.017073	-0.00699876	-0.0044592	-0.0192895	-0.0150297	0.0707067	-0.0682654	-0.0652377	0.153436	0.0347428	0.207775	0.205817	0.210626	0.0690323	-0.132883	0.0554037	-0.123485	-0.0359522
CD171	0.16416	-0.332916	0.12574	-0.490903	-0.00189761	0.244589	0.156131	-0.0706991	0.088189	-0.414328	0.0188452	0.195684	-0.180468	0.134428	-0.526628	0.0809989	0.182839	-0.784079	0.0629071	-1.20364	-0.0494981	0.172045	-0.566223	0.17837	-1.21831	0.038925	0.460466	-0.25028	0.486069	-0.803798	0.419048	0.129983	0.813352	0.129252	0.942268	0.0283978
CD20	0.000981604	0.00646549	-0.0468581	-0.0225955	0.00527291	0.0190623	0.0294128	0.0299155	0.00589724	-0.019542	0	0.0933972	0.0191657	0.00839566	0.0129825	0.00373345	-0.0151932	-0.0698434	-0.0924901	0.018905	0.0585334	0.0149399	-0.0922787	0.0517076	-0.0233472	0.00176948	0.0408868	0.0321004	0.0620815	0.137744	0.0411514	0.017028	-0.0525161	0.0413404	0.0433812	-0.00825293
CD29	0.074938	-0.129429	0.0567778	-0.0538547	-0.0249349	0.055032	0.095055	0.0876306	0.0645575	0.0363111	0.0326548	0.0865634	-0.0960456	0.0482602	-0.00127802	0.021442	0.0788152	-0.0580037	0.00567611	-0.0274966	0.00707616	0.023515	-0.062708	0.0917688	-0.0261563	0.0014329	0.0448008	0.0353268	0.0114421	0.110204	0.0463084	0.138924	0.0901904	0.060328	0.137801	0.0264904
CD44	-0.0477333	-0.269928	0.0556496	-0.0269235	0.0190829	-0.0359524	0.0306902	-0.0639675	-0.0107601	0.0184736	-0.0401439	0.0484198	-0.191462	-0.0288757	-0.111436	0.0060932	0.0538201	-0.00779488	0.00735456	-0.138458	0.0182442	-0.00768616	-0.00837545	-0.0619618	0.303903	0.00457365	-0.113881	-0.181221	-0.0233646	0.0459824	-0.0995347	-0.0462969	0.298657	0.0482477	0.140934	-0.0139541
CD45	0.0400756	0.106714	0.00548961	-0.0352566	0.00175135	0.0345242	0.0513222	-0.0974976	0.0276153	-0.0212112	0.0153076	0.024955	0.0180185	0.0726401	0.0512248	0.0375198	0.00361628	-0.0298389	-0.0610537	0.10517	0.0552853	0.0303162	0.0107364	0.0563471	0.0573146	-0.116075	-0.0022684	0.0416288	0.0563362	0.224224	-0.0162	0.0281764	-0.0394236	0.0702919	-0.0363179	-0.0274953
CD49b	0.0300613	0.0603253	0.0440504	0.00434944	0.248379	-0.0325985	-0.0835986	-0.00943278	-0.0625021	-0.0943291	-0.0237835	0.0204736	-0.109349	-0.0145253	-0.209153	-0.147309	-0.00377065	-0.136975	0.0241786	-0.202478	0.0274802	-0.00265549	0.0675036	-0.0130762	-0.0344167	-0.0406685	-0.0197101	-0.35372	-0.0436532	-0.217914	-0.21968	0.00905915	0.681181	0.0945139	0.449309	0.349707
Cdc2_pY15	0.129237	-0.101601	0.079603	-0.226563	0.0268665	-0.0760263	0.0327609	0.160636	0.0653864	0.166368	0.0321214	0.118513	-0.0632028	0.0849948	-0.450047	0.0260781	0.129388	0.114877	0.110134	-0.387226	0.00425783	0.163577	0.146023	0.0885999	-0.480357	0.018832	0.0443762	-0.588464	0.0432679	-0.569415	-0.0463939	0.163512	-0.318438	0.132484	-0.121778	0.149831
cdc25C	-0.0453226	0.0009263	-0.0171491	0.0904879	0.065036	-0.0481634	-0.0302255	0.236553	-0.0404024	0.342059	-0.0324609	-0.0025839	0.0598967	0.0273149	-0.271915	0.112629	0.0138615	0.00777955	-0.00449595	0.0666761	-0.0559284	-0.00401344	0.316944	0.0509978	0.0242954	0.165813	-0.00048284	-0.437767	-0.0283894	-1.55903	0.192736	-0.0255967	-0.195245	0.0421223	-0.0207695	0.110565
CDK1	-0.125085	0.0248716	0.044117	-0.114631	-0.0178932	-0.152563	-0.152627	0.64933	0.107486	0.570848	0.134846	-0.0667522	-0.0739865	0.172671	-0.746943	0.115676	-0.126573	0.17401	0.0964323	-0.594716	0.171302	-0.00606911	0.078179	0.246754	-0.940569	0.18605	-0.0679429	-1.98771	0.174996	-3.04307	-0.0744447	0.0116429	-0.535685	0.0825729	0.100912	-0.00270425
Chk1	0.10007	-0.00584925	0.0956003	-0.0141336	0.0619225	0.0705229	-0.138342	0.209008	0.103743	0.31079	0.119413	0.151417	-0.0629661	0.115889	-0.533961	5.97889e-05	0.0636776	0.228012	0.108042	-0.548121	0.0341879	0.104217	0.276431	0.137742	-0.490866	0.095605	0.0641195	-0.720715	0.046346	-1.06535	0.0103451	0.175716	-0.129623	0.15052	-0.100687	0.219683
Chk1_pS296	0.0264042	-0.0598363	0.0425907	-0.109558	-0.0185858	0.0335493	0.0630321	0.0931744	0.0795278	-0.0266057	-0.0225093	0.0410435	-0.0689866	0.0506923	-0.114624	0.0137801	0.0599891	-0.144252	0.0349394	-0.0320776	-0.027113	0.0126468	-0.0679734	0.0794167	0.00396175	-0.000887363	0.0624954	-0.0174783	0.0735371	0.144277	0.0713136	0.0253628	-0.0801842	0.0723727	-0.0852887	-0.0343043
Chk2	0.00616858	-0.17907	0.0512866	0	0.0159397	0.0115463	-0.0192223	-0.0273847	-0.0257843	0.0681426	-0.000186103	0.0434694	-0.0553421	0.0599407	-0.00021653	-0.0830777	0.0598646	0.013021	0.0399907	0.165119	-0.0152997	0.0769384	0.0327087	-0.0228512	0.0797314	0.00964686	-0.0446799	-0.0849854	0.0483628	-0.204071	0.0155158	0.0262759	-0.136761	0.034717	-0.229841	-0.0329982
Chk2_pT68	0.064876	0.111934	0.0587419	0.16754	0.105624	-0.17302	0.0671859	0.0436308	-0.0265212	0.00194225	0.0226118	-0.0571914	-0.195699	-0.135997	-0.331661	-0.171282	0.0315257	-0.0158931	0.0478759	-0.107848	0.14201	0.00982423	0.139626	-0.0355751	0.0675183	0.0201632	-0.316703	-0.502956	-0.324134	-0.18323	-0.27404	0.10889	0.869512	0.287563	0.598911	0.626345
Claudin-7	-0.170393	-0.153971	0.0150831	-0.149799	-0.0141204	-0.197509	-0.10804	-0.184116	0.0589336	-0.0422336	0.0904214	-0.119476	0.444294	0.0930503	1.0746	0.0825611	-0.259845	-0.36988	-0.0882062	-0.484712	0.0469112	-0.104483	-0.352796	-0.0319328	-0.190028	0.00961778	-0.104549	0.694056	0.0806718	0.511206	0.161149	-0.226457	-0.362568	-0.100839	-0.754481	-0.0277425
COG3	-0.0235482	-0.0416688	-0.0896592	0.0279138	0.00122265	-0.0317554	-0.0759449	-0.0707645	-0.11402	-0.0498116	-0.0605632	-0.0523217	-0.00138854	-0.115174	-0.0291379	-0.095417	-0.0269301	-0.0853762	-0.0471086	0.0788286	-0.03394	-0.0564001	-0.114883	-0.0877847	-0.098126	-0.00382642	0.00137668	-0.0455365	-0.0344888	-0.00651297	-0.0149626	-0.0841715	0.0958192	-0.0770583	0.149797	0.00854954
Collagen-VI	0.1941	-0.00586264	0.0945726	-0.0911825	-0.0325876	-0.202312	0.0363537	-0.318982	0.130055	0.110934	-0.0913763	0.0738353	0.0563894	0.171702	0.278403	0.254791	0.0569617	-0.31513	0.0211191	0.210566	0.0729875	-0.110159	0.066133	0.147738	0.431668	-0.182763	-0.498538	-0.163829	-0.673495	-0.281348	-0.4989	0.0804472	-0.365242	0.0691555	0.54802	-0.108654
Connexin-43	0.0250738	0.0588826	-0.0266768	0.0370012	-0.120521	0.075088	0.0680563	-0.10237	-0.168752	-0.195606	-0.0369327	-0.072565	-0.110245	-0.0340431	0.0363684	0.0558336	-0.111132	-0.296622	0.0763891	-0.271601	0.0345279	-0.0990032	0.258773	0.0149199	2.95548	0.00653988	0.0319961	0.196178	0.116514	0.502572	0.249188	-0.0213204	-0.158938	-0.0306928	-0.297777	-0.0961823
Cox-IV	-0.124707	-0.20945	-5.69432e-05	-0.10432	-0.0667815	-0.0880609	-0.144481	-0.150921	-0.18914	-0.144204	-0.0169917	0.11629	0.07685	-0.0322289	0.0969898	0.0221612	-0.106926	-0.220077	0	-0.155725	-0.0128965	-0.0458972	-0.150457	-0.0929435	-0.217585	-0.038877	-0.0415907	0.270404	-0.133889	0.130169	-0.067585	-0.095346	-0.356738	-0.0483151	-0.205242	-0.0458312
Cox2	0	-0.0532636	-0.073443	-0.0760343	-0.00678171	-0.077793	-0.0776642	-0.100361	-0.0645933	-0.160474	-0.098047	-0.0351696	-0.107881	-0.0374068	-0.159668	-0.0740154	-0.0872212	0.184423	0.025459	0.0150288	0.161357	-0.103599	-0.0421926	-0.0543701	-0.123845	-0.054792	-0.0362894	-0.162002	-0.0371314	0.140695	-0.0757074	-0.109772	0.32294	-0.0537043	0.354922	0.013118
Creb	-0.00357295	-0.0796493	-0.0778668	-0.0785829	-0.0355816	-0.000312291	-0.0441979	-0.0413701	-0.0476569	-0.104313	-0.0481004	-0.0423653	-0.098995	-0.0365267	-0.0385381	0.00944752	-0.0155707	-0.145205	-0.0964717	-0.019598	-0.0118073	-0.0909354	-0.108924	-0.0113691	-0.0797019	0.0219279	0.0163486	0.0687205	0.107615	0.101142	0.122545	-0.0323691	-0.172956	-0.0216728	-0.0141644	-0.00832761
Cyclin-B1	-0.119934	-0.0311098	0.144886	0.019569	0.0858845	-0.304136	-0.194408	0.619577	0.151398	0.639529	0.139722	-0.0125182	-0.0605105	0.120873	-0.806327	0.118536	-0.0511761	0.4124	0.257766	-0.619958	0.154569	0.0831625	0.261825	0.141347	-0.684157	0.082075	-0.147839	-2.29486	-0.0779778	-4.01567	-0.0988896	0.104163	-0.440758	0.213942	0.132342	0.32972
Cyclin-D1	-0.0670532	-0.242175	0.0136515	-0.130205	-0.0518944	-0.0158658	-0.084769	-0.255447	-0.0876823	-0.35157	-0.0984283	0.00167058	-0.2008	-0.10341	-0.267914	-0.15228	0.00905236	-0.137061	-0.00596607	-0.104405	-0.00944071	-0.0456269	-0.217468	-0.15333	-0.136334	-0.00832345	0.0372829	0.188267	-0.0146079	0.400009	0.088142	-0.0427913	-0.0332513	0.000105048	-0.11965	-0.0718315
Cyclin-D3	0.0869045	0.107448	0.0358356	0.137874	0.0793004	0.120997	0.030761	-0.0168002	-0.0113941	-0.0777708	0.0362253	0.0779705	-0.238709	-0.0601687	-0.452756	-0.082248	0.102233	0.169917	0.102288	-0.81947	0.246047	0.189019	-0.127647	-0.0126365	-0.527703	0.0269587	0.0399285	-0.58639	-0.134368	-0.677028	-0.184101	0.10183	0.637917	0.0831884	0.404569	0.293552
Cyclin-E1	0.0329147	-0.0150556	0.0791788	0.000585331	0.0863909	0.0743171	0.0300318	-0.132308	0.0379165	-0.135903	0.0323853	-0.0706411	0.0364462	0.0584708	0.00251428	0.000300052	-0.0519966	-0.163072	0.0391376	-0.242059	-0.031447	0.0386194	-0.179033	0.0583704	-0.160047	-0.0369289	0.143335	0.010736	0.167529	-0.0354298	-0.0453476	-0.0674659	0.210715	0.0435295	0.0963543	0.0144924
Cyclophilin-F	-0.161458	0.01831	-0.0451954	-0.0509782	-0.049817	-0.201456	-0.158858	0.163228	-0.0974994	0.086072	-0.134499	-0.124107	0.230038	-0.0494834	0.158675	-0.035285	-0.054676	0.284474	-0.0667812	0.641517	0.0386877	-0.0523708	0.214975	-0.0476163	0.276732	0.0395283	-0.0856679	0.193586	-0.0693591	0.145528	0.123022	-0.169579	-0.11921	-0.168524	-0.156505	0.0474534
D-a-Tubulin	0.0760509	-0.078915	0.0569604	-0.229351	0.0618061	0.267669	-0.0292758	-0.0868192	0.071763	-0.398816	0.0278603	0.0976663	0.00777389	0.076204	-0.0999626	0.00831169	0.037617	-0.141179	-0.0199811	-0.118573	0.0271745	-0.0733292	-0.103049	-0.0950648	-0.232085	-0.0465149	0.204144	0.3099	0.22219	0.371007	0.203089	-0.040704	-0.0925155	-0.00781494	-0.301237	-0.118421
DJ1	-0.0431362	0.00710393	-0.0664489	0.0250273	-0.0261793	-0.0255553	-0.0917288	-0.089227	-0.00240427	-0.0543373	-0.0257017	-0.0182584	0.0815362	-0.0553905	0.213299	0.0497951	-0.0960904	-0.104639	-0.074465	0.0535361	-0.0218593	-0.045194	-0.0515841	-0.0765204	0.0132703	-0.0224641	-0.0387239	0.216186	-0.0373482	0.156673	0.0156843	-0.117687	-0.0695188	-0.0768951	-0.0544322	-0.0743268
DM-Histone-H3	-0.0107105	-0.00778066	-0.0368348	-0.111889	0.022079	-0.0444652	-0.0262904	-0.0771651	0.0200816	-0.104859	0.0249893	-0.0613772	-0.0213872	-0.0136157	-0.0898014	0.0663642	-0.068339	-0.111329	-0.0603895	0.0455891	-0.0176946	-0.0553259	-0.0981478	-0.0262088	-0.0869668	0.0180401	-0.0190619	0.224976	-0.00382109	0.627043	0.0555891	0.00590882	-0.0845022	-0.0515685	-0.173341	-0.0547307
DM-K9-Histone-H3	-0.0278443	-0.046837	-0.024275	0.014693	0.00776344	-0.0683215	-0.0508139	-0.044531	-0.053383	-0.0320865	-0.0662882	-0.0381986	-0.00753454	-0.00931061	-0.0447151	-0.0119649	-0.0646008	-0.0341537	-0.0470176	0.0911613	-0.0187846	-0.0447221	-0.0454692	-0.0552488	-0.0136969	-0.00385837	-0.0597513	0.0865667	-0.0247382	0.329276	-0.0269645	-0.0423373	-0.056252	-0.0444802	-0.0804288	-0.0481589
DUSP4	0.208869	0.164285	0.235975	-0.0707139	0.240807	0.080616	0.126935	0.25692	0.220703	-0.0115876	0.429745	0.168188	-0.845675	-0.735027	-1.8631	-0.393879	0.164864	0.167955	0.253793	-1.00057	0.231981	0.228328	-0.340206	-0.454932	-2.3706	-0.108839	-0.101107	-2.92829	-1.74465	-2.65376	-1.8872	0.254289	1.02457	0.561652	0.639541	0.841262
E-Cadherin	0.0271108	0.220565	0.0193074	0.140526	0.0254214	0.138395	0.0518827	-0.0687024	0.0558688	-0.0809213	0.0374961	0.0865817	0.220773	0.0118208	0.439093	0.0175539	0.0107659	-0.247166	0.00428087	-0.630566	-0.00222359	0.0088278	-0.205227	0.0459005	0.0396121	-0.02118	0.19626	0.368708	0.164369	0.156577	0.160289	0.0134214	0.216623	-0.00996712	0.109357	0.0587317
E2F1	-0.00710911	0.0428316	0.000861218	-0.116622	0.0133527	0.0209112	0.0064641	-0.0282343	0.0163108	-0.099011	0.0178428	-0.00146775	0.0148593	0.0244784	-0.11713	0.0268971	0.0223438	-0.0233819	-0.0342079	-0.0168976	0.00589725	0.0144522	0.0380803	0.0743424	-0.0089462	-0.0135781	0.0980406	0.0209951	0.0817998	0.0387302	0.0704289	0.00423258	0.0347975	0.0524855	-0.0510635	-0.00964954
eEF2	-0.144846	0.0379744	-0.0184449	0.297845	-0.0443717	-0.126351	-0.104184	0.147096	-0.143611	0.174757	-0.0365827	-0.0422099	-0.031149	-0.120813	0.0453473	-0.0775704	-0.141229	0.221526	-0.0402586	0.125197	0.00399238	-0.0542779	0.0949153	-0.0668994	0.0563795	0.000859664	-0.0511809	-0.278118	-0.0609168	-0.384147	-0.210299	-0.142411	0.153788	-0.0743362	0.352062	0.016497
eEF2K	-0.0739983	-0.0311048	-0.021736	0.00586478	-0.0662723	-0.0548418	-0.0699861	-0.017563	-0.0585884	0.11007	-0.0904312	0.0198034	0.229934	-0.00235609	0.446694	0.0387784	-0.0539605	0.208562	-0.0365474	0.306586	0.00119489	-0.0618563	0.222009	-0.071058	0.363366	0.0745374	0.0348242	0.226422	-0.0127902	-0.0904354	0.0624178	-0.0928507	-0.2052	-0.115092	-0.0157779	-0.103796
EGFR	-0.103355	0.0390051	-0.184409	-0.0633112	-0.119697	0.0391233	-0.0871035	-0.188559	-0.182952	-0.347042	-0.167746	0.118911	0.591161	0.248368	0.929644	0.384616	-0.155759	-0.707036	-0.238024	-0.857238	-0.365862	0.120063	0.572575	0.225618	0.638503	0.361809	0.0775888	0.295526	0.182848	0.0946806	0.331749	-0.0674064	-0.262438	-0.184045	-0.356843	-0.143534
EGFR_pY1173	0.150316	0.0139549	-0.0276196	0.0467933	0.0197291	-0.0219754	0.181081	-0.0151236	0.0311668	-0.0377288	0.034615	-0.0732282	-0.189743	-0.0629311	-0.104562	-0.121968	0.15795	-0.0564593	0.0249884	-0.0287824	-0.00925547	-0.0547054	-0.138485	-0.104469	-0.0685434	-0.0861479	-0.0346962	-0.156361	-0.126411	-0.113092	-0.0853126	0.149176	-0.0613618	0.01786	-0.152658	0.0439599
eIF4E	-0.0256968	0.0588656	-0.0113154	0.144673	-0.005459	-0.0245322	0.00270982	0.19586	-0.0103487	0.0610601	-0.0163836	0.0505983	0.0632145	0.0303505	0.117014	0.0353909	-0.00724357	0.0273706	-0.0369107	-0.00857846	-0.0198896	-0.00347626	0.126311	-0.0343577	-0.00489257	0.062365	0.0340301	0.109543	-0.0338535	-0.0521519	-0.01937	0.00277402	-0.0627006	-0.0511665	0.0176397	0.0498732
eIF4E_pS209	0.0667473	0.00559738	-0.0383925	0.0057698	-0.0273919	-0.0599163	0.0632391	-0.0357763	0.00670539	-0.0572565	0.00419466	0.068479	-0.0252506	-0.0680686	-0.0659401	-0.0723079	0.100843	0.0277537	0.0592742	0.00828547	0.00781489	0.148685	-0.0793567	-0.0915867	-0.298069	-0.0610081	-0.0345815	-0.141461	-0.0616728	-0.262039	-0.00994332	0.0918659	-0.108379	-0.057356	-0.145723	-0.038812
eIF4G	-0.135428	0.288721	-0.0469008	0.243736	-0.0403046	-0.128026	-0.118305	0.356238	-0.0536077	0.372687	0.00980113	-0.0618425	0.0581343	-0.00453991	0.227075	0.00402875	-0.235707	0.345803	-0.022005	0.159367	-0.00550725	-0.0664894	0.24453	0.00435831	0.178799	0.0445157	0.0191358	-0.166095	0.00540558	-0.473625	-0.187732	-0.0189096	0.120692	-0.0591583	0.194939	0.00269107
Elk1_pS383	0.118081	-0.0442412	0.0190931	-0.0269688	-0.0707475	0.0526222	0.0362278	0.0186584	0.0558464	-0.047528	0.0600959	0.0267646	-0.0691806	0.0576694	-0.0728164	0.0244005	0.0622891	-0.125077	0.0671963	-0.0124509	0.0643161	0.0157448	-0.0273412	0.0685283	0.0164442	-0.0515183	-0.0453068	-0.0365492	0.0748126	-0.0428057	0.00432067	0.0340836	-0.119105	0.0416596	-0.0314813	-0.00546842
EMA	0.102437	-0.900716	0.0105942	-1.57813	0.00523221	-0.0586056	0.0721273	-0.815399	-0.000950258	-0.88121	0.0786644	0.0739708	-0.02837	-0.127459	0.647229	-0.0457823	0.158929	1.45468	0.202976	1.35955	0.756012	0.012625	1.01407	0.0639885	1.36527	0.579315	0.025943	0.339947	-0.157966	0.647883	0.00550084	0.110233	-1.01975	0.00887669	-0.925591	0.0650827
ENY2	-0.0453826	-0.0657339	0.0233873	-0.190491	0.0781529	0.137465	0.042141	-0.0222972	-0.00141947	-0.0894989	0.00234192	0.10007	0.0327747	0.00188265	-0.0907499	-0.0210951	0.0271108	-0.0412929	0.0479454	-0.339234	0.00544247	0.0534073	0.0100044	0.0418725	-0.133605	0.00178202	0.198542	0.164081	0.223825	0.0846609	0.117519	0.0128342	-0.132037	-0.0692894	-0.364525	0.037467
ER	0.0264076	-0.0365586	-0.00860069	-0.029164	-0.00177287	0.0636451	0.00147072	-0.0438697	-0.0259473	-0.11989	-0.00978511	-0.0106495	-0.0512167	0.00344788	-0.143864	-0.0546883	-0.0024797	-0.152994	-0.0402454	-0.0263726	0.00715764	-0.0190542	-0.0319062	0.00639311	-0.0924741	-0.0378662	0.116512	0.0518229	0.139042	0.209503	0.112475	-0.0253319	-0.0882718	-0.0272291	-0.132848	-0.0608669
ER-a_pS118	0.105138	-0.0776712	0.0320081	0.019108	0.0427235	0.0522184	0.0534725	0.00730555	0.0433212	0.0515639	0.0309704	0.0767098	-0.0235179	0.0528314	-0.0485092	0.00658462	0.0871649	-0.00288328	0.00549298	0.0985764	0.0145425	0.0653143	0.0427749	0.0277683	0.0316665	-0.0382063	-0.0389032	0.00221868	0.142593	0.0451445	0.141059	0.0839347	-0.0779529	0.0462326	-0.0854282	-0.00285685
ERCC1	0.0102541	0.0461279	0.0350571	-0.0824307	0.0481632	0.0455476	-0.0424127	0.0396207	0.0181565	-0.128555	0.0839656	0.0194166	-0.145064	0.00920583	-0.124123	-0.0731196	0.0303621	0.100821	0.0440924	-0.0498002	0.072609	0.0378896	-0.0361082	0.000219099	-0.166682	-0.0161864	-0.038643	-0.136408	0.0211641	-0.111756	-0.022221	0.028274	0.0399177	0.0539378	-0.179939	0.0826644
ERCC5	-0.117858	0.0558114	-0.0303613	0.00897208	0.0251012	-0.127848	-0.114051	0.0177356	-0.106949	0.000252313	-0.0223943	-0.0909126	-0.0479688	-0.0681991	0.00887022	-0.000311462	-0.104657	0.00616673	0.0136275	0.0171205	0	-0.0830269	0.0085317	-0.0430368	-0.0208282	0.0214492	-0.00487426	-0.0308469	-0.0775832	-0.297613	-0.0442198	-0.128966	-0.00383225	-0.146962	-0.0564169	-0.0261797
Ets-1	0.0130043	-0.126981	-0.0308871	-0.0539465	-0.00394179	-0.0158941	0.00795043	-0.0662567	-0.0524658	-0.0467333	0.00318326	0.0368385	-0.196294	0.0130131	-0.100833	-0.0127644	0.0338991	0.135016	-0.0178001	0.0738204	0.0361665	0.0246086	-0.0681399	-0.034192	-0.0379087	-0.0247285	0.101369	-0.00782023	-0.0112536	0.0345893	0.0228061	0.0309656	0.129404	0.0518905	-0.0765293	0.022981
FAK	-0.045959	-0.106866	0.0203246	0.183158	0.044147	-0.0220343	-0.0627574	-0.101033	-0.113213	-0.0427333	-0.0322637	-0.0735282	-0.075057	0.0529611	-0.0420078	-0.0208463	0.00865222	0.0190635	0.0615484	0.255132	-0.0461263	0.0284964	-0.203202	-0.153016	-0.0451009	-0.0623247	-0.0940987	-0.0349063	-0.0871507	-0.0355601	-0.0727372	-0.117023	0.0323628	-0.0452662	0.179989	-0.0759204
FAK_pY397	-0.312719	-0.295844	-0.156748	0.664536	-0.147433	0.58788	0.185951	0.177647	0.219374	0.4511	0.288186	-0.125881	-0.0321521	0.0172358	0.308172	0.0420916	-0.325637	-0.590824	-0.31194	-0.185381	-0.559611	-0.142458	-0.347773	-0.212901	0.345576	-0.13264	0.150911	-0.217585	0.23107	0	0.233603	-0.571759	0.566254	-0.133376	1.08356	0.0760762
FASN	0.0753545	0.101344	0.0376544	0.18613	-0.0456425	0.0665742	0.0389421	0.115636	0.0209559	0.32422	-0.0104995	0.064107	-0.00728585	0.0701814	0.0989648	0.0306799	0.0438182	0.0878714	0.0170142	0.0846847	-0.0495393	0.0600022	0.0103749	0.0750538	0.146178	-0.00798543	0.136291	-0.190246	0.0467438	-0.31387	0.0498539	0.0258258	0.0686972	0.0194571	0.16344	0.0223683
FoxM1	-0.075077	-0.0473013	0.0138774	-0.104533	0.0235392	-0.165369	-0.0765096	0.300392	0.0358659	0.342501	0.0581256	-0.0613461	-0.00624875	0.0935168	-0.497613	0.125435	-0.0620272	0.13507	0.0617232	-0.365027	0.00152267	-0.0150554	0.113528	0.138239	-0.598705	0.0246481	-0.139709	-0.968983	0.0556747	-1.03171	0.0982589	0.0259343	-0.425906	0.0912494	-0.0818921	0.130774
FoxO3a	-0.00927505	0.130212	0.0192453	0.0272172	-0.00694268	0.0447865	0.0327246	-0.0334625	0.0209383	-0.0922698	-0.0127825	-0.00587017	0.0866386	0.0264116	0.0617619	0.0400164	0.0129555	-0.189013	-0.00768164	-0.0448606	-0.0267056	-0.0105236	-0.246108	0.0185193	-0.0759243	-0.0577207	0.0554522	0.214256	0.0949975	0.432614	0.101749	0.0471555	-0.097876	-0.016963	-0.0908829	-0.0959302
FoxO3a_pS318_S321	0.0235439	0.0114056	-0.0159901	0.126943	0.0155262	0.114065	0.07225	-0.00657144	0.0277442	0.02556	0.0355352	0.0831465	0.122098	0.068121	0.220084	0.0419387	0.0889096	-0.146302	-0.00281307	0.0719587	-0.0627943	0.0568662	-0.0929883	0.0144545	0.0602539	-0.0983879	-0.0358616	0.205713	0.0394725	0.240124	0.0706281	0.0928379	-0.0762324	-0.0123627	-0.0254895	-0.0127642
G6PD	0.039178	-0.0958772	0.00490997	-0.237672	0.00773657	0.0830513	0.0134552	-0.0949888	0.012879	-0.203854	0.0157177	0.00203516	0.00853819	0.00896247	-0.0855953	0.0295554	-0.0124823	-0.152093	-0.0188359	-0.000293975	-0.0103387	-0.107342	-0.0807067	0.00954357	-0.189695	-0.00174595	0.134573	0.0906144	0.164988	0.229795	0.131094	-0.00971436	-0.119736	0.0455662	-0.236562	-0.0291953
Gab2	-0.0342083	0	0.0279433	0.0431695	4.82297e-05	-0.0328761	-0.0660647	-0.0467461	-0.0433986	-0.235546	-0.0149736	-0.0277499	-0.0883889	-0.0666769	-0.0919179	0.0139451	-0.0635957	-0.135187	-0.100729	-0.0381454	-0.0497644	-0.0439913	-0.169654	-0.0700161	0.202475	-0.000469169	-0.0378748	0.0271734	-0.0304866	0.25441	0.072599	-0.11386	0.432082	-0.0229263	0.594285	-0.0496518
GATA3	-0.0471247	-0.0213368	0.0755246	0.0751537	0.0613271	0.0215025	-0.0219247	-0.0790518	-0.0247223	0.0103432	-0.0690173	-0.0260925	0.0423464	0.0599549	0.155751	0.0401306	-0.0672566	-0.0496176	0.00927966	0.201043	-0.0153138	-0.0179787	-0.123	-0.0111222	-0.0531768	-0.0953328	-0.0340619	0.0398931	-0.0187663	0.0951576	-0.0629522	-0.0550509	-0.125085	-0.0837144	-0.0142992	-0.0619321
GATA6	0.0458217	-0.0932309	0.0529573	-0.226044	-0.0396881	0.0838954	0.0775776	-0.0450622	0.0470916	-0.057406	0.0321549	0.0263759	-0.0259988	0.0626781	-0.0173364	0.0843074	0.0493087	-0.282572	0.0464115	-0.211694	0.00401215	-0.0349549	-0.099422	0.0637902	-0.0130347	-0.0167172	0.076949	0.0408476	0.167068	0.143829	0.089737	0.0721795	-0.135277	0.0925407	-0.0859387	0.0579764
GCLM	-0.0530978	-0.0462071	-0.0606833	-0.00964973	-0.00104858	-0.033514	-0.0451622	-0.093286	-0.0581796	-0.0517259	-0.0754788	-0.0172073	-0.00721325	-0.00200119	-0.0815873	-0.0713437	-0.103452	-0.0689689	-0.0635471	0.0742457	-0.0232285	-0.0438365	-0.0217358	-0.076507	-0.0382965	0.00690889	0.046832	0.0609873	-0.000773458	0.0950904	0.0239854	-0.046792	-0.0390148	-0.0743894	-0.0815337	-0.00812137
GCN5L2	0.0930565	-0.0594168	0.0932695	-0.0409515	-0.00890931	0.117302	0.108279	0.0912107	0.112036	0.113007	0.0312009	0.103822	0.0400998	0.106733	-0.0265445	0.0655206	0.0756121	0.0040845	0.0297345	0.00700397	0.0108354	0.0510049	0.120416	0.124432	0.171204	0.0421072	0.0836359	-0.112195	0.0856488	-0.137181	0.133101	0.159482	-0.293468	0.0992134	-0.323108	-0.0352981
Glutamate-D1-2	-0.0203073	-0.149527	-0.00285696	-0.0184139	0.00143707	0.0938927	-0.00683396	-0.0693599	-0.00135258	-0.0953418	-0.0272774	0.017277	0.0135271	-0.0265482	0.111108	-0.0716489	-0.0425444	-0.209472	-0.055108	-0.162557	-0.0646661	-0.0218214	-0.141045	-0.065573	-0.15382	-0.00226842	0.078353	0.199344	0.159953	0.615627	0.190527	-0.0393582	-0.297322	-0.0419794	-0.361542	-0.0527424
Glutaminase	-0.0209869	-0.058725	0.0198687	0.00822167	0.00111405	-0.00697079	-0.00684226	-0.031203	0.00193777	0.000142934	-0.0529891	0.0343524	-0.0248453	-0.0327508	0.00357651	-0.0305133	-0.00425828	-0.0409673	0.00137087	-0.0603116	-0.0259821	0.00619029	-0.0941319	-0.0070149	-0.0598453	-0.00450459	-0.00222651	-0.136639	-0.00432423	-0.132719	-0.0207427	0.00530955	0.122851	-0.000805839	0.155708	0.0247562
Granzyme-B	0.00805711	-0.0232677	0.0221002	0.108812	0.0186051	0.0123702	0.0240047	-0.0595689	-0.015021	0.0741151	-0.0251359	-0.0177064	0.034797	0.0196026	0.08522	0.0157492	0.0347321	0.00596724	-0.0815653	0.102805	-0.00712318	0.063313	0.0421788	0.0168215	0.161341	-0.00907476	0.0102651	-0.00102759	0.00391423	-0.016125	-0.0136027	-0.051133	-0.241084	0.0240709	-0.102076	-0.0126292
GSK-3a-b	-0.0513526	0.103767	-0.0729645	0.08326	0.0161711	-0.0703955	0.00392618	0.128622	-0.0526657	0.183205	0.00681804	-0.0232001	0.033285	0.0318985	0.0875357	0.0120714	-0.0436656	0.0149984	0.0193121	-0.0584977	-0.037449	-0.0195487	0.00254873	-0.00294236	0.0561155	-0.0648842	-0.00939877	-0.122724	-0.0267142	-0.253059	-0.109073	-0.0180878	0.156393	-0.0304654	0.31461	0.0655781
GSK-3a-b_pS21_S9	0.0934077	-0.00189718	0.0238011	0.189766	0.0294112	0.205457	0.15649	0.04019	0.169244	0.0940046	0.176147	-0.01923	-0.282257	-0.00242418	-0.178553	-0.106436	-0.0235996	-0.0432399	0.110613	-0.166804	0.170791	0.20395	-0.329248	0.0314243	-0.466694	-0.0903755	-0.532315	-0.274229	-0.185651	-0.323375	-0.26624	0.0607101	0.308062	0.0402485	0.405632	0.276933
Gys	-0.11966	0.317538	0.0751703	0.379432	0.0552331	-0.0942246	-0.208876	0.0500245	-0.171203	-0.0013357	-0.0219202	-0.148729	0.0181519	-0.131798	0.156586	-0.0130417	-0.195283	-0.0786118	0.0539346	0.184812	-0.0358514	-0.0814623	-0.518494	-0.11892	-0.0771149	-0.229101	-0.030136	0.0594742	-0.00616025	-0.270903	0.015035	-0.21769	-0.166122	-0.0698065	0.123644	-0.0130437
Gys_pS641	-0.0155921	0.245305	0.0954003	0.615688	0.159048	-0.0125448	-0.0716012	0.0926037	0.0359315	0.28598	0.0215931	-0.0475591	0.20689	0.122693	0.471643	0.104196	-0.109253	-0.0566893	-0.0890353	0.41582	-0.204613	-0.0761557	-0.446845	-0.0745245	0.102285	-0.418087	-0.0489948	0.185661	0.0680609	-0.0829569	0.11009	-0.0796006	-0.102632	0.00337562	0.346881	-0.0537447
H2AX_pS140	-0.00206287	-0.0947037	0.0250949	-0.17416	-0.0217088	-0.0358302	-0.0386976	-0.113022	-0.0517194	-0.0817583	-0.0345216	-0.0163087	-0.234254	0	-0.113501	-0.048146	0.0186382	0.0231236	0.00316892	0.1421	-0.0215763	0.0102803	-0.107852	-0.0431844	0.0371753	-0.00585539	-0.10392	0.0615117	-0.0728261	0.336156	-0.107377	-0.0377607	0.0544735	0.0119697	-0.177936	-0.0408083
HER2	0.0521857	-0.195791	-0.0950114	-0.417164	-0.130755	0.00787179	0.0241288	-0.209307	-0.1123	-0.352669	-0.0952928	-0.0691336	0.250828	0.0116712	0.451712	0.139752	-0.0829375	-0.297215	-0.0918325	-0.778638	0.00410797	0.0298919	0.191936	0.0765795	0.438879	0.12566	0.0731638	0.315462	0.117434	0.322299	0.178061	-0.0206785	-0.0481201	-0.098803	-0.142379	-0.00791332
HER2_pY1248	0.505817	0.36929	0.191638	0.266991	0.0946833	-0.023421	0.618397	0.146735	0.289465	0.0201072	0.193786	-0.358861	-0.554559	-0.515631	-0.506618	-0.529552	0.433766	-0.120251	0.175312	-0.653268	0.0230635	-0.434137	-0.398088	-0.380277	-0.405239	-0.379568	-0.504085	-0.71154	-0.510835	-0.609368	-0.53646	0.536809	-0.123361	0.211239	-0.140632	0.174999
HER3	0.136865	-0.212769	0.0880652	-0.559687	0.0219819	0.379597	0.121727	-0.323625	0.0606067	-0.801935	0.125934	0.163707	-0.0916301	0.0274321	-0.339922	0.0478151	0.110032	-0.327531	0.12873	-0.551423	0.0228103	0.111652	-0.327882	0.0488966	-0.397526	0.0527465	0.306492	0.59078	0.18213	0.873476	0.428843	0.175463	-0.185555	0.191277	-0.621552	0.0415058
HER3_pY1289	-0.0659821	0.127511	0.0221096	0.164446	-0.00754971	-0.0852003	-0.0828184	0.0136783	0.0152518	-0.00260877	-0.0312851	0.013989	0.0584103	0.0391146	0.170081	0.0301973	-0.0466719	0.308619	-0.0901128	0.324475	-0.00459336	-0.0695161	0.142818	0.0225201	0.245649	0.00568225	-0.0414366	0.0109689	-0.0492841	-0.096552	-0.0246569	-0.0507795	0.170863	-0.0761259	0.396385	-0.0251223
Heregulin	-0.145203	-0.0527921	-0.0539035	0.0635943	-0.0378583	-0.0850666	-0.118602	-0.00140205	-0.136181	0.0489512	0.0135389	-0.0286989	0.000625477	-0.0615498	-0.0243918	-0.0821906	-0.101053	-0.0466851	-0.035031	-0.127448	0.156455	-0.104936	0.0578751	-0.0647043	-0.0556069	0.0102804	0.000416416	-0.0436246	0.00364466	-0.0402972	-0.0309621	-0.0765446	-0.0663231	-0.125635	0.0165969	0.0264956
HES1	0.197948	-0.0289432	0.33736	0.0500507	0.20083	0.275153	0.19577	-0.0341298	0.0529978	0.0861838	0.0493401	0.174931	0.170612	-0.176177	0.141568	0.0329226	0.182536	-0.852274	-0.27785	-1.1029	-0.445955	0.249653	0.123108	0.0943898	0.222006	0.163429	-0.0575871	-0.323938	-0.348042	-0.458516	-0.198008	0.173265	-1.09033	-0.296997	-0.830901	-0.503639
Hexokinase-II	0.0412713	-0.102023	0.00101609	-0.153705	0.0190158	0.0359298	0.0369046	-0.042353	-0.0516885	-0.0081599	-0.0240788	0.0284515	-0.0905113	0.00596746	-0.11743	-0.00235367	0.0261893	-0.074828	0.0189509	-0.0617644	0.0108926	0.0200812	0.0633074	0.00319817	0.0235971	0.00528	0.161248	-0.0528624	0.129587	-0.0077114	0.0859733	0.0708076	-0.254908	0.045855	-0.261778	-0.091914
Hif-1-alpha	-0.145085	-0.00414486	0.0382749	-0.236481	-0.0341956	0.145258	-0.176499	0.0522289	0.102623	-0.226475	0.101434	-0.192701	-0.291019	-0.227281	-0.52525	-0.0770492	-0.0807714	0.225412	0.31844	-0.488729	0.574737	-0.0963049	1.25193	0.575032	0.888711	1.13892	-0.195634	-0.372665	-0.245913	-0.357177	-0.328855	-0.0364808	0.287996	0.143743	0.0768016	0.097922
Histone-H3	-0.169991	-0.131834	-0.197163	-0.387516	0.0732101	-0.279481	-0.193264	-0.234178	-0.126214	-0.324883	-0.0093246	-0.286957	-0.0643156	0.0238011	0.155138	0.126988	-0.117556	-0.252353	-0.0352103	0.114519	0.140414	-0.0656567	-0.250912	-0.0344239	-0.381882	0.02066	-0.0489256	0.607029	-0.141859	1.42081	-0.108188	0.143358	-0.317508	0.125473	-0.44544	0.0282577
HSP27	-0.01012	0.0695087	0.0544628	-0.088347	0.061095	0.0747468	0.0814369	-0.0530502	0.00678469	-0.232588	0.0264473	0.0198196	0.131811	0.0156772	0.13269	0.0138354	0.00660353	-0.0681723	0.0100566	-0.172895	0.00984226	-0.063245	-0.0918233	0.00280224	-0.115129	-0.012636	0.211294	0.383196	0.10765	0.449484	0.111364	-0.046686	0.0378002	-0.00220362	-0.201183	-0.0135371
HSP27_pS82	0.158168	0.112206	0.0882885	0.341479	0.150453	-0.319491	0.0501807	-0.370306	-0.137537	-0.659614	-0.111471	0.024499	0.148957	-0.194562	0.371567	-0.212053	0.171463	-0.385641	0.0322736	-0.594188	0.0249339	0.276563	-0.417663	-0.00632862	-0.463039	0.00382766	-0.274293	0.531562	-0.208144	0.562757	-0.171222	0.109022	0.611592	0.106709	0.18688	0.424359
HSP70	-0.0312218	-0.0747624	-0.0409462	0.057764	-0.0285602	-0.0492754	-0.102331	-0.0184333	-0.020647	0.0516344	-0.100084	-0.0551026	0.0256356	-0.0297321	0.0807776	-0.0199753	-0.0553515	-0.175093	-0.0572998	-0.112893	0.0256657	-0.0636401	-0.0796196	-0.0386788	-0.120059	0.0329539	0.0564612	0.0988408	-0.0440658	-0.0349645	0.0167268	-0.0518923	-0.159615	-0.0608497	-0.0862484	-0.00847967
IGF1R_pY1135_Y1136	0.0370412	0.022585	0.0667847	-0.0522363	0.0272245	0.116836	0.00905022	-0.000461336	-0.012544	-0.0744533	0.00712346	-0.045828	-0.0264119	0.0380429	-0.00363755	-0.0167598	0.0439107	0.105808	0.0318706	0.0591488	-0.019278	0.0159454	-0.0249954	0.0358201	-0.0321803	-0.0648425	0.0380332	0.0281633	0.0932857	0.24417	0.0204701	0.00327513	0.079073	0.0406677	-0.0301109	-0.0675399
IGFBP2	0.055819	-0.169863	-0.0626574	-0.268303	0.0403504	0.151938	0.0385986	0.00797407	0.0420863	-0.215693	0.0365046	0.000454222	-0.0683563	0.0173792	-0.132191	0.0511214	0.00490861	-0.319603	0.0359335	-0.442286	0.036513	-0.00379093	-0.222655	0.0755005	-0.411491	0.015617	0.271132	0.126021	0.354552	0.215188	0.322705	0.0682078	-0.241879	0.042632	-0.441852	-0.0261481
IGFRb	-0.0978278	-0.192263	-0.166843	0.00385067	-0.0587666	-0.118411	-0.126443	-0.0844182	-0.11458	-0.0927535	-0.13634	-0.051026	-0.105642	-0.086959	-0.16456	-0.101984	-0.0997959	0.0505963	-0.0457011	-0.0431602	-0.00617594	-0.0826879	0.637486	-0.0403641	0.948956	0.245559	-0.104983	-0.117556	-0.0624193	-0.136545	-0.110491	-0.15192	0.360205	-0.105494	0.299787	-0.0189425
INPP4b	0.026207	-0.148213	0.0484672	-0.016595	0.0219539	8.08414e-05	0.0656834	-0.103948	0.0223004	-0.162227	-0.0128289	0.0649952	-0.0629442	0.0127954	-0.0848038	0.006834	0.063519	-0.276074	0.0239635	-0.146412	-0.00921189	0.0263746	-0.243386	0.0810073	-0.190684	-0.0343005	-0.0382019	-0.0711969	-0.0317213	0.00219349	-0.0884423	0.0442696	0.455083	0.0864888	0.545502	0.00632201
IR-b	-0.103613	-0.00857204	-0.0734312	-0.0953508	-0.0435133	-0.0456721	-0.0914614	0.0433238	-0.0432701	0.0496123	-0.0052535	-0.100559	0.116416	-0.0184849	0.0646013	0.012841	-0.129747	-0.205955	-0.0856965	-0.195744	-0.0151914	-0.108543	0.218168	0	0.24786	0.0317687	0.044103	0.119518	0.135474	0.320015	0.189369	-0.079207	-0.0927621	-0.0971165	-0.0560077	-0.10099
IRF-1	-0.0949195	-0.145079	-0.0725093	-0.150676	-0.16577	-0.0343176	-0.0611934	-0.124051	-0.108598	-0.209662	-0.0959025	-0.0772144	-0.137559	-0.0750265	-0.0419451	-0.132295	-0.0543778	2.05295	1.88421	1.8406	1.95291	-0.0963338	-0.075978	0.10415	0.100254	-0.00117843	0.0167132	0.0865204	-0.0690146	0.0992912	-0.0707277	-0.0286661	-0.155785	-0.117682	-0.137291	-0.105328
IRS1	0.00404828	-0.0890396	-0.0197254	-0.106718	0.00251702	-0.0154959	-0.00415565	-0.0911802	-0.0214827	-0.0388638	-0.0413545	-0.00219967	-0.0328977	-0.00391293	-0.0907316	-0.00775532	-0.086799	-0.19021	-0.0198823	-0.0570153	-0.0818272	-0.00387464	-0.145003	-0.0203926	-0.136321	0.00120622	-0.00357215	-0.0340609	0.0431831	0.161637	0.0351207	-0.0344291	-0.155756	-0.038133	-0.133867	-0.120886
Jagged1	-0.061883	-0.179073	0.0270826	-0.177075	0.0202188	-0.00706703	-0.0320149	-0.154441	-0.0188549	-0.202231	-0.0268625	-0.0429559	-0.111538	-0.0873287	-0.101835	-0.0537624	-0.0320457	-0.120527	-0.0506132	-0.00543851	-0.00787039	-0.0401718	0.024919	-0.00286427	0.0793749	-0.00423634	-0.0340104	-0.152983	-0.0778047	0.00972626	-0.106763	-0.0731932	0.209676	0.131457	-0.0453239	0.17829
Jak2	0.012331	0.115486	-0.025883	0.213813	0.000538982	-0.0373516	-0.00551425	0.0634732	-0.0237083	0.134489	-0.0232079	0.0220002	0.0538886	0.0189315	0.175829	0.00338853	-0.0128581	0.7252	-0.0717739	0.864997	0.220359	-0.0127357	0.00223581	-0.0377869	0.0354856	-0.0602824	-0.0189732	0.103819	0.00985533	0.171247	0.040466	0.00284378	0.042456	-0.0495752	0.0740669	-0.0433737
JNK_pT183_Y185	0.0602309	0.0648511	0.00743683	0.0261404	-0.00320556	0.110482	0.102142	0.123331	0.0889472	0.0197059	0.0464066	0.0463801	-0.00891337	-0.0134361	0.0354411	-0.0102475	0.0201887	0	0.014529	0.0118503	-0.0237695	-0.0235118	-0.0850846	-0.0213256	-0.0169326	-0.0265862	0.00345745	0.0262424	0.0275843	0.14697	0.0326437	0.0247886	0.256115	0.0187124	0.228001	0.123111
JNK2	-0.0388219	-0.144728	-0.00726676	0.197481	0.00381714	-0.0372249	-0.0122025	-0.0985663	-0.164144	-0.116626	-0.077145	-0.00858644	-0.134626	-0.039438	-0.0345128	-0.0213845	0.0221364	-0.0794689	0.0193825	0.0700741	-0.050786	0.0266821	-0.134695	-0.131812	0.0262579	-0.0476937	-0.0625621	-0.162384	-0.0644224	-0.157818	-0.113052	-0.0992505	0.0332619	-0.0284803	0.0644934	-0.0142958
LC3A-B	-0.116507	-0.0628157	-0.0453578	0.0173795	0.041606	-0.0493701	-0.14929	-0.188196	-0.102664	-0.246643	-0.0658328	-0.0985352	-0.198511	-0.25159	-0.327466	-0.0974737	-0.18803	0.141309	0.00442302	-0.173593	0.122315	-0.0882758	-0.132472	-0.111369	-0.182293	0.068331	-0.122156	-0.277132	-0.157538	-0.236555	-0.116024	-0.212116	0.425217	-0.0350734	0.331361	0.0945558
Lck	0.0664275	-0.0630608	-0.104253	-0.0666514	0.00431184	-0.0126295	0.0182635	-0.0444487	-0.0127082	0.0865416	-0.00852307	0.0393699	-0.0066774	0.0146091	0.0192623	-0.0183906	0.000815424	0.035669	0.032384	0.317565	0.0334685	0.0159916	0.187545	0.0617761	0.421056	0.0267726	0.15269	-0.0662851	-0.0875375	0.0282495	0.0505208	0.0135707	-0.102597	-0.0411207	-0.234811	0.000643442
LDHA	-0.0605737	-0.0275307	-0.0374144	0.308838	-0.0181774	-0.0938599	-0.0778597	-0.121726	-0.0805042	0.0572357	-0.0772232	-0.0679677	-0.0771715	-0.0680067	0.249681	-0.0923932	-0.10817	0.153916	-0.0275517	0.282667	-0.0129249	-0.034398	0.285225	-0.0269807	0.760694	0.0197773	-0.134477	-0.274309	-0.149539	-0.221485	-0.172182	-0.108461	0.0463795	-0.0432912	0.263187	-0.0561665
LRP6_pS1490	0.082176	-0.067829	0.0913899	-0.135831	0.004956	0.0366389	0.0155828	0	0.0211096	-0.0647765	0.00912376	0.00467131	-0.0951977	0.0172951	-0.220244	-0.0181418	0.0930006	-0.184515	0.0618209	-0.147872	0.0581776	0.0136551	-0.158973	0.0343077	-0.096534	0.0148662	-0.0361076	-0.224761	0.00475815	0.0279119	-0.0638347	0.0631024	-0.0938264	0.0606199	-0.083633	-0.0386795
MAPK_pT202_Y204	0.0387584	-0.268989	-0.075728	-0.0708432	-0.0209248	0.567492	0.370764	0.118166	0.434267	-0.329794	0.369833	-0.0823647	-0.246378	-0.0548772	-0.313829	-0.152212	0.0973062	-0.288137	0.1354	-0.17261	0.192532	0.158384	-0.246472	0.030443	-0.34434	-0.0824743	-0.585869	-0.503922	-0.213415	-0.345043	-0.44197	0.129708	0.394476	0.124589	0.642308	0.270504
Mcl-1	-0.170087	0.0616596	0.152678	-0.303602	0.0948188	0.0181067	-0.203638	0.301617	0.10635	0.104321	0.21035	-0.104862	-0.00219867	-0.368924	-0.0133544	-0.14529	-0.130808	0.788888	0.588735	-0.542366	0.879227	-0.106678	0.507445	0.0106515	0.050235	0.309558	-0.138898	-0.436877	-0.471344	-0.229837	-0.424902	-0.09185	0.00080062	0.348379	-0.41452	0.405553
MCT4	-0.00956602	0.0166646	0.0166508	0.220205	-0.013727	-0.221042	-0.101594	-0.000604366	-0.0360404	0.350819	0.0205562	-0.085558	0.01743	-0.0542984	0.127625	0.0336881	-0.0711085	0.0181378	0.0982953	0.423542	-0.00412277	0.0104354	0.193861	0.043728	0.538649	-0.00209017	-0.176272	-0.217493	-0.21334	-0.355878	-0.0865124	-0.0572022	0.0694333	-0.0316997	0.171293	0.0316227
MDM2_pS166	0.0673378	0.151095	0.0316433	0.151565	0.0269835	-0.0942228	0.0391884	0.13059	0.0061821	0.102151	0.0176969	-0.0340405	-0.0377044	-0.102712	-0.068069	-0.0690444	0.102205	0.177438	0.0540755	-0.0429099	0.0877242	0.14641	0.140775	-0.0162598	-0.0400414	-0.0227327	-0.327246	-0.354226	-0.325604	-0.457201	-0.399745	0.123674	0.129651	0.0493537	0.214105	0.0892199
MEK1	-0.0556801	-0.137477	0.00973539	0.0957586	-0.00406424	-0.0775505	0.0569894	0.232377	0.023712	0.111948	-0.0732893	0.0933524	-0.0678813	0.0154332	-0.0829605	0.00263285	0.0549733	0.383212	-0.00360862	0.200711	0.0301322	0.0580492	-0.172413	-0.00334076	-0.0294189	0.0138882	-0.215433	-0.153398	-0.143968	-0.357868	-0.217656	0.0381648	0.384582	0.019026	0.152195	0.0352893
MEK1_pS217_S221	-0.0367341	0.0909055	0.0145886	0.139336	0.0322387	-0.0194868	-0.00585983	0.141591	0.010222	0.0538596	0.0497691	0.0168288	-0.0320258	-0.113253	0.0357235	-0.0982649	0.0209721	0.184701	-0.000437809	0.0384299	0.0687929	0.0135847	0.0265117	-0.078895	-0.0276366	-0.0117671	-0.14721	-0.114104	-0.161397	-0.133255	-0.162252	0.0512795	0.178032	-0.0352491	0.2037	0.0990705
MERIT40_pS29	-0.0433463	0.0353688	-0.0846997	0.170347	-0.0245402	-0.0489775	-0.0113771	-0.0928697	-0.0977252	0.00545202	-0.130659	-0.0770783	-0.0629762	-0.144286	-0.0413631	-0.119936	-0.0734242	0.0781901	-0.00362303	-0.0453829	0.0291398	0.00658397	0.00472731	0.00103721	-0.0692738	0.0132148	-0.159309	-0.138848	-0.0828003	-0.119974	-0.140041	-0.0695242	0.0862086	-0.0798765	0.0673984	0.0143236
Merlin	-0.00421839	0.123974	-0.0206702	0.585763	-0.0463403	-0.13914	-0.0374731	0.258416	-0.102885	0.498667	-0.0448779	0.0510902	0.109191	-0.0270315	0.48314	0.0101154	-0.049408	0.188416	-0.0353255	0.225202	0.0173022	0.0150156	0.0679831	-0.0409389	0.274383	0.0160102	-0.0484623	-0.0501328	-0.130282	-0.247837	-0.145163	-0.0260762	0.140527	-0.113369	0.924242	-0.0540924
MIF	-0.0465395	-0.168809	-0.0276602	-0.0651836	0.0312816	0.0649815	-0.0439976	-0.108436	-0.0614309	-0.133251	0.00600317	-0.102618	-0.106005	-0.0589156	-0.0016315	-0.0339628	-0.0233852	-0.0758488	0.0229004	-2.50695e-05	-0.0149015	0.00632573	-0.170519	-0.182681	0.156619	-0.0758032	0.00181607	0.161574	0.0169214	0.2432	0.127959	-0.119536	-0.0313052	-0.0195425	-0.18744	-0.0252845
MIG6	0.00944875	0.190633	0.169506	0.115052	0.184635	0.0784916	0.0641667	-0.101931	0.0630947	-0.204867	-0.0231816	0.107516	0.02056	0.0690581	-0.00270761	-0.0137051	0.118915	-0.230255	0.0146248	-0.230182	-0.136692	0.0486942	-0.0749792	0.0713869	0.045939	-0.0212423	0.0675775	0.0758212	-0.0123004	0.0864243	-0.0727148	0.0831368	-0.174054	-0.0200461	-0.31358	-0.0603449
MMP2	0.0689059	-0.089647	0.0210479	-0.209996	-0.00043123	0.090751	0.0457307	-0.0899121	0.0399255	-0.180591	0.041761	0.0733254	-0.0239127	0.0530224	-0.0851172	0.00689129	0.0642607	-0.115936	0.0195212	-0.12487	0.00823735	0.0195087	-0.067988	0.0519512	-0.0938994	-0.00615906	0.108625	0.107977	0.149087	0.240533	0.0733054	0.0869611	-0.13355	-0.0320972	-0.182766	0.0192156
Mnk1	0.031007	0.0999863	-0.0165233	0.0132825	0.0341165	0.0615068	-0.0198101	0.00212336	0.030913	0.0239482	0.0119474	0.048641	-0.103758	0.0453245	-0.104193	0.0328457	0.039165	0.0046746	-0.0736812	-0.252049	0.00881775	-0.0393313	-0.0923846	0.0623184	-0.166816	0.0285505	0.0745124	-0.321516	0.0430646	-0.676898	-0.0658519	0.0662645	0.283749	0.0239926	0.253432	0.0475922
MSH6	-0.0485966	0.00248294	0.064008	0.0429435	-0.0301716	-0.0424577	-0.0234334	0.254092	0.0294512	0.361281	-0.00434337	0.0123158	0.0683067	0.00822892	0.0114889	0.0112363	0.011958	0.210145	0.00994812	0.0975999	-0.0186448	-0.00727539	0.174238	0.0281493	-0.0882254	0.0402241	-0.0126822	-0.209687	0.0121011	-0.690036	0.0216884	-0.0235544	-0.169523	0.00515706	-0.105546	0.0194841
MSI2	0.182586	-0.0950422	-0.0330942	-0.0595806	0.0181579	0.00267917	0.163132	-0.0674494	-0.0630979	0.043136	-0.0190382	0.222298	0.0753292	-0.0291871	0.187758	0.000550516	0.11986	-0.29357	0.0083499	-0.0247125	-0.0683709	0.17421	-0.20864	-0.0933253	-0.189659	-0.0531515	0.076227	0.048578	-0.0639538	0.0567885	-0.072496	0.127155	-0.236237	-0.0272111	-0.214931	-0.00183044
mTOR	-0.0172987	-0.0504977	-0.0122639	0.27389	0.0395187	-0.0601393	-0.0328962	0.139634	-0.035313	0.149287	-0.0429165	-0.00147138	0.248571	0.0344953	0.198074	0.0249746	-0.0179778	0.285317	0.0708323	0.351199	-0.157894	0.0100972	0.284743	-0.0125213	0.006619	0.0125082	-0.0863202	0.0494931	-0.078429	0.000396904	0.0691909	-0.0247272	0.195769	-0.0183855	0.0978002	0.0523357
mTOR_pS2448	0.0574013	0.238143	0.0594198	0.334706	0.133178	0.0144635	0.101669	0.301525	0.0479037	0.316926	0.199794	-0.0148392	-0.050826	0.00724288	-0.0836318	0.0160863	0.123955	0.349077	0.350932	0.286459	0.227076	0.208096	0.152569	0.079353	-0.254612	0.0889478	-0.330716	-0.636513	-0.310433	-0.667452	-0.402698	0.114006	0.429516	0.143685	0.389259	0.40026
Myosin-11	0.0106449	-0.0415393	-0.0481209	-0.14649	-0.00377077	0.0208157	0.0204777	-0.0453349	0.0232474	-0.092226	-0.0308448	0.0414848	0.0033985	-0.00795868	0.064919	-0.0204572	-0.0170721	-0.153629	-0.0330343	-0.076014	0.0013774	-0.0124082	-0.0360021	0.0942133	-0.0718361	0.0419135	0.0469939	0.0445188	0.0741899	0.103675	0.0146503	-0.0154601	-0.139319	-0.0393358	-0.0740271	0.01062
Myosin-IIa_pS1943	-0.210236	0.339207	-0.217785	0.948334	0.0675493	-1.31914	-0.358218	0.516456	-0.462088	0.517309	-0.368398	-0.353898	0.0103612	-0.261402	0.759778	-0.146943	-0.561723	0.815041	0.0817267	0.958828	-0.0338096	-0.154977	0.605441	-0.56043	0.640655	0.0656869	-1.36551	-0.361736	-0.897567	-1.73721	-0.577719	-0.634724	1.051	-0.197461	1.77809	0.137043
Myt1	0.088033	-0.287203	-0.029181	0.0400159	0.0164349	-0.0176474	0.111668	0.256856	0.04993	0.30147	0.100085	0.0251956	-0.041905	0.0745016	-0.292797	0.0636851	0.0715052	0.0536473	0.00573682	-0.110641	0.102188	0.0126541	0	0.108884	-0.497386	0.0253806	0.115305	-0.622346	0.108673	-0.787449	0.0944706	0.0791759	-0.206419	0.0916193	-0.0584631	0.17696
N-Ras	-0.0410606	-0.0768939	-0.0458751	-0.052665	0.0386212	0.086487	0.050479	0.025365	-0.0287098	-0.0392262	0.0214739	0.0208878	0.0501164	0.10343	0.0330338	0.016113	0.0136981	0.00728253	0.00408608	0.0166093	-0.016515	-0.0218839	-0.0417697	-0.0443101	0.0103346	0.00444824	0.0141968	0.13138	0.240336	0.169528	0.0892798	0.0517577	0.0198165	0.0643709	0.0208405	0.0625582
NAPSIN-A	-0.0321362	0.0105108	0.0339465	0.122552	0.00345492	0.014929	-0.00560278	0.00412565	-0.00354212	0.100538	0	0.0689114	0.00624833	0.0039719	0.117915	-0.00141473	-0.0424239	0.0335764	-0.0311331	0.133583	-0.0154229	-0.0112605	0.0206376	-0.0235703	0.0685601	-0.0128863	0.012895	0.0617536	-0.0192907	0.0938355	0.0641764	0.00768779	-0.0545912	-0.0292266	-0.0802329	-0.0399232
NDRG1_pT346	-0.0664276	0.216375	-0.188055	0.0301085	0.0879571	-0.0810856	-0.0211442	-0.0354703	-0.230956	-0.484824	-0.116892	0.0340104	-0.0968242	-0.0344973	-0.00250941	-0.0087071	-0.074372	-0.332066	-0.263458	-0.849116	-0.187715	0.116206	1.73043	0.328974	2.1378	0.713539	-0.402577	-0.102432	0.143453	-0.0233505	0.229015	-0.0696287	0.467673	-0.234555	0.272554	0.166352
NDUFB4	-0.0286442	-0.0835147	0.0292982	-0.128833	0.0392953	-0.0146221	0.0103589	0	0.0179094	-0.0304386	-0.00129546	0.0269241	-0.158799	0.0349616	-0.191304	-0.00189013	0.00850732	-0.0904896	0.0503495	0.103076	0.0215643	0.0593358	-0.120876	0.0310996	-0.0536582	0.00983175	-0.00382179	0.00929699	0.00375063	0.0302091	0.0516146	0.0290819	-0.0885188	0.0195187	-0.133574	-0.0124689
NF-kB-p65_pS536	-0.134041	0.0921302	0.0889611	0.413331	0.0367898	-0.115283	-0.174149	-0.0639558	-0.0140873	0.180864	-0.077045	-0.164838	0.0277036	0.0416462	0.126897	-0.0225785	-0.102912	0.438414	0.167457	0.16258	0.127896	-0.200804	0.222933	-0.0211559	0.0717343	0.0217081	-0.19359	-0.229848	-0.110372	-0.213551	-0.18923	-0.15873	0.143721	0.00403373	0.0433045	0.0262825
Notch1	0.114558	-0.105449	-0.0472313	-0.0562426	-0.130941	0.111206	0.147149	0.181793	-0.0132878	0.539084	0.0352079	0.102835	0.550162	0.00463644	0.979474	0.123236	0.0963243	-0.0505848	-0.0809538	-0.108363	-0.150329	0.107484	-0.193881	-0.0856504	-0.0995115	-0.103965	0.172132	0.626499	-0.0150714	0.277271	0.312348	0.0964861	-0.231801	-0.0943397	-0.214098	-0.168382
Notch3	0.0644232	0.0316618	0.05935	-0.0546878	0.0125071	0.0837085	0.053731	0.0373758	0.034559	-0.0744434	0.0184529	0.0664516	0.122382	0.0452468	0.0314376	0.00198575	0.0181707	-0.0411102	0.0101665	-0.0330635	-0.0161986	0.00423749	0.0287605	-0.00758358	0.190708	0.00413218	0.144529	0.251126	0.112139	0.124485	0.157314	0.00519836	-0.044621	0.0104302	-0.13758	0.022027
2022-10-04	0.0706553	-0.0283824	0.068971	-0.0402662	-0.000533687	0.0446433	0.0631055	-0.0892372	0.0470072	-0.015062	0.00428123	0.0452035	-0.0280428	0.0185384	0.121301	0.017401	0.0685859	-0.146618	0.0072354	-0.0550752	-0.0115395	-0.00105202	0.00514688	0.0398926	0.0809893	0.00413737	0.0311504	0.0606507	0.0394827	0.238967	0.0336685	0.0382325	-0.0568177	0.0237011	-0.0711857	-0.0427057
P-Cadherin	-0.0601479	0.114389	-0.0410336	0.0832475	-0.0124368	-0.013147	-0.0761183	-0.0599839	-0.0097999	-0.0231093	-0.0225549	-0.0801944	0.0503597	-0.0451331	0.162583	-0.0929708	-0.131853	-0.188465	-0.0806223	-0.235163	-0.0822643	-0.094414	0.391806	0.0722763	0.549832	0.190605	0.00956019	0.0219632	0.0419392	0.0400603	0.0199544	-0.100436	0.109057	-0.0350292	0.00343805	-0.0257514
P-Met_pY1234_Y1235	-0.00814784	0.0995694	-0.0179402	0.113571	0.0276242	-0.0134152	0.0565319	0.0487495	0.0233066	0.083559	0.025393	0.202665	0.0788053	0.0310915	0.0927399	-0.000316884	-0.0136043	0.255426	-0.0271512	0.16932	0.0295379	-0.00530221	0.0167172	-0.0153575	0.0267911	-0.0233706	0.0556713	0.00841637	0.0126753	0.0428163	0.021318	0.0069411	0.0138937	-0.00976745	-0.0197687	-0.000182278
p16INK4a	0.0184218	0.000710078	-0.0755502	-0.133052	-0.0207566	0.057171	0.00570471	-0.0454656	-0.0106464	-0.151024	-0.0196456	0.0354081	-0.0609889	-0.0350183	-0.195542	-0.00228112	-0.0712506	-0.0211306	-0.0329879	-0.00667061	-0.0522221	-0.0588397	-0.104114	-0.0151361	-0.0629144	0.0773812	0.123321	0.0837472	0.0633176	0.119577	0.0917553	0.0230907	-0.140977	0.0528011	-0.291878	-0.0414488
p21	0.0759944	-0.362356	0.125661	-0.691653	0.0662427	0.439922	0.237723	-0.294122	0.125251	-0.94301	0.123755	0.213865	-0.302687	0.0190334	-0.4706	0.0325612	0.235078	-0.324336	-0.0206384	-0.553659	0.0489039	0.192775	-0.430517	0.0422808	-0.361727	0.164832	0.571049	0.758648	0.429975	1.15299	0.54061	0.207804	-0.168006	0.0785115	-0.648138	0.0289542
p27_pT198	0.00197788	0.0466668	-0.00310845	-0.0793611	0.0210426	0.0186428	0.0228444	0.0158363	0.0489064	-0.0200545	0.056242	0.00285971	-0.0136935	-0.0314075	-0.0683474	-0.0472549	-0.0512922	-0.0270339	0.0659556	-0.0856547	0.0854629	-0.0430983	-0.0943113	-0.0172495	-0.110866	-0.0363966	-0.0663886	-0.0274052	-0.0390605	0.131737	-0.0295796	-0.0255268	0.192726	0.0366034	0.0106494	0.0806959
p27-Kip-1	-0.00755677	0.0139943	-0.0296503	0.0159341	-0.0366431	0.00900193	-0.0227578	-0.0527195	-0.0270955	-0.0124336	-0.0286803	-0.00341033	0.0280522	-0.0153719	0.124545	0.018935	-0.0455253	-0.117259	-0.0860598	0.0470389	-0.0213085	-0.0709423	-0.0865457	-0.0242815	0.109679	-0.0648633	0.0576523	0.21104	0.0567754	0.430995	0.0540282	-0.0689949	-0.147159	-0.0418343	-0.126803	-0.0668375
p38_pT180_Y182	0.0699873	-0.0191032	0.129945	-0.110807	0.0647097	-0.130145	0.0264249	-0.0651641	0.00457179	-0.131827	-0.0255307	0.00206154	-0.0915072	0.014535	-0.179992	-0.0342973	0.178535	0.127136	0.196257	0.403768	0.132304	0.059091	0.103317	0.0663062	0.122862	-0.0268306	-0.170424	-0.184169	-0.0993073	-0.0344288	-0.149766	0.177104	0.231094	0.122126	-0.0513581	0.239174
p38-MAPK	-0.0345546	-0.0551881	-0.0577302	0.291798	-0.00922934	-0.0336059	-0.017607	-0.00749452	-0.0491843	0.0920136	-0.0507237	0.0878351	0.0730901	-0.0191895	0.0558126	0.025959	-0.0121053	-0.00757172	-0.0914888	0.395695	-0.000191123	0.0326081	0.045606	-0.052321	0.204404	-0.0651647	-0.226402	-0.155251	-0.215412	-0.209329	0	-0.00904772	0.0469484	-0.0688518	0.28047	-0.0452469
p44-42-MAPK	-0.0474767	0.1974	0.0557038	0.210425	0.0116643	-0.00115554	0.0491173	0.0929925	0.0341837	-0.00512974	-0.0162989	0.0884534	0.0855752	0.0243157	0.137964	0.0203549	0	0.0951493	0.00861477	0.185388	-0.0227413	0.0201425	0.101835	0.0346892	0.135222	-0.011031	-0.0292841	0.0317768	-0.0217012	-0.0553236	-0.0126604	0.0027107	0.14869	0.0373118	0.394952	-0.0336856
p53	-0.0550015	-0.141582	-0.00934624	-0.115801	-0.0534126	0	-0.08299	-0.067844	0.0122824	-0.0381825	-0.103476	0.0148519	0.0690022	0.00333638	-0.0035578	0.0194702	-0.0884013	-0.102188	-0.0869444	-0.0179405	-0.05403	-0.0447792	-0.0966879	-0.0414571	-0.0201385	0.026386	0.0177278	-0.0219464	0.122119	0.130391	0.078657	-0.0792752	-0.132239	-0.00824922	-0.105363	-0.147973
p70-S6K_pT389	-0.0407725	0.278456	0.0352427	0.186827	0.349996	-0.0247336	0.0702053	0.302128	0.135496	0.0820288	0.377312	-0.115118	-0.0611621	-0.138472	-0.355775	-0.0825206	-0.0388678	0.451552	0.420078	-0.413812	0.51881	0.190422	0.203916	0.12575	-0.453638	0.171602	-0.709402	-0.973196	-0.417528	-0.750436	-0.50305	0.0488197	0.516319	0.241951	0.334092	0.454446
p70-S6K1	-0.047224	0.0387212	-0.0370406	0.0981966	-0.0478356	-0.0791076	-0.00406664	0.0840528	-0.0510626	0.219405	-0.0236567	-0.0199894	0.184575	0.0313137	0.371857	0.0116155	-0.0689505	0.0325056	-0.0827359	0.124871	-0.0793964	-0.0761982	0.185252	-0.0197369	0.400975	0.0281467	0.0664784	0.122807	-0.0223377	-0.114147	0.0175146	-0.0441918	-0.125767	-0.0656545	-0.0463415	-0.0514852
p90RSK_pT573	0.106314	-0.121236	0.150851	-0.0225504	0.111055	0.0809272	0.322274	0.19651	0.372316	0.0423605	0.323746	-0.199448	-0.282518	-0.152967	-0.479306	-0.0859835	0.210566	0.183274	0.391656	-0.201134	0.3891	0.129483	-0.0319173	0.0268502	-0.485314	-0.0103636	-0.780924	-0.837665	-0.459233	-0.907726	-0.491849	0.229963	0.435744	0.316845	0.468513	0.305826
PAI-1	0.00514163	1.11434	0.729385	0.746804	0.939572	-0.0416268	-0.0744219	0.129574	0.311575	-1.03999	0.276523	0.0100504	-0.260575	0.200241	-0.788255	0.0304402	0.012771	-0.22619	0.0129231	-1.04313	-0.139386	-0.00517957	-0.23684	-0.207386	-0.429921	-0.375045	-0.0842818	-0.20603	0.0939255	-0.973549	0.0524578	-0.128489	2.02324	1.07232	2.10196	1.51371
PAICS	0.0462533	-0.0223006	0.0484952	0.0838856	0.0230094	0.0561411	0.0592401	0.0396136	0.0231547	0.0659241	-0.00802662	0.0624942	-0.0900907	0.0338805	0.0221224	0.0244603	0.0477553	0.0129463	0.0215019	0.148365	-0.00170128	0.0428969	0.041641	0.0335259	0.0922253	-0.0107552	-0.030108	-0.0768274	-0.0529254	-0.102452	0.0932802	0.0573911	-0.0946338	0.0172949	-0.170454	-0.0090465
PAK1	0.0490487	-0.0512474	0.0429813	0.0196803	-0.0126875	0.156313	0.0652816	0.0953388	0.0787778	0.0244851	0.0411281	0.0817318	-0.0407397	0.00634989	-0.0518055	0.0775523	0.0840188	0.104703	0.000143936	0.103203	0.00553189	0.00310231	0.0553958	0.0922371	0.117708	0.0135378	0.0927389	0.0142268	0.112655	-0.0475456	0.139032	0.0472843	0.112226	0.0260395	0.138495	0.0494389
PAK4	0.0330658	-0.0773373	0.0335168	0	0.000885557	0.0919651	0.0089564	-0.0564532	-0.000243871	-0.141712	-0.00704291	0.0245839	-0.0603707	-0.00629067	-0.0363641	0.0380438	-0.0193107	-0.150811	-0.00249519	-0.0303745	-0.0463736	0.0111664	-0.0843983	0.0353505	-0.0467617	0.00122948	0.078115	0.0260371	0.0902211	0.086566	0.0393529	-0.00986018	-0.0166052	-0.0264073	-0.0372465	-0.00452084
PAR	-0.115096	0.808204	-0.0137409	-0.20431	0.0862343	-0.730393	-0.0367386	0.103252	-0.292599	-0.349452	0.0386714	-0.150551	0.139865	-0.180224	0.325085	0.0927441	-0.280667	-0.350979	-0.140784	0.182547	0.114803	-0.384474	0.791036	-0.479707	0.336355	0.148329	-0.830954	1.21921	-0.797449	1.79695	-0.208723	-0.142789	0.205964	-0.0190641	0.23203	-0.0353161
PARP	-0.00256846	-0.118481	-0.0175314	-0.0651121	-0.0252491	-0.033005	-0.0289871	-0.0181779	-0.0015705	0.167049	-0.0511539	-0.04821	0.0943337	-0.0139095	0.150004	0.0123046	-0.0865962	0.0290281	-0.0211186	0.272174	-0.0769611	-0.012336	0.0798437	0.0141658	0.234645	-0.000138279	0.082268	-0.0194469	0.0845817	-0.286999	-0.0201815	-0.0112893	-0.175576	-0.0176686	-0.201208	0.00933861
Paxillin	-0.035213	0.442446	-0.0456269	0.468278	-0.00981711	-0.109314	-0.0470712	0.20262	-0.0436384	0.145344	-0.0489412	-0.111218	0.0272441	-0.0616912	0.0290766	-0.067647	-0.0656005	0.171184	-0.0989632	0.26115	-0.0069244	-0.0752869	0.33194	-0.0161862	0.441711	0.00053655	-0.0795228	-0.147982	-0.0547875	-0.326791	-0.139508	-0.0602372	0.451733	-0.0407399	0.611853	-0.00479183
PCNA	0.0590506	-0.449316	0.119389	-0.228433	0.095169	0.0805602	0.0385767	-0.193633	-0.0935047	-0.028272	-0.00819572	0.109779	-0.258135	-0.0241348	-0.270427	0.0447861	0.082007	-0.0304989	0.116553	-0.0688464	-0.0194162	0.109416	-0.258967	-0.107082	-0.139211	-0.0116192	-0.0419277	-0.199034	-0.0360537	-0.305968	-0.261364	-0.0422839	-0.0495293	0.10824	-0.185926	-0.0239465
PD-L1	-0.0498883	-0.127836	-0.0327492	-0.190743	-0.0441381	-0.0226763	-0.0582395	-0.120037	-0.013985	-0.0872368	-0.0568247	-0.0838775	-0.0822244	-0.0154459	-0.163579	0.000239143	-0.17919	0.957045	0.138428	1.06036	0.396613	-0.070074	-0.147428	-0.054415	-0.157803	-0.148632	-0.0249509	0.0100606	0.0308487	0.0710928	0.0911254	-0.0501234	0.0691478	-0.027326	0.0756175	-0.0259545
Pdcd4	0.0273643	0.103965	0.0125698	-0.0518485	0.00735526	-0.121301	0.0969288	-0.00253894	0.0855869	0.0359581	0.125027	-0.201573	0.387704	-0.107973	0.479792	0.00740697	0.172215	-0.326961	0.242854	-0.480628	0.115128	0.157404	-0.160408	0.0197579	-0.278267	-0.0333568	-0.959264	0.276428	-0.384768	0.410148	-0.277594	0.103873	-0.340963	0.0713112	-0.507935	0.0857439
PDGFR-b	0.0355535	0.134522	0.0338378	-0.0222642	0.082222	0.123848	-0.0353526	0.35265	-0.0270362	0.02577	-0.0926751	-0.0476184	0.239992	0.0749895	0.153128	-0.197234	0.0455687	-0.0432541	0.0846082	-0.156413	-0.0500392	-0.0190404	0.107311	-0.0230037	0.0817556	-0.000282351	0.104054	0.236281	0.0234552	0.254784	0.568841	-0.056093	-0.112547	0.00573804	-0.471975	-0.0112188
PDHK1	-0.0126794	-0.182807	0.0259628	-0.0905684	-0.0138616	0.0433922	-0.00491269	-0.0843093	-0.0592956	-0.0818593	-0.0091649	0.0411531	-0.0919757	0.00519684	-0.107163	0.00501279	0.0404298	-0.037945	-0.0174203	-0.118752	-0.048515	-0.0146712	-0.0569609	-0.0212558	0.01635	0.0244705	0.0630551	0.0636073	0.0690279	0.245683	0.0695332	0.0224117	-0.0918363	-0.0414655	-0.134035	-0.0321804
PDK1	-0.02164	0.169744	0.000213981	0.162725	-0.00664224	-0.021203	0.0140147	0.0833006	0.00589926	0.0724233	0.0153926	0.0162059	0.111135	0	0.190523	-0.0298113	-0.0166436	0.155458	-0.0262043	0.15989	-0.0153686	-0.02145	0.0334494	0.0450472	0.0349164	-0.00935976	0.0507225	0.0231967	0.0449068	0.00590493	-0.00696682	-0.0475455	0.177241	0.0100614	0.259236	0.0489979
PDK1_pS241	-0.0714382	0.195809	-0.0059251	0.193075	-0.0166251	-0.0440185	0.0220602	0.0999499	0.0110562	0.118159	0.0190801	0.000828246	0.173472	0.0204236	0.206896	0.0502291	0.00604547	0.190276	-0.0333094	0.274424	-0.0180115	-0.047416	0.0336705	0.0163964	0.0746049	-0.0375166	0.0127205	0.0395684	-0.0283976	-0.015364	-0.0141673	-0.0316678	0.188854	-0.0218838	0.418394	0.0707695
PEA-15	-0.105467	0.0727788	-0.119218	0.132318	-0.0137446	-0.100165	-0.113165	0.0578804	-0.137082	-0.0150899	-0.0822631	-0.068719	-0.0591827	-0.112915	-0.122761	-0.0862118	-0.0997034	0.0620397	-0.0424335	0.0302291	-0.0196738	-0.0993632	-0.0474489	-0.0819181	-0.150219	0.0194195	-0.0189559	-0.106494	-0.0418019	-0.234395	-0.0657623	-0.205142	0.428882	-0.128366	0.58682	0.00501657
PEA-15_pS116	0.000914016	-0.0288014	0.00244332	-0.00834903	0.0161575	-0.0727068	-0.0804269	-0.050381	-0.0523915	-0.000805603	-0.0931847	-0.0347258	-0.0338737	0.0112192	-0.0162978	-0.109803	-0.0957058	0.0163049	0.0133119	0.0677842	0.0324073	-0.0862501	-0.0637138	-0.0806899	-0.00699774	0.0406543	0.01172	0.0327078	-0.0204282	0.153785	0.00708875	-0.0594172	-0.00886341	0.00123005	-0.064823	-0.0507951
PI3K-p110-a	-0.0295969	0.0593796	0.00695202	0.107037	0.024924	-0.019387	-0.0284261	0.0284841	-0.0144308	0.0492753	0.013538	0.0091095	0.0943491	-0.0240494	0.00472455	-0.0457306	-0.0463288	0.0967781	-0.017046	0.055167	-0.00398609	-0.0155007	0.0240617	-0.039919	0.0363245	0.0520491	0.0451201	0.0294184	-0.00727174	0.00927951	0.0328467	-0.06347	0.115961	-0.022206	0.0546355	0.040695
PI3K-p110-b	0.0198689	0.011362	0.00719655	0.00987788	0.00575167	0.0275669	0.0293539	-0.0123484	-0.0104233	-0.0990523	0.0173896	0.0193115	-0.00902794	0.035697	-0.00043107	0.0143831	0.0252487	-0.0359949	-0.0112681	0.0903607	-0.0129564	0.0329621	-0.0192696	0.0291233	-0.00401491	-0.0311572	0.0475511	0.0555168	-0.0047483	0.0949205	0	0.0388535	0.0247909	0.0280839	0.113741	0.00710006
PI3K-p85	0.0063002	0.0347492	0.0438648	0.11616	0.0262824	-0.0135114	-0.0514246	-0.0526832	0.100018	-0.00680924	0.0054941	-0.0365015	0.196964	0.0223848	0.0759879	-0.000795766	-0.047848	0.00572481	-0.0780097	-0.137407	-0.122765	-0.0923795	-0.0515883	-0.07431	0.0284391	-0.0220354	-0.043051	-0.00295569	-0.0242896	0.0545063	0.0124931	-0.0269807	-0.00528547	0.00268645	0.040699	-0.00049208
PKA-a	-0.0493891	0.0782106	0.0372193	0.0389151	-0.0515919	0.054447	-0.0770474	0.110031	-0.0665536	0.0817183	-0.0755468	0.0902007	0.130578	-0.0722033	-0.0981792	-0.0740933	-0.0103371	0.425687	0.0174519	0.294088	0.0822866	-0.0196038	0.0191452	-0.0604231	-0.128533	0.0708264	-0.00523347	-0.197902	0.00718998	-0.542809	-0.0631929	0.0396479	0.320345	-0.0364473	0.169307	0.0465546
PKC-b-II_pS660	0.183913	-0.0773416	-0.00382165	-0.057345	0.0194136	0.0236314	0.24805	0.0827862	0.220167	-0.207267	0.195634	-0.214546	-0.272843	-0.255361	-0.34653	-0.193891	0.207761	0.0335758	0.251113	-0.136321	0.297091	0.283944	-0.200241	0.0471144	-0.445247	-0.0933483	-0.427428	-0.34143	-0.330449	-0.374969	-0.476638	0.261863	0.447148	0.208049	0.271642	0.387154
PKC-delta_pS664	-0.0956983	-0.0101425	-0.0120212	-0.0766197	0.00541844	-0.0169395	-0.0759972	-0.0590702	-0.0583899	-0.114412	-0.0473553	-0.0155704	0	-0.023937	-0.0484488	-0.0404541	-0.0505969	0.0131222	-0.034113	0.0124214	-0.0887207	-0.0912195	-0.0531942	-0.0145321	-0.0624523	-0.0133255	0.0641161	0.124004	0.0422589	0.192568	-0.0027945	-0.0594621	-0.0180908	-0.125765	-0.0210804	-0.0126233
PKCa	-0.031637	-0.0343775	-0.0436278	-0.16988	-0.00552401	-0.0411495	-0.0502568	-0.0420568	-0.0306656	-0.0851609	-0.0512498	-0.0609821	0.0811192	0.0274325	0.0364665	0.00220582	-0.0567136	-0.14646	-0.0179798	-0.00508779	-0.0281216	-0.0205553	0.0532877	-0.0279724	0.099197	0.0221149	0.0567647	0.0753327	-0.0197576	0.0542385	0.00203852	-0.0908365	0.0747785	-0.0264432	0.0970759	-0.00131493
PKM2	-0.0417191	0.159201	-0.00322954	0.216468	-0.011796	-0.0263018	-0.0186315	0.0720668	-0.028728	0.0139423	-0.0375366	-0.0270476	-0.0959099	0	0.17923	-0.0143352	-0.0266106	0.125305	-0.0148668	0.345231	-0.0407179	-0.101521	0.238179	-0.0637538	0.363576	0.00287865	0.0326452	-0.00612634	-0.0615274	-0.0482234	0.00193581	-0.0595509	0.208735	-0.0300766	0.42689	-0.0124708
PLC-gamma2_pY759	0.0285694	-0.0815399	-0.0306459	-0.0386335	-0.01757	0.0697658	0.0835212	-0.00854633	0.0210454	-0.0144368	0.0565875	0.0340844	-0.0934591	0.0089308	0.0270977	-0.0411752	0.00472842	-0.102846	0.00840144	-0.035043	0.00442869	0.0209004	-0.134913	-0.0487953	0.0207712	-0.00945693	0.0754088	0.0786745	0.114879	0.130497	0.0828381	0.0698692	0.0664293	0.0483361	0.07991	0.031965
PLK1	-0.158858	0.245632	0.0833219	-0.109199	0.117393	-0.389459	-0.220913	0.698761	0.01905	0.521159	0.177299	-0.128598	0.0712653	-0.0826119	-0.696039	0.174977	-0.128865	0.490064	0.0538728	-0.866563	0.0994739	0.0249021	0.246229	0.157223	-0.958175	0.165148	-0.143836	-2.05659	-0.0717335	-3.57778	-0.0147158	0.065072	-0.288764	0.205799	-0.0979027	0.270624
PMS2	0.0647932	-0.0734284	0.0323759	-0.00970635	-0.0265813	0.0856453	0.0464807	0.0389528	0.0547634	0.256311	-0.0359145	0.0648211	0.0941886	0.0476046	0.0073878	0.0550718	0.0838285	-0.0801134	0.0483135	0.248818	-0.0769494	0.0452363	0.0147713	0.0349859	0.177444	0.00498727	0.122036	-0.0295829	0.0694215	-0.290374	0.0598894	0.0581641	-0.345291	0.00768873	-0.323322	-0.0134188
Porin	0.000307887	0.0754175	-0.0064933	0.0825239	0.00168857	-0.00677809	0.0128306	0.0502882	-0.0123355	-0.0265509	-0.00959894	0.020388	0.0721985	0.0275332	0.18937	-0.0294752	-0.0068833	-0.00774497	0.0325829	0.0981958	-0.0387964	0.0238397	0.0444523	-0.0306306	0.0689438	-0.0146181	0.0075788	0.0893618	-0.0176473	0.117527	-0.0311165	0.0250715	-0.0108011	0.0247439	-0.00467273	-0.0285196
PR	0.000925249	0.0222032	-0.059917	-0.134653	0.0115017	0.0587127	0.0626152	-0.0150165	0.0366687	-0.156468	-0.00873967	0.0287426	-0.0579938	0.0395269	-0.0297712	0.0513239	0.0232456	-0.124033	-0.0145658	-0.0688583	-0.00978928	-0.110279	-0.0668906	0.16487	-0.0407459	0.0318297	0.0595948	0.038817	0.138112	0.159543	0.199832	0.0285277	-0.134688	-0.00320811	-0.179617	-0.0634263
PRAS40	-0.041336	0.0605658	0.0519052	0.0112151	0.00488894	0.0612215	-0.0340391	0	0.0515296	-0.094341	0.0070987	0.00826235	-0.0277338	0.0461867	-0.0445767	-0.0113511	0.0394999	0.0743214	-0.0173128	-0.0148944	-0.0441638	0.00557474	0.0571267	-0.0134095	-0.00193113	0.0554199	0.0854881	0.103696	0.0754095	0.187864	0.0339817	0.0071426	0.0882114	0.0142326	0.191391	-0.0173535
PRAS40_pT246	-0.0455903	0.0861593	0.0125696	0.0088759	-0.0100919	-0.0542569	-0.0746497	0.128817	0.0641272	0.205547	0.0869413	-0.0264251	0.00284829	-0.064689	-0.116959	-0.0151787	-0.032608	0.236392	0.0291165	-0.0803816	0.137414	-0.0443229	0	-0.0118531	-0.251667	0.0461374	-0.426004	-0.35814	-0.228416	-0.29098	-0.204127	-0.0106579	0.205213	-0.0373791	0.150787	0.11532
PREX1	0.0618534	-0.147664	0.00440146	-0.115762	-0.0374763	0.153601	0.0479378	-0.147448	-0.0217137	-0.146905	-0.037714	0.0695393	-0.0949523	0.0121891	-0.0692019	-0.00843599	-0.00134935	-0.156812	-0.0893284	-0.100911	-0.0269244	0.0380024	-0.21765	-0.0254788	-0.173356	-0.0275904	0.154778	0.0331695	0.0204192	0.212274	0.06136	0.0116489	-0.0973241	0.0354244	-0.159146	-0.0347679
PTEN	0.0387197	-0.0306428	-0.0647021	0.00465782	-0.044025	0.0408671	0.0428014	-0.020607	-0.0359953	-0.081933	-0.0286041	-0.0156961	0.0396353	0.0411046	0.210809	0.0448893	0.0426886	0.00289631	0.0323559	0.319514	-0.00368645	0.0716093	0.0420109	-0.0469808	0.101612	-0.0313369	0.0330052	0.0101756	0.0665528	-0.211751	-0.101753	-0.0675975	-0.090591	0.0145913	-0.0801793	-0.0908084
Rab11	-0.00336911	0.067771	0.050971	0	-0.0213007	0.0326171	0.0372403	-0.0205289	0.0543618	-0.0547406	0.0182817	0.049051	0.0631041	0.0389237	0.0279226	-0.00385906	0.0106309	-0.0355653	-0.0373811	-0.0479424	-0.0281491	-0.000746241	0.0126042	0.0453804	-0.0387268	0.0237608	0.0355412	0.0739141	0.0425281	0.168318	0.0277518	0.0548405	-0.0807558	0.0331256	-0.120882	0.000446809
Rab25	0.0925693	-0.156642	0.010291	-0.0442616	-0.0211397	0.0335531	0.100833	0.125119	0.00606818	-0.0773945	-0.00353588	0.000551427	-0.0609529	-0.0353636	5.00818e-05	0.00400759	0.0566046	0.0396601	-0.0619479	0.1636	0.0144583	0.0166995	0.0199146	0.0474007	0.0954978	-0.0188621	0.0305316	0.0238442	-0.0709319	0.0951863	0.231884	0.059666	-0.161741	0.0237443	-0.012118	-0.0443711
Rad50	0.0160083	-0.0823495	0.0652536	-0.0247168	-0.00646695	0.0197688	-0.0144716	-0.0779895	0.0143941	0.063893	-0.0232871	0.0467516	0.0894223	0.0239109	0.151164	-0.00924298	-0.00951253	-0.0597473	0.0306635	-0.013571	-0.0332618	0.00743858	0.00514313	-0.0319359	0.043104	0.0232972	0.012585	0.112267	0.0126227	0.0815885	0.0580957	-0.00123074	-0.231802	-0.00105428	-0.268014	-0.0496862
Rad51	-0.129521	-0.11031	-0.0300379	-0.0840142	-0.0127454	0.0302415	0.018748	-0.034249	0.0959632	0.0629332	0.0601696	-0.0167994	-0.00430429	-0.00228114	-0.223576	0.0232314	-0.0377159	-0.108177	-0.0651893	-0.23465	-0.055565	-0.0383734	-0.0472261	-0.103615	-0.0980473	0.015743	0.156896	0.188411	0.088539	0.355724	0.405106	-0.00248044	-0.141369	-0.0746729	-0.0284581	-0.0812007
Raptor	0.00241869	0.060116	0.00741229	0.195412	0.0242864	-0.0334581	0.0267438	0.0323197	-0.0114164	0.184248	-0.0257762	0.054304	0.125966	0.0372789	0.283619	0.0074224	0.00663305	0.121777	0.000262549	0.299331	-0.0252147	0.00480236	0.0382771	0.025069	0.191457	-0.00920027	-0.0187471	0.0521895	-0.0352098	0.0827031	-0.0195218	0.0110264	0.0122737	-0.0315781	0.0666703	-0.0085996
Rb	-0.0340137	0.0289628	-0.0127592	-0.0178442	0.0181432	0.016267	-0.018149	-0.00476235	-0.0558097	-0.0746532	0.0146268	-0.0316494	0.0214427	-0.0263186	-0.0515399	0.000287927	-0.0203786	0.150784	-0.0106503	0.098049	-0.00956091	-0.0774178	-0.0172565	-0.0960228	-0.0946988	-0.0225627	0.00437208	0.0884442	0.0107522	0.000167337	-0.0206043	-0.0674011	0.0291291	-0.0317201	-0.0903422	-0.056337
Rb_pS807_S811	-0.107541	0.106873	-0.079134	0.0779173	0.0494971	-0.140088	-0.0591524	0.600295	-0.0259701	0.693728	0.134189	0.0562204	-0.0981994	0.0734943	-0.742717	-0.029242	0.115715	0.728673	0.107708	-0.359234	0.0954306	0.132528	0.387378	0.0978202	-0.919669	0.125714	-0.14349	-2.38005	-0.124511	-3.0833	-0.325849	0.0478602	-0.149817	0.100986	0.135113	0.0968564
RBM15	0.0900755	0.235615	0.0446123	0.203939	0.0405714	-0.299127	0.0627327	0.244024	-0.00781227	0.402128	0.08464	0.109061	0.157417	-0.0241553	0.303543	0.0864386	-0.043545	0.137995	0.0485454	0.288151	-0.0126128	0.045267	0.200615	-0.0322521	0.349713	-0.0365445	-0.292223	-0.169401	-0.485865	-0.493272	-0.409621	0.124284	-0.0389984	0.0695471	0.105929	0.0173049
Rheb	0.0443205	-0.0245961	0.0383453	0.243186	0.0260227	-0.0436341	0.0331838	-0.0135978	-0.0383615	0.0503358	-0.0159091	0.0510609	-0.176123	0.0199451	0.229831	0.00729215	0.0598601	0.111442	0.0150919	0.21474	0.00101783	0.0871377	0.00780543	-0.00415015	0.197968	-0.0331731	-0.0700919	-0.0237645	-0.110084	0.0143632	-0.126826	0.0614571	0.0760951	-0.0594404	0.262609	-0.0379679
Rictor	-0.1147	0.134193	0.0418372	0.1876	0.0127883	-0.112738	-0.0568627	0.214187	-0.0646607	0.167726	0.0395636	-0.0124097	0.161835	0.0049481	0.166933	0.0118313	-0.0853594	0.207469	0.0282139	0.347458	-0.00438377	-0.0748569	0.205738	-0.0515691	0.148745	-0.0268087	-0.0228239	0.00544749	-0.0723768	-0.254463	0.0496166	-0.0691794	0.136021	-0.039074	0.0142762	0.0667861
Rictor_pT1135	-0.0611183	0.0698151	-0.00659866	-0.0294462	0.0736409	-0.0138898	0.018739	0.212057	0.0216835	0.120026	0.161797	-0.0555831	-0.0701819	-0.148977	-0.139422	-0.0831719	-0.0196789	0.13478	0.180584	-0.178839	0.152817	0.126076	-0.0264768	0.0532764	-0.332667	-0.0452045	-0.497724	-0.564478	-0.29651	-0.429606	-0.365308	-0.0239662	0.294216	0.104398	0.104987	0.215673
RIP	-0.0543943	-0.0853697	-0.0532119	0.0766478	-0.0376467	0.0219067	-0.0741307	-0.127235	-0.105363	-0.120113	-0.074682	-0.0931657	-0.1211	-0.0715827	-0.219978	-0.131182	-0.06903	0.273554	-0.159359	0.431848	-0.0048102	-0.0548902	-0.0417061	-0.0471199	0.0306021	0.0468474	-0.165762	-0.245725	-0.0256024	-0.181633	0.00417609	-0.107721	0.0424785	-0.0431278	0.0958148	-0.0419313
RPA32_pS4_S8	0.0268099	0.210487	0.0269211	0.324277	0.0316199	0.0158055	0.00777426	0.214514	0	0.300357	0.0882307	0.0997738	0.150138	0.0288515	0.327763	0	0.0122467	0.257965	0.0242399	0.263118	-0.00277347	0.0318578	0.252917	0.000801098	0.203199	-0.0201772	0.143942	-0.0234939	-0.00957113	-0.154094	0.0836997	0.0595502	0.0996482	-0.0370087	0.0726418	0.0341179
RSK	-0.0760155	0.105931	-0.00467	0.187686	-0.0264029	-0.145663	-0.101095	-0.00977535	-0.09674	0.0600771	-0.0222849	-0.0965873	0.110694	-0.0486364	0.126299	-0.0120918	-0.069333	0.246698	0.00868521	0.269884	-0.0125162	-0.126952	0.0591498	-0.120888	-0.0421793	0.0169458	0.0532116	0.0568317	-0.00529991	-0.0840331	-0.0378067	-0.0898874	0.0615323	-0.119768	-0.0715192	-0.00640593
S6	-0.0469869	0.290914	-0.0348603	-0.0832133	0.0487455	-0.131315	-0.0570218	0.413307	0.0412623	0.454145	0.0907016	-0.0738464	0.258411	0.00763361	0.409592	0.0460784	-0.116694	0.259876	0.00699228	0.200286	0.0776279	-0.0454796	0.428506	-0.0432425	0.365075	0.0243987	0.140223	0.212378	0.0997562	-0.364356	0.0292693	-0.0143412	0.045861	-0.0807014	0.234246	-0.0321975
S6_pS235_S236	0.0782315	0.718763	0.0549681	0.456044	0.528921	-0.0927348	0.0652112	1.18403	0.0820905	0.481468	0.728234	-0.267145	-0.76938	-0.935109	-2.05064	-0.412384	0.212728	1.01695	0.64376	-2.77685	1.07973	0.59072	0.405207	-0.214666	-3.04011	0.356177	-1.93068	-4.32413	-2.40131	-4.52734	-2.43239	0.439935	1.45388	0.681096	0.984829	1.0195
S6_pS240_S244	0.190982	0.506784	0.0430683	0.257621	0.270283	0.01047	0.161317	0.673398	0.0478258	0.387957	0.354412	0.129682	-0.327911	-0.454205	-0.900585	-0.105851	0.11199	0.67761	0.412745	-1.62216	0.544048	0.349271	0.315837	0.0172306	-1.86575	0.241932	-0.33085	-2.79377	-1.1714	-3.06776	-1.23267	0.31521	0.825654	0.323519	0.747276	0.394101
SCD	0.0299532	-0.105038	0.00714544	0.297247	0.0148177	-0.063639	-0.0487485	0.0594124	-0.013356	0.322116	-0.0323161	-0.0152311	-0.0816039	-0.0012617	-0.0583412	-0.0289867	0.0266636	-0.110431	-0.0513565	-0.0429636	-0.00931288	0.071155	-0.0145426	-0.0159238	0.0139354	-0.0351375	-0.032974	-0.163533	0.0349423	-0.196192	-0.0553394	-0.0576039	0.0169086	0.0583938	0.131265	0.0211073
SDHA	0.0866636	-0.107487	-0.0555812	-0.134182	0.0279633	0.00707001	0.00681789	-0.0843929	0.0200601	-0.0966267	0.0118282	-0.0236698	0.0626077	0.0108406	0.207232	0.029715	-0.0126869	-0.245186	-0.0482736	-0.0979514	0.0174492	-0.0406062	-0.186809	0.0550182	-0.138469	-0.0797331	0.107131	0.297558	0.136228	0.507157	0.145066	0.0367558	-0.289758	-0.00442196	-0.3971	-0.0895373
SF2	0.0138488	-0.150438	-0.00302416	-0.086785	0.00114576	0.0356167	-0.0128113	-0.0725039	-0.0150658	-0.0507809	0.011068	-0.00930344	-0.00916592	0.00323588	0.00665659	0.0342547	0.0287573	-0.103463	-0.0209758	0.033819	0.0206845	-0.00622684	-0.0871388	-0.00483964	-0.0515152	0.00243741	0.0676994	0.156383	0.0497763	0.171959	0.034099	0.02063	-0.100348	-0.0361324	-0.0793976	0.0168182
Shc_pY317	0.110043	0.0977358	0.0530013	0.144598	-0.0230672	-0.0110011	0.166596	-0.0549577	0.0224464	-0.0861652	-0.00601122	-0.0286201	0.0508909	-0.0064155	0.363916	-0.0268804	0.089569	4.082e-05	0.0484705	-0.102942	-0.07918	-0.0341677	0.207942	-0.0178077	0.335462	0.0392492	-0.0620411	-0.0740914	-0.0822562	-0.0148055	-0.0258694	0.128053	-0.0860594	-0.0095467	-0.0909937	-0.0589743
SHP-2_pY542	0.133855	-0.00751767	-0.0318433	0.066214	-0.0322605	0.122257	0.33708	0.0132757	0.152661	-0.0246214	0.152039	-0.242807	-0.358969	-0.193578	-0.082524	-0.270287	0.180501	-0.124719	-0.0229074	-0.434236	-0.128672	0.418388	-0.0810861	-0.0623769	0.0353794	-0.0506634	-0.316222	-0.380095	-0.196953	-0.258384	-0.243425	0.159548	0.224974	-0.025668	0.334924	0.102472
SLC1A5	-0.0796346	0.0232554	-0.0520556	0.352676	-0.0249323	-0.11577	-0.0770191	0.119068	-0.161935	0.254392	-0.0495148	-0.0262739	0.0858575	-0.0554891	0.398424	-0.0362408	-0.0871608	0.135413	-0.08113	0.263074	-0.0216382	0.00535864	0.137712	-0.0721593	0.148992	0.000372121	-0.000329879	-0.0877185	-0.12683	0.0204684	-0.100893	-0.0505636	0.0557187	-0.0536725	0.0143872	-0.0280247
Slfn11	-0.069618	-0.0542015	-0.0573048	0.119491	0.0248452	0.032822	-0.00713525	-0.00400076	-0.0431108	0.119336	-0.0261679	-0.0096547	0.0253244	-0.0119905	0.171394	-0.0213042	0.0581227	-0.0538833	-0.0482863	0.0487185	0.00153979	0.037298	-0.0763499	-0.0376908	-0.0450232	-0.0567229	0.052533	0.0125577	0.0472325	-0.0177752	-0.00679119	-0.0770818	-0.0841021	-0.0109662	0.0212599	-0.0118074
Smac	0.0333117	0.131018	0.0424268	0.0579209	-0.0030434	0.126897	0.0964125	0.0590675	0.134459	-0.0367151	0.0788743	0.0652462	0.0588417	0.0857349	0.195362	0.0704801	0.0295036	-0.0431829	-0.0542769	0.018443	-0.00105416	-0.00783416	-0.00900487	0.11937	0.0962185	0.0277194	0.194282	0.320172	0.107235	0.348831	0.10107	0.0567838	-0.0499786	0.00382168	0.0015023	0.000927021
Smad1	0.0130828	-0.170408	0.0110524	-0.0363917	0.00597105	-0.0135371	0.018891	-0.0189127	0.0387008	-0.0222682	-0.0507404	0.055565	-0.024267	0.0126085	-0.00983991	0.0414904	0.0518998	-0.0539911	0.0146316	-0.0637307	0.0241587	-0.0201833	0.0858808	0.0612925	0.135064	0.00675702	-0.0527857	0.0123669	-0.0215886	0.0592608	0.0827846	0.0253011	-0.33333	0.0310244	-0.2315	-0.0808178
Smad3	0.0928568	0.0591494	0.118038	-0.245876	0.029317	0.283588	0.168623	0.114043	0.0705848	-0.236832	0.162604	0.104717	0.0692315	0.0456216	0.128091	0.13976	0.0294297	0.0925331	0.0417584	-0.212167	0.0406003	-0.21	-0.130064	-0.177535	-0.214257	-0.0923627	0.252122	0.345611	0.221731	0.432112	0.155056	-0.235911	-0.157646	-0.0513076	-0.345862	-0.120148
Smad4	0.0663218	-0.106408	-0.00327937	-0.077358	0.0188494	0.0561078	0.0865241	0.0325293	0.0813386	-0.0809247	0.0228236	0.0641723	-0.0585192	0.094928	-0.0138316	0.0204577	0.0659615	-0.0163816	-0.0161675	-0.0056772	0.0063754	0.01966	0.00723912	0.0821127	0.0455483	0.0134323	0.0484337	-0.0194876	0.105667	0.135654	0.0626796	0.0851233	-0.0340882	0.115441	-0.118369	0
Snail	-0.0331912	-0.111162	0.0787112	-0.17578	-0.0328126	-0.0283999	-0.0357447	-0.181118	-0.013035	-0.239692	-0.077851	-0.00254361	-0.0957423	-0.0584218	-0.221879	-0.0450876	-0.020959	-0.00974456	0.0400142	-0.0975129	0.0475725	-0.0562126	0.266477	0.194776	0.332288	0.274303	-0.0168146	-0.0224073	-0.0110629	-0.0774712	-0.0414558	-0.054638	0.165508	0.0562434	0.00949176	0.0890773
SOD1	0.0761495	0.119102	0.0158327	0.112503	-0.0182506	0.0903936	0.115032	0.0868425	0.101763	-0.0936806	0.031627	0.0574839	0.261911	0.105362	0.146835	0.0987851	0.0685283	0.0716656	-0.0443984	0.243718	0.0406719	-0.021577	0.0723388	0.0583903	0.015984	0.0120602	0.0750658	0.382677	0.137817	0.325808	0.136576	0.119099	0.0204918	0.0423864	-0.0471301	0.0210729
SOD2	-0.120407	-0.18265	-0.164174	-0.10097	-0.00343648	-0.096961	-0.205526	-0.281935	-0.181075	-0.488556	-0.084511	-0.133425	-0.096743	-0.105557	0.089523	-0.125869	-0.159157	0.376997	-0.0130788	0.932606	-0.0120743	-0.129536	0.360118	-0.169324	0.858103	0.108393	-0.190432	0.322779	-0.208735	1.00725	-0.0830443	-0.191795	-0.219946	-0.207209	-0.349604	-0.171707
Sox2	0.101576	-0.171465	0.0456975	-0.11397	-0.00469015	0.0576033	0.0342947	-0.141352	0.0845247	-0.25354	0.00989332	0.0520319	-0.108038	0.111664	-0.0440636	0.0363623	0.00036704	-0.237372	0.00817236	-0.0488852	0.00903669	0.0609225	-0.119977	0.0369614	-0.0825307	-0.00324932	0.0670515	0.0502572	0.134924	0.216795	0.107043	0.0732534	-0.121699	0.0421585	-0.0900274	-0.0780993
Src	-0.0385162	0.0644721	-0.0414284	-0.309591	0.0353901	0.0991754	-0.0537668	-0.0284586	0.0283495	-0.344246	-0.0179029	-0.0487333	0.00127971	-0.0212335	-0.242731	0.0261086	-0.043897	0.0124456	0.00848715	-0.383177	0.107678	0.00489226	-0.0391218	0.0514725	-0.198506	0.077814	0.201739	0.22691	0.17912	0.152603	0.0930696	-0.04586	0.588359	-0.017561	0.220256	0.204105
Src_pY416	0.0334776	-0.00711486	-0.030916	0.011102	-0.00101731	0.131397	0.173162	0.0195144	0.12566	-0.00337515	0.129081	-0.0930878	-0.135506	-0.10615	-0.0142497	-0.0576689	0.0210777	-0.00871979	-0.0432037	-0.083731	0.00144621	-0.13373	-0.216921	-0.0874236	0.0825015	-0.141542	-0.0457423	-0.0567941	0.0182632	0.0245533	-0.0339368	0.010586	0.356475	0.0629216	0.304432	0.211554
Src_pY527	-0.105915	0.231203	-0.095749	0.444378	-0.0324693	-0.136124	-0.0564847	0.307693	-0.0177641	0.392112	0.00641348	-0.0803153	0.137162	-0.00749024	0.31473	-0.00264149	-0.060126	0.220132	-0.0808276	0.115488	0.0550466	-0.105341	0.276074	-0.0285927	0.356902	-0.0210791	-0.117611	-0.0896285	-0.137924	-0.413329	-0.114106	-0.0720522	0.404293	-0.0744281	0.722442	0.158818
Stat3	-0.0946406	0.120048	-0.096194	0.429277	-0.0247084	-0.184194	-0.144688	0.203567	-0.112731	0.290996	-0.0533025	-0.0234823	0.101415	-0.0647911	0.363052	-0.0138335	-0.143247	1.10592	-0.0398211	1.15506	0.318369	-1.02225	0.378089	-0.666545	0.382865	-0.346455	-0.0524737	-0.0656077	-0.120761	-0.247774	-0.127444	-0.0622413	0.155606	-0.109135	0.556984	-0.0052545
Stat3_pY705	-0.0730834	-0.546676	-0.208613	-0.303436	-0.214657	-0.0826027	-0.0273956	-0.292995	-0.183836	-0.0504157	-0.13631	-0.0650262	-0.290557	-0.119671	-0.181001	-0.166486	0.550498	0.28261	0.191275	0.15707	0.608803	2.09966	1.57237	1.13081	1.46013	1.70191	-0.167345	-0.108276	0.049058	0.113574	-0.17225	-0.143713	-0.0892048	-0.0948416	-0.168621	-0.246294
Stat5a	-0.0591727	0.326154	-0.0174654	0.560268	0.107446	-0.150311	-0.118818	-0.152759	-0.0615649	-0.1047	-0.0438702	-0.105734	0.101959	-0.0582616	0.45371	-0.00980545	-0.228035	0.46364	-0.0502642	0.909427	0.0702542	-0.108073	-0.0434099	-0.021124	0.335206	0.0260429	-0.141666	0.336281	-0.150058	0.519986	-0.0702443	-0.165167	-0.0154949	-0.0465461	0.0142576	-0.0517779
Stathmin-1	0.0438261	-0.0712379	0.0396752	-0.158214	-0.024179	0.0355559	0.0572386	-0.0653924	0.0542089	-0.033758	-0.0201836	0.0652825	-0.0368051	0.0398305	-0.112802	0.00488834	0.0700308	-0.0509001	-0.0389199	0.0039615	-0.00728576	0.0299353	-0.125494	0.0737898	0	-0.00586032	0.094873	0.101448	0.133037	0.260149	0.0606849	0.0375405	-0.0507628	0.00989981	-0.0884668	-0.0338505
Syk	-0.0412172	0.0545567	-0.00272103	0.0230459	0.0247757	-0.00511962	-0.023537	0.0873214	-0.0515597	0.0228962	0.0236239	-0.0333852	0.0971286	0.0407449	0.0772196	0.0284763	-0.0369366	-0.0187146	-0.018253	-0.0399186	-0.0424504	0.033291	0.149059	-0.00937322	0.272533	-0.0205392	0.0950954	-0.00673342	0.134487	-0.2173	0.125059	-0.056509	-0.0731795	0.0132356	-0.260571	-0.0179487
Tau	0.012965	-0.269683	0.0298278	-0.269053	0.0166758	-0.0433504	-0.0676639	-0.249772	-0.0164443	-0.124847	0.0261671	0.0310787	-0.195581	-0.138876	-0.456872	-0.0950916	-0.0134419	0.131264	-0.00199809	0.284494	0.127698	0.0324668	0.0513331	-0.0148529	0.196429	0.406961	-0.0729432	-0.130809	-0.108833	-0.182726	-0.0296071	-0.0486692	0.322079	0.0820844	0.244166	0.13564
TAZ	0.0701587	-0.022934	-0.0155881	-0.0609565	0.0152328	0.0571115	0.0540621	0.240205	0.0391189	0.132382	0.109829	-0.0188927	-0.179632	-0.0428334	-0.161936	-0.0184663	0.0586344	0.149302	0.0692232	-0.14382	0.116741	0.0202127	0.0383892	0.0343017	-0.44026	0.0376688	-0.0890076	-0.696158	-0.260613	-0.537988	-0.39601	0.0904849	0.243551	0.0740497	0.149386	0.17704
TFAM	-0.0287519	-0.0849004	0.0571796	-0.228612	-0.0111142	0.0650839	-0.0203684	-0.0273384	0.0684557	-0.0152695	-0.00754062	0.0642655	0.10523	0.0350715	0.18782	0.0597178	0.0345054	-0.15178	0	-0.076846	-0.0177817	-0.0104774	0.0313828	0.033298	0.160485	0.0207078	0.0710897	0.224568	0.0261495	0.430999	0.0742349	0.0392969	-0.294086	-0.0209601	-0.519008	-0.0558715
TFRC	-0.0925082	-0.0353544	-0.0696314	0.307059	0.0682696	-0.218587	-0.18616	0.168577	-0.0631621	0.178436	0.0133266	-0.0460189	0.152399	-0.0170508	0.361451	-0.00178216	-0.0660455	-0.198453	-0.0638512	-0.395005	0.0822277	-0.0179187	0.331064	-0.00893561	0.282425	0.0252334	-0.149653	-0.0345629	-0.122031	0.00136543	-0.166347	-0.0202802	-0.294558	-0.045533	-0.158717	0.023451
TIGAR	-0.0421881	0.0210708	-0.0122495	0.132121	-0.0492286	-0.0166161	-0.0483776	0.00940396	-0.0909329	-0.00987517	-0.0282042	0.0434967	0.0355562	-0.0517171	0.150523	-0.0358891	-0.0445432	0.0492464	-0.0313489	0.0474361	-0.0409385	-0.0647451	-0.0299675	-0.0612533	-0.0146867	-0.0201366	0.0445104	0.0666405	-0.0507741	0.0172747	0.00916881	-0.0768744	0.0907007	-0.00124014	0.153093	-0.0308094
Transglutaminase	-0.0468432	0.0152448	-0.0159553	0.05192	-0.00561913	0.144121	-0.0256976	-0.0429313	-0.0070255	-0.0790682	-0.0165727	0.0132095	-0.0878432	0.028839	-0.0677711	-0.0148556	0.0429819	0.0198502	-0.0249686	-0.0098095	-0.0808931	0.0279214	0.0180002	0.000592803	0.0755521	-0.0391515	0.172753	0.128681	0.147051	0.0451795	0.0425779	-0.0231292	0.602706	0.00616004	1.40594	0.020727
TRIM25	-0.202262	0.0425179	-0.133885	0.170505	-0.0525183	-0.272331	-0.0795472	0.297386	-0.275441	0.141478	0.0160981	-0.0813464	0.194178	-0.16634	0.265217	0.00168827	-0.20458	0.962838	0.00204628	0.979199	0.440456	-0.0904991	0.457398	-0.231232	0.742806	0.141878	-0.111241	0.0401439	-0.169709	-0.249686	-0.103331	-0.196789	0.0493548	-0.226787	0.242949	-0.0743574
TSC1	-0.0269914	0.118293	-0.0192932	0.0484456	-0.0146616	-0.0703418	-0.00480494	0.138022	-0.0494437	0.0975135	-0.0138568	-0.0316106	0.0759067	0.0182132	0.160724	0.0210039	-0.0591736	0.160592	-0.0515647	0.152313	-0.0215208	-0.0120131	0.0985531	-0.0115479	0.255877	0.0161115	0.00965073	0.0239698	-0.00671451	-0.131868	0.00322049	-0.0439671	0.223974	-0.0425194	0.328951	0.0459985
TTF1	-0.0111735	-0.0973137	0.00662477	-0.0478534	-0.0212902	-0.0444194	0.0396288	0.0240307	0.00615277	0.108728	-0.0286525	0.0296816	-0.0657005	0.0138438	-0.077465	0.0103245	0.0447674	0.0198093	-0.0260556	0.0586608	-0.0137121	0.00225747	-0.0191235	0.0269254	-0.101835	0.0284897	-0.0405824	-0.22777	0.00214309	-0.11403	0.00966693	0.0153995	-0.0826597	0.0401653	0.0380629	0.0107748
Tuberin	0.00803091	0.204136	-0.0733527	0.139021	0.0121652	-0.0331721	-0.0529736	-0.0103716	-0.0321372	0.0171654	-0.0622105	-0.0351445	0.118273	-0.0485565	0.0594596	-0.0578791	-0.0336073	-0.100997	0.00656585	-0.0949004	-0.0170856	0.0138065	0.0486103	0.00995714	0.0496505	0.00842117	-0.0724705	-0.0706511	-0.000331863	-0.0255006	-0.0902589	-0.0428795	0.143214	0.032637	0.345429	0.0485808
Tuberin_pT1462	-0.0606354	-0.0696309	-0.117194	0.145896	-0.131566	0.201479	0.0342449	0.0138748	0.0564554	0.170312	-0.0121154	0.0452902	0.0735931	0.0168778	0.186287	-0.0258689	-0.139408	-0.122191	-0.204049	0.140054	-0.141073	-0.0808005	-0.127322	-0.0638837	0.00156209	-0.03132	-0.101627	0.185569	0.0865925	0.276568	0.0835287	-0.158693	-0.132355	-0.160709	0.184263	-0.226667
TUFM	-0.0108374	-0.0724768	-0.0785644	-0.0242131	0.0125388	0.0439098	-0.053519	-0.138609	-0.0801004	-0.0435342	-0.12344	-0.0510421	-0.0379604	-0.0745561	-0.0357335	-0.0802301	-0.0103813	-0.028358	-0.0204933	0.162998	-0.0179292	-0.0088281	-0.051973	-0.0825418	-0.0465864	-0.012983	0.0156444	-0.0569759	0.0404459	0.0834371	-0.00266075	-0.0421281	-0.096816	-0.0739747	-0.044592	-0.0147612
TWIST	0.143138	-0.0848407	0.0425096	-0.0872006	-0.000660354	0.085915	0.110284	0.0283769	0.0639598	0	0.0131976	0.044754	-0.0327782	0.053433	-0.00693525	0.0447693	0.0941299	-0.00399855	0.0233944	-0.00467357	0.0179333	0.016663	-0.0835473	0.0719686	0.00750864	4.02607e-05	0.0695514	0.0362802	0.0908328	0.188236	0.0829182	0.124305	0.0310169	0.0798769	-0.0316049	-0.0209827
Tyro3	-0.0582513	0.444311	0.0588555	0.28812	0.233276	-0.0643128	-0.0826813	0.0347131	-0.0145884	-0.0470871	-0.00485489	-0.0601197	-0.0116821	-0.0192025	-0.178573	-0.0125035	-0.0845117	-0.289075	-0.048411	-0.658818	-0.0349035	-0.0327235	0.0139502	0.00966446	-0.107262	0.0470998	-0.0169169	-0.274229	0.0146169	0.0393996	-0.0531466	0.0302079	-0.0798286	0.0855756	-0.248435	0.150466
U-Histone-H2B	-0.19212	-0.133555	-0.138863	-0.363846	0.0397786	-0.0537585	-0.304616	-0.0252383	0.148174	-0.263615	0.267458	-0.384095	-0.0163381	0.0791482	-0.0454419	0.227089	-0.391673	-0.37526	-0.0327549	-0.429191	0.384061	-0.329261	-0.181841	-0.0126948	-0.512657	0.242152	-0.321579	0.320981	-0.407008	0.321597	0.0619367	-0.120711	-0.25789	0.130602	-0.326892	0.0674249
UBAC1	-0.0510466	-0.122131	-0.030568	-0.18336	-0.0409176	0.105526	-0.0673257	-0.0689286	-0.0517472	-0.015834	-0.0821601	-0.109984	0.037787	-0.0508452	0.0293387	-0.055126	-0.0413743	0.0715346	-0.0452175	0.0243301	-0.0240141	-0.0564926	-0.0573501	-0.0159722	0.00370163	0.0124063	0.0627573	0.131995	0.0422742	0.0649278	0.0395039	-0.098224	-0.160632	-0.0815046	-0.201689	-0.0526389
UGT1A	0.0523303	0.0212621	-0.0314445	-0.0724027	0.0340908	-0.0303656	0.0733659	-0.018716	0.0582714	-0.037659	0.0477837	0.00335563	0.0227269	0.0993563	-0.00302843	0.045305	0.0767199	-0.0157008	0.0106987	0	0.00193304	0.0496204	0.0167737	0.0483873	0.0352537	-0.0264092	-0.000940904	0.060232	0.00214276	0.210286	0.0204851	0.0560318	-0.0403695	0.0881372	-0.128931	-0.00583814
ULK1_pS757	-0.0106525	0.00393295	0.0620875	0.0809964	0.137472	0.0503182	0.026194	-0.536233	0.0118657	-0.104764	0.0237428	-0.0499705	-0.0758012	-0.0299072	-0.200059	0.054957	0.0541123	-0.396564	0.0594606	-0.210507	-0.0609434	0.0110719	-0.21138	0.0213311	-0.0762997	-0.0136912	-0.298216	-0.0925731	-0.0716593	-0.108072	0.108054	0.014017	0.439849	0.143579	0.372633	0.306859
VASP	-0.0047462	0.0381671	0.00469811	-0.193374	0.0263119	0.0777478	0.0217426	0.0123872	0.0167481	-0.0761239	0.00370884	0.0115987	-0.0468316	0.011901	-0.13369	-0.00844559	0.0270488	0.10596	-0.00483973	0.117294	0.014308	0.00275954	-0.038017	0.00406357	-0.0708882	0.0116684	0.0644779	-0.112048	0.064614	-0.122668	0.0209753	-0.00583263	0.276502	0.00215211	0.16096	0.0376694
VEGFR-2	-0.039414	0.270403	-0.104452	0.28708	-0.0647749	-0.165596	-0.0829017	0.198748	-0.00769794	0.103701	0.0125387	-0.0706761	0.0914818	-0.0372831	0.110209	-0.0245217	-0.0516328	0.645412	-0.0117753	0.726101	0.0621672	-0.0787092	0.459973	-0.0368184	0.518119	-0.0379702	-0.0180702	0.016073	-0.0489025	-0.363229	-0.055498	-0.0545949	0.619261	-0.0628181	1.16567	0.108807
VHL-EPPK1	-0.0920288	-0.178701	-0.185172	0.0600859	0.059323	-0.180323	-0.283293	-0.0219223	-0.0120532	0.0140592	0.0900828	-0.0407754	-0.0746806	-0.0634242	0.121664	0.0162029	-0.119891	0.519138	0.0359887	0.63866	0.0794884	0.0955943	0.120315	-0.0932261	0.508186	0.0347369	-0.265685	-0.392902	-0.137074	-1.10342	-0.24638	-0.0500756	0.463372	-0.0845724	0.855794	0.139642
Wee1	0.112488	-0.165508	0.0968168	-0.248527	0.00369353	0.0518693	0.0741413	0.105386	0.160608	0.0933169	0.0702605	0.0174463	-0.0171784	0.179216	-0.325051	0.129435	0.0557037	0.0553263	0.0453373	-0.246898	-0.0406094	0.082138	0.0701774	0.0984553	-0.421365	-0.00946591	0.0216398	-0.523166	0.180948	-0.440337	0.0413406	0.0864508	-0.44741	0.213622	-0.310952	0.147328
Wee1_pS642	0.154836	-0.272237	0.0252992	-0.148311	-0.00573975	-0.0493859	0.0147984	0.0130089	0.0439084	-0.0543706	0.0232673	-0.0608793	-0.20253	0.0369304	-0.172428	-0.029861	0.114473	-0.151028	0.0835151	-0.0906455	0.0215495	0.0632355	-0.0980691	0.0533336	-0.155581	-0.0741233	-0.0956795	-0.237185	0.0354128	-0.27963	-0.0312518	0.150477	-0.277081	0.180035	-0.0363563	0.104968
WIPI1	-0.022044	-0.162331	-0.00014683	0.0168645	-0.0401085	0.00143404	-0.093197	-0.13105	-0.0249532	-0.208946	-0.0522667	-0.0901958	-0.0828951	0.0527598	-0.126166	-0.0385128	-0.037821	-0.246026	-0.0435816	-0.136121	-0.0251922	-0.00991849	-0.254591	-0.0124354	-0.287385	-0.0239562	-0.0245061	-0.0478357	0.0215025	0.130645	0.0720662	-0.122347	0.0556232	-0.0456828	0.365374	-0.102567
WIPI2	0.0460498	0.00422481	-0.0559629	0.164226	0.0177348	-0.0411506	-0.0250407	-0.0539614	-0.0167932	0.000563247	-0.00312424	-0.0810222	0.0224158	0.0201981	-0.0296488	-0.00482459	-0.0177102	-0.172185	-0.0391804	-0.00670106	0.0249245	-0.0167791	-0.0444255	0.00614245	0	0.0177936	-0.0976963	-0.252442	-0.00816901	-0.131493	0.0641679	0.0149754	-0.0145146	0.0150758	0.169149	0.0281315
XBP-1	-0.0467271	-0.238005	0.0162955	-0.0246433	0.0465022	0.0707863	0.039435	-0.104615	-0.12488	-0.165137	0.00577857	0.0452028	-0.158094	-0.0378781	-0.120558	-0.0258274	0.0528222	-0.0190284	0.0434059	-0.0158372	0.0179126	0.0715114	-0.150441	-0.0878896	-0.0388849	-0.00292624	0.0300366	-0.147107	0.0365479	-0.133689	-0.0156239	-0.0664112	0.0338858	0.0482855	-0.0734958	-0.0709501
XPA	0.102836	-0.115887	0.0210469	-0.0983849	0.00331262	0.0369817	0.09948	0.0145616	0.0468888	0.234371	0.0562704	0.0934288	0.0851599	0.117886	0.0979321	0.0528427	0.0835828	-0.240428	0.0899067	-0.135557	-0.0819022	0.0751161	-0.0614806	0.0361579	0.0737433	0.000442002	0.027113	-0.09915	0.0224867	-0.104801	0.08494	0.0913563	-0.358702	0.0639977	-0.359095	-0.0744808
XPF	0.00227948	-0.090393	-0.0959877	-0.0532478	0.00391347	0.0753944	-0.0455302	-0.142718	-0.110968	-0.196509	-0.174503	-0.051236	-0.111253	-0.0727637	-0.182769	-0.14624	0.00640631	-0.180152	0.0156742	-0.0542019	-0.109228	0.0901907	-0.178866	-0.0908749	-0.133033	-0.0858049	0.118541	0.118441	0.119864	0.204388	0.0900359	-0.0540147	0.0852958	-0.137624	0.0807077	-0.0914517
XRCC1	0.0828176	-0.07917	-0.0134755	-0.0454269	0.00697772	0.00113019	0.00973644	-0.0266109	0.0425624	0.0061616	-0.00943888	0.0674304	-0.0166409	0.0901474	-0.0355199	0.0509364	0.0561716	-0.208832	-0.00854845	-0.0339714	0.0111805	-0.0183978	-0.0776572	0.0906725	-0.0314427	-0.00516269	-0.0253589	-0.0973446	0.00896204	0.0168398	0.0223659	0.10327	-0.187424	0.0713426	-0.143074	-0.0342811
YAP	0.00803499	-0.308112	0.155268	-0.975835	0.0106691	0.485759	0.254412	-0.336443	0.151334	-1.23349	0.036093	0.0903796	-0.26808	0.123781	-0.567554	0.015679	0.255109	-0.362114	0.0499616	-0.896824	-0.0194932	0.135414	-0.428915	0.0491108	-0.547219	0.0363398	0.46913	0.63962	0.28848	0.982314	0.278702	0.173197	-0.279912	0.0842582	-0.823574	-0.0158912
YAP_pS127	0.129772	0.0474109	-0.0380035	-0.150488	-0.206844	-0.117745	0.123605	0.273753	0.0568151	0.389492	-0.0709905	0.210581	0.293255	0.0853911	0.398845	0.0996189	0.0881729	0.123312	-0.159363	0.447378	-0.190147	0.102522	0.379749	-0.0136382	0.584505	-0.00640758	0.0987843	0.230544	-0.0268708	-0.290476	-0.021712	0.0557291	-0.648769	-0.236758	-0.113908	-0.534441
YB1_pS102	-0.0126558	0.146507	0.195678	0.0548174	0.196742	0.00942983	-0.0110225	0.348544	0.201669	0.219888	0.340233	-0.180514	-0.229361	-0.258705	-0.469878	-0.106469	0.00358291	0.472631	0.435874	-0.246956	0.510325	0.12253	-0.00630511	0.0280334	-0.483635	-0.0230611	-0.432223	-0.849096	-0.580833	-0.748261	-0.43143	0.0827365	0.34395	0.288324	0.161739	0.427392
ZAP-70	0.063467	0.0473989	-0.0328803	-0.0265309	-0.0347514	0.050535	0.0241945	-0.00667062	-0.0174767	-0.0156241	-0.00971635	-0.00132751	0.0108081	0.108363	-0.0391409	-0.0689114	0.0400109	-0.0395213	-0.0193873	0.0049937	-0.0210294	0.0108501	-0.0246813	0.0522653	-0.0503147	-0.0420511	0.0985749	-0.0331942	0.121053	0.0754272	0.118959	0.0380681	-0.119746	-0.00100136	-0.0538291	0.0862505
