# Supplementary material for: A multi-omic analysis of MCF10A cells provides a resource for integrative assessment of ligand-mediated molecular and phenotypic responses
Source: Commun Biol. 2022 Oct 7;5:1066. doi: 10.1038/s42003-022-03975-9 (PMC9546880; doi:10.1038/s42003-022-03975-9)
Supplement: Supplementary file 7 — Supplementary Data 5 [file 42003_2022_3975_MOESM7_ESM.xlsx]

## Sheet: MDD_RPPA_Level3
antibody	sid1	sid2	sid3	sid5	sid6	sid7	sid8	sid9	sid10	sid11	sid12	sid13	sid14	sid15	sid16	sid17	sid18	sid19	sid20	sid21	sid22	sid23	sid24	sid25	sid26	sid27	sid28	sid29	sid30	sid31	sid32	sid33	sid34	sid35	sid36	sid37	sid38	sid39	sid40	sid41	sid42	sid43	sid44	sid45	sid46	sid47	sid48	sid49	sid50
14-3-3-beta	0.0569837	0.0148602	0.0851413	0.0619194	0.164463	0.139105	0.0624651	0.169988	0.102759	0.0775193	0.114281	0.0505049	0.010207	0.251959	-0.0256712	0.147467	0.31117	0.0510207	0.0373499	0.0879245	-0.0537606	-0.0315423	0.107996	-0.0987248	0.0171458	0.00856457	-0.153687	-0.0750986	-0.0209279	-0.12504	-0.111605	-0.0608676	-0.190792	-0.0166779	0.0464545	-0.041842	-0.0078873	0.0172275	-0.00241599	-0.0132652	0.116916	-0.0933956	-0.0861441	0	-0.232205	-0.0392861	0.0705083	-0.0773444	-0.0042045
14-3-3-zeta	-0.0206518	-0.0174497	0.0262266	-0.0463948	-0.0432094	0.106384	-0.0137757	-0.0376994	0.0948384	0.0158511	-0.0175255	0.0429203	0.2364	0.142044	0.0807109	0.266786	0.0630714	0.122432	-0.02505	0.022827	-0.0279111	-0.00486418	0.0111142	0.0845038	-0.0458845	0.00446748	-0.0732147	0.0104067	0.0613019	0.0749236	0.104961	-0.0016714	-0.0173543	-0.0159184	-0.0449337	0.123152	-0.0695831	-0.0547471	0.0521532	-0.0190058	0.0100914	0.00687762	0.0462229	0.00590918	0.0774788	0.102849	0.0477266	0.0880331	-0.114892
4E-BP1	0.070745	0.143621	-0.0897316	0.276228	0.416243	0.250244	0.163205	0.235296	0.0481603	0.227821	0.317392	0.0635472	0.213345	0.305923	0.255739	-0.00263989	0.0397575	-0.020696	0.0424828	-0.0293259	-0.0509558	0.0285008	0.0940873	-0.161156	-0.069555	-0.0643594	-0.0426082	-0.116627	0.1674	0.0436305	-0.198537	-0.241226	-0.0300817	-0.0173589	-0.0234118	0.0773555	-0.107503	0.0354952	-0.24232	-0.14982	-0.0214784	0.0153546	-0.014344	0.0595943	-0.272021	0.0570809	-0.0344439	0.239505	-0.0765522
4E-BP1_pS65	-0.086244	0.124774	-0.107362	-0.344776	-0.249264	-0.189001	-0.119739	-0.174866	-0.198584	-0.0609262	-0.059095	-0.221246	-0.445979	-0.243231	-0.216948	-0.877648	-0.749096	-0.665275	-0.0881196	-0.0707487	0.0800402	-0.0455404	0.0249503	-0.0198596	-0.00805483	0.0168349	0.100607	0.0804727	0.374956	0.349049	0.0178275	0.0165159	0.291593	-0.0620828	-0.0558388	0.0559634	-0.0371921	0.13653	-0.0593849	0.149539	0.117146	0.21727	0.348024	0.399085	0.298053	0.00697142	-0.0323285	0.332781	-0.111816
53BP1	-0.0328858	-0.105832	-0.127584	0.0736152	-0.105976	-0.0275977	0.0342442	-0.131406	-0.0637419	-0.114082	-0.0133831	0.0040197	-0.0637395	0.072578	0.213337	-0.43007	-0.661216	0.276346	0.0738863	-0.080256	0.0367605	-0.0818738	-0.125218	-0.0225862	-0.0217634	-0.0366736	0.0179424	0.0729023	0.109097	0.223962	0.0612369	-0.0209957	0.226204	-0.0242017	-0.132948	0.0502791	-0.0253055	-0.0789355	-0.0250444	0.0937562	-0.00931834	0.0665673	0.129425	0.197096	0.140829	0.141357	0.115046	0.404675	0.018458
ACC1	0.0912932	0.022583	0.0536135	0.236731	0.174086	0.336407	0.168394	0.202919	0.123626	-0.0674943	0.0167899	0.0913248	-0.498144	-0.220903	-0.19346	-1.17002	-0.889492	-0.68389	0.042146	-0.128885	-0.029365	-0.119564	0.0369684	0.107926	-0.158638	-0.0353186	-0.054727	-0.0567234	0.335772	0.285316	0.192632	0.295223	0.633606	-0.0204468	-0.168303	0.113812	-0.0863566	0.0478161	0.0158769	-0.0498245	-0.12441	0.0696447	0.142612	0.231263	0.304625	0.0110379	0.0275509	0.480722	0.0277125
ACC_pS79	-0.762062	-0.811758	-1.15458	-0.264707	-0.265937	-0.302433	-0.506396	-0.674463	-0.918469	-0.661592	-0.653774	-0.852282	-0.548505	-0.423149	-0.275895	-0.538361	-0.31688	-0.150245	0.296208	0.217923	0.343248	0.013345	-0.0479548	-0.163655	-0.0566253	-0.0733927	0.00426717	-0.000191251	0.350787	0.46487	-0.0649698	0.0533419	0.796454	0.295773	0.384354	0.361953	0.149672	0.177165	0.0106882	0.13001	-0.0532685	0.158626	0.180917	0.363246	-0.0230395	-0.042923	0.0954021	0.629971	0.289903
ADAR1	-0.0531659	0.0573636	-0.21117	0.0695184	-0.0203975	-0.0939382	-0.05559	-0.0986453	-0.272289	-0.077084	0.0192222	-0.281157	0.0457066	0.120087	0.237762	0.0471132	-0.0540444	-0.112256	0.0630382	-0.0703678	0.0951319	-0.0841666	0.0127273	-0.123217	-0.019783	-0.185486	0.0338569	-0.0543614	0.158933	0.235143	0.0342925	-0.0553483	0.28768	-0.0452873	-0.110932	0.0240588	-0.0351634	0.0453427	-0.249733	0.0791129	-0.0807059	0.176017	0.583689	0.663748	0.296951	0.708452	0.338828	0.973401	-0.033507
Akt	-0.331793	-0.237347	-0.0975733	-0.0994503	-0.220497	-0.000719354	-0.0529007	-0.113386	-0.145133	-0.154334	-0.130278	0.112978	-0.0943408	-0.0324449	0.322523	-0.657069	-0.379987	0.071278	-0.0785467	-0.1387	-0.112291	-0.201149	-0.253961	0.143865	-0.0856602	-0.0152681	0.0228693	0.0131833	0.137313	0.459577	0.438789	0.203786	0.608662	-0.206398	-0.0337282	-0.075778	-0.140969	-0.252443	0.0218882	0.0636833	-0.26853	-0.00985458	0.0439158	0.184023	0.284743	0.26898	0.162187	0.661826	-0.186041
Akt_pS473	0.599937	0.770867	0.670791	-0.747106	-0.921085	-0.748576	-0.0316452	0.216971	0.0705051	0.0847102	-0.193143	0.0146325	-0.104405	-0.133822	-0.496256	-0.316532	0.0730696	-0.42603	-0.185737	0.152508	-0.328815	-0.336006	-0.416137	-0.36282	-0.205326	-0.0532125	-0.314403	-0.0642218	-0.0656082	-0.490686	0.245375	0.401845	-0.35674	-0.0950332	0.101333	-0.142956	-0.213276	-0.147037	-0.000207839	0.198567	0.390734	-0.240826	-0.0980783	-0.0895292	-0.294455	0.295532	0.608971	-0.129066	-0.0775363
Akt_pT308	0.350582	0.32682	0.370186	-0.209417	-0.240492	-0.287679	-0.504709	-0.116036	0.0638756	0	-0.0132395	-0.0644713	-0.0417984	-0.146998	-0.0289451	0.0293743	0.0914185	0.0200697	0.0233407	-0.0239569	0.0412438	-0.0927833	-0.0977383	-0.135673	-0.051703	-0.098406	0.00821915	0.00636558	-0.0242551	0.108934	0.247	-0.0381375	-0.0517786	-0.0346219	-0.0696169	0.0167058	-0.0583677	-0.0286933	-0.0553906	0.0247038	-0.047372	0.0592314	-0.0929256	-0.0116137	-0.0717072	0.264398	0.0628161	0.0116832	-0.072027
AMPKa	-0.0578014	0.0960466	-0.234426	-0.0981692	0.103294	0.00816363	-0.0801991	0.0888873	-0.0759663	-0.105558	0.0747374	-0.198314	-0.0271731	0.157497	0.0443228	-0.0775839	0.0765169	0.038604	0.00962833	-0.0334468	-0.0682542	0.00313796	0.0286766	-0.240955	-0.0348468	-0.0197014	0.030276	-0.00943403	0.155086	0.110606	0.0561951	0.0257971	0.120408	-0.0539697	-0.0527964	-0.0345879	-0.0512706	0.0504292	-0.16877	-0.00889362	-0.0738362	0.0613257	0.00487321	0.027676	-0.340764	0.0228112	-0.0164068	0.0360832	-0.0330167
AMPK-a2_pS345	0.0283734	-0.023509	0.0217312	-0.0596373	0.078206	0.0955988	-0.0255481	-0.0632684	-0.15578	0.00131822	0.0621208	0.0183507	-0.127901	0.101191	0.00182319	0.105827	0.0726277	0.0491573	-0.0587343	-0.0677229	0.0467082	-0.0597445	-0.0398288	0.039804	-0.0645301	0.0212225	0.0830403	-0.0182115	-0.000415168	-0.0414004	0.0731446	0.0931947	0.0908529	-0.0409978	-0.0560848	-0.0599167	-0.0971254	-0.0637523	-0.0402236	0.0325928	-0.0935132	-0.010726	0.0227578	-0.0197854	-0.0447093	0.133857	0.0983854	0.162471	-0.103086
AMPKa_pT172	-0.708115	-0.671614	-0.96504	-0.110608	0.0403558	0.066325	-0.443552	-0.365513	-0.557756	-0.486732	-0.299693	-0.534681	-0.444124	-0.0846679	0.0500642	-0.639269	-0.13412	0.262852	0.181745	0.166595	0.252138	-0.112941	-0.0561716	-0.255811	-0.0461411	-0.15304	-0.141629	0.173667	0.243318	0.331445	0.0289992	0.325618	0.58015	0.0757789	0.16893	0.339846	-0.14378	-0.029142	-0.142007	0.0435918	-0.158193	0.033568	0.254171	0.0645495	0.0389588	0.200815	0.313498	0.198639	0.163258
Annexin-I	-0.0475871	-0.239531	-0.0681374	-0.143624	-0.108711	-0.044035	-0.157429	-0.169044	-0.0477974	-0.120995	-0.121414	-0.228391	0.214643	0.0358817	-0.0687722	0.177918	-0.00601668	-0.107993	-0.0187399	-0.196654	-0.131983	0.042116	-0.210274	0.171367	-0.0085565	-0.032565	-0.0759417	-0.0712918	-0.136739	-0.0987843	-0.0713394	0.0302626	-0.18969	-0.0448933	-0.20307	-0.103183	-0.00146173	-0.300771	0.027839	-0.000993532	-0.120323	-0.0731238	-0.00397896	-0.188178	0.19345	0.00830253	-0.00642363	-0.151644	-0.0625538
Annexin-VII	0.071156	0.0555919	0.0311813	0.029938	0.171689	0.143251	0.0170637	0.124388	-0.25507	-0.0547836	0.121899	-0.0206865	0.0676463	0.132561	0.0609996	0.0257793	-0.0247758	0.0812539	-0.0102276	-0.0456268	0.0976505	-0.00406482	0	0.00725812	0.00466618	-0.403607	0.0464126	2.41691e-05	0.0537796	0.0793783	-0.0478957	-0.0073397	0.0852191	0.00114495	-0.0473417	0.100023	-0.00845171	0.0132507	-0.0507986	0.0178187	-0.0867259	0.09611	0.0457575	0.134794	0.0731745	0.149473	0.122527	0.29634	-0.0324973
AR	-0.130114	0.0706906	0.0414408	0.341036	0.342558	0.255649	0.392951	0.317959	0.203624	-0.0586818	0.274754	0.0766039	0.0409763	0.31285	-0.0664302	-0.0220207	0.14718	0.114518	0.100153	0.0803163	0.0176278	0.112597	-0.0303122	-0.172218	0.0270333	-0.0398789	-0.0619932	-0.177604	0.0208625	-0.0688616	-0.209677	-0.0949287	-0.077435	0.0667564	0.0850355	-0.0240856	0.0584059	0.00523046	-0.142711	-0.090253	0.294884	-0.142081	-0.265937	-0.0168927	-0.289587	-0.119592	-0.0308565	-0.118454	0.0926571
A-Raf	0.0950536	0.0803139	0.073327	-0.112681	0.0240616	-0.0574861	-0.104734	0.0347204	0.0174833	-0.192966	-0.00824918	-0.187238	-0.395852	-0.18093	-0.330472	-0.220458	-0.192064	-0.354668	0.0499237	-0.0339656	-0.118836	0.0122785	0.0117774	-0.0328238	-0.00564966	0.0128139	-0.065967	-0.00287888	0.0849067	-0.0981543	-0.115614	0.0796898	-0.0708474	0.102002	-0.0507435	-0.0510433	0.0230816	0.0213369	-0.0544973	-0.000324224	-0.0958902	0.0067626	0.0249357	0.0246551	-0.11644	-0.0878345	0	-0.0851396	0.0943618
ARID1A	-0.0589337	-0.0522999	-0.0359924	0.101615	0.0210399	0.0809605	0.0239484	-0.053294	-0.0290576	-0.0215319	0.0529038	0.0931373	-0.0518543	-0.0235214	0.343981	-0.635367	-0.458561	-0.139603	0.0466715	-0.0755345	0.015184	-0.0320119	-0.0909928	0.0840419	0.025979	-0.130825	-0.00541043	0.0810224	0.0986244	0.509441	-0.0426379	0.0157019	0.323689	-0.0679702	-0.0133553	-0.053637	-0.00605766	-0.11851	-0.00203132	-0.011721	-0.145365	-0.0396549	0.163325	0.160241	0.30043	0.22619	0.0940095	0.734745	-0.0279889
Atg3	0.0498392	0.0511323	0.14017	-0.00489045	0.174581	0.115829	0.0822879	0.164245	0.180228	0.0244767	0.125197	0.060057	-0.0664902	-0.0281128	-0.0974151	-0.142696	-0.0857855	-0.146911	-0.0207092	0.022661	0.0153633	0.00546681	0.0782508	-0.119047	-0.0344863	-0.00152595	0.0248217	-0.0742703	0.0166605	-0.0647784	-0.144801	-0.113135	-0.062347	0.0430575	0.0170048	0.0348864	0.00281969	0.0584407	-0.073579	-0.00485898	-0.0156869	0.0172126	-0.136933	-0.00286407	-0.164913	0	0.040708	0.0769578	0.0240389
Atg7	0.0746335	0.045829	-0.0656999	0.0280193	0.132694	0.0564219	-0.0326878	0.149634	0.00580698	-0.0132757	0.127013	0.0727258	-0.130688	-0.0381503	-0.0478241	-0.0659069	-0.117328	-0.0484811	-0.0141621	0.0642221	0.0006163	0.0351979	0.0156614	-0.0670968	0.0391706	-0.00587377	-0.0403604	0.0518266	0.152142	0.142725	0.0812281	0.127938	0.179075	-0.0492162	0.0727472	-0.0421544	0.0409911	0.0313406	-0.0155786	-0.015332	0.00680941	-0.0950869	0.0532399	0.145017	0.0214944	0.17233	0.201939	0.268676	-0.00310832
ATM	-0.0106316	-0.0759765	0.00358214	-0.017674	-0.078799	-0.0760848	-0.0363261	0.0564344	-0.0513551	-0.0370294	0.0137803	0.0890328	-0.13084	-0.0397579	0.0559428	-0.0513206	-0.09864	0.0750886	-0.0809518	0.0195515	0.0112144	-0.0580596	-0.00184039	-0.0305285	0.00735054	0.0373033	-0.0107617	-0.0680965	-0.0523653	0.093217	-0.0617857	-0.0644954	0.141021	-0.0794537	0.00837525	0.0105757	0.00684116	-0.0202608	0.031837	-0.0524828	-0.031792	-0.0673605	-0.00571392	-0.440007	0.0324292	0.0441111	0.132014	0.210359	-0.0749439
ATM_pS1981	-0.0552428	0.0158084	-0.0412249	-0.0567193	0.0505486	-0.0277555	0.0547492	0.0326508	-0.0586406	0.0199243	0.138343	-0.0606618	-0.156849	0.0376248	0.0933637	-0.0131405	0.0760855	0.0721026	-0.0261103	0.0584359	0.00958168	0.0155794	0.0229469	-0.253126	-0.0508709	-0.0333296	0.0127329	0.00429114	0.0194971	-0.244567	0.018046	-0.0636967	0.0710535	-0.0220433	0.0325966	-0.0492864	0.0398377	0.054306	-0.143703	0.0157129	0.0658651	-0.0374274	0.0343074	0.139371	-0.156006	0.119434	0.0909574	0.079698	-0.0464257
ATR_pS428	-0.0518948	-0.102945	0.0380016	-0.110902	-0.0420305	-0.00206202	-0.016062	0.0165178	0.00057679	-0.0755907	-0.032747	0.0493326	-0.375661	-0.30608	-0.366133	-0.40663	-0.454849	-0.578921	-0.0318035	0.0553452	-0.0110286	-0.0224381	-0.0443748	-0.0437337	0.002856	0.0529705	0.037035	-0.174984	-0.153704	-0.123205	-0.110391	-0.00406725	-0.0249142	0	-0.0235754	-0.0236436	0.0308697	-0.0302919	0.0810859	0.0016311	0.0458376	-0.0198533	0.00575736	-0.0598289	0.0919137	0.0236996	0.249621	0.152771	0.0386241
Aurora-B	-0.0645118	-0.163533	0.0428856	-0.121296	-0.0658276	-0.0616362	0.0229796	-0.000757092	-0.0541919	-0.0605768	-0.0650811	-0.0609347	-0.351726	-0.429671	-0.668686	-0.252362	-0.349912	-0.53773	0.0153146	0.00209001	-0.079955	0.00654576	-0.0409785	0.0211662	0.0200095	0.139185	0.0513137	-0.0904416	-0.201237	-0.219322	-0.112802	-0.00453977	-0.158594	0.0550177	-0.027255	-0.0725444	0.0552932	0.0197336	0.0243256	0.0517403	0.157192	0.0422516	-0.011943	0.0552993	0.109305	-0.183313	-0.0488772	-0.394036	0.0500597
Axl	0.00745516	-0.215041	0.0656472	0.279792	0.102525	0.0944647	0.256347	0.146346	0.0584024	0.340741	0.454451	0.545241	-0.125551	0.0561566	0.229324	-1.01418	-0.525701	-0.174929	0.0153243	0.0736525	-0.173743	-0.0106066	0.0877389	0.0884486	-0.0589155	0.0614142	0.0163429	-0.230612	-0.116916	-0.135799	-0.26734	-0.0826196	-0.0940136	-0.0327628	0.0958051	0.0670253	-0.0268864	0.0503484	0.00878341	0.0101847	0.0732378	-0.0191785	-0.104387	-0.0675078	0.0684538	-0.000159043	0.0507729	0.26151	0.0202265
B7-H4	0.089509	0.112364	-0.0609434	0.00473236	0.225098	-0.00742719	0.105761	0.213479	0.0732901	0.133783	0.216931	-0.0210387	0.047103	0.0966141	0.00562992	0.224773	0.280831	0.0161295	-0.0285642	0.0106544	-0.000908796	-0.15159	0.0772307	-0.283651	0.074548	-0.0799574	-0.0263742	0.0527789	0.014069	-0.0661658	-0.104448	-0.173755	-0.144198	-0.0251343	-0.196565	-0.0248847	-0.0550607	0.0685998	-0.279551	0.0570056	-0.0141019	-0.0560939	0.0390533	0.0496642	-0.385448	0.12356	0.0244694	-0.0390687	-0.0190652
b-Actin	-0.0892512	-0.0649835	-0.148065	-0.118066	-0.0227685	-0.0853436	-0.0999193	0.0637037	-0.122041	-0.154931	-0.06704	-0.165731	-0.338587	-0.185545	-0.264322	-0.618517	-0.151618	-0.473174	-0.100344	0.0324511	-0.0526668	-0.0130839	0.0687808	0.0202771	0.0139088	0.110803	0.0446485	0.126146	0.28107	0.10266	0.315844	0.359886	0.0935582	0.0014948	0.0183433	-0.0410299	-0.00614873	0.122345	0.101041	0.0428047	0.342038	0.071474	0.0285312	0.274846	0.297006	-0.0713949	-0.14213	-0.473334	-0.00837737
Bad_pS112	0.0283909	0.14976	-0.0821198	-0.0875865	0.00715593	-0.0882435	-0.0916824	-0.0390178	-0.150637	-0.042759	0.0643019	-0.153825	-0.0167004	0.133031	0.0281598	-0.0743273	-0.0766577	-0.0812739	-0.00881769	-0.0414151	0.0190234	0.0193031	-0.01255	-0.0293538	-0.00798312	-0.0179488	0.0358772	0.0627381	0.127507	0.217344	0.0144298	0.00115593	0.137081	0.0115004	-0.0271812	0.051743	0.00325927	0.0401109	-0.064739	0.0386158	0.0477623	0.0735503	0.0278615	-0.0172015	-0.1233	-0.154789	-0.159478	-0.0295143	-0.00486965
Bak	0.00514848	0.210383	-0.127324	0.0650847	0.148577	0.105556	0.0341468	0.10425	0.0769602	0.12003	0.235768	-0.024132	0.0568513	0.154984	0.095497	0.132957	0.198271	0.141915	-0.00624887	-0.0320653	0.02666	-0.00619334	0.046325	-0.163602	0.000368217	-0.0420123	-0.0429442	0.016871	0.0706762	0.0473048	-0.058615	-0.151762	0.042193	-0.0593505	-0.0533416	0.0194481	-0.105875	0.0175262	-0.197216	-0.0158897	-0.0141906	-0.0270513	0.137846	0.119985	-0.151703	0.118277	-0.0181279	0.175869	-0.0739391
BAP1	0.0546492	0.0469738	0.0829282	0.00891896	0.00747405	0.0494604	0.0213944	-0.0174005	0.00175504	-0.0409858	0.00923262	-0.0254393	0.0484528	-0.0274978	-0.165217	-0.0667417	-0.104674	-0.114361	0.0183439	0.0300588	0.0605798	0.0234723	0.0303118	-0.00319943	0.0132025	0.00522804	-0.0293939	-0.0174803	-0.00572687	-0.0694851	-0.0823419	-0.0404175	-0.071803	0.0273437	-0.00550444	0.0354007	0.0285652	-0.197342	0.0284941	-0.0154283	-0.0100858	-0.0213989	0.03486	-0.0051887	-0.0699329	-0.0625173	-0.0240182	0.00370704	0.0158994
Bax	-0.0213974	0.080009	-0.0599692	-0.031359	0.0359469	0.0335311	-0.0361524	0	-0.0147575	0.0159121	0.155475	0.0445369	0.0482994	0.236199	0.182787	0.0219849	0.0579726	0.254578	-0.0142527	-0.00454708	0.0339543	-0.0865528	0.0225858	0.0463201	-0.00884907	-0.0484064	-0.00248491	-0.0384493	0.0554928	0.0831436	-0.125867	-0.0941259	-0.0616534	-0.11688	-0.023154	0.00249206	-0.142955	0.0457275	-0.0910604	0.000255831	-0.0084457	0.0284349	-0.00699569	0.03683	-0.00393081	0.044245	0.0214436	0.166957	-0.127171
b-Catenin	-0.209361	0.0233456	-0.146753	-0.0991888	-0.0710994	-0.0952946	-0.141674	-0.131047	-0.082552	-0.188	-0.0290294	-0.167675	-0.0558615	-0.0296778	0.191758	-0.214876	-0.0248569	0.0892149	-0.120074	-0.0481559	-0.0174372	-0.0946009	-0.0132978	-0.0709179	-0.033431	-0.0461114	0.0352058	0.159903	0.321211	0.439291	0.614274	0.156001	0.585483	-0.164088	-0.0167746	0.0435721	-0.142421	0.0215349	-0.1082	-0.0210478	-0.0375103	0.0425236	0.0765543	0.0902315	-0.0556925	0.099134	-0.192043	0.0268219	-0.137117
b-Catenin_pT41_S45	0.0607781	0.0354816	-0.10548	-0.0550268	0.111995	0.00100529	-0.0540009	0.0959307	0.0193948	-0.0485427	0.0557718	-0.110082	-0.111094	0.135754	0	0.017691	0.146972	-0.0160579	-0.0565851	0.00382146	-0.0290636	-0.0752537	0.085008	-0.0695479	0.021392	-0.0175691	-0.0477869	0.126629	0.0902303	0.0350891	0.110564	-0.0202357	0.0436791	-0.0536476	0.014786	-0.0920136	0.0114091	0.0247944	-0.0225276	0.0263537	-0.000595958	-0.0880213	-0.0115	0.110077	-0.0368537	0.097274	-0.116491	-0.0141026	-0.0221499
Bcl2	0.0287489	0.109872	0.0979379	0.062475	0.185419	0.0652972	0.151255	0.0980989	0.112289	0.0218902	0.108318	-0.0135545	0.016888	-0.024371	0.0108453	0.0649121	0.211025	-0.0302056	0.0721467	-0.109671	0.110371	-0.00586535	0.0645621	-0.211306	0.0276771	-0.125138	0.0533824	-0.0677355	-0.124175	-0.144807	-0.271846	-0.276192	-0.287566	0.00762359	0.00393949	0.103766	0.029527	0.111247	-0.193226	-0.0176662	0.0182805	0.0319606	-0.233201	-0.215397	-0.59505	-0.142863	-0.155889	-0.198227	0.0525929
Bcl-xL	-0.0677974	0.0164318	-0.243878	-0.0837372	0.105455	-0.0261556	-0.105445	0.0750945	-0.0447394	-0.129443	0.108583	-0.14339	-0.32232	-0.153263	-0.0266602	-0.309614	-0.137857	-0.223567	0.00698564	-0.0127232	-0.080141	-0.0212359	-0.00858392	-0.204597	-0.044205	-0.117566	-0.00165435	0.0509038	0.182899	0.211143	0.542537	0.102746	0.3504	-0.151434	-0.00782303	-0.100608	-0.0584802	0.0568202	-0.221901	0.0636204	-0.000466896	0.0391618	0.179886	0.29611	0.0171822	0.243587	0.00813421	0.195341	-0.00544364
Beclin	0.049014	0.0834231	-0.0254881	0.0567721	0.105679	0.00805768	0.095696	0.109717	-0.00892394	0.0708328	0.0780498	0.0225007	0.0749056	0.0798909	-0.0123797	0.0571619	0.0787534	-0.166405	0.0640521	-0.0450118	0.0822247	0.0294389	0.065649	-0.137389	-0.0324402	-0.0382812	-0.0310742	-0.0112453	-0.017721	-0.269416	-0.0814375	-0.0360204	-0.226597	0.0727505	0.00871976	0.0228057	-0.00655702	0.0471312	-0.179643	-0.00633555	0.0238205	0.0327996	-0.0228026	0.0141447	-0.119263	0.05263	0.104059	0.0134706	0.0276183
Bid	0.196273	0.098896	-0.0593161	0.195981	0.0939801	-0.0540748	0.0805838	0.0938812	-0.0400251	0.115266	0.163861	0.0375216	-0.0641705	0.00786307	0.143365	-0.0550848	0.0069122	0.12855	0.0170454	0.0307328	0.0762922	0.021023	0.0284556	-0.0246815	-0.0445066	0.00728087	-0.000520119	0.0443743	0.0281794	0.066684	-0.120772	-0.122571	0.0402103	0.0359191	0.00811058	0.0871736	-0.0490029	0.0276172	-0.063669	-0.0203917	0.00773075	0.0122275	0.0747954	0.11862	-0.0243615	0.0364527	-0.045375	0.135913	0.00970107
Bim	0.0412103	0.149603	-0.0465975	0.0976124	0.226403	0.189262	0.161149	0.300307	0.293665	0.307203	0.479741	0.332885	0.856569	0.997122	1.16855	0.954563	1.05779	1.20299	-0.069364	-0.0355521	0.0854145	-0.0315201	0.0709108	-0.0485294	-0.0491364	-0.100769	0.0660244	-0.101151	0.00914565	1.12026e-05	-0.185143	-0.340097	-0.0582522	-0.132945	-0.0595834	0.09007	-0.106132	0.0190047	-0.115761	-0.122957	-0.141511	0.0178412	-0.0753228	0.0117937	-0.262748	0.340944	0.151422	0.54662	-0.162652
BiP-GRP78	0.0190307	0.0597197	0.0699714	0.0772274	0.0726709	0.0486707	0.121419	0.0723826	0.0654382	0.133155	0.0344822	0.0796134	0.0965979	-0.0374676	-0.0734401	0.0959694	0.188796	0.136995	0.038226	0.11963	0.0889719	0.0592252	0.0404724	0.0110784	0.0207436	-0.0380524	-0.0137453	0.0340645	-0.164076	-0.257484	-0.201233	-0.0420598	-0.297702	0.114917	0.0637089	0.0785093	0.0264164	-0.00220422	-0.098791	-0.0102512	0.0117312	0.00657169	-0.141863	-0.161397	0.00983004	0.0284245	0.0597067	-0.0113227	0.0743623
B-Raf	0.00429456	-0.0851728	-0.164559	-0.0735693	0.104712	0.0815142	-0.110176	0.0791762	0.0935799	-0.130653	0.0743979	-0.0913783	0.0201228	0.101564	0.0302925	-0.111267	-0.165434	-0.0633035	0.0179852	-0.0777136	-0.0675116	0.0249154	-0.0626281	-0.0358735	0.0108901	0.0184645	-0.0121588	-0.0561382	0.0122423	-0.0240337	0.0932383	0.189867	0.128596	-0.0611243	-0.0477117	-0.121177	-0.00480987	-0.109348	-0.00657231	-0.0249946	-0.216481	-0.182678	-0.168072	-0.105319	-0.0638647	-0.0214386	0.0585522	-0.0356799	0.031979
B-Raf_pS445	-0.210318	0.100172	-0.112216	0.0237496	0.062672	0.0470962	-0.0163479	0.0699762	-0.0439804	0.00546398	0.111046	-0.0230168	-0.0968522	0.092698	0.110903	-0.339456	-0.0681143	-0.0482007	-0.0312448	0.0431809	0.021554	0.0209469	0.0652191	-0.180719	0.0270523	-0.028278	-0.0124465	0.111873	0.205838	0.271518	0.22523	0.0670936	0.37672	-0.0441878	0.062519	0.046524	-0.0139995	0.0806159	-0.126426	0.0435492	-0.0197989	0.0232665	0.0272227	0.120052	-0.175891	0.0482544	-0.0518276	0.171977	-0.00638304
BRD4	-0.0359847	0.0423179	-0.0733973	0.105222	0.0150983	-0.0332397	0.0210568	-0.111383	0.0111005	-0.049887	-0.0183872	-0.0186192	0.0418725	-0.0265817	0.110022	-0.24667	-0.256845	-0.0132527	0.017331	0.00619597	0.125103	-0.0239855	-0.00222978	0.0794505	-0.0261263	-0.0832118	-0.0581312	0.0397547	0.0773061	0.0690848	-0.0866202	0.0260706	0.0369767	-0.0155582	-0.0186369	0.0771125	-0.014388	-0.0774494	-0.0564874	-0.0518329	-0.0753159	-0.045442	0.222102	0.154198	0.0315974	0.116951	-0.00137251	0.250893	-0.0110417
c-Abl	0.0634447	-0.0347142	-0.0325184	0.000310402	0.0316851	-0.0552977	0.0510521	0.02668	-0.0219958	0.0217554	-0.0055443	-0.0247606	-0.047121	-0.10151	-0.128498	0.0528348	0.0294637	-0.128367	-0.00473403	-0.014497	-0.0770925	0.0406047	0.00316343	-0.0162894	0.0130974	0.0149066	-0.00566319	-0.0599714	-0.0201238	-0.125668	0.0433885	0.120574	0.00391295	-0.00722251	-0.0521957	-0.136858	0.0204019	0.0115252	-0.0781562	-0.000134082	-0.0405363	-0.124952	-0.140219	-0.134315	-0.144679	-0.031327	0.00198496	-0.128913	-0.0324966
Caspase-3	0.0540631	0.0668177	-0.124845	0.0605314	0.0643249	-0.0339841	0.063262	0.0794415	-0.052072	0.0720122	0.114683	-0.0686999	0.0834035	0.150856	0.167894	0.311438	0.311286	0.255911	0.0196917	-0.0280266	0.0368963	-0.0465556	0.0805043	-0.169107	-0.00333119	-0.0986984	0.0246098	0.0816709	0.150615	0.117579	0.142365	-0.0959631	0.108702	-0.0381499	-0.0831445	0.00594786	-0.0510206	0.0953583	-0.22918	0.0468444	-0.0574394	-0.00180137	0.0414869	0.218706	-0.156199	0.266228	0.00101595	0.2964	-0.0367462
Caspase-7-cleaved	-0.0148799	0.0165689	-0.0267526	0.0381594	0.0195132	-0.000905595	0.161864	-0.0364683	0.0764569	0.141875	0.126904	-0.0773603	0.674328	0.625232	0.61285	1.18772	1.09838	1.10692	0.0481756	-0.0704553	0.0177623	-0.0294499	0.0560066	-0.190361	-0.0287017	-0.203174	0.00431692	0.0307185	0.0249627	-0.00038959	-0.0792653	-0.160013	-0.0803317	-0.000767327	0.00633855	0.0756073	-0.115503	0.176896	-0.19843	-0.0364807	-0.100511	0.0771819	-0.0268252	0.00576423	-0.363289	0.954872	0.462576	0.874169	-0.0401738
Caspase-8	0.0664848	0.0558254	0.143869	0.0366505	0.127527	0.178352	0.022614	0.0498712	0.156405	0.00963407	0.0617491	0.0522648	0.113581	0.143839	0.0431728	0.163507	0.129409	0.0356346	0.0432954	-0.00761058	0.0771514	-0.0545381	0.00149652	-0.0122887	0.0152668	0.0351937	-0.0976065	0.0255117	0.0735949	0.119064	-0.0339557	-0.0963713	-0.0103205	-0.0259972	0.0027476	0.0546135	-0.0316876	-0.0449654	-0.0268236	0.0953131	0.0930983	0.0307785	0.313152	0.292366	0.630751	0.433994	0.580478	0.448532	-0.0583744
Caveolin-1	-0.397863	0.0938775	-0.299782	-0.303648	-0.063505	-0.168055	-0.436846	-0.0704706	-0.355895	-0.314598	-0.00519226	-0.135807	-0.455686	0.209746	0.90154	-0.455888	-0.167402	0.543546	-0.167062	0.0801362	-0.0104167	-0.299337	-0.0903457	0.0554812	-0.0479326	-0.0551788	0.146264	-0.221868	0.179086	0.781218	0.661587	0.311128	0.996081	-0.390375	0.101537	-0.098036	-0.261304	0.0184507	-0.0367261	0.036669	-0.106441	-0.0397471	-0.18094	-0.00208799	-0.0045025	0.0690358	-0.0957393	0.186017	-0.330695
CD134	0.0987738	0.101547	0.0804287	0.162534	0.153436	0.116273	0.207775	0.24985	0.161015	0.210626	0.235931	0.142287	0.0347428	-0.00920134	0.143438	0.287523	0.205817	0.204973	0.0198463	0.0793319	0.161047	-0.00113274	0.107479	-0.0721857	0.00876305	-0.0860066	-0.0135055	0.0272592	-0.0496295	-0.0378123	0.0363654	-0.135968	-0.0239951	0.0244822	0.0468794	0.0516893	-0.017073	0.0139191	-0.0808942	0.0260435	-0.0123913	-0.0044592	-0.154974	-0.0447886	-0.141892	0.0627247	-0.059375	-0.00699876	-0.0209861
CD171	0.244589	0.376387	0.23878	0.376543	0.460466	0.508543	0.486069	0.413599	0.492479	0.136571	0.419048	0.485341	-0.426665	-0.25028	-0.171077	-1.12919	-0.803798	-0.732686	0.16416	0.176518	0.0769221	0.0472988	0.12574	0.221613	-0.0345578	-0.00189761	0.0142095	-0.316974	-0.332916	-0.365203	-0.638803	-0.470469	-0.490903	0.115591	0.192623	0.182839	0.0537045	0.0629071	0.229201	-0.100075	-0.0236722	-0.0494981	-0.784079	-0.737933	-0.857229	-1.20364	-1.20439	-1.15833	0.129983
CD20	0.0190623	0.126031	-0.0748955	0.0408868	0.0745797	-0.0657822	0.0620815	0.0388286	0.0657701	0.0411514	0.0990401	0.0369433	-0.0435962	0.0321004	0.0692931	0.137744	0.218987	0.118188	-0.00975872	0.000981604	0.111714	-0.0978086	0.0686074	-0.0468581	0.0136529	-0.140185	0.00527291	-0.0154442	0.074402	0.00646549	-0.0241067	-0.0225955	0.00815554	-0.103505	-0.0151932	0.0518979	-0.0924901	0.0643699	-0.172365	0.0585334	0.00721258	0.0768137	-0.0698434	0.00601832	-0.229352	0.0315595	-0.0881483	0.018905	0.017028
CD29	-0.0451199	0.140645	0.055032	0.103151	0.0448008	0.0299864	0.10965	-0.0611652	0.0114421	0.0463084	0.0570939	0.0123985	0.0361471	-0.0540982	0.0353268	0.220849	0.110204	-0.240868	0.0283214	0.074938	0.142806	0.0567778	0.100494	-0.328029	-0.0249349	-0.0287304	-0.0145489	0.157911	-0.129429	-0.198404	-0.0235127	-0.0538547	-0.133719	0.106756	0.0625987	0.0788152	0.00567611	0.089142	-0.107466	0.000735109	0.0164509	0.00707616	0.0158697	-0.0580037	-0.243532	-0.00418514	-0.0274966	-0.244752	0.0654874
CD44	-0.0359524	-0.27962	0.0661054	-0.113881	-0.192106	-0.0189965	-0.0233646	-0.153201	0.0136991	-0.0995347	-0.286882	-0.039687	0.0853571	-0.181221	-0.413543	0.259992	0.0459824	-0.165738	0.022401	-0.0477333	-0.0490746	0.0556496	-0.102026	0.0848288	0.0190829	0.0131005	0.0374109	0.00728295	-0.269928	-0.372979	-0.0269235	0.0832073	-0.229858	0.0926796	-0.00843862	0.0538201	0.0292792	-0.191384	0.00735456	-0.00847791	0.0182442	0.0240995	-0.00779488	-0.28751	0.208188	-0.148209	0.140077	-0.138458	0.0876894
CD45	-0.00302276	0.122058	0.0345242	-0.0910399	0.0669441	-0.0022684	-0.167477	0.0563362	0.0741126	-0.0162	0.0969439	-0.0173781	-0.0138919	0.0416288	0.116476	0.216531	0.224224	0.25697	0.0210072	0.118246	0.0400756	0.00548961	0.115426	-0.14916	0.00175135	0.00441236	-0.0266306	-0.0216169	0.114595	0.106714	-0.0352566	-0.0779566	0.178479	-0.0191708	0.0370929	0.00361628	-0.0610537	0.0264855	-0.0831232	0.0692669	0.0552853	0.0164385	-0.0438136	0.060512	-0.0298389	0.10517	-0.00116916	0.240949	0.00308142
CD49b	-0.0325985	-0.0130378	-0.0698649	-0.0160851	-0.0197101	-0.0915716	-0.0254784	-0.0436532	-0.156797	-0.21968	-0.133661	-0.23458	-0.35372	-0.183338	-0.389021	-0.217914	-0.160277	-0.377142	0.0406505	0.0300613	-0.0803828	0.0749111	0.0369204	0.0440504	0.248776	0.248379	0.110829	0.0603253	0.0918588	0.0143578	0.0215576	0.00434944	-0.109045	-0.00377065	0.114075	-0.0781352	0.0332085	0.0234895	0.0241786	0.0274802	0.117943	-0.0720361	-0.116454	-0.136975	-0.213709	-0.176321	-0.202478	-0.349392	0.0277894
cdc25C	-0.0380585	-0.0739304	-0.0481634	-0.0420626	0.00338434	-0.00048284	-0.0283894	0.0574493	-0.0376913	0.174352	0.194615	0.192736	-0.437767	-0.332736	-0.512658	-1.55903	-1.43009	-1.60693	-0.0453226	0.0133672	-0.126327	-0.0171491	0.00536971	-0.0803131	0.065036	0.203777	-0.0973002	0.0009263	0.0969465	-0.0304995	0.0904879	0.178742	-0.00509776	0.0108213	0.0224908	0.0138615	0.00629239	-0.00449595	-0.00906533	-0.0559284	-0.0257383	-0.126732	-0.0194294	0.0660629	0.00777955	0.0666761	0.175321	-0.0840218	0.0256548
Cdc2_pY15	-0.0760263	-0.10363	0.013482	0.0443762	-0.0411482	0.104429	0.0570451	0.0432679	-0.0264444	-0.0463939	-0.0979202	-0.0099062	-0.588464	-0.544791	-0.767183	-0.392847	-0.569415	-0.737861	0.0764488	0.129237	0.190987	0.079603	0.108965	-0.0651501	-0.0754572	0.0409039	0.0268665	-0.069929	-0.101601	-0.211305	-0.226563	-0.0725515	-0.23949	0.129388	0.00996476	0.140089	0.117197	0.110134	0.0705008	-0.0135038	0.109938	0.00425783	0.114877	0.155147	-0.00224778	-0.387226	-0.201788	-0.5607	0.163512
CDK1	-0.152563	-0.173013	-0.0686149	-0.0679429	-0.091813	0.0661619	0.00952016	0.174996	0.215264	-0.19216	0.00478577	-0.0744447	-2.26588	-1.98771	-1.96652	-3.21991	-3.04307	-2.98774	-0.178792	-0.125085	-0.091949	-0.0446372	0.044117	0.181544	-0.101878	0.0173273	-0.0178932	-0.147721	0.0248716	0.080456	-0.114631	0.14404	-0.158297	-0.126573	-0.160208	-0.0544739	0.0784065	0.122433	0.0964323	0.0854378	0.175026	0.171302	0.17401	0.255337	0.129429	-0.594716	-0.394377	-0.825086	0.0116429
Chk1	-0.0583991	0.0705229	0.0825295	0.0641195	0.0318419	0.263284	0.046346	-1.73342	0.15486	0.0103451	-0.045496	0.126196	-0.720715	-0.534375	-0.849848	-1.06535	-0.922926	-1.25903	-0.0595099	0.10007	0.226737	0.0117457	0.136468	0.0956003	-0.0251528	0.0773254	0.0619225	-0.00584925	-0.134535	0.105424	-0.302808	-0.0141336	0.0550719	0.00918306	0.0636776	0.118375	0.0949233	0.131425	0.108042	0.0341879	0.00911199	0.0561324	0.172473	0.255375	0.228012	-0.548121	-0.206775	-0.60914	0.0637783
Chk1_pS296	0.0335493	0.129523	0	0.169372	0.0624954	-0.0115535	0.234007	0.0422182	0.0735371	0.196709	0.0713136	0.00862074	-0.0174783	-0.117687	-0.0126862	0.144277	0.177901	-0.0809882	0.0264042	-0.260956	0.0767919	0.0425907	0.0480691	-0.109846	-0.0185858	-0.045953	-0.0179659	0.0091162	-0.140511	-0.0598363	-0.0959604	-0.109558	-0.145561	0.0599891	0.0321031	0.0647034	0.0349394	0.0892068	-0.0884316	0.0135054	-0.0347601	-0.027113	-0.13425	-0.144252	-0.408907	-0.0185903	-0.0320776	-0.25543	0.0253628
Chk2	0.0115463	-0.127783	0.122699	-0.0590261	-0.0446799	0.132924	-0.0427681	0.0483628	0.0770429	0.0155158	-0.0932751	0.102662	0.0407388	-0.0849854	-0.211721	0.0553612	-0.204071	-0.25173	0.00616858	0.0374683	-0.0100482	0.0512866	-0.0452761	0.0857258	0.0159397	0.0208861	-0.0495713	-0.0779966	-0.261207	-0.17907	-0.0563775	0	0.0545289	0.0319164	0.109035	0.0598646	0.0399907	-0.103052	0.0906422	-0.0152997	0.0266552	-0.116136	0.013021	-0.207721	0.136326	0.0933762	0.206524	0.165119	0.0511163
Chk2_pT68	-0.17302	0.0243643	-0.279245	-0.330737	-0.274071	-0.316703	-0.272952	-0.324134	-0.347703	-0.27404	-0.144074	-0.423184	-0.502956	-0.43888	-0.621039	-0.0944452	-0.18323	-0.659643	0.064876	0.00658296	0.0904241	0.113876	0.0587419	-0.00570216	0.166824	0.00800244	0.105624	0.111934	0.148577	0.0726116	0.16754	0.177987	0.0284705	0.0315257	-0.0207728	0.0889368	0.0478759	0.230958	-0.0395727	0.179882	0.14201	0.11397	-0.0158931	0.023864	-0.286269	-0.107848	-0.0461003	-0.243202	0.00927694
c-IAP2	0.00328793	-0.120452	-0.101405	-0.00222717	-0.0787765	-0.0697532	-0.0140198	-0.104615	-0.0689047	-0.017251	-0.116103	-0.0586379	0.136432	0.105523	0.00996159	0.235173	0.191101	0.346507	-0.0672672	-0.113242	-0.118471	0.0233293	-0.207267	0.236754	-0.00713509	-0.1862	-0.133961	-0.0433696	-0.0979649	-0.0482692	0.0478829	-0.0362076	0.0888112	-0.00808521	-0.0905954	-0.137124	0.0440369	-0.196409	0.00686018	0.0620255	0.010057	0.043011	0.359446	0.241861	0.599372	0.645501	0.606429	0.738044	-0.0481767
c-Jun_pS73	-0.0217419	0.130677	0.00790508	0.0290484	-0.00617322	0.0859727	0.0660395	0.0930307	-0.0281948	0.114089	0.0428398	0.0768129	0.0649632	0.262648	0.165571	0.177875	0.188598	0.118952	-0.00735612	0.00831395	0.0537921	0.0376207	0.0569231	-0.172264	-0.016078	-0.114519	0.00332713	0.0975775	0.0418275	0.170364	0.193979	-0.0935748	0.272357	0.033506	0.0248535	0.0427228	-0.0720731	0.0988863	-0.18802	-0.0137717	-0.0212075	0.00520634	0.161508	0.139078	-0.072968	0.318313	-0.0504013	0.302994	-0.0122729
c-Kit	-0.0091018	-0.0826993	0.0434948	0.0548458	-0.185729	-0.0315323	0.00766497	-0.0856712	-0.0575648	0.047629	-0.192609	0.0702983	0.120477	-0.00257144	-0.0431951	0.186347	-0.0392649	0.135738	-0.0135382	-0.0185178	0.0529386	0.0406584	-0.0940192	0.157711	0.0169624	-0.015396	-0.011185	0.00219534	-0.107757	-0.0297438	0.104816	0.162094	0.0942571	0.0680469	0.00974696	0.0294383	0.0374613	-0.173627	0.107358	-0.0152044	-0.0104065	-0.0299896	0.132461	-0.0637546	0.276219	0.0220575	0.170099	0.137747	0.0539582
Claudin-7	-0.105054	-0.388874	-0.197509	0.0319335	-0.104549	-0.256954	0.0806718	-0.190168	0.149127	0.0880402	0.161149	0.215493	0.394668	0.694056	0.954183	0.262443	0.511206	0.911008	0.0259717	-0.39099	-0.170393	0.0150831	-0.251516	0.183774	-0.267069	-0.0141204	0.156824	-0.153971	-0.129573	-0.209879	-0.149799	-0.406671	-0.119147	-0.10708	-0.259845	-0.29132	-0.0882062	-0.184095	0.129817	0.0776471	0.00128247	0.0469112	-0.36988	-0.329208	-0.622209	-0.325095	-0.593607	-0.484712	-0.0983864
c-Myc	0.177107	0.280903	0.167965	-0.0701074	-0.0015226	-0.00673884	-0.432506	-0.361368	-0.243873	-0.297537	-0.108399	-0.279254	-0.280621	-0.224644	-0.431705	-0.204452	-0.318143	-0.456954	0.125513	0.0530448	-0.0619743	-0.252015	-0.239651	-0.184132	-0.119935	0.0119517	-0.15587	-0.0605077	0.0519323	-0.00958136	-0.137677	0.0147649	-0.128816	0.169506	0.0424465	0.0355636	0.00814379	-0.0106065	0.0379517	0.0591954	0.0783311	0.0455577	0.192264	0.117308	0.107218	-0.59037	-0.431383	-0.669276	0.13956
COG3	0.00221761	-0.0921188	-0.0317554	-0.0633946	0.0390718	0.00137668	-0.0417399	0.0304937	-0.0344888	-0.0377202	-0.0149626	-0.0036394	0.0494048	-0.0455365	-0.0977422	0.0259977	-0.0498714	-0.00651297	-0.0197184	-0.0235482	-0.122164	0.0393708	-0.144412	-0.0896592	-0.00292965	0.056461	0.00122265	0.00556528	-0.0679872	-0.0416688	-0.0316477	0.0956583	0.0279138	-0.0269301	0.0151027	-0.201689	0.0389865	-0.100466	-0.0471086	-0.0120731	-0.03394	-0.150534	-0.060301	-0.134828	-0.0853762	0.0788286	0.11987	0.0232658	-0.00702825
Collagen-VI	-0.202312	0.171704	-0.422163	-0.498538	-0.237079	-0.544505	-0.673495	-0.495008	-0.747598	-0.4985	-0.4989	-0.944592	-0.163829	-0.144169	-0.491574	0.177787	-0.409045	-0.281348	-0.0319776	0.1941	0.363586	0.307731	0.0945726	-0.301493	-0.0325876	-0.200095	0.312482	0.0782186	-0.22899	-0.00586264	-0.0911825	-0.146016	0.0919281	0.14297	0.0569617	-0.0189492	0.0211191	0.165291	-0.397962	-0.0633936	0.0729875	0.260015	0.115659	-0.31513	-0.962504	0.219763	-0.118636	0.210566	0.0804472
Connexin-43	0.075088	-0.0463748	0.114249	0.571251	0.0319961	-0.0337439	0.848589	-0.102968	0.116514	0.083263	0.249188	0.296664	0.373605	0.164831	0.196178	0.165113	0.502572	0.993159	0.0250738	-0.00749249	0.110316	0.032579	-0.108197	-0.0266768	-0.0781552	-0.383709	-0.120521	0.659582	-0.0335896	0.0588826	0.0370012	0.0962022	-0.0405647	-0.153341	0.0995878	-0.111132	-0.157903	0.0763891	0.275025	0.0345279	0.110261	-0.295676	-0.401865	-0.296622	-0.0861472	-0.243666	-0.271601	-0.378307	-0.00438433
Cox2	-0.00691796	-0.11919	-0.077793	-0.0362894	-0.0225844	-0.0823346	-0.0371314	0.00536395	-0.0427889	-0.0757074	-0.0741876	-0.132975	-0.162002	-0.0579385	-0.203815	0.140695	0.142253	-0.113689	-0.0710573	0.00466554	0	-0.073443	0.0301778	-0.080303	-0.0187301	0.0134755	-0.00678171	-0.021335	-0.0532636	-0.148647	-0.0760343	-0.048727	-0.137083	-0.0630101	-0.141145	-0.0872212	0.025459	-0.0237002	0.0326837	0.197692	0.161357	0.111089	0.202341	0.170195	0.184423	0.0218791	0.0150288	-0.0730312	-0.0743643
Cox-IV	-0.0464118	-0.292242	-0.0880609	0.0711054	-0.325741	-0.0415907	-0.0524012	-0.133889	-0.228988	-0.067585	-0.193168	-0.0251669	0.270404	0.137193	0.293037	0.130169	0.0863238	0.574622	0.0728262	-0.205949	-0.124707	-5.69432e-05	-0.239262	0.489829	-0.0843927	0.0535929	-0.0667815	-0.273422	-0.20945	-0.0783976	-0.10432	0.208506	-0.205167	-0.00699504	-0.131679	-0.106926	0	-0.334056	0.117697	-0.0128965	-0.0307422	0.0126112	-0.288942	-0.220077	0.289078	-0.191419	0.00196187	-0.155725	0.00744543
C-Raf	-0.0583116	-0.0516738	-0.0485497	-0.0278295	-0.0473969	0.00225087	-0.064352	-0.101874	0.00612801	-0.0500059	-0.0638432	-0.0593478	0.0166521	0.0190117	0.172166	-0.0147022	-0.0955317	-0.0607206	-0.0445474	-0.141626	-0.0182827	-0.0508778	-0.0978763	0.111716	-0.0164787	-0.0238095	0.0126482	0.0191077	0.0315863	0.222314	0.141094	0.133648	0.359299	-0.0647258	-0.109999	-0.00157604	-0.024943	-0.13413	0.0272099	0.00376787	-0.207633	0.025762	0.0639849	0.064158	0.202059	0.0716089	0.0552304	0.376302	-0.0399998
C-Raf_pS338	0.130047	0.176387	0.059955	-0.744342	-0.51024	-0.491285	-0.410476	-0.418569	-0.349644	-0.61272	-0.378982	-0.538647	-0.726478	-0.6846	-0.885466	-0.723139	-0.450791	-0.792129	0.0643439	0.0571606	0.0810795	0.010231	0.0637138	-0.0368734	0.0970495	0.094295	0.232805	0.334796	0.270283	0.279197	-0.00364665	0.28142	0.102887	0.0114762	-0.0983182	0.0519743	0.213627	0.21242	0.210874	0.244124	0.200892	0.28431	0.265448	0.291819	0.239067	-0.267273	-0.193018	-0.390863	0.0634602
Creb	-0.000312291	0.109254	-0.110302	0.0163486	0.133615	0.0058309	0.12076	0.107615	0.0771998	0.127511	0.122545	-0.0350925	-0.113086	0.186405	0.0687205	0.0992966	0.356212	0.101142	-0.0386309	-0.00357295	0.002839	-0.0778668	0.0676147	-0.209395	-0.0355816	-0.0457319	-0.0221624	-0.0796493	0.0168828	-0.116746	-0.0597471	-0.0898119	-0.0785829	-0.0727826	0.0411939	-0.0155707	-0.0964717	0.156992	-0.179291	-0.0118073	0.018208	-0.0367773	-0.145205	0.0375047	-0.296677	-0.019598	0.0549185	-0.0201058	-0.0818117
Cyclin-B1	-0.304136	-0.373754	-0.204	-0.147839	-0.249963	-0.0455613	-0.0779778	-0.131552	-0.076418	-0.398408	-0.0988896	-0.0609089	-2.79361	-2.29486	-2.15239	-4.08551	-3.93157	-4.01567	-0.119934	-0.18147	0.0624446	0.14049	0.144886	0.185265	-0.0354299	0.0858845	0.191324	-0.221386	-0.0311098	0.237936	-0.258036	0.019569	0.128601	-0.0511761	-0.0832462	0.121591	0.257766	0.249869	0.276693	0.154569	0.0886087	0.352382	0.4124	0.396731	0.574536	-0.619958	-0.442005	-0.633416	0.104163
Cyclin-D1	-0.0158658	-0.0209677	0.166302	0.00492211	0.0372829	0.0772429	-0.0146079	-0.0309935	0.189981	0.242757	-0.0199615	0.088142	0.188267	0.209873	0.000912787	0.564703	0.400009	0.322091	-0.0670532	0.0465096	-0.167153	0.044529	-0.0765338	0.0136515	0.110946	-0.0518944	-0.19699	-0.138703	-0.242175	-0.304452	-0.105808	-0.130205	-0.379498	0.025409	0.00905236	-0.103061	-0.00596607	-0.108266	0.0324013	-0.0045228	-0.00944071	-0.242694	-0.137061	-0.272731	-0.0650814	-0.104405	-0.00243303	-0.339718	0.0194762
Cyclin-D3	0.120997	-0.00219291	0.160627	0.0163743	0.0399285	0.121985	-0.149866	-0.134368	0.0236123	-0.184101	-0.221187	-0.0935907	-0.502964	-0.58639	-0.678384	-0.677028	-0.494747	-0.894809	0.0382657	0.187255	0.0869045	0.0358356	-0.0543065	0.0512168	0.0793004	0.144734	-0.0117104	0.113655	0.107448	0.0970622	0.103451	0.320586	0.137874	0.0957554	0.102233	0.132121	0.102288	-0.05114	0.229436	0.246047	0.359086	0.163353	0.169917	0.102865	0.338153	-0.81947	-0.690871	-1.02216	0.14259
Cyclin-E1	0.0743171	0.130444	-0.0757913	-0.0983679	0.269412	0.143335	-0.102121	0.271703	0.167529	-0.106625	0.185379	-0.0453476	0.010736	0.253389	-0.100453	-0.118181	-0.00595199	-0.0354298	0.0329147	0.119596	0.00655781	0.0791788	0.121534	-0.16323	0.0863909	0.0495892	0.0992934	-0.0150556	0.182342	-0.022655	-0.0211731	0.0431886	0.000585331	-0.170177	0.0822415	-0.0519966	0.0648251	0.0391376	-0.0579346	-0.031447	-0.00919045	-0.221712	-0.163072	0.079286	-0.215269	-0.242059	-0.103223	-0.270229	-0.20936
Cyclophilin-F	-0.201456	-0.312731	-0.149677	0.154254	-0.334307	-0.0856679	0.12648	-0.0693591	-0.295918	0.123022	-0.250338	0.212491	0.193586	0.167882	0.249352	0.143105	0.145528	0.409164	-0.0259893	-0.161458	-0.171208	-0.0451954	-0.205164	0.349662	-0.049817	0.352439	-0.224208	0.0286023	-0.0230067	0.01831	-0.589263	0.075934	-0.0509782	-0.110297	-0.00492795	-0.054676	-0.0667812	-0.0814868	0.283855	0.245013	-0.000316641	0.0386877	0.284474	0.259361	0.457893	0.351135	0.674637	0.641517	-0.110296
D-a-Tubulin	0.267669	0.0871889	0.281023	0.207651	0.204144	0.2016	0.22219	0.310089	0.124545	0.203089	0.151995	0.279122	0.3099	0.325181	0.0892393	0.465466	0.371007	0.251031	0.0860629	0.0760509	0.0542844	0.00505899	0.0569604	0.0819867	0.0618061	0.00217482	0.0729913	-0.00162106	-0.078915	-0.260595	-0.330154	-0.156058	-0.229351	0.132396	-0.0898516	0.037617	0.0579359	-0.0199811	-0.0504917	-0.0166747	0.0734362	0.0271745	-0.0674345	-0.40044	-0.141179	-0.111854	-0.118573	-0.167422	-0.040704
DJ1	-0.0615741	-0.0179519	-0.0255553	-0.0387239	-0.0601447	0.0684661	-0.0787785	-0.0373482	0.0947609	-0.0100021	0.0156843	0.0520522	0.216186	0.13073	0.297248	0.156673	0.0361142	0.228061	-0.0494063	-0.0431362	-0.02456	-0.0734049	-0.0664489	0.077036	-0.0261793	-0.00372766	-0.0554796	-0.0527935	0.0172996	0.00710393	0.0285108	-0.00634121	0.0250273	-0.0960904	-0.113846	0.0036754	-0.074465	-0.141358	0.0211524	-0.0146182	-0.0218593	-0.0309397	-0.104639	-0.055922	-0.133946	0.0535361	0.0335109	0.0853387	-0.118464
DM-Histone-H3	-0.0152242	-0.0444652	-0.258036	-0.0190619	0.0258481	-0.188601	-0.00382109	-0.0621803	0.0573042	0.110318	0.0555891	-0.12604	0.271114	0.224976	0.161716	0.627043	0.717687	0.434145	-0.0107105	-0.0534302	-0.00253731	-0.0368348	-0.0299078	-0.252612	0.116317	-0.249591	0.022079	-0.00778066	0.0298203	-0.147412	-0.0921229	-0.231518	-0.111889	0.000226516	-0.145958	-0.068339	-0.0603895	0.0506827	-0.293542	-0.0552559	-0.0176946	0.149477	-0.111329	0.066279	-0.339884	0.196933	-0.143745	0.0455891	0.00590882
DM-K9-Histone-H3	0.0131509	-0.0982723	-0.0683215	0.000418601	-0.0597513	-0.0620691	-0.0137961	-0.0331376	-0.0247382	0.0193845	-0.0329049	-0.0269645	0.169845	0.0865667	0.00574133	0.392933	0.329276	0.312324	-0.0278443	-0.0898116	0.0316948	-0.024275	-0.123788	0.0466072	0.0382924	-0.090703	0.00776344	-0.0195008	-0.0608197	-0.046837	0.0987907	-0.0152345	0.014693	-0.0251197	-0.117754	-0.0646008	-0.0470176	-0.114451	-0.0199215	-0.0289153	-0.0187846	0.0471805	-0.0268684	-0.0430798	-0.0341537	0.176492	0.0506108	0.0911613	-0.0423373
DUSP4	-0.0464138	0.080616	0.134671	-0.354354	-0.101107	0	-1.69007	-1.96097	-1.74465	-1.98434	-1.8872	-1.67805	-2.70287	-2.99097	-2.92829	-2.50208	-2.66892	-2.65376	0.0277751	0.259653	0.208869	0.235975	0.152376	0.402947	0.220097	0.372785	0.240807	0.164285	0.116201	0.176741	-0.0707139	0.0963328	-0.236906	0.132342	0.269505	0.164864	0.253793	0.157681	0.371356	0.246526	0.213185	0.231981	0.167955	0.10122	0.190211	-1.00057	-0.998768	-1.53415	0.254289
E2F1	-0.00413086	0.0209112	0.0328268	-0.00129627	0.155894	0.0980406	0.163238	0.076109	0.0817998	0.105501	0.0679044	0.0704289	0.0209951	0.0482328	-0.0407717	0.0387302	0.135917	-0.0647826	-0.00710911	0.0524837	-0.0283589	0.000861218	0.0767629	-0.158991	0.0268154	-0.073678	0.0133527	0.0681662	0.0428316	-0.0804906	-0.127991	-0.0424794	-0.116622	0.0189418	0.0223438	0.0359367	0.0555863	-0.0342079	-0.141176	0.00589725	0.09971	-0.0372587	-0.0233819	0.054766	-0.211599	-0.043872	0.00101823	-0.0168976	0.0399016
E-Cadherin	0.138395	0.184044	0.0755531	0.176172	0.196622	0.19626	0.164369	0.120126	0.223595	0.148354	0.258171	0.160289	0.365053	0.368708	0.478438	0.138051	0.156577	0.379136	0.0275284	0.0130301	0.0271108	-0.0107428	0.0193074	0.135962	0.0393247	-0.00513249	0.0254214	0.188384	0.225682	0.220565	0.158624	-0.0304398	0.140526	0.0107659	-0.0422218	0.0922036	-0.0342721	0.00428087	0.0423668	-0.00222359	-0.0382756	0.0123678	-0.215371	-0.247166	-0.324343	-0.360942	-0.684731	-0.630566	-0.0161705
eEF2	-0.0780964	-0.126351	-0.253234	-0.166931	0.0635017	-0.0511809	-0.236357	-0.00211445	-0.0609168	-0.210299	-0.0361239	-0.259568	-0.362346	-0.278118	-0.0426818	-0.476309	-0.384147	-0.312179	-0.0752559	-0.144846	-0.148492	-0.0184449	-0.148747	0.0239253	-0.0467985	0.0901387	-0.0443717	-0.0566279	0.0379744	0.267821	0.386262	0.252404	0.297845	-0.200593	-0.126534	-0.141229	-0.0402586	-0.141878	0.00283372	0.00399238	-0.033645	0.00951836	0.194575	0.243728	0.221526	0.00236763	0.125197	0.305792	-0.0152011
eEF2K	-0.0780414	-0.0548418	-0.0375625	0.00867733	0.0640503	0.0348242	-0.0389209	0.0413849	-0.0127902	0.0519073	0.0788314	0.0624178	0.226422	0.193383	0.389981	-0.0904354	-0.110635	0.295303	-0.0739983	-0.0140797	-0.0849857	-0.021736	-0.0508087	0.0539451	-0.0662723	0.00390615	-0.13653	-0.0908069	-0.0311048	0.0430028	0.00586478	-0.0390945	0.0625711	-0.0539605	-0.0114295	-0.0635282	-0.0365474	-0.109851	-0.00605027	0.00119489	-0.0530892	0.0193433	0.18144	0.208562	0.386331	0.243453	0.306586	0.463657	-0.0774756
EGFR	0.0585686	-0.0125755	0.0391233	0.00803036	0.0775888	0.191809	0.157781	0.182848	0.293506	0.255533	0.331749	0.388405	0.215396	0.295526	0.57928	0.0292147	0.0946806	0.310421	-0.103355	-0.114797	-0.00927783	-0.184409	-0.192693	-0.159621	-0.132681	-0.119697	-0.1132	0	0.0390051	0.133989	-0.0633112	-0.110982	-0.00971823	-0.155759	-0.155903	-0.0133252	-0.254706	-0.22624	-0.238024	-0.429234	-0.365862	-0.326897	-0.707036	-0.717096	-0.669542	-0.857238	-0.828693	-0.939964	-0.0884436
EGFR_pY1173	-0.0130364	-0.0245933	-0.0219754	-0.132721	0.000343035	-0.0346962	-0.126411	-0.496437	-0.0490735	-0.116056	-0.078552	-0.0853126	-0.208215	-0.103308	-0.156361	-0.144758	-0.0973463	-0.113092	0.150316	0.187437	0.111279	-0.0276196	-0.132263	0.0326758	0.0327171	0.00216602	0.0197291	-0.00407829	0.0566823	0.0139549	0.0467933	0.117315	-0.0235384	0.0816235	0.188169	0.15795	0.0504904	0.0153454	0.0249884	-0.00925547	0.0448758	-0.0620841	-0.147917	-0.0564593	0	-0.0959168	0.0204005	-0.0287824	0.149176
eIF4E	-0.0507683	-0.0208379	-0.0245322	0.0340301	-0.136409	0.0799429	-0.0135004	-0.0910772	-0.0338535	0.0208475	-0.0594005	-0.01937	0.109543	0.0264691	0.193909	-0.0521519	-0.118404	0.102161	0.0564489	-0.0942694	-0.0256968	-0.0113154	-0.10406	0.187099	-0.005459	-0.0303032	0.000990721	-0.0465621	0.0588656	0.314553	-0.0503242	0.144673	0.357721	-0.00724357	-0.0865487	0.0279661	-0.0369107	-0.102192	-0.0202818	-0.0198896	-0.0903748	0.0515019	0.0273706	0.0175558	0.224552	-0.0721301	-0.00857846	0.402673	0.0114726
eIF4E_pS209	-0.0599163	-0.148015	0.144838	-0.0345815	-0.137513	0.124644	-0.0303173	-0.149028	-0.0616728	-0.00994332	-0.133051	0.0125928	-0.0959848	-0.141461	-0.169724	-0.155205	-0.356387	-0.262039	0.0722256	0.0589045	0.0667473	-0.0383925	-0.184607	0.100648	-0.0273919	0.0179745	-0.0518129	0.0251043	-0.127388	0.00559738	0.0339365	0.0057698	-0.0158687	0.100843	0.0354717	0.130484	0.0592742	-0.152439	0.186259	0.0144608	0.00394307	0.00781489	0.0277537	-0.0653449	0.268088	0.030169	0.00828547	-0.0707864	0.0918659
eIF4G	-0.128026	-0.106034	-0.188405	0.0191358	0.0327416	0.000873591	0.0163105	0.00540558	-0.124038	-0.187732	-0.0116675	-0.199958	-0.342012	-0.166095	0.0204696	-0.797056	-0.473625	-0.390758	-0.0338506	-0.135428	-0.145645	-0.0469008	-0.102537	0.110862	-0.0403046	-0.0890676	-0.0147394	0.119086	0.288721	0.514739	0.183632	0.243736	0.483186	-0.0816746	-0.235707	-0.280399	0.0323324	-0.100101	-0.022005	-0.00550725	-0.213144	0.0690873	0.261581	0.345803	0.359989	-0.0614273	0.159367	0.544751	0.0142781
Elk1_pS383	0.0526222	0.0764816	0.0331592	-0.0453068	-0.0237386	-0.0457527	0.0748126	0.162124	0.0535588	0.0567091	-0.0109466	0.00432067	-0.107538	-0.0365492	-0.00637848	-0.0428057	0.0501653	-0.147366	-0.140871	0.125053	0.118081	0.0190931	0.0361258	-0.0303184	0.0840112	-0.0762501	-0.0707475	-0.0155864	-0.0442412	-0.0809598	0.096249	-0.0269688	-0.0277375	0.0653058	0.0622891	0.0581861	0.106303	0.0671963	-0.0320787	-0.244647	0.108831	0.0643161	-0.13126	0.0121593	-0.125077	0.0127377	-0.0124509	-0.0128303	0.0251486
EMA	-0.172459	0.273142	-0.0586056	0.0212821	0.0715653	0.025943	-0.157966	-0.299874	0.0586264	-0.208061	0.00550084	0.025713	0.192023	0.339947	0.881086	0.452084	0.647883	0.847666	0.102437	0.0966695	0.123986	-0.0115151	0.0105942	0.491427	-0.0240594	0.00523221	0.0361205	-0.900716	-0.846015	-0.949254	-1.57813	-1.5607	-1.68467	-0.15973	0.265875	0.158929	0.155776	0.202976	0.603195	0.756012	0.560253	0.76919	1.29024	1.45468	1.46443	1.35955	1.31185	1.4781	-0.112514
ENY2	0.132915	0.137465	0.17606	0.0565364	0.198542	0.245757	0.0600602	0.267421	0.223825	0.117519	0.147414	0.0899014	0.164081	0.226528	-0.142267	0.0846609	0.124338	-0.0872844	-0.107729	0.0809725	-0.0453826	0.00979163	0.0849095	0.0233873	0.0781529	0.163331	-0.167981	-0.0657339	0.0906695	-0.172464	-0.24663	-0.0351281	-0.190491	0.016849	0.0657055	0.0271108	0.0479454	0.0212815	0.0577003	0.00544247	0.194109	-0.132169	-0.0412929	0.033898	-0.0653787	-0.339234	-0.116414	-0.40209	0.0128342
ER	0.0636451	0.00283036	0.084916	0.0727006	0.137552	0.116512	0.139042	0.177921	0.0765863	0.112475	0.0751582	0.141898	0.0518229	0.139754	-0.0923794	0.209503	0.274479	-0.0247744	-0.0316563	0.104523	0.0264076	0.0116864	-0.00860069	-0.0402706	0.04327	-0.097533	-0.00177287	-0.0365586	0.0764709	-0.301478	-0.029164	0.000458455	-0.159129	-0.0024797	0.0615636	-0.0450425	-0.0269319	-0.0402454	-0.0991655	0.00715764	0.102096	-0.0545927	-0.152994	-0.0267903	-0.20601	-0.0263726	0.0416385	-0.133486	-0.00771813
ER-a_pS118	0.0216247	0.0522184	0.0636265	0.115113	-0.0457108	-0.0389032	0.142593	0.152658	0.0563155	0.156327	-0.0385344	0.141059	0.0700632	0.00221868	-0.0344623	0.0830541	0.0451445	-0.108159	-0.0138513	0.105138	0.186263	0.0274058	0.0320081	0.0397156	0.0454427	-0.0223938	0.0427235	0.0659933	-0.0776712	-0.210789	0.0381344	0.019108	-0.119734	0.0871649	0.0653234	0.1443	0.029996	0.00549298	-0.00905653	-0.00822722	0.0145425	0.0618781	-0.0409929	-0.00220188	-0.00288328	0.106046	0.0985764	0.0668046	0.097562
ERCC1	0.0455476	-0.0140515	0.124768	-0.038643	-0.0629499	0.114978	-0.020139	0.0211641	0.0654015	-0.022221	-0.131042	0.00835535	-0.0335765	-0.136408	-0.406757	-0.066818	-0.111756	-0.225355	-0.0514202	0.0102541	0.0692834	0.0381357	0.0170912	0.0350571	0.0549631	0.0481632	-0.00340064	0.0462095	0.0414683	0.0461279	-0.0824307	-0.0426522	-0.170628	0.0303621	0.0114571	0.0850762	0.0440924	-0.0663161	0.0727557	0.072609	0.0914447	0.0635866	0.120552	0.0836827	0.100821	-0.127442	-0.00147265	-0.0498002	0.028274
ERCC5	-0.0734137	-0.153892	-0.127848	0.0847478	-0.00487426	-0.0406577	0.0424638	-0.0860604	-0.0775832	-0.0442198	-0.0438926	-0.0522451	-0.0792115	-0.0308469	0.0625082	-0.267991	-0.460141	-0.297613	0.0135825	-0.172087	-0.117858	0.0574838	-0.114275	-0.0303613	-0.00317774	0.0287983	0.0251012	0.0558114	-0.0044003	0.178635	-0.0389091	0.00897208	0.118231	-0.0139462	-0.133765	-0.104657	0.0369493	-0.145743	0.0136275	0.0056823	-0.0576252	0	0.0533102	-0.0138118	0.00616673	-0.0103	0.0171205	0.15296	0.0352954
Ets-1	0.0539957	-0.0701803	-0.0158941	0.103019	-0.124406	0.101369	0.0850707	-0.0693366	-0.0112536	0.0620168	-0.190874	0.0228061	0.076081	-0.00782023	-0.12529	0.281664	-0.00481271	0.0345893	0.0130043	-0.0122919	0.0355807	-0.0308871	-0.0512747	0.0570276	-0.00394179	0.0186079	-0.0776175	0.0595384	-0.177762	-0.126981	0.0742088	-0.0539465	-0.170346	0.041365	0.0112333	0.0338991	-0.0178001	-0.0593427	0.0964663	0.0680197	0.0361665	0.00500351	0.135016	-0.0290442	0.142689	0.0944148	0.0738204	-0.0965942	0.0542098
FAK	-0.0220343	-0.295041	0.0691849	-0.0940987	-0.122832	0.0241317	-0.0871507	0.0672821	-0.0949052	-0.0727372	-0.229902	0.0527878	0.0328013	-0.0349063	-0.155981	-0.0355601	-0.192784	-0.00891641	-0.045959	0.0274363	-0.0574798	0.0203246	-0.063453	0.0501914	0.044147	0.020116	0.0489768	-0.00811095	-0.106866	-0.162486	0.339475	0.183158	0.105803	0.00865222	0.0865166	-0.0175453	0.0615484	-0.194623	0.0966087	-0.0461263	-0.0110067	-0.118006	0.0190635	-0.0628547	0.271474	0.255132	0.346962	0.228633	0.00582471
FAK_pY397	0.443181	0.636742	0.58788	0.150911	0.304343	0.14814	0.182644	0.23107	0.343205	0.138522	0.233603	0.244577	-0.398942	-0.173323	-0.217585	-0.176394	0.0750014	0	-0.238668	-0.312719	-0.579532	-0.156748	-0.456076	-0.108338	-0.0815717	-0.147433	-0.195824	0.01836	-0.295844	-0.383723	0.922152	0.664536	0.13473	-0.325637	-0.22823	-0.688037	-0.293102	-0.607912	-0.31194	-0.250544	-0.559611	-0.626326	-0.465048	-0.590824	-0.835344	-0.0170946	-0.185381	-0.71969	-0.310479
FASN	0.0698755	0.0665742	0.0495253	0.136291	0.20399	0.0822514	-0.109832	0.0758933	0.0467438	-0.0345726	0.0930166	0.0498539	-0.227595	-0.190246	0.0426153	-0.409555	-0.31387	-0.163199	0.0753545	0.0867801	0.0273276	-0.0154117	0.0376544	0.0996341	-0.0464618	-0.0444941	-0.0456425	0.00657384	0.101344	0.246131	0.154494	0.18613	0.42505	-0.0593027	0.0652429	0.0438182	-0.0037017	0.0370407	0.0170142	-0.0184259	-0.103325	-0.0495393	0.0286847	0.0878714	0.126899	0.0846847	-0.0240574	0.326014	0.0258258
FoxM1	-0.165369	-0.217039	-0.086755	-0.157609	-0.139709	-0.053019	-0.0513455	0.0767255	0.0556747	-0.0468397	0.0982589	0.121188	-0.968983	-0.906261	-1.02517	-1.03171	-0.9758	-1.27848	-0.075077	-0.123512	0.0156901	0.0138774	0.0635437	-0.0489999	-0.0399621	0.0235392	0.0810401	-0.105407	-0.0473013	0.0450292	-0.14008	-0.104533	0.0796987	-0.049472	-0.107878	-0.0620272	0.0693903	0.0617232	0.0162886	0.00152267	-0.0257902	0.0920212	0.13507	0.158762	0.0738999	-0.365027	-0.213014	-0.37573	0.0259343
FoxO3a	0.0447865	0.0522689	-0.0433552	0.0554522	0.10489	0.0493655	0.115939	0.0949975	0.088131	0.101749	0.119562	0.00758266	0.128176	0.268736	0.214256	0.255607	0.432614	0.546419	-0.00927505	-0.0127116	0.0415863	0.0192453	0.0464877	0	-0.00694268	-0.0384952	0.00809973	0.162347	0.130212	0.0852122	0.0253074	0.207831	0.0272172	0.0129555	0.0207148	-0.0509448	-0.00768164	0.0309397	-0.0758586	0.0193859	-0.0267056	-0.0408982	-0.211558	-0.118766	-0.189013	-0.0113726	-0.0448606	-0.102662	0.0471555
FoxO3a_pS318_S321	0.118906	0.00878671	0.114065	-0.0358616	-0.114076	0.0903787	0.0394725	0.108664	0.00468573	0.0706281	0.0418138	0.195774	0.122878	0.234011	0.205713	0.179612	0.240124	0.439285	0.0235439	-0.0168818	0.199726	-0.0159901	0.0179782	-0.107795	0.0155262	-0.0896373	0.0635033	0.0114056	-0.00200281	0.0676314	0.171602	-0.0439473	0.126943	0.058173	0.10763	0.0889096	0.0226033	-0.00281307	-0.0519262	-0.0706149	-0.0627943	-0.000817241	-0.192863	-0.0450995	-0.146302	0.0719587	0.0711444	0.183777	0.00400312
G6PD	0.0830513	-0.0120399	0.115193	0.043164	0.134573	0.136116	0.164988	0.181649	0.0609726	0.130371	0.131094	0.154518	0.0906144	0.129115	0.057096	0.21214	0.229795	0.232652	0.039178	0.121739	-0.0173583	0.00490997	0.0169204	-0.150297	0.00773657	-0.211398	0.0496261	-0.020855	-0.0958772	-0.173345	-0.237672	-0.174259	-0.268672	-0.0124823	-0.174779	0.0425575	-0.0249236	-0.0188359	-0.00508337	-0.0103387	0.154139	-0.0180883	-0.108495	-0.152093	-0.282427	0.000156074	-0.000293975	-0.0946989	-0.01797
Gab2	0.14567	-0.383703	-0.0328761	0.17243	-0.112592	-0.0378748	0.225843	-0.101157	-0.0304866	0.158722	0.0558366	0.072599	0.0115443	0.0271734	0.127719	0.371001	0.238587	0.25441	-0.0140686	-0.0342083	-0.310832	-0.0514208	0.0279433	0.0352978	-0.110904	4.82297e-05	0.00425792	0.197396	0	-0.00704331	0.155961	0.0431695	-0.0216621	0.0220258	-0.0635957	-0.338032	-0.100729	-0.164632	-0.0785838	-0.072186	-0.0497644	-0.0249001	-0.0338358	-0.177998	-0.135187	0.018959	-0.0381454	-0.19012	-0.0246506
GATA3	0.0215025	0.0416599	-0.100889	-0.071426	0.0740665	-0.0340619	-0.0187663	0.124531	-0.0503656	-0.0629522	0.0998528	-0.0864731	0.0398931	0.177922	0.00542684	0.0951576	0.112134	-0.0226758	-0.122699	0.0407973	-0.0471247	0.0755246	0.125777	-0.263756	0.0971231	-0.0622002	0.0613271	-0.0213368	0.127946	-0.0726159	0.0751537	-0.0824453	0.0957641	-0.0711883	0.0804703	-0.0672566	0.00927966	0.0729888	-0.240353	-0.0153138	0.029357	-0.0928602	-0.0496176	0.150154	-0.232945	0.103838	0.244804	0.201043	-0.0550509
GATA6	0.125962	0.0838954	0.0812807	0.000683667	0.076949	0.27678	0.0957706	0.272246	0.167068	0.064358	0.16822	0.089737	0.0408476	0.271253	-0.0231947	0.143829	0.214233	-0.171238	0.0458217	0.121362	0.0441341	0.0529573	0.112524	-0.165696	0.0125179	-0.0396881	-0.0622817	-0.0932309	-0.0248971	-0.32361	-0.23015	-0.226044	-0.181934	0.0493087	0.163113	0.0132189	0.0464115	0.0950824	-0.173235	0.0449209	0.00401215	-0.042992	-0.282572	-0.00892493	-0.554174	-0.211694	-0.203302	-0.282441	-0.00954954
GCLM	0.0469992	-0.0540324	-0.033514	-0.0542083	0.0724722	0.046832	-0.067758	0.117111	-0.000773458	0.0239854	0.0736369	-0.0302031	0.0609873	0.119466	-0.0682455	0.108301	0.0950904	-0.026598	-0.0623729	-0.0476348	-0.0530978	0.00658116	-0.0606833	-0.144462	0.00183791	-0.00104858	-0.00343165	-0.0462071	-0.0353246	-0.130022	-0.00348651	-0.00964973	-0.110337	-0.00729839	-0.222042	-0.103452	0.0686567	-0.0635471	-0.0881328	-0.0232285	0.0594262	-0.105243	-0.0689689	-0.0418067	-0.135585	0.0742457	0.13065	-0.0129188	-0.046792
GCN5L2	0.0317799	0.117302	0.152589	0.103935	0.0836359	0.0719242	0.0856488	0.0647629	0.132801	0.0645994	0.133101	0.145954	-0.0562041	-0.112195	-0.129336	-0.139164	-0.137181	-0.106072	0.0182619	0.0930565	0.133971	0.0551425	0.114613	0.0932695	-0.0211652	-0.00890931	0.0235188	-0.0594168	-0.0809273	0.0125501	-0.132503	-0.0409515	-0.000852451	0.0756121	0.0664609	0.08551	0.0297345	0.10692	0.0211797	0	0.0108354	0.0443557	0.0404085	-0.0314507	0.0040845	-0.0197461	0.00700397	0.106507	0.0537714
Glutamate-D1-2	0.0938927	-0.0433858	0.142707	0.0733836	0.078353	0.121793	0.159953	0.134224	0.164131	0.203807	0.0865503	0.190527	0.205596	0.199344	0.0897471	0.615627	0.567272	0.806554	-0.0287424	-0.0203073	0.0437739	0.00245483	-0.09499	-0.00285696	-0.0134268	0.00143707	0.0472177	-0.0463631	-0.185005	-0.149527	-0.0373329	0.100485	-0.0184139	-0.0496788	-0.021773	-0.0425444	-0.0156629	-0.131539	-0.055108	-0.0646661	0.0611289	-0.0659849	-0.200088	-0.286549	-0.209472	-0.162557	-0.0356368	-0.225576	-0.0390858
Glutaminase	0.0790042	-0.0257017	-0.00697079	0.00369128	-0.00222651	-0.0178918	-0.0256035	0.00410882	-0.00432423	-0.0207427	0.00395851	-0.0567888	-0.0442896	-0.136639	-0.169516	-0.0745423	-0.132719	-0.228173	-0.0209869	-0.0291929	0.0425495	0.0198687	0.0116404	0.0308837	-0.0264225	0.00111405	0.0296175	-0.0201775	-0.058725	-0.0612224	0.00822167	0.044574	-0.032806	0.0322663	-0.0351917	-0.00425828	0.0189756	0.00137087	-0.0249382	-0.0259821	-0.0266658	-0.0199329	0.00277896	-0.0409673	-0.0646009	-0.0603116	-0.00884322	-0.0734243	0.00530955
Granzyme-B	0.0123702	-0.175039	0.141234	0.0102651	-0.111385	0.0739577	-0.00195687	0.00391423	0.020389	-0.0136027	-0.116658	0.100402	0.00423285	-0.0973562	-0.00102759	-0.016125	-0.173313	0.039153	0.00805711	0.0768464	-0.0171875	0.0221002	-0.09416	0.0507441	0.0186051	0.00291869	0.0486559	-0.0232677	-0.23449	0.0491741	0.108812	-0.0337754	0.196883	0.0347321	0.114331	0.0271275	0.00957878	-0.112034	-0.0815653	-0.0325234	0.0415068	-0.00712318	0.00596724	-0.124147	0.0129111	0.102805	0.0556803	0.20246	0.0398278
GSK-3a-b	-0.0703955	0.0193102	-0.0756666	-0.0161975	0.0794683	-0.00939877	-0.10228	-0.0047762	-0.0267142	-0.14936	0.0170896	-0.109073	-0.178207	-0.0750776	-0.122724	-0.231223	-0.276313	-0.253059	-0.0513526	0.0193291	-0.0521453	-0.0374419	-0.0729645	-0.114875	0.0204544	0.0161711	0	0.089872	0.103767	0.230436	0.08326	0.0153387	0.216627	-0.0862523	0.050932	-0.0436656	0.0536062	0.000277762	0.0193121	-0.012351	-0.0418214	-0.037449	-0.0378702	0.109775	0.0149984	-0.0722919	-0.0584977	0.0490393	-0.0308367
GSK-3a-b_pS21_S9	0.152153	0.205457	0.261497	-0.648436	-0.532315	-0.454665	-0.25571	-0.185651	-0.17967	-0.271066	-0.26624	-0.0913874	-0.270957	-0.284586	-0.274229	-0.323375	-0.259262	-0.328831	-0.0595635	0.0934077	0.10537	-0.142615	0.0238011	0.0549888	-0.0187455	0.0465244	0.0294112	-0.00315423	-0.00189718	0.0366147	0.19787	0.189766	0.0368554	-0.0235996	0.164913	-0.0877513	0.0616882	0.110613	0.315729	0.170791	0.0610038	0.17593	-0.0608577	-0.0432399	0.00186956	-0.166804	-0.154012	-0.33291	0.0131015
Gys	-0.00810307	-0.198372	-0.0942246	0.0186882	-0.0496469	-0.030136	0.117567	-0.00616025	-0.110746	0.0172116	-0.271116	0.015035	0.0086127	0.0594742	0.166631	-0.270903	-0.359388	-0.070229	0.0376861	-0.11966	-0.184604	0.0751703	-0.117424	0.15999	0.0440571	0.247124	0.0552331	0.317538	0.305958	0.497389	0.0474798	0.379432	0.480105	-0.0060297	-0.234717	-0.195283	0.0539346	-0.14237	0.130237	-0.0358514	0.00720726	-0.121857	-0.0794913	-0.0786118	0.232916	-0.0979669	0.184812	0.233842	0.00276096
Gys_pS641	-0.0260008	0.0553545	-0.0125448	-0.0489948	0.0428106	-0.0673762	-0.0273478	0.160087	0.0680609	0.0042756	0.167084	0.11009	-0.0136997	0.185661	0.36085	-0.140499	-0.0829569	0.0141368	-0.052436	-0.00984928	-0.0155921	0.0954003	0.0649411	0.12315	0.0560306	0.190617	0.159048	0.0676778	0.245305	0.481194	0.615688	0.416595	0.908593	-0.109253	0.0247689	-0.122445	-0.0890353	-0.0851147	-0.100084	-0.178669	-0.204613	-0.212413	-0.112183	0.0189831	-0.0566893	0.254734	0.41582	0.538711	-0.0796006
H2AX_pS140	-0.0358302	-0.192342	0.0245845	-0.10392	-0.162194	0.00169131	-0.0728261	-0.118392	0.00403437	-0.107377	-0.228202	-0.0558438	0.236063	0.00915418	0.0615117	0.55591	0.243074	0.336156	-0.00206287	-0.0308477	0.0387843	0.0250949	-0.0224177	0.0930451	-0.0217088	0.0199472	-0.0604174	-0.0412833	-0.228972	-0.0947037	0.056463	-0.181407	-0.17416	0.0186382	0	0.0692581	0.00316892	-0.113558	0.115285	-0.00627022	-0.0215763	-0.0460311	0.0231236	-0.0677756	0.110921	0.16238	0.0927773	0.1421	-0.0231768
HER2	0.0882729	0.00787179	0.0076002	-0.0359154	0.0731638	0.128005	0.0210019	0.117434	0.322292	0.0517456	0.178061	0.198319	0.315462	0.285173	0.372498	0.193218	0.322299	0.337371	0.0521857	-0.0711602	0.139981	-0.15293	-0.0950114	-0.077284	-0.130755	-0.170406	-0.0291117	-0.195791	-0.201862	-0.150179	-0.418849	-0.417164	-0.308749	-0.0829375	-0.105117	0.0641823	-0.0918325	-0.0946336	-0.0171025	0.00410797	-0.0401757	0.101445	-0.297215	-0.246107	-0.320707	-0.799146	-0.745005	-0.778638	-0.104756
HER2_pY1248	-0.0323505	-0.023421	0.0707451	-0.504085	-0.423273	-0.565387	-0.489992	-0.510835	-0.520005	-0.53646	-0.505749	-0.561433	-0.773603	-0.71154	-0.699416	-0.625754	-0.602639	-0.609368	0.562742	0.505817	0.325516	0.13644	0.191638	0.230483	0.226463	-0.240283	0.0946833	0.452479	0.266248	0.36929	0.266991	0.337118	0.164568	0.46995	0.433766	0.405626	0.165761	0.175312	0.267029	0.0799446	-0.0204641	0.0230635	-0.120251	-0.239186	-0.102253	-0.571905	-0.653268	-0.894474	0.607614
HER3	0.17412	0.379597	0.593207	0.221877	0.306492	0.515189	0.18213	0.152353	0.644731	0.499146	0.233242	0.428843	0.602343	0.59078	0.433922	1.02945	0.873476	0.650196	0.00555765	0.136865	0.195721	-0.021707	0.148073	0.0880652	0.0475455	0.0219819	-0.0108795	-0.295044	-0.211122	-0.212769	-0.559687	-0.496495	-0.705811	0.110032	0.0976888	0.335871	-0.0142361	0.12873	0.340468	0.0228103	-0.137051	0.141452	-0.329624	-0.327531	-0.0455723	-0.477121	-0.551423	-0.579735	0.0354261
HER3_pY1289	-0.0852003	-0.0723536	-0.155492	-0.0409495	-0.0414366	-0.0781108	0.0109264	-0.0525521	-0.0492841	0.00803873	-0.0246569	-0.108661	0.0109689	-0.0111735	0.186693	-0.096552	-0.112431	0.00704515	-0.0441176	-0.19763	-0.0659821	0.0692475	-0.0705204	0.0221096	-0.00754971	-0.104662	0.0218513	0.0837352	0.127511	0.260488	0.217928	0.0711944	0.164446	-0.00116407	-0.10032	-0.0466719	-0.0037061	-0.11722	-0.0901128	-0.00459336	-0.1717	0.0394045	0.316963	0.308619	0.290774	0.324475	0.0930691	0.493709	-0.0272884
Heregulin	-0.0364872	-0.0850666	-0.0971649	0.000416416	0.0140887	-0.173433	0.039484	-0.0223152	0.00364466	-0.0273832	-0.0309621	-0.0644598	-0.0436246	-0.0315932	-0.112301	-0.0402972	-0.0156531	-0.19546	0.00907324	-0.145203	-0.162273	-0.0173799	-0.10141	-0.0539035	-0.0378583	0.00617785	-0.128389	-0.0527921	-0.0420868	-0.215575	0.0635943	0.152458	0.000638795	-0.100994	-0.186217	-0.101053	-0.0490824	-0.035031	-0.00840923	0.0843375	0.169664	0.156455	-0.0513091	0.0215167	-0.0466851	-0.0967956	-0.127448	-0.252306	-0.0154903
HES1	-0.227322	0.275153	0.349573	-0.0643362	0.157647	-0.0575871	-0.348042	-0.417049	-0.277617	-0.342763	-0.198008	-0.127113	-0.419316	-0.323938	-0.301417	-0.458516	-0.425888	-0.458849	0.176546	0.291843	0.197948	0.300985	0.33736	0.478007	0.014731	0.20083	0.264143	-0.0712142	-0.0289432	0.0759403	-0.129741	0.0780889	0.0500507	0.0469616	0.215777	0.182536	-0.309636	-0.27785	-0.251465	-0.472529	-0.376404	-0.445955	-0.926118	-0.852274	-0.794181	-1.1029	-1.03258	-1.28005	0.171335
Hexokinase-II	0.0359298	0.00616801	0.171012	0.0766989	0.176276	0.161248	0.0825209	0.260452	0.129587	0.0923121	0.0859733	0.0705726	-0.0528624	0.0366439	-0.161339	-0.150246	0.108733	-0.0077114	0.0412713	0.0991597	0.0272041	0.0452217	0.00101609	-0.178477	0.0288641	-0.0604539	0.0190158	-0.0600567	-0.102023	-0.221153	-0.109268	-0.153705	-0.244848	0.0261893	0.110354	0.00966538	0.0189509	0.0556622	-0.048755	0.0108926	0.129505	-0.066102	-0.074828	0.036741	-0.238297	-0.0617644	-0.00657556	-0.201291	0.0708076
Hif-1-alpha	0.0985307	0.145258	0.174414	-0.275128	-0.187396	-0.195634	-0.276708	-0.245913	-0.23739	-0.379773	-0.316385	-0.328855	-0.361238	-0.372665	-0.626094	-0.357177	-0.281907	-0.50712	-0.145085	-0.0871917	-0.212656	0.0160211	0.125696	0.0382749	-0.0341956	-0.0654926	0.0155505	0.0615824	-0.00414486	-0.0312435	-0.236481	-0.186433	-0.288428	-0.0807714	-0.0739688	-0.20936	0.325011	0.288365	0.31844	0.566151	0.574737	0.585395	0.225412	0.374911	0.205989	-0.488729	-0.338302	-0.490923	-0.073647
Histone-H3	-0.095423	-0.279481	-0.517515	-0.0489256	-0.0385377	-0.570341	-0.0933091	-0.302405	-0.141859	-0.0410311	-0.108188	-0.135054	0.774363	0.607029	0.424596	1.6742	1.3885	1.42081	0.103693	-0.169991	-0.173949	-0.237986	-0.197163	-0.168429	0.171298	-0.0821139	0.0732101	-0.15389	0.099767	-0.131834	-0.27843	-0.387516	-0.390694	0.000379127	-0.248493	-0.117556	-0.26668	0.0302754	-0.0352103	-0.312957	0.140414	0.512791	-0.300478	0.0177351	-0.252353	0.300184	-0.0398776	0.114519	0.148836
HSP27	0.13975	0.0747468	0.0221839	0.0614008	0.232304	0.211294	0.106918	0.10765	0.216397	0.111364	0.211311	0.109454	0.397256	0.383196	0.267988	0.449484	0.489287	0.337014	-0.01012	-0.0150007	0.0821857	0.0165039	0.0762665	0.0544628	0.0684718	-0.0567747	0.061095	0.0904145	0.0695087	-0.0561618	-0.088347	-0.0444618	-0.0980973	0.00660353	-0.0495736	0.0706034	0.0100566	0.0132356	-0.051035	0.00984226	-0.00815299	0.0156253	-0.0179499	-0.0681723	-0.0749156	-0.172895	-0.174404	-0.131974	-0.0884463
HSP27_pS82	-0.319491	-0.336553	-0.2979	-0.274293	-0.278605	-0.107211	-0.208144	-0.346849	-0.189976	-0.136232	-0.295369	-0.171222	0.588033	0.491473	0.531562	0.600552	0.458754	0.562757	0.0997842	0.158168	0.322674	0.0882885	-0.0769783	0.201486	0.185233	0.150453	0.105076	0.355023	0.112206	0.0313298	0.401613	0.341479	-0.168782	0.171463	0.174901	-0.0171421	0.0322736	-0.15979	0.11258	0.0249339	0.0566108	0.00895119	-0.347051	-0.385641	-0.529887	-0.557471	-0.594188	-0.9351	0.0702037
HSP70	-0.0238511	-0.0492754	-0.056555	0.0442756	0.070793	0.0564612	-0.0440658	-0.0594744	0.0227957	0.0167268	0.0383072	-0.116233	0.0988408	0.116982	0.00798502	-0.0573417	0.0162896	-0.0349645	0.0182974	-0.12572	-0.0312218	-0.0428275	-0.0369324	-0.0409462	-0.0285602	0.0123867	-0.0743318	-0.0747624	0.111716	-0.104423	0.057764	0.103251	-0.0874144	-0.0553515	-0.179394	0.0430147	-0.0572998	-0.102224	0.00893349	0.0256657	-0.0379823	0.029012	-0.175093	-0.0264758	-0.187794	-0.0675184	-0.154484	-0.112893	-0.0518923
IGF1R_pY1135_Y1136	0.167862	0.021244	0.116836	0.142918	-0.038292	0.0380332	0.164831	-0.0836666	0.0932857	0.0204701	-0.044338	0.121826	0.0281633	0.0510663	0.0222069	0.372954	0.0876552	0.24417	0.00481355	0.0425964	0.0370412	0.0713536	-0.0363876	0.0667847	0.0390044	0.0272245	-0.00283627	0.0982314	-0.0454208	0.022585	-0.0249756	-0.0522363	-0.109794	0.0773233	-0.0762962	0.0439107	0.0318706	-0.125789	0.046879	-0.019278	-0.0270743	0.0451395	0.105808	-0.0710011	0.106727	0.0591488	0.0411896	0.083561	0.0448845
IGFBP2	0.0822632	0.151938	0.24858	0.171428	0.457366	0.271132	0.305927	0.354552	0.376995	0.322705	0.33223	0.223364	0.021176	0.365033	0.126021	0.215188	0.290182	0.145819	0.0470642	0.0827228	0.055819	-0.377614	0.0897159	-0.0626574	0.0446192	-0.0377562	0.0403504	-0.169863	0.0324286	-0.243216	-0.387729	-0.268303	-0.26139	0.00490861	0.125106	-0.00593601	0.0359335	0.159038	-0.094907	0.036513	0.248237	-0.101921	-0.319603	-0.0161268	-0.336593	-0.459507	-0.278033	-0.442286	0.0682078
IGFRb	-0.0870221	-0.179719	-0.118411	-0.104983	-0.164661	-0.0660398	-0.0411096	-0.0624193	-0.0851062	-0.0824122	-0.11955	-0.110491	0.00912988	-0.117556	-0.259386	-0.0168213	-0.251008	-0.136545	-0.062699	-0.0978278	-0.184116	-0.289499	-0.166843	-0.0286985	-0.0587666	-0.0216333	-0.176539	-0.016009	-0.199003	-0.192263	0.00385067	0.0325693	-0.176902	-0.0827186	-0.0997959	-0.139074	-0.0457011	-0.164938	0.0230452	-0.00617594	-0.00435908	-0.120134	0.0505963	-0.163845	0.0941095	-0.0431602	0.117895	-0.182421	-0.0838355
INPP4b	8.08414e-05	-0.0852841	0.0519019	0.146124	-0.0382019	-0.0601438	0.193248	-0.0317213	-0.0376266	-0.314298	-0.0884423	-0.0499064	-0.022319	-0.0711969	-0.228065	0.00219349	0.0547756	-0.233277	0.026207	0.0860872	-0.0465748	0.0429515	0.0545891	0.0484672	0.0219539	0.0441857	-0.0198384	0.0769469	-0.148213	-0.184112	-0.016595	0.0105166	-0.217315	0.063519	0.0752221	-0.108992	0.0167862	0.102208	0.0239635	-0.00921189	0.0207488	-0.0223089	-0.207018	-0.276074	-0.374362	-0.146412	-0.0734918	-0.357061	0.0442696
IR-b	-0.00218043	-0.0456721	-0.0934055	0.0484072	0.044103	-0.00743966	0.158822	0.00323973	0.135474	0.189369	0.230724	0.127696	0.218422	0.119518	0.0875723	0.333967	0.320015	0.245253	-0.0676955	-0.116391	-0.103613	-0.0242929	-0.0734312	-0.134698	-0.0236007	-0.0435133	-0.0577264	0.0773948	-0.00857204	-0.0349683	-0.0587286	-0.137878	-0.0953508	-0.129747	-0.152603	-0.0598657	-0.0856965	-0.0475773	-0.143952	-0.0151914	-0.00920953	-0.0787998	-0.178018	-0.205955	-0.288637	-0.195744	-0.14081	-0.271831	-0.079207
IRF-1	-0.0212323	-0.0945595	-0.0343176	0.0167132	-0.0999926	0.0607436	0	-0.0765742	-0.0690146	-0.0707277	-0.199583	-0.0512231	0.0865204	0.142715	-0.0405243	0.220557	0.0829961	0.0992912	-0.0645341	-0.0949195	-0.187143	-0.037824	-0.206692	-0.0725093	-0.0921834	-0.16577	-0.221097	-0.00985008	-0.156648	-0.145079	-0.0999526	-0.150676	-0.173763	0.021864	-0.0543778	-0.120187	1.8614	1.88421	1.95016	1.95291	1.74754	1.96536	2.05295	1.97969	2.06584	1.8406	1.71865	1.95516	-0.0286661
IRS1	0.0358437	-0.0154959	-0.0576214	-0.0141063	0.0460494	-0.00357215	0.0431831	0.00765318	0.0851287	0.0668376	0.0351207	-0.0863866	0.0121355	-0.0340609	-0.0719494	0.161637	0.175235	0.0035922	0.00404828	-0.0513708	0.00836045	-0.0197254	-0.0547045	0.061954	0.00251702	0.0187751	-0.0740098	-0.0664076	-0.0890396	-0.163723	-0.106718	0.0284288	-0.152863	0.00169838	-0.0874594	-0.086799	-0.0198823	-0.0543984	-0.00166021	-0.0132758	-0.0818272	-0.120095	-0.169582	-0.19021	-0.229994	-0.0539651	-0.0570153	-0.154752	-0.0163629
Jagged1	0.00265987	-0.061964	-0.00706703	-0.0462944	-0.0111767	-0.0340104	-0.0464652	-0.0778047	-0.0978756	-0.0608677	-0.106763	-0.137142	-0.0289835	-0.152983	-0.24362	0.110107	0.00972626	-0.130882	-0.0175681	-0.066614	-0.061883	0.0824961	0.0270826	0.00878328	0.0202188	0.047143	0.00887572	-0.0336401	-0.179073	-0.2232	-0.177075	-0.102287	-0.290717	-0.0320457	0.0034717	-0.0731716	0.00458001	-0.0506132	-0.073674	-0.00787039	0.0036008	-0.062139	-0.106351	-0.206684	-0.120527	-0.00543851	0.0148981	-0.243097	-0.0186179
Jak2	-0.0464453	0.0297858	-0.0373516	-0.0189732	-0.0606008	0.0768714	0.00985533	0.086911	-0.0388434	0.0345863	0.0942905	0.040466	0.0730487	0.182089	0.103819	0.171247	0.0614571	0.182502	-0.0442727	0.012331	0.0730015	-0.025883	0.0312784	-0.0824939	0.000538982	0.0190287	-0.00784242	0.0613045	0.115486	0.13888	0.290924	0.0509355	0.213813	-0.0316877	-0.00153298	-0.0128581	-0.114709	-0.0571422	-0.0717739	0.233018	0.137525	0.220359	0.720333	0.7252	0.831813	0.864997	0.640268	0.907448	-0.030408
JNK2	-0.0372249	-0.202804	0.0212244	-0.0625621	-0.168448	-0.0298321	-0.106662	-0.0644224	-0.0366129	-0.113052	-0.240368	0.032955	-0.0277163	-0.162384	-0.207451	-0.0528054	-0.287601	-0.157818	0.00938991	-0.0388219	-0.0599167	-0.00133367	-0.1384	-0.00726676	0.0236872	0.00381714	-0.0479933	-0.0461534	-0.179802	-0.144728	0.301906	0.197481	0.102491	0.0221364	0.102998	-0.0279837	0.0193825	-0.199468	0.0934601	-0.050786	-0.0309501	-0.189789	-0.0794689	-0.241173	0.0754635	0.0416738	0.135361	0.0700741	0.0479555
JNK_pT183_Y185	0.0859891	0.147637	0.110482	0.00788027	0.00345745	-0.277111	0.0275843	0.00785522	0.0682378	0.0256814	0.0326437	0.110488	-0.00589755	0.0262424	0.108721	0.14697	0.0883606	0.217738	0.00861047	0.0602309	0.0683074	-0.031068	0.00743683	0.103994	-0.00294098	-0.00320556	-0.00842947	0.0830115	0.0101459	0.0648511	0.0906509	0.0261404	0.0217157	0.0201887	-0.0334513	0.0554591	-0.00133809	0.0273952	0.014529	0.00852591	-0.0277776	-0.0237695	0	-0.0183604	0.0212057	0.0678025	-0.0283116	0.0118503	0.00256939
LC3A-B	-0.0493701	-0.242513	0.0464654	-0.122156	-0.178566	-0.0922815	-0.119679	-0.172495	-0.157538	-0.116024	-0.20885	-0.11284	-0.121323	-0.277132	-0.578178	-0.0958226	-0.236555	-0.343281	-0.0962441	-0.116507	-0.183006	-0.0453578	-0.261598	0.219875	0.041606	0.334927	0.0322058	0.0731699	-0.0628157	-0.159905	0.0173795	0.216533	-0.176267	-0.0843628	-0.18803	-0.199577	0.00442302	-0.131727	0.199196	0.122315	0.302351	0.104695	0.141309	-0.0485264	0.365288	-0.173593	0.0341565	-0.359583	-0.0787403
Lck	-0.0358978	0.0971606	-0.0126295	-0.092101	0.191363	0.15269	-0.0875375	-0.27299	0.100814	-0.0832159	0.227866	0.0505208	-0.0662851	0.128589	-0.0668291	-0.0510241	0.0282495	0.0287261	-0.0113239	0.115149	0.0664275	-0.104253	0.0934695	-0.159478	0.00431184	-0.0420364	0.0519438	-0.112549	0.101577	-0.0630608	-0.111813	-0.0666514	0.0572288	-0.135315	0.100659	0.000815424	0.032384	0.0778955	-0.0528016	0.0278421	0.255906	0.0334685	0.0319459	0.30257	0.035669	0.0719182	0.482809	0.317565	-0.0641511
LDHA	-0.0938599	-0.251581	-0.0870759	-0.134477	-0.141397	-0.0294518	-0.183129	-0.149539	-0.0927129	-0.172262	-0.172182	-0.0365678	-0.278313	-0.274309	-0.105212	-0.221485	-0.363834	-0.0013336	-0.0605737	-0.106963	-0.0601337	-0.0374144	-0.260081	0.114009	-0.0519615	0.0729399	-0.0181774	-0.0275307	-0.113612	0.192088	0.488643	0.120075	0.308838	-0.10817	-0.0424368	-0.116277	-0.0275517	-0.277804	0.134345	-0.0129249	0.0325191	-0.0969777	0.153916	-0.0397658	0.493118	0.282667	0.202328	0.315044	-0.0761945
LRP6_pS1490	0.075325	0.0366389	0.0327243	-0.00577358	-0.0361076	-0.0844162	0.0697808	-0.103221	0.00475815	0.0263829	-0.0638347	-0.0710871	-0.224761	-0.164165	-0.24445	0.0279119	0.0891025	-0.302196	0.0417147	0.101448	0.082176	0.0913899	0.0981055	-0.0476694	0.0230547	0.004956	-0.0113444	-0.0538901	-0.067829	-0.169934	-0.135831	-0.0971456	-0.300004	0.109743	0.0336403	0.0930006	0.0618209	0.149791	0.00799881	0.0581776	0.0603599	0.0217573	-0.0492148	-0.379654	-0.184515	-0.147872	-0.0293424	-0.390131	0.0491233
MAPK_pT202_Y204	0.428785	0.567492	0.591918	-0.640622	-0.446668	-0.585869	-0.366904	-0.213415	-0.154603	-0.443634	-0.296675	-0.44197	-0.472932	-0.503922	-0.709174	-0.345043	-0.205716	-0.90139	0.0387584	0.142444	-0.0263311	-0.258909	0.0262428	-0.075728	0.0162349	-0.279027	-0.0209248	-0.050124	-0.268989	-0.427598	0.00191487	-0.0708432	-0.490982	0.0973062	0.099782	0.0902491	0.11128	0.184705	0.1354	0.291375	0.192532	0.170062	-0.0225721	-0.288137	-0.455451	-0.168319	-0.17261	-0.564047	0.129708
Mcl-1	0.0181067	0.100272	-0.0956008	-0.139726	-0.0196679	-0.138898	-0.471344	-0.465697	-0.619418	-0.424902	-0.29575	-0.492813	-0.436877	-0.205435	-0.470626	-0.186132	-0.229837	-0.33761	-0.170087	-0.0404365	-0.2469	0.141419	0.21402	0.152678	0.0948188	0.275831	0.0469184	0.0616596	0.213087	0.0495933	-0.303602	-0.226392	-0.450872	-0.130808	-0.055767	-0.302209	0.588735	0.724955	0.541011	0.879227	0.879883	0.756878	0.788888	0.904368	0.641439	-0.537504	-0.542366	-0.938888	-0.09185
MCT4	-0.221042	-0.284169	-0.0654558	-0.217926	-0.172977	-0.176272	-0.298271	-0.184468	-0.21334	-0.240743	-0.0460811	-0.0865124	-0.209006	-0.217493	-0.250168	-0.368453	-0.355878	-0.0519904	0.0196288	-0.151716	-0.00956602	0.0166508	-0.143832	0.0293159	-0.104384	-0.013727	0.0396281	0.0721655	0.0166646	-0.0189012	0.220205	0.320082	0.176477	-0.0711085	0.0736006	-0.126782	-0.0345365	0.105461	0.0982953	-0.00412277	0.110529	-0.0342439	0.0181378	0.2221	-0.053561	0.423542	0.504368	0.403447	0.0413159
MDM2_pS166	-0.15853	0.0967068	-0.0942228	-0.366933	-0.269983	-0.327246	-0.347406	-0.293571	-0.325604	-0.404181	-0.257112	-0.399745	-0.354226	-0.293335	-0.367271	-0.491167	-0.204567	-0.457201	0.0315648	0.0673378	0.0889058	-0.0555327	0.0577908	0.0316433	-0.0395241	0.0881932	0.0269835	-0.0363114	0.151095	0.208505	0.151565	0.0978918	0.164506	0.0463405	0.10371	0.102205	0.0530268	0.130667	0.0540755	0.0877242	0.0771218	0.106333	0.066803	0.252189	0.177438	-0.0663797	-0.0429099	0.0101004	0.0394667
MEK1	-0.0775505	-0.157848	0.0882525	-0.232603	-0.215433	-0.0609149	-0.304714	-0.143968	-0.133364	-0.25279	-0.217656	0.168152	0.00970058	-0.153398	-0.349857	-0.0911865	-0.462664	-0.357868	0.0648864	-0.124603	-0.0556801	0.00973539	-0.153583	0.162293	-0.0610326	0.0940633	-0.00406424	-0.137477	-0.155477	0.390594	-0.0693599	0.0957586	0.343457	0.0549733	0.0696152	0.0402601	-0.00360862	-0.381987	0.131839	0.0301322	-0.11433	0.0521817	0.4173	0.270854	0.383212	0.0236507	0.200711	0.509382	0.039211
MEK1_pS217_S221	-0.055452	0.00195767	-0.0194868	-0.209528	-0.14721	-0.135158	-0.18111	-0.161397	-0.122272	-0.162252	-0.104465	-0.190903	-0.114104	-0.144785	-0.075604	-0.113461	-0.133255	-0.14813	-0.0367341	-0.0483851	0.113837	0.0145886	-0.0392873	0.144818	0.0322387	0.0224893	0.0549104	0.0750538	0.0909055	0.168409	0.101821	0.139336	0.167114	0.0209721	-0.0197409	0.164167	0.0357735	-0.0249803	-0.000437809	0.0687929	-0.0300302	0.108083	0.0835636	0.184701	0.387583	0.0384299	-0.60675	0.220746	0.0473731
MERIT40_pS29	-0.0489775	-0.0933507	-0.00902581	-0.160345	-0.159309	-0.0750111	-0.0828003	-0.150018	-0.0608024	-0.140041	-0.14491	-0.119537	-0.138848	-0.162033	-0.0882034	-0.123535	-0.119974	-0.0107203	0.0267173	-0.0774943	-0.0433463	-0.0796781	-0.148475	-0.0846997	-0.0245402	-0.00609844	-0.0262978	0.0353688	-0.0261824	0.153413	0.170347	0.0776993	0.240875	0.0222154	-0.121567	-0.0734242	-0.00362303	-0.150481	0.0789561	0.0291398	0.0464102	0.0125723	-0.0251585	0.0781901	0.138756	-0.0453829	-0.0237638	-0.0690454	0.0314128
Merlin	-0.13914	-0.07144	-0.187651	-0.0484554	-0.0963145	-0.0484623	-0.182995	-0.130282	-0.0804804	-0.145163	-0.0470723	-0.149733	-0.0919074	-0.0501328	0.175583	-0.442765	-0.247837	-0.0936542	0.0376274	-0.111283	-0.00421839	-0.0206702	-0.152851	0.0517432	-0.0463403	-0.0751496	0.0347778	-0.0690166	0.123974	0.381349	0.585763	0.22716	0.673963	-0.099533	-0.0327515	-0.049408	-0.021733	-0.145505	-0.0353255	0.0173022	-0.17547	0.0486978	0.101197	0.188416	0.242696	0.225202	0.0393439	0.427495	-0.0677577
MIF	0.0649815	-0.179288	0.182991	0.00181607	-0.114824	0.201265	0.0551023	0.00434119	0.0169214	0.127959	-0.124953	0.196906	0.195671	0.161574	-0.0273672	0.2432	0.0386993	0.297701	-0.0164787	-0.0465395	-0.116705	-0.0276602	-0.184482	0.0952221	0.0312816	0.0585075	-0.183826	0.0049049	-0.168809	-0.383377	-0.0651836	0.0104753	-0.212412	-0.00849035	-0.0233852	-0.0777147	0.0229004	-0.20272	0.130843	-0.0149015	0.0374691	-0.187939	-0.0758488	-0.245983	0.118791	-2.50695e-05	0.110995	-0.175182	0.00755019
MIG6	0.0497773	0.0784916	0.10774	0.144054	0.0675775	0.034922	0.0163598	-0.0241405	-0.0123004	0.0356816	-0.0727148	-0.153802	0.0758212	0.0853417	-0.0173658	0.0889453	0.0459634	0.0864243	0.00944875	0.133548	-0.0215886	0.181177	0.169506	0.145748	0.184635	0.257069	0.126012	0.190633	0.21156	0.110422	0.188439	0.115052	0.0351676	0.118915	0.12897	-0.0237813	0.0146248	-0.129357	0.052543	-0.136692	-0.0238612	-0.150657	-0.269328	-0.230255	-0.100154	-0.230182	-0.0477217	-0.240338	0.0831368
MMP2	0.0995157	0.090751	0.0268537	0.0045654	0.109732	0.108625	0.0424389	0.18684	0.149087	0.0733054	0.114535	0.0478601	0.107977	0.207414	0.0610525	0.283054	0.240533	0.0380582	0.0128947	0.0689059	0.12142	0.0595203	0.0210479	-0.0587206	0.0112978	-0.0610365	-0.00043123	-0.089647	-0.148701	-0.0276554	-0.212591	-0.118016	-0.209996	0.0308851	0.100765	0.0642607	0.0195212	0.0261518	-0.112013	0.00823735	0.0157561	0.00112537	-0.100771	-0.115936	-0.256463	-0.177821	-0.0199244	-0.12487	0.0394317
Mnk1	0.0615068	0.179474	-0.129277	-0.012024	0.231919	0.0745124	-0.0278464	0.132853	0.0430646	-0.0847684	0.186911	-0.0658519	-0.321516	-0.202725	-0.358682	-0.676898	-0.435153	-0.769513	0.0399407	0.0257641	0.031007	-0.0165233	0.128847	-0.0354253	-0.0183433	0.113571	0.0341165	0.0777234	0.200107	0.0999863	0.0453957	0.0132825	-0.027847	0.0536262	0.00634704	0.039165	-0.0736812	0.0721903	-0.11545	-0.0126381	0.00881775	0.130587	0.0046746	0.126104	-0.0384209	-0.191669	-0.252049	-0.308989	-0.0185679
MSH6	-0.103737	0.000778937	-0.0424577	-0.0126822	-0.0238843	0.0215489	-0.00731519	0.0453513	0.0121011	0.0216884	0.0307078	0.0111131	-0.209687	-0.235738	-0.162143	-1.41207	-0.690036	-0.568773	-0.0485966	-0.0131886	-0.0762429	0.0103864	0.0771002	0.064008	-0.0301716	0.0113427	-0.0434234	-0.0822034	0.00517819	0.00248294	0.078608	-0.0462501	0.0429435	-0.0473002	0.0615546	0.011958	0.0174273	-0.0190543	0.00994812	0.0288442	-0.0703363	-0.0186448	-0.0586928	0.210145	0.24024	0.0975999	0.0745841	0.212039	-0.0295732
MSI2	0.00267917	-0.0392677	0.100817	0.076227	0.105653	0.0675369	-0.145663	0.00996978	-0.0639538	-0.0761173	-0.072496	0.0297165	0.0341764	0.048578	0.117907	0.0567885	-0.0426774	0.344555	0.110567	0.182586	0.234798	-0.0330942	-0.0760509	0.0620951	-0.0582037	0.0713375	0.0181579	-0.0950422	-0.194148	-0.0615318	-0.102407	-0.0595806	0.0252567	0.127865	-0.230954	0.11986	0.0083499	-0.0566154	0.162615	-0.073252	-0.0577869	-0.0683709	-0.32032	-0.29357	-0.153144	-0.0859708	0.0690911	-0.0247125	0.127155
mTOR	-0.125382	-0.0601393	-0.0234444	0.0565711	-0.203187	-0.0863202	0.067302	-0.078429	-0.100107	0.0691909	-0.389826	0.120467	0.0494931	0.00558703	0.31304	0.000396904	-0.13828	0.0982698	0	-0.0172987	-0.0318442	-0.0122639	-0.10295	0.065358	0.0532699	0.0124446	0.0395187	-0.0504977	-0.079529	0.443835	0.27389	0.161981	0.512067	-0.0179778	-0.0432483	0.00965038	0.0708323	-0.0509332	0.261071	-0.183375	-0.157894	-0.0307882	0.285317	0.110629	0.34022	0.265516	0.351199	0.672185	0.0273254
mTOR_pS2448	-0.102623	0.0263111	0.0144635	-0.330716	-0.352345	-0.247193	-0.310433	-0.410558	-0.265818	-0.402698	-0.41339	-0.179047	-0.57207	-0.636513	-0.681567	-0.667452	-0.604791	-0.670236	0.0350538	0.0574013	0.0868891	0.0594198	-0.0372598	0.172593	0.208977	0.133178	0.0127168	0.238143	0.122507	0.339186	0.201673	0.492019	0.334706	0.0329744	0.133258	0.123955	0.350932	-0.0348666	0.480982	0.354812	0.19743	0.227076	0.349077	0.279505	0.678643	-0.276984	0.286459	0.352676	0.160808
Myosin-11	0.0208157	-0.0371096	0.0275904	-0.030572	0.124569	0.0469939	0.0628743	0.076176	0.0741899	0.00828544	0.10252	0.0146503	0.0245051	0.0512872	0.0445188	0.10072	0.308353	0.103675	0.0106449	0.0279469	-0.00584578	-0.0481209	0.0594294	-0.175872	-0.00377077	0.0017158	-0.0148604	-0.0415393	0.00234885	-0.0959647	-0.0774735	-0.152057	-0.14649	-0.0212023	0.00342763	-0.0170721	-0.0330343	0.0848392	-0.0803012	0.0013774	0.0764305	-0.0592187	-0.153629	-0.0652145	-0.334594	-0.0139414	-0.076014	-0.103138	-0.0391283
Myosin-IIa_pS1943	-1.31914	-1.64948	-0.470213	-0.725142	-1.36551	-1.43348	-0.897567	-0.849876	-1.93192	-0.577719	-1.47167	-0.095219	-1.00161	-0.361736	0.494797	-2.22757	-1.73721	0.0782787	-0.210236	0.0507158	-0.683394	-0.217785	-0.674762	0.363734	0.0675493	0.44133	-0.0390195	0.339207	0.0156433	0.664991	0.942763	0.948334	0.973615	-0.561723	0.236048	-0.880469	0.0817267	-0.680883	0.281455	0.252884	-0.0338096	-0.453659	0.815041	0.752252	0.954422	0.828447	0.958828	1.11117	-0.247856
Myt1	-0.0176474	-0.0416922	0.121949	0.0023747	0.115305	0.157661	-0.0411198	0.245091	0.108673	-0.205269	0.0944706	0.133373	-0.622346	-0.529769	-0.68486	-0.894066	-0.670667	-0.787449	-0.0312693	0.088033	0.174152	-0.029181	0.247043	-0.0325092	0.0164349	-0.0701087	0.160363	-0.287203	-0.375992	-0.0515292	0.0275862	0.0400159	0.127867	-0.039495	0.0715052	0.16291	0.00573682	0.0544869	-0.00778887	0.0923201	0.168328	0.102188	0.0844282	0.0536473	-0.00109435	-0.110641	-0.114932	-0.0770209	-0.00645778
NAPSIN-A	0.0235836	-0.0250441	0.014929	0.0205009	-0.021336	0.012895	0.00554403	-0.0192907	-0.0318595	0.0770261	-0.0190361	0.0641764	0.0927615	0.0617536	0.0517876	0.24528	0.0755257	0.0938355	-0.0321362	-0.0538427	0.0144035	0.0339465	-0.00749314	0.107365	-0.00605426	0.0183878	0.00345492	0.0105108	-0.0661009	0.0392035	0.124169	0.0547427	0.122552	0.0430513	-0.0424239	-0.0838146	-0.0311331	-0.0505407	0.000703395	0.00507304	-0.0877137	-0.0154229	0.0927248	-0.0533458	0.0335764	0.192435	0.112423	0.133583	0.00768779
NDRG1_pT346	-0.0810856	-0.00902745	-0.162753	-0.402577	-0.35106	-0.490803	0.143453	0.192204	0.113251	0.126482	0.28956	0.229015	-0.277863	0.0460498	-0.102432	-0.273038	-0.0233505	0.0889199	-0.0620651	-0.0664276	-0.263332	-0.244196	-0.110878	-0.188055	0.0879571	0.180973	0.0042365	0.177325	0.219778	0.216375	0.0862077	0.0301085	-0.35917	-0.0513369	-0.074372	-0.277005	-0.263458	-0.150325	-0.265276	-0.227496	-0.115017	-0.187715	-0.332066	-0.207978	-0.408408	-0.806592	-0.849116	-1.29547	-0.0675152
NDUFB4	-0.0146221	-0.0999292	0.154575	-0.00382179	-0.19295	0.0576251	0.0842974	-0.0573532	0.00375063	0.0516146	-0.135391	0.337534	0.00929699	-0.17632	0.0367067	0.143351	0.0302091	-0.0365304	-0.0286442	-0.0162764	-0.0642414	0.0292982	-0.0877204	0.0293527	0.0392953	0.115842	-0.0277408	0.0196048	-0.225344	-0.0835147	-0.128833	-0.034871	-0.171194	0.00850732	0.0328944	-0.0299822	0.0503495	-0.100102	0.196142	0.0215643	0.067292	-0.0340614	-0.0904896	-0.211411	0.294317	-0.0743982	0.112956	0.103076	0.03123
NF-kB-p65_pS536	-0.115283	0.0174967	-0.210198	-0.281141	-0.19359	-0.178575	-0.112547	0.0199605	-0.110372	-0.18923	-0.107561	-0.210429	-0.229848	-0.169886	-0.256628	-0.213551	-0.181506	-0.419613	-0.162192	-0.134041	-0.131649	0.0889611	0.0265744	0.210332	0.0805033	-0.00608472	0.0367898	0.0618339	0.0921302	0.148865	0.29082	0.413331	0.561277	-0.157514	-0.0163409	-0.102912	0.123213	0.167457	0.28786	0.220492	-0.19811	0.127896	0.303272	0.522748	0.438414	0.0262432	0.16258	0.439576	-0.157803
Notch1	0.00607112	0.231339	0.111206	0.112895	0.172132	0.182814	-0.0467069	-0.0150714	0.0428882	0.299409	0.318471	0.312348	0.550004	0.626499	0.82983	0.277271	0.260492	0.605333	0.0722106	0.114558	0.154462	-0.0147191	-0.0472313	-0.965296	-0.216119	-0.130941	-0.121767	-0.215346	-0.105449	-0.0817542	-0.127687	-0.0562426	0.148112	0.00686088	0.113931	0.0963243	-0.086703	-0.0809538	0.0703036	-0.173417	-0.150329	-0.0329886	-0.0505848	-0.0445484	-2.56685	-0.124427	-0.108363	0.0548047	-0.00486729
Notch3	0.187387	0.0837085	0.0152217	0.125252	0.144529	0.177541	0.112139	0.0875089	0.124562	0.157314	0.19672	0.0842864	0.251126	0.30036	0.181368	0.124485	0.164474	-0.0227281	0.0840268	0.0644232	0.0201372	0.0955334	0.05935	-0.046989	0.0901184	-0.151486	0.0125071	0.0316618	0.054505	-0.0806207	-0.0663217	-0.0186517	-0.0546878	-0.0121182	0.0181707	0.0975803	0.0101665	0.0375565	-0.0672905	-0.0161986	0.00310004	-0.0568107	0.0116097	-0.0411102	-0.159523	0.0618879	-0.0707702	-0.0330635	-0.0162416
N-Ras	0.0949005	0.086487	-0.00522384	0.0141968	0.175732	-0.269039	0.0568759	0.250842	0.240336	0.0412191	0.209735	0.0892798	0.13138	0.188351	0.0759879	0.150883	0.347923	0.169528	-0.0410606	0.0723071	-0.680836	-0.0458751	0.146494	-0.0779352	0.0566003	-0.0959505	0.0386212	-0.00329516	-0.780284	-0.0768939	-0.052665	-0.0995728	0.0182319	-0.034213	0.0136981	0.103598	0.00408608	0.0702238	-0.164935	-0.016515	0.0723111	-0.0530648	0.00728253	0.128123	-0.128838	0.0166093	-0.0256467	0.171629	-0.0448999
2022-10-04	0.0446433	0.104137	0.0245268	0.0311504	0.0712343	-0.0244788	0.0394827	0.0958889	0.0182971	0.129061	0.0336685	-0.033962	0.116245	0.0490019	0.0606507	0.295558	0.215639	0.238967	0.0706553	0.0850424	0.0504122	0.0703081	0.068971	-0.109619	0.0106309	-0.0208729	-0.000533687	0.0463538	-0.141091	-0.0283824	0.0230781	-0.0402662	-0.109346	0.0811301	-0.0675821	0.0685859	0.0072354	0.0527928	-0.384423	-0.00533124	-0.0115395	-0.0533343	-0.0678077	-0.153313	-0.146618	-0.0550752	-0.0205973	-0.245046	0.0382325
p16INK4a	0.057171	-0.0725071	0.133706	-0.0294609	0.123321	0.19625	0.0633176	0.00861323	0.150001	-0.0153032	0.0917553	0.252247	0.0283729	0.0837472	0.100245	0.119577	0.114399	0.202858	0.0604211	0.0184218	-0.00488901	-0.111813	-0.0755502	0.140686	-0.0992344	-0.0207566	0.0191759	-0.067679	0.0209358	0.000710078	-0.196484	0.184303	-0.133052	-0.169941	-0.0712506	0.0517587	-0.0329879	-0.0800446	0.0255332	0.0416836	-0.0680571	-0.0522221	-0.127587	-0.0211306	0.0151934	-0.00667061	-0.0062298	-0.134011	0.00233319
p21	0.122296	0.439922	0.755647	0.261146	0.571049	0.795703	0.267702	0.429975	0.859963	0.760004	0.342241	0.54061	0.758648	0.916614	0.429529	1.32111	1.15299	0.834457	0.0200396	0.213674	0.0759944	0.0792014	0.125661	0.332485	0.15012	0.0662427	-0.117509	-0.460102	-0.362356	-0.349072	-0.593126	-0.691653	-0.929299	0.145715	0.235078	0.260245	-0.0226642	-0.0206384	0.283214	0.128249	0.0489039	-0.058289	-0.324336	-0.450364	-0.239385	-0.490729	-0.553659	-0.758639	0.135652
p27-Kip-1	0.0609239	0.00900193	-0.0412864	-0.00604802	0.11464	0.0576523	0.0235358	0.139069	0.0567754	0.0540282	0.161772	0.0388136	0.199177	0.349827	0.21104	0.32022	0.430995	0.443233	-0.00755677	-0.020595	0.0235358	-0.0296503	-0.0117259	-0.251555	-0.0150249	-0.0398647	-0.0366431	0.0139943	0.0662968	-0.0247272	0.0159341	-0.100506	0.0346711	-0.0455253	-0.0259026	-0.0672921	-0.0860598	0.0241051	-0.167873	-0.0213085	0.0130262	-0.0669144	-0.117259	0.0252802	-0.23785	0.055214	0.00580311	0.0470389	-0.0860928
p27_pT198	0.0186428	0.0445846	-0.0388191	-0.0663886	0.0268802	-0.309703	-0.0390605	-0.114982	0.00220502	-0.0295796	-0.0250295	-0.124045	-0.0274052	-0.0111993	-0.0344879	0.273672	0.131737	-0.0710346	0.00197788	-0.0566756	0.00228879	0.0588904	-0.00310845	-0.0521164	0.0498703	0.0210426	0.0183505	0.0167329	0.0533658	0.0466668	-0.035797	-0.11503	-0.0793611	-0.0512922	-0.0861538	0.0220878	0.0526169	0.164359	0.0659556	0.0854629	0.0713401	0.0979054	-0.0270339	-0.0244622	-0.064647	-0.0818674	-0.0856547	-0.167923	0.0245545
p38-MAPK	-0.136861	-0.0336059	0.0134574	-0.245964	-0.226402	-0.0732503	-0.28434	-0.215412	-0.0978603	-0.235811	0	0.0401659	-0.226374	-0.155251	-0.0467887	-0.45259	-0.209329	0.0367142	-0.303133	-0.0345546	0.178723	-0.235719	-0.0577302	0.169946	-0.0385962	-0.00922934	-0.00744096	-0.17706	-0.0551881	0.376653	-0.098531	0.397677	0.291798	-0.21872	-0.0121053	0.0996954	-0.263313	-0.0914888	0.375948	-0.000191123	-0.118707	0.0509063	-0.129834	-0.00757172	0.702464	-0.0908113	0.395695	0.442227	-0.284526
p38_pT180_Y182	-0.130145	-0.072376	-0.179418	-0.135268	-0.170424	-0.193532	0.09097	-0.117076	-0.0993073	-0.0193298	-0.149766	-0.37718	-0.0636202	-0.184169	-0.226561	0.0713784	-0.0344288	-0.408161	0.068701	0.0699873	0.202417	0.154453	0.129945	0.0473392	0.107701	-0.00874622	0.0647097	0.0607148	-0.187975	-0.0191032	-0.110807	-0.135769	0.0658365	0.206136	0.114893	0.178535	0.284312	0.196257	0.0578578	0.149813	0.132304	0.089564	0.127136	0.18514	0.00602877	0.310698	0.403768	0.535527	0.0845664
p44-42-MAPK	-0.00115554	-0.156313	0.0402861	0.119956	-0.100657	-0.0292841	0.0705883	-0.0962918	-0.0217012	0.010329	-0.105739	-0.0126604	0.0317768	-0.0757131	0.124353	-0.161082	-0.0553236	0.0696586	0.0299423	-0.0474767	-0.0726448	0.0557038	-0.0679789	0.118333	-0.0131595	0.0262316	0.0116643	0.1974	0.0148523	0.20941	0.23054	0.0737384	0.210425	0.0891105	-0.0164691	0	0.0105721	-0.124667	0.00861477	-0.0227413	-0.0535613	0.0284806	0.0951493	-0.0234151	0.140824	0.196852	0.0255685	0.185388	0.0622093
p53	0.16461	0	-0.0676636	0.207021	-0.00976882	0.0177278	0.200806	0.0562776	0.122119	0.078657	0.123975	-0.0678207	-0.0219464	-0.0345556	0.0824169	0.101064	0.130391	0.166804	-0.0550015	-0.00847877	-0.0906592	-0.00934624	-0.0853838	0.130414	0.010845	-0.0534126	-0.0691123	-0.177832	-0.112413	-0.141582	-0.115801	0.00847802	-0.18484	-0.0743278	-0.0884013	-0.100785	-0.0883872	-0.0498212	-0.0869444	-0.011868	-0.05403	-0.134694	-0.102188	-0.169711	-0.0505276	0.000926542	-0.0179405	-0.0270067	-0.022511
p70-S6K1	-0.0791076	-0.00795233	-0.210081	0.0664784	0.0885911	0.0106114	-0.0223377	0.0234771	-0.0239778	-0.0989591	0.0601063	0.0175146	0.0335893	0.122807	0.362486	-0.114147	-0.117115	0.17558	-0.0321492	-0.0655737	-0.047224	-0.181391	-0.0346415	-0.0370406	-0.0478356	-0.0673636	-0.000379529	0.037458	0.0387212	0.164889	0.0271326	0.0981966	0.255213	-0.0675389	-0.0779872	-0.0689505	-0.0128816	-0.0827359	-0.0876293	-0.0428296	-0.212298	-0.0793964	-0.00444562	0.0325056	0.0560052	0.124871	0.0534747	0.341548	-0.0294607
p70-S6K_pT389	-0.0446517	0.201396	-0.0247336	-0.819158	-0.588695	-0.709402	-0.357787	-0.417696	-0.417528	-0.63086	-0.400708	-0.50305	-1.00275	-0.624401	-0.973196	-0.750436	-0.587238	-0.9199	0.0486797	-0.0407725	-0.10166	-0.0205875	0.0352427	0.183943	0.133998	0.362098	0.349996	0.0942591	0.315942	0.278456	0.0306302	0.34995	0.186827	-0.0173346	-0.0388678	-0.153537	0.327888	0.420078	0.470061	0.479225	0.51881	0.549741	0.208331	0.486083	0.451552	-0.441263	-0.229184	-0.413812	0.0488197
p90RSK_pT573	0.0394449	0.0809272	0.145008	-0.788826	-0.643118	-0.780924	-0.487544	-0.422119	-0.459233	-0.568949	-0.379177	-0.491849	-0.837665	-0.801557	-1.03434	-0.907726	-0.617369	-1.04087	0.106314	0.148836	0.106182	-0.0139767	0.167991	0.150851	0.0679224	0.113091	0.111055	-0.0442798	-0.121236	-0.142321	-0.0225504	-0.000605768	-0.35947	0.168334	0.210566	0.229673	0.214526	0.391656	0.497902	0.386051	0.3891	0.394382	0.143503	0.183274	0.260562	-0.201134	-0.187206	-0.610846	0.194281
PAI-1	-0.0416268	-0.0367587	-0.109145	-0.0842818	-0.0996812	0.0160113	0.0789366	0.121788	0.0939255	0.0585244	0.0524578	-0.0421379	-0.20603	-0.193501	-0.349935	-0.942137	-0.973549	-0.975052	-0.0101152	0.00514163	0.0128796	0.690766	0.729385	1.00169	0.908865	0.939572	1.03475	0.990441	1.11434	1.17259	0.83736	0.746804	0.529863	0.012771	-0.153973	0.0549275	0.0439785	0.0129231	-0.0161747	-0.00398052	-0.216606	-0.139386	-0.00375201	-0.22619	-0.289175	-0.822196	-1.04313	-1.36105	-0.128489
PAICS	0.0917918	0.0312409	0.0561411	0.124437	-0.095648	-0.030108	0.106992	-0.132134	-0.0529254	0.0932802	-0.110925	0.108575	-0.0768274	-0.249195	-0.0660381	0.24987	-0.102452	-0.150864	0.0462533	0.0461524	0.130316	0.0484952	0.0467166	0.129611	-0.00861642	0.0933444	0.0230094	0.0796076	-0.19873	-0.0223006	0.0813987	0.0838856	0.131287	0.112819	0.0329325	0.0477553	0.0159346	0.0215019	0.160557	-0.00170128	0.0359685	-0.0240018	0.040772	-0.191926	0.0129463	-0.0228161	0.148365	0.151834	0.0573911
PAK1	0.156313	0.130805	0.173522	0.0927389	0.122101	-0.290774	0.112655	0.344025	0.0874449	0.100513	0.139032	0.230355	0.0142268	0.0472048	-0.148233	-0.147855	-0.0381953	-0.0475456	-0.00318758	0.0490487	0.118744	0.0429813	0.048195	0.0301391	-0.0198798	0.000582517	-0.0126875	0.0852557	-0.0512474	-0.112674	0.0445894	0.0196803	-0.0818777	0.0840188	0.00202088	0.126649	-0.0224074	0.0363157	0.000143936	0.00553189	-0.0261366	0.0690883	0.104703	0.126141	0.0240432	0.2196	0.0949399	0.103203	0.0318251
PAK4	0.110829	0.035126	0.0919651	0.078115	-0.0131865	0.131233	0.0902211	0.0281952	0.0936595	0.101804	-0.0485683	0.0393529	0.0260371	0.0818976	-0.0947861	0.216509	0.086566	-0.12359	0.0470993	-0.0196969	0.0330658	0.0593062	-0.0153011	0.0335168	-0.0247975	0.00748457	0.000885557	-0.00704015	-0.143821	-0.0773373	0	0.00146274	-0.069278	0.0639092	-0.0546937	-0.0193107	0.0645221	-0.058935	-0.00249519	-0.0539514	-0.0463736	-0.0184213	-0.0627876	-0.182224	-0.150811	-0.0303745	0.0274577	-0.127353	-0.00986018
PAR	-0.982878	-0.146013	-0.730393	-0.882899	-0.204337	-0.830954	-0.797449	-0.793719	-0.817843	-0.30917	-0.0354733	-0.208723	1.30764	1.21921	0.974015	1.79695	1.65279	1.94691	-0.115096	-0.269399	0.178146	-0.0137409	-0.24597	0.479311	0.16055	-0.126996	0.0862343	0.183967	1.08169	0.808204	-0.243769	-0.163225	-0.20431	-0.367666	0.197228	-0.280667	-0.311624	-0.00455884	-0.140784	0.114803	0.949612	-0.018453	-0.484577	-0.0144118	-0.350979	0.182547	-0.250318	0.371524	-0.443215
PARP	0.0207414	-0.033005	-0.106491	-0.0431421	0.119495	0.082268	-0.0801233	0.121575	0.0845817	-0.0747094	0.0948686	-0.0201815	-0.173345	-0.0194469	0.0117496	-0.404021	-0.286999	-0.177276	-0.000613149	-0.00256846	-0.026886	0.000587123	-0.0195905	-0.0175314	-0.0252491	-0.00132023	-0.0331245	-0.152532	-0.0843235	-0.118481	-0.0910938	-0.0020954	-0.0651121	-0.0865962	-0.0411676	-0.198811	-0.0211186	-0.057894	0.0146471	-0.0855265	-0.0758251	-0.0769611	-0.079071	0.0290281	0.0823852	0.155418	0.319877	0.272174	-0.0112893
Paxillin	-0.109314	-0.0113311	-0.167493	-0.0803367	0.0137852	-0.0795228	-0.0547875	-0.0142201	-0.112186	-0.139508	-0.0295594	-0.185719	-0.301533	-0.147982	0.00453865	-0.495202	-0.326791	-0.262101	-0.108369	-0.035213	-0.030365	-0.0456269	-0.00596335	-0.329423	-0.00981711	-0.115232	0.0193628	0.285596	0.442446	0.454885	0.468278	0.0884191	0.601099	-0.100583	-0.0471121	-0.0656005	-0.0989632	0.0197403	-0.218165	-0.0126085	-0.0069244	0.00919448	0.171184	0.399721	0.157935	0.26115	-0.0370054	0.301313	-0.0602372
P-Cadherin	-0.013147	0.124654	-0.101982	-0.0113877	0.157138	0.00956019	-0.0111131	0.0481121	0.0419392	0.0199544	0.0845934	-0.156727	0.0219632	0.112732	-0.00386554	-0.0907741	0.0587673	0.0400603	-0.0601479	-0.00491765	-0.115251	0.0104225	-0.0410336	-0.105768	0.0241163	-0.0124368	-0.0771148	0.114389	0.168632	0.0333233	0.207578	0.0425926	0.0832475	-0.131853	-0.157555	-0.0706826	-0.0769696	-0.0806223	-0.134711	-0.0587565	-0.0822643	-0.117928	-0.188465	-0.110011	-0.394249	-0.120134	-0.272416	-0.235163	-0.102924
PCNA	0.0805602	-0.239442	0.173431	-0.0419277	-0.180636	0.0127234	-0.03991	-0.0360537	0.0172927	-0.39054	-0.261364	0.0939933	0.0451991	-0.199034	-0.407332	-0.0185627	-0.305968	-0.439292	0.0726933	0.0590506	-0.0641489	0.119389	-0.0855401	0.239263	0.112169	0.095169	-0.101547	-0.102793	-0.449316	-0.497084	-0.228433	0.0103165	-0.367904	0.160109	0.082007	0.056897	0.116553	-0.170171	0.183472	-0.0194162	0.109629	-0.161161	-0.0304989	-0.422851	0.248475	-0.0688464	0.258355	-0.221319	0.159371
Pdcd4	-0.157632	-0.0739659	-0.121301	-0.959264	-0.997079	-0.950561	-0.307191	-0.49367	-0.384768	-0.285816	-0.203269	-0.277594	0.276428	0.253284	0.458107	0.410148	0.395426	0.773334	0.0941562	0.0273643	0.00816867	0.0125698	-0.137726	0.134407	-0.0436726	0.0217502	0.00735526	0.103965	0.0645797	0.24525	-0.189277	-0.0518485	-0.0272733	0.188809	0.0681771	0.172215	0.242854	0.212485	0.281925	0.115128	0.0762902	0.213049	-0.326961	-0.372182	-0.178845	-0.480628	-0.540517	-0.378733	0.088092
PDGFR-b	0.405019	-0.0280667	0.123848	0.627206	0.104054	0.0239237	0.727762	0.0222412	0.0234552	0.702899	0.468095	0.568841	0.137251	0.236281	0.499902	0.170687	0.254784	0.45871	0.0355535	0.0364042	-0.119795	0.0877349	0.0338378	-0.348281	0.1317	0.082222	0.0040642	0.438739	0.134522	-0.0454428	-0.0222642	-0.296156	0.0487159	0.0455687	0.136571	-0.160364	0.00585856	0.0929775	0.0846082	-0.0500392	0.0767824	-0.198655	0.0625255	-0.0432541	-0.306068	-0.0738663	-0.189304	-0.156413	0.0974594
PDHK1	0.0433922	-0.0034143	0.053738	0.0630551	0.0138596	0.0820811	0.0690279	0.0153843	0.12233	0.140536	-0.047171	0.0695332	0.194086	0.0636073	-0.0127016	0.336014	0.245683	0.149677	-0.0126794	-0.0424028	0.0632973	0.0259628	-0.0418534	0.0295467	0.0340239	-0.0219629	-0.0138616	-0.0456104	-0.182807	-0.20057	-0.0905684	-0.0362534	-0.157918	0.0404298	-0.0347959	0.0524254	-0.0174203	-0.0879713	0.0084313	-0.0504758	-0.032415	-0.048515	0.0326332	-0.13099	-0.037945	-0.149785	-0.00959586	-0.118752	-0.00746245
PDK1	-0.021203	0.0179116	-0.0319693	0.0268754	0.0507225	0.0593791	0.0518426	-0.0200575	0.0449068	-0.00696682	0.057971	-0.0278953	-0.186631	0.0231967	0.135219	-0.0308784	0.00590493	0.1168	-0.0445019	-0.02164	0.0199804	0.040358	0.000213981	-0.107172	-0.276459	-0.00664224	0.0103633	0.107047	0.169744	0.228837	0.162725	-0.0304335	0.207618	-0.0166436	-0.0517787	0.0270042	-0.0262043	0.0996801	-0.0587572	-0.0153686	-0.038282	0.0451434	0.170196	0.155458	0.0736242	0.15989	0.0631963	0.265126	-0.0475455
PDK1_pS241	-0.0440185	0.0502125	-0.0465356	0.0127205	0.00653532	0.0280857	-0.0231631	-0.0840013	-0.0283976	-0.0141673	0.0443038	-0.250421	0.0932141	0.0395684	0.0375536	-0.095539	-0.015364	0.0902794	-0.0714382	-0.114259	-0.000895435	-0.139711	0.0476564	-0.0059251	-0.0468747	-0.0166251	8.56452e-05	0.147888	0.195809	0.230605	0.193075	0.0597416	0.213487	0.00604547	-0.0316714	0.0407458	-0.0511566	0.00763549	-0.0333094	-0.0180115	-0.172071	0.0839995	0.190276	0.219835	0.0940684	0.274424	0.0585828	0.278765	-0.0316678
PD-L1	-0.0226763	0.0815828	-0.0787274	-0.0249509	0.161662	-0.109922	0.0308487	0.138665	-0.0122845	0.0911254	0.156759	-0.121848	0.0100606	0.134158	-0.255604	0.0710928	0.345354	-0.078821	-0.0498883	-0.0233283	-0.123579	-0.0327492	0.0124614	-0.392884	-0.0441381	0.0039516	-0.207457	-0.127836	-0.0107933	-0.322179	-0.190743	-0.128088	-0.298445	-0.0329616	-0.344522	-0.17919	0.138428	0.142859	0.0855857	0.396613	0.783775	0.297013	0.864739	0.957045	1.47041	1.06036	1.63501	0.985744	-0.0501234
PEA-15	-0.00946712	-0.13239	-0.100165	-0.0491423	-0.0189559	0.0619755	-0.0418019	-0.0519487	0.0296575	-0.0929931	-0.0468013	-0.0657623	-0.104518	-0.106494	-0.135786	-0.142783	-0.234395	-0.303335	-0.0429318	-0.131767	-0.105467	-0.119218	-0.129819	0.0397709	-0.0137446	-0.00593982	-0.0286335	0.0727788	0.07223	0.147282	0.132318	0.15201	0.111435	-0.0997034	-0.181362	-0.0883026	-0.0424335	-0.172396	-0.0100956	0.0209186	-0.0196738	-0.0435579	0.0620397	0.056332	0.277394	0.0392315	0.0302291	-0.0210862	-0.296174
PEA-15_pS116	0.10913	-0.0727068	-0.0763975	0.01172	-0.0325304	0.0680014	-0.0204282	-0.0189191	-0.0631406	0.00708875	-0.0521372	0.0174199	0.0261243	0.0327078	0.03339	0.153785	0.0641784	0.275494	-0.00503885	0.000914016	0.0333572	0.00244332	-0.0760767	0.0428669	0.110774	0.0161575	-0.0326328	0.0319442	-0.0612841	-0.0288014	0.0500575	-0.00834903	-0.0650816	-0.0278411	-0.0957058	-0.0978458	-0.023619	0.0613896	0.0133119	0.13245	0.0324073	-0.0864281	0.0163049	-0.100626	0.111079	0.154457	-0.054348	0.0677842	-0.0594172
PI3K-p110-a	0.00855355	-0.0538263	-0.019387	0.0451201	-0.00254685	0.0535302	0.00539562	-0.0210707	-0.00727174	0.0541394	0.022971	0.0328467	0.0294184	0.0157386	0.129132	0	0.00927951	0.140735	-0.0295969	-0.0470082	-0.0219058	0.00695202	-0.0405311	0.0449022	0.0401591	0.024924	0.00847059	0.0593796	0.0450141	0.105972	0.0557118	0.107037	0.197908	-0.00897648	-0.0463288	-0.0526582	-0.017046	-0.0458379	0	-0.00398609	-0.0553586	0.00558245	0.0967781	0.00198872	0.189974	0.055167	0.0355928	0.151204	-0.00671443
PI3K-p110-b	0.0248099	0.0275669	0.0396109	0.0238728	0.056357	0.0475511	-0.0047483	0.10058	-0.0239917	-0.0368892	0.0298391	0	0.0555168	0.0840729	-0.0314599	0.104312	0.0949205	0.0779275	0.0198689	0.0832817	-0.0710465	0.00719655	0.155448	-0.0761821	0.0489037	-0.000877482	0.00575167	0.0392533	0.011362	-0.0546112	-0.010269	0.00987788	0.0128465	-0.000310914	0.071647	0.0252487	0.00736133	-0.0112681	-0.208598	-0.0129564	0.0635808	-0.0755664	-0.0526716	0.00997751	-0.0359949	0.00711415	0.0903607	0.100485	0.0388535
PI3K-p85	-0.0135114	0.0350314	-0.151739	-0.043051	0.031499	-0.0484693	-0.0752196	-0.0242896	0.0673242	0.0124931	0.0926963	-0.0713271	0.132332	-0.0288267	-0.00295569	0.0545063	0.109195	0.0235706	0.0266065	-0.144122	0.0063002	0.102378	-0.0566418	0.0438648	0.0655459	-0.105189	0.0262824	0.0347492	-0.0325653	0.0622254	0.0623347	0.165001	0.11616	0.0620729	-0.079459	-0.047848	0.0376196	-0.326675	-0.0780097	-0.0621815	-0.232492	-0.122765	0.061834	-0.256854	0.00572481	-0.206292	-0.0860682	-0.137407	0.0044529
PKA-a	0.0546122	-0.0341082	0.054447	-0.00523347	-0.0953638	0.146308	0.00718998	-0.0303691	0.0682271	0.0177909	-0.0631929	-0.0681372	-0.23025	-0.197902	-0.112949	-0.689211	-0.498348	-0.542809	0.00222901	-0.0754673	-0.0493891	0.0372193	-0.0508171	0.165344	-0.0515919	0.0293845	-0.112072	0.0632379	0.125178	0.0782106	0.0389151	0.264849	0.0158888	0.115137	-0.118306	-0.0103371	0.0174519	0.0126392	0.113096	0.033725	0.0822866	0.101114	0.430456	0.425687	0.40887	0.294088	0.360301	0.266306	0.0403831
PKCa	-0.0015539	-0.0411495	-0.0555975	0.0567647	0.0950992	-0.0554302	-0.422897	0.0770363	-0.0197576	0.00203852	0.099508	-0.00213193	-0.00428266	0.0936548	0.0753327	-0.192466	0.0542385	0.0920156	-0.031637	0.0144586	-0.103264	-0.0436278	0.0065009	-0.177983	-0.00790468	0.0845627	-0.00552401	-0.0343775	-0.0112429	-0.0602504	-0.111548	-0.216493	-0.16988	-0.0567136	0.0136808	-0.0923645	-0.00482894	-0.0179798	-0.0993704	-0.0281216	0.0227451	-0.107822	-0.14646	-0.0638086	-0.305614	0.0555207	-0.00706354	-0.00508779	-0.0268441
PKC-b-II_pS660	-0.0508175	0.132731	0.0236314	-0.485838	-0.35316	-0.427428	-0.439736	-0.298255	-0.330449	-0.476638	-0.405436	-0.609229	-0.280249	-0.34143	-0.531617	-0.312366	-0.374969	-0.610358	0.106414	0.183913	0.246191	-0.0298386	0.150852	-0.00382165	-0.0195396	0.0194136	0.045535	0.105802	-0.0773416	-0.152395	-0.0387404	-0.057345	-0.246381	0.213639	0.207761	0.201657	0.165798	0.251113	0.324602	0.456512	0.0238765	0.297091	0.150108	0.0335758	0.0267371	-0.135342	-0.136321	-0.280247	0.220565
PKC-delta_pS664	0.0134916	-0.0591397	-0.0169395	0.349157	0.0414222	0.0641161	0.0422589	-0.0377326	0.115181	0.0742217	-0.0326454	-0.0027945	0.144203	0.124004	0.0430025	0.192568	0.302868	0.0643883	-0.0319565	-0.100713	-0.0956983	-0.00749278	-0.105323	-0.0120212	0.00541844	0.00939226	-0.0631438	0.00191581	-0.0651526	-0.0101425	-0.164733	-0.00478155	-0.0766197	-0.0505969	-0.176017	0.0171947	-0.034113	-0.215586	0.00115067	-0.00750824	-0.100563	-0.0887207	0.0131222	-0.0332367	0.0795993	0.0114861	0.0124214	0.0325403	-0.0592935
PKM2	0.0468373	-0.135051	-0.0263018	0.117266	-0.0945975	0.0326452	0.0261219	-0.0738169	-0.0615274	0.00193581	-0.0519934	0.0111137	-0.00612634	-0.0462596	0.056858	-0.0482234	-0.242868	0.0452976	0.00126058	-0.0995435	-0.0417191	-0.00322954	-0.103273	0.0200312	-0.011796	0.0157607	-0.0984919	0.159201	0.048177	0.168406	0.366796	-0.00217526	0.216468	0.0187841	-0.158383	-0.0266106	-0.0148668	-0.142768	0.0233992	-0.017075	-0.0407179	-0.0783746	0.125305	0.0932759	0.132647	0.352467	0.140393	0.345231	0
PLC-gamma2_pY759	0.0697658	0.0416313	0.092187	0.0123339	0.0754088	0.0890264	0.112992	0.134366	0.114879	0.0796557	0.0828381	0.113541	-0.0172341	0.130969	0.0786745	0.114043	0.280364	0.130497	0.0285694	0.117034	-0.0112264	0.00321122	-0.0306459	-0.0800339	0	-0.0490536	-0.01757	-0.0815399	0.0248382	-0.094694	-0.0458802	0.0295442	-0.0386335	0.00472842	0.0725716	-0.0149189	0.0490986	0.00840144	-0.0565179	0.00442869	0.0359812	-0.0684985	-0.102846	-0.0270577	-0.145564	-0.0112224	-0.035043	-0.153198	-0.00347455
PLK1	-0.240905	-0.451849	-0.389459	-0.0663359	-0.280503	-0.143836	-0.0495602	-0.0835922	-0.0717335	-0.159362	0.00638538	-0.0147158	-2.36587	-2.05659	-2.0448	-3.57778	-3.54741	-3.73873	-0.0539613	-0.307198	-0.158858	0.0833219	0.071096	0.159294	0.0780392	0.117393	0.121219	0.000392782	0.245632	0.277781	-0.242365	0.208511	-0.109199	-0.0980616	-0.306713	-0.128865	-0.643802	0.131087	0.0538728	0.0994739	-0.0126336	0.170311	0.444413	0.498413	0.490064	-0.866563	-0.720006	-0.956183	0.123262
P-Met_pY1234_Y1235	-0.0134152	-0.00425595	-0.0411024	0.0251217	0.0556713	0.0668239	0.0128844	0.00141661	0.0126753	-0.000505447	0.0290769	0.021318	-0.0535994	0.00841637	0.0589407	0.0428163	0	0.136342	-0.0118499	-0.00814784	0.068635	-0.0179402	-0.0344246	0.0588108	0.0472881	-0.016657	0.0276242	0.0873738	0.112295	0.0995694	0.180235	0.108378	0.113571	0.0522411	-0.0333854	-0.0136043	-0.0271512	-0.0278208	-0.0214963	0.0578809	-0.0183802	0.0295379	0.315963	0.130066	0.255426	0.373513	0.167607	0.16932	-0.00896944
PMS2	0.0856453	0.0195865	0.0991502	0.0446779	0.122036	0.185683	-0.0302876	0.0694215	0.121069	-0.0249993	0.0598894	0.127316	-0.179505	-0.0295829	0.0597528	-0.757393	-0.290374	-0.250868	-0.00829793	0.0950291	0.0647932	0.0323759	0.0578803	0.00434791	-0.0427459	0.01595	-0.0265813	-0.140034	-0.0734284	0	-0.0684254	-0.00970635	0.0791481	0.0464139	0.103609	0.0838285	0.0104887	0.0483135	0.0692025	-0.0943278	-0.0769494	-0.0708212	-0.0801134	0.00306546	-0.11279	0.113673	0.248818	0.260117	0.0456289
Porin	0.00911599	-0.0196598	-0.00677809	0.049797	-0.0229373	0.0075788	0.0237537	-0.025132	-0.0176473	-0.0311165	-0.0376215	0.0361384	0.136247	0.0893618	0.0386208	0.117527	0.0510224	0.263192	0.0525083	0.000307887	-0.000370215	0.0226363	-0.0239821	-0.0064933	0.0346944	0.00168857	-0.000894905	0.102841	-0.0315126	0.0754175	0.0825239	0.00912172	0.158005	-0.0068833	-0.0185236	0.0683693	0.0345817	-0.180777	0.0325829	-0.0387964	-0.0169536	-0.0506938	-0.00774497	-0.0619303	0.0500059	-0.0264752	0.0981958	0.237286	0.0137102
PR	0.0587127	0.149871	0.000721856	0.0595948	0.162419	-0.049977	0.138112	0.0144248	0.183602	0.199832	0.227019	-0.117615	0.017603	0.038817	0.118693	0.159543	0.310306	-0.110935	0.000925249	0	0.224994	-0.059917	0.1891	-0.171888	0.0115017	-0.127718	0.0276045	0.0222032	-0.0795577	0.0559209	-0.134653	-0.171539	-0.0309484	0.0232456	-0.00938846	0.110799	-0.0145658	0.126704	-0.199532	-0.00978928	-0.0268344	0.0227618	-0.124033	-0.0881658	-0.599401	-0.102138	-0.0688583	-0.0523566	-0.0160536
PRAS40	0.0580011	0.123415	0.0612215	0.11696	0.0673423	0.0854881	0.0754095	-0.395956	0.0887262	0.151778	0.0260859	0.0339817	0.143686	0.103696	0.0323213	0.259671	0.187864	0.00207686	-0.0391901	-0.0772243	-0.041336	0.0342971	0.0944586	0.0519052	0.0346375	0.00488894	-0.0482215	0.0743146	0.0605658	0.00975339	0.0112151	0.0258294	0.000515985	0.0394999	-0.109285	0.0600744	0.00448406	-0.0173128	-0.0715874	-0.0795912	0.0556027	-0.0441638	0.173407	0.0743214	0.0454137	-0.0148944	-0.0429761	0.0476523	0.0071426
PRAS40_pT246	-0.0542569	0.146233	-0.124145	-0.427945	-0.288675	-0.426004	-0.247617	-0.228416	-0.174704	-0.204127	-0.00226013	-0.217708	-0.368392	-0.333941	-0.35814	-0.29098	-0.288316	-0.340803	-0.0455903	-0.0987069	-0.0359143	0.0125696	-0.00897746	0.0603852	0.0249854	-0.0100919	-0.0200174	-0.0337167	0.0861593	0.261623	0.0088759	0.153888	-0.0409176	0.0257134	-0.0823841	-0.032608	-0.0246543	0.0291165	0.0546743	0.137414	0.0738262	0.151773	0.236392	0.144339	0.270367	-0.100613	-0.0765305	-0.0803816	-0.0136576
PREX1	0.179768	-0.105949	0.153601	0.166606	-0.0727596	0.154778	0.151148	-0.0258413	0.0204192	0.06136	-0.085492	0.156483	0.0445119	0.0331695	-0.0403352	0.212274	0.0106589	0.237791	0.11388	0.0618534	0.0245476	0.00440146	-0.0721616	0.176537	-0.0391612	0.017719	-0.0374763	-0.0687962	-0.202031	-0.147664	-0.115762	-0.02276	-0.160631	-0.00134935	-0.0121578	0.0114952	-0.0893284	-0.112312	0.169154	-0.0269244	0.0266306	-0.0367453	-0.156812	-0.245341	0.0385062	-0.100911	0.0374856	-0.178992	0.0116489
PTEN	0.0408671	-0.125974	0.103593	0.0853015	-0.073291	0.0330052	0.0705133	0.0665528	-0.0757903	-0.101753	-0.122526	0.0410978	-0.0041174	0.039559	0.0101756	-0.219819	-0.211751	0.0543032	0.0876243	0.0387197	-0.0997087	0.0031332	-0.0647021	-0.392083	-0.044025	-0.0461551	-0.0135357	-0.0168751	-0.111341	-0.0306428	0.00465782	-0.0276412	0.108899	0.0426886	0.155883	-0.0307868	0.0323559	-0.128265	0.0554504	-0.00368645	0.0245966	-0.10469	0.00289631	-0.036417	0.0587143	0.212972	0.319514	0.353613	0.0611598
Rab11	0.0432741	0.0204211	0.0326171	0.0355412	0.0969865	0.0315385	0.0668843	0.0146436	0.0425281	0.0810125	0.0277518	0.0114979	0.0800646	0.0172836	0.0739141	0.215733	0.168318	0.0303262	-0.00285154	-0.00336911	-0.00499824	0.00670868	0.050971	0.0578888	0.0131913	-0.221841	-0.0213007	0.067771	-0.065881	0.0723793	0.0806724	-0.0189417	0	0.0320744	0.0106309	-0.00454321	-0.0373811	0.0397055	-0.100007	0.0171655	-0.0393682	-0.0281491	-0.0355653	-0.0786229	0.000545689	0.0693226	-0.0479424	-0.0756003	0.00106746
Rab25	0.0335531	-0.22841	0.0719005	0.30495	-0.142714	0.0305316	0.203491	-0.0709319	-0.0837219	0.321229	-0.155381	0.231884	0.005924	0.0238442	0.212295	-0.00181341	0.0951863	0.459467	0.106113	0.0925693	-0.119607	0.010291	-0.0954021	0.0731373	-0.0320101	0.045383	-0.0211397	-0.310906	-0.156642	0.145061	-0.092405	-0.0442616	0.0250775	0.0612669	0.0566046	-0.178508	-0.0619479	-0.0792895	0.0823278	-0.0119981	0.0202202	0.0144583	-0.192917	0.0396601	0.161561	0.437122	0.1636	0.129249	0.0608288
Rad50	0.0197688	-0.0889068	0.109866	-0.00749807	0.012585	0.060543	-0.0186035	0.0126227	0.0948363	0.0580957	-0.0383537	0.0645305	0.153884	0.0671757	0.112267	0.0815885	0.0425011	0.197874	0.0160083	0.0363325	0.00517737	0.0652536	-0.0582304	0.0787995	-0.0111086	0.0012654	-0.00646695	-0.0823495	-0.149409	-0.0817007	-0.119318	0.0226383	-0.0247168	0.0473903	-0.00951253	-0.0563556	0.0306635	-0.037858	0.159422	-0.0332618	0.0758994	-0.0399102	-0.0597473	-0.20176	0.00611973	-0.0452843	0.0545438	-0.013571	0.0124783
Rad51	-0.475517	0.295933	0.0302415	0.156896	0.383991	0.0944112	0.088539	0.0498765	0.346756	0.492498	0.405106	-0.0428375	0.188411	0.252645	0.136152	0.355724	0.768386	0.152638	-0.129521	0.067044	-0.145919	0.0448453	-0.0300379	-0.259971	0.0516907	-0.0178829	-0.0127454	-0.180753	-0.0904159	-0.11031	-0.111134	-0.0826526	-0.0840142	-0.0377159	0.0310382	-0.097364	-0.0651893	-0.0334363	-0.0884031	-0.0071536	-0.055565	-0.171857	-0.0616924	-0.108177	-0.17674	-0.23465	-0.192345	-0.247045	-0.00248044
Raptor	-0.0334581	0.00346943	-0.0398879	0.0201728	-0.0359572	-0.0187471	-0.0205872	-0.03656	-0.0352098	-0.0190152	-0.0200195	-0.0195218	0.0521895	0.0245518	0.135429	0.0827031	-0.0131185	0.176257	0.00241869	-0.0145792	0.0360119	0.0403669	-0.0550131	0.00741229	0.0242864	-0.0314288	0.0285972	0.0535924	0.060116	0.2021	0.195412	0.0290755	0.361893	0.00663305	0.0316714	-0.0182489	0.000262549	-0.0515862	0.0161984	0.0914621	-0.109775	-0.0252147	0.121777	0.0716492	0.136758	0.299331	0.108263	0.407479	0.0110264
Rb	0.0841338	-0.0552199	0.016267	-0.000724981	0.00437208	0.118008	0.0107522	-0.0200284	0.0443425	-0.0206043	5.40807e-05	-0.0491724	0.0884442	0.0887926	-0.0741405	0.198439	0.000167337	-0.0378702	0.0237616	-0.0711119	-0.0340137	-0.0127592	-0.0729078	0.063825	0.0671154	0.0181432	-0.0942554	0.0289628	-0.0206534	0.0471747	0.0115515	-0.0206822	-0.0178442	0.0210795	-0.102351	-0.0203786	-0.0106503	-0.0931246	0.078726	0.0342621	-0.00956091	-0.0962582	0.150784	0.021029	0.233239	0.098049	0.129501	0.0626183	-0.0382035
RBM15	-0.340335	0.0511952	-0.299127	-0.339315	-0.242106	-0.292223	-0.430482	-0.485865	-0.590537	-0.481942	-0.0464464	-0.409621	-0.485426	-0.169401	0.0775243	-0.734192	-0.493272	-0.0876698	0.0900755	0.0304819	0.117376	0.0446123	-0.0497022	0.0851046	0.0459332	0	0.0405714	-0.0345393	0.235615	0.38623	0.095871	0.203939	0.32392	-0.0880848	0.0357653	-0.043545	-0.0174184	0.0829944	0.0485454	-0.0126128	-0.0237071	0.0880688	-0.176202	0.304274	0.137995	0.0900537	0.288151	0.494369	-0.0855338
Rb_pS807_S811	-0.140088	-0.333824	0.000355002	-0.154645	-0.14349	-0.0134241	-0.252075	-0.0682472	-0.124511	-0.422412	-0.325849	-0.31325	-2.64372	-2.22435	-2.38005	-3.10699	-2.92044	-3.0833	0.0530108	-0.107541	-0.13914	0.00833789	-0.202145	-0.079134	-0.0572781	0.0907345	0.0494971	-0.0240336	0.106873	0.391159	-0.0410249	0.159501	0.0779173	0.00596154	0.115715	0.11883	0.107708	-0.125106	0.112676	0.0954306	0.0715785	0.104712	0.840156	0.728673	0.553328	-0.403609	-0.153086	-0.359234	0.182952
Rheb	-0.0582784	-0.0436341	0.109646	-0.0700919	-0.199377	0.0389655	-0.110084	-0.15645	-0.0717272	-0.126826	-0.214722	-0.0613093	0.0715263	-0.077448	-0.0237645	0.278914	-0.054923	0.0143632	0.0443205	0.0266124	0.0701814	0.0383453	-0.0506093	0.204583	-0.0196828	0.0625799	0.0260227	-0.0245961	-0.102314	0.274342	0.243186	0.0830737	0.323067	0.0598601	0.0500519	0.111347	0.0150919	-0.0931495	0.198334	0.00101783	-0.0707552	0.0568961	0.111442	-0.0806194	0.263692	0.21474	0.193588	0.428271	0.0349567
Rictor	-0.063708	-0.112738	-0.148605	0.0838064	-0.0228239	-0.0292935	0.0438407	-0.0951866	-0.0723768	0.063846	0.00701311	0.0496166	0.00544749	-0.0813639	0.229251	-0.254463	-0.403618	-0.00429902	-0.0199314	-0.161432	-0.1147	0.0448951	-0.0221872	0.0418372	0.0470208	-0.28927	0.0127883	0.134193	0.0951288	0.352967	0.1876	-0.0208223	0.300657	-0.0339819	-0.104649	-0.0853594	0.0453466	-0.0467965	0.0282139	0.0110639	-0.319344	-0.00438377	0.303829	0.135147	0.207469	0.347458	0.0941694	0.545637	-0.00524167
Rictor_pT1135	-0.0138898	0.156173	-0.0410107	-0.497724	-0.452382	-0.570865	-0.2966	-0.260659	-0.29651	-0.365308	-0.188288	-0.388738	-0.601794	-0.48209	-0.564478	-0.429606	-0.383873	-0.643317	-0.0286423	-0.0611183	-0.207118	-0.00659866	-0.0444361	0.0641359	0.0563095	0.202707	0.0736409	-0.0846227	0.0698151	0.149592	-0.0440784	0.10183	-0.0294462	0.0021228	-0.0196789	-0.170413	0.191934	0.166974	0.180584	0.20648	0.143266	0.152817	0.0362341	0.13478	0.154905	-0.179138	-0.145023	-0.178839	0.0355793
RIP	0.0219067	-0.247247	0.105483	-0.331403	-0.165762	-0.114147	0.0514642	-0.0256024	-0.053109	0.00417609	-0.162997	0.0402922	-0.222502	-0.263878	-0.245725	-0.181633	-0.306342	-0.159163	-0.0401891	-0.0543943	-0.135403	-0.0532119	-0.176769	0.0566232	-0.0469048	0.0364888	-0.0376467	-0.0173994	-0.169353	-0.0853697	0.168057	0.0766478	-0.00113389	-0.06903	-0.00858068	-0.172105	-0.250832	-0.159359	0.112156	0.118185	-0.0176187	-0.0048102	0.273554	0.0977751	0.3337	0.431848	0.464263	0.221865	-0.0552462
RPA32_pS4_S8	-0.0120743	0.0158055	0.0382945	0.143942	-0.101065	0.169236	0.0838273	-0.00957113	-0.0972962	0.0836997	-0.0399831	0.128636	-0.0332777	-0.0234939	0.181494	-0.197646	-0.154094	0.19666	-0.0491231	0.0268099	0.149441	0.0269211	-0.0319893	0.102185	0.0316199	-0.0232775	0.049715	0.210487	0.185621	0.325753	0.324277	0.0663408	0.375509	-0.00590899	0.0122467	0.0709595	0.0242399	-0.0731056	0.0746386	-0.00388125	-0.00277347	0.0207232	0.271339	0.20638	0.257965	0.263118	0.0687054	0.380277	0.0140719
RSK	-0.0104278	-0.151103	-0.145663	0.0805451	-0.0309921	0.0532116	0.0222996	-0.0990047	-0.00529991	-0.0378067	-0.0491466	0.0217819	0.0568317	0.00547354	0.14736	-0.0840331	-0.276419	0.0410689	0.00908717	-0.174654	-0.0760155	-0.00467	-0.179863	0.0838666	-0.0299327	-0.0264029	-0.00826586	0.105931	0.0512994	0.163348	0.187686	0.119756	0.230834	-0.0258014	-0.186748	-0.069333	0.00868521	-0.179075	0.0447663	-0.0125162	-0.255292	0.0183101	0.246698	0.0829252	0.298613	0.269884	0.11673	0.472083	0.0199786
S6	-0.131315	0.0863981	-0.41463	0.140223	0.198736	0.132207	0.0997562	0.135783	-0.094668	0.0292693	0.179841	-0.105873	-0.101648	0.212378	0.251704	-0.663472	-0.364356	-0.199328	0.0283317	-0.0469869	-0.0612003	-0.0348603	0.0821053	-0.725618	0.069956	-0.407371	0.0487455	0.10591	0.384082	0.290914	-0.0832133	-0.508543	0.318448	-0.149364	-0.0404059	-0.116694	0.00699228	0.0685882	-0.58565	0.0776279	-0.0287801	0.100067	0.259876	0.526589	-0.542965	0.200286	-0.266952	0.729794	-0.0143412
S6_pS235_S236	-0.31283	-0.0927348	0.0938779	-1.93068	-2.00383	-1.14247	-2.41748	-2.40131	-1.87556	-3.09874	-2.43239	-2.42236	-4.49183	-4.32413	-4.26022	-4.52734	-4.50584	-5.07534	0.223194	0.0553061	0.0782315	-0.184941	0.0549681	0.558265	0.528921	0.290375	0.678674	0.427018	0.718763	0.883122	0.189448	0.456044	0.548295	0.162793	0.319671	0.212728	0.590299	0.937809	0.64376	1.08983	0.947313	1.07973	0.900316	1.28758	1.01695	-2.89704	-2.47074	-2.77685	0.478295
S6_pS240_S244	-0.233659	0.129506	0.01047	-0.517862	-0.33085	-0.0159709	-1.1714	-1.23955	-0.823795	-1.70653	-1.23267	-1.18441	-3.00542	-2.79377	-2.60499	-3.06776	-2.84514	-3.17615	0.149697	0.190982	0.206786	-0.0610275	0.0430683	0.170188	0.0818117	0.270283	0.302092	0.181319	0.506784	0.622896	0.257621	0.249252	0.440294	0.0905843	0.299079	0.11199	0.212032	0.459674	0.412745	0.790053	0.531542	0.544048	0.611347	0.765763	0.67761	-1.62216	-1.32276	-1.63842	0.244029
SCD	-0.063639	-0.176059	0.0162511	0.0868451	-0.032974	-0.0818454	0.201877	0.0349423	0.0191174	-0.0044729	-0.133901	-0.0553394	-0.124302	-0.163533	-0.296172	-0.196192	-0.0091787	-0.259525	0.0335085	0.0299532	0.00445465	0.00714544	0.00757034	-0.0951217	0.0148177	-0.030855	0.0740389	0.00806425	-0.105038	-0.158128	0.297247	0.20014	0.384424	-0.00609627	0.111063	0.0266636	0.00296574	-0.0706758	-0.0513565	-0.00931288	0.0299368	-0.0640024	-0.0929433	-0.110431	-0.279542	-0.0429636	0.093179	-0.0768222	0.0153531
SDHA	0.00707001	0.0266084	-0.00582976	-0.0670905	0.107131	0.173022	0.0745032	0.136228	0.272308	0.0394658	0.27371	0.145066	0.178348	0.354696	0.297558	0.26505	0.628533	0.507157	0.0225192	0.0866636	0.141662	-0.0734809	0.0841864	-0.0555812	0.0279633	-0.00667859	0.125602	-0.107487	0.0111601	-0.11898	-0.134182	-0.169365	-0.102281	-0.12765	0.0739034	-0.0126869	-0.0482736	0.0361007	-0.0875096	0.0174492	0.206717	-0.00362386	-0.245186	-0.13361	-0.362372	-0.0979514	-0.0341389	-0.111427	-0.161399
SF2	0.0356167	-0.00856537	0.0375675	0	0.0937349	0.0676994	0.0175887	0.0744651	0.0497763	-0.0154194	0.034099	0.0556975	0.156383	0.17808	-0.0361775	0.171959	0.259232	0.0387866	0.0138488	0.0187727	-0.0561048	-0.00302416	0.0128566	-0.0996349	0.0482482	-0.0182205	0.00114576	-0.150438	-0.0444732	-0.158952	-0.0702602	-0.086785	-0.0979717	0.0303684	0.0287573	-0.0813615	-0.0209758	0.0437726	-0.119871	-0.0647315	0.0206845	0.0642352	-0.103463	-0.0781023	-0.175092	0.033819	0.0643976	0.0307872	0.02063
Shc_pY317	0.0688477	-0.0110011	-0.0154733	-0.0124585	-0.0620411	-0.09167	-0.0822562	-0.0906267	-0.0752097	-0.0258694	-0.0679526	-0.00209239	-0.096654	-0.0740914	0.049114	-0.0190557	-0.0148055	0.179414	0.110043	0.110148	0.0993379	0.0530013	-0.0749527	0.0652318	-0.0230672	0.0171253	-0.0286357	0.0977358	-0.0392408	0.142296	0.0438702	0.144598	0.162084	0.176423	0.089569	0.051984	0.0484705	-0.0559211	0.0488576	-0.0574164	-0.100458	-0.07918	4.082e-05	-0.0749892	0.165324	-0.1489	-0.102942	-0.101499	0.166436
SHP-2_pY542	0.0526491	0.122257	0.1853	-0.316222	-0.271862	-0.326613	-0.330275	-0.179696	-0.196953	-0.337419	-0.243425	-0.199193	-0.643588	-0.380095	-0.347566	-0.258384	-0.298048	-0.244827	0.133855	0.236581	0.098236	-0.164319	-0.0318433	-0.014247	-0.0322605	-0.0134207	-0.120462	-0.00751767	0.033454	-0.0320975	0.128526	0.066214	-0.0954011	0.180501	0.199713	0.0952459	-0.0327564	-0.0229074	0.0618822	-0.128672	-0.117522	-0.172375	-0.122038	-0.124719	-0.232396	-0.434236	-0.297443	-0.719123	0.159548
SLC1A5	-0.0810014	-0.28047	-0.11577	0.0189202	-0.247391	-0.000329879	-0.102094	-0.246171	-0.12683	-0.100893	-0.244671	-0.0744651	-0.0877185	-0.158668	-0.0778057	0.0204684	-0.1393	0.126081	-0.00772058	-0.103712	-0.0796346	-0.0520556	-0.173322	0.107573	-0.0273157	-0.0152661	-0.0249323	0.0232554	-0.0364938	0.14916	0.396714	0.120893	0.352676	-0.0545126	-0.0871608	-0.109769	-0.08113	-0.184412	0.15656	0.121118	-0.0216382	-0.033172	0.135413	0.0296351	0.247608	0.299498	0.245273	0.263074	-0.0417598
Slfn11	0.032822	0.0766996	0.00749568	-0.0373913	0.101698	0.052533	-0.0830718	0.187571	0.0472325	-0.0318509	-0.00679119	0.0573874	-0.149621	0.0125577	0.0387193	-0.0177752	0.0453314	-0.110064	-0.0834536	0.057391	-0.069618	-0.0990736	0.0150888	-0.0573048	0.0248452	-0.0883462	0.0603541	-0.128629	-0.048725	-0.0542015	0.143187	0.0699928	0.119491	-0.112441	0.0829608	0.0581227	-0.0596985	0.0126741	-0.0482863	0.0117449	0.00153979	-0.105466	-0.0548128	-0.00937817	-0.0538833	0.0464263	0.148718	0.0487185	-0.0770818
Smac	0.126897	0.244813	0.0399741	0.107866	0.194282	0.206697	0.107235	0.0844846	0.241728	0.10107	0.241572	0.0842904	0.369146	0.320172	0.305156	0.481361	0.218565	0.348831	0.0242235	0.0333117	0.187186	0	0.184935	0.0424268	-0.0582409	-0.0030434	0.0167134	0.0182238	0.148296	0.131018	0.115569	-0.0654399	0.0579209	0.0295036	-0.00684945	0.233238	-0.075494	0.134168	-0.0542769	-0.00105416	-0.135487	0.111778	-0.0443389	0.102567	-0.0431829	0.018443	-0.0639039	0.0289789	-0.0332271
Smad1	-0.0206898	-0.0135371	0.0238874	0.0422719	-0.0527857	-0.0669192	0.125104	-0.0737402	-0.0215886	0.0987137	-0.0101789	0.0827846	0.0123669	-0.0869703	0.0504429	0.0592608	0.0749084	-0.00592753	0.0130828	-0.0134776	0.0304188	0.0110524	0.00978209	0.0444634	-0.0409915	0.00597105	0.0301665	0.00132208	-0.186775	-0.170408	-0.121324	-0.0208651	-0.0363917	0.0518998	0.00263337	0.0578701	-0.0116129	0.0598982	0.0146316	0.00496287	0.0340397	0.0241587	-0.0539911	-0.165274	0.00575541	-0.0637307	0.00324193	-0.191272	0.0253011
Smad3	0.339474	0.283588	0.136298	0.252122	0.188003	0.361414	0.221731	0.445932	-0.0776697	0.105381	0.155056	0.358332	0.277068	0.538871	0.345611	0.432112	0.28089	0.630263	0.148499	0.0761358	0.0928568	0.0328962	0.137307	0.118038	-0.0190698	0.197901	0.029317	0.0348507	0.0653196	0.0591494	-0.245876	-0.282992	-0.0884556	0.117257	-0.0754188	0.0294297	0.0294106	0.0719269	0.0417584	-0.0148591	0.0406003	0.0680276	-0.0565314	0.0925331	0.133237	-0.212167	-0.219671	0.14461	-0.235911
Smad4	0.00852643	0.0584958	0.0561078	0.099171	0.0404924	0.0484337	0.105667	0.118396	0.0899623	0.0626796	0.0173413	0.129024	-0.0142328	-0.0194876	-0.0232655	0.216776	0.135654	0.0872686	-0.00110501	0.122313	0.0663218	-0.00727478	0.0969587	-0.00327937	0.0252886	-0.0297195	0.0188494	-0.124119	-0.0157404	-0.106408	-0.182055	-0.0591003	-0.077358	0.0306907	0.0659615	0.0919597	-0.0161675	0.0727653	-0.0818677	-0.00783	0.0428123	0.0063754	-0.0519887	-0.0163816	0.04813	-0.109179	-0.0056772	0.0583846	-0.000667475
Snail	0	-0.0283999	-0.0702464	-0.0600658	0.0326797	-0.0168146	-0.113462	-0.0110629	0.0537354	-0.0414558	-0.0389727	-0.154418	0	-0.0224073	-0.126896	0.124774	-0.102997	-0.0774712	-0.0509101	-0.0331912	-0.00497581	0.0787112	0.067693	0.087726	-0.0328126	-0.055128	-0.00192365	-0.10771	-0.111162	-0.156723	-0.17578	-0.0483774	-0.176233	0.0116498	-0.113296	-0.020959	0.0400142	0.129243	-0.00550142	0.0252388	0.0475725	0.0687848	0.015782	-0.0678839	-0.00974456	-0.0975129	-0.0328841	-0.120315	-0.0159084
SOD1	0.0903936	0.142135	0.0731691	0.0750658	0.223979	-0.0119535	0.074808	0.2731	0.137817	0.136576	0.171937	0.135896	0.422263	0.382677	0.212061	0.381737	0.254841	0.325808	0.00587851	0.0761495	0.189307	0.0158327	0.0980692	-0.0214935	0.0475625	-0.0451462	-0.0182506	0.0855743	0.14385	0.119102	0.112503	-0.199688	0.140824	0.0685283	0.0281676	0.18197	-0.0711343	0.0885438	-0.0443984	-0.0613741	0.0406719	0.0779387	0.0716656	0.117999	-0.0700159	0.243718	-0.0369688	0.246623	0.0244555
SOD2	-0.096961	-0.156432	0.15306	-0.190432	-0.0649406	-0.390952	-0.208735	-0.526474	0.0742335	-0.0967746	-0.0830443	0.153621	0.322779	0.376545	0.000431179	1.00725	0.975344	1.62964	-0.265365	0.0328895	-0.120407	-0.202763	-0.164174	0.204049	-0.00343648	0.148456	-0.0946141	-0.160168	-0.18265	-0.306591	-0.10097	0.186854	-0.218666	-0.21675	0.0690771	-0.159157	-0.0130788	-0.27781	0.301516	-0.0120743	0.373102	-0.0568246	0.36885	0.376997	1.37274	0.608273	1.58947	0.932606	-0.191795
Sox2	0.0576033	0.0321534	0.136139	0.14662	0.0670515	0.046073	0.215497	0.0962419	0.134924	0.217196	0.0553938	0.107043	0.101104	0.0502572	-0.0737512	0.235832	0.216795	0.097247	0.00120599	0.117693	0.101576	0.0482743	0.0456975	-0.0993998	-0.0433979	0.00276022	-0.00469015	-0.114296	-0.171465	-0.239041	-0.108984	-0.11397	-0.175138	0.0762173	-0.143986	0.00036704	0.0166749	0.00817236	-0.011854	-0.00243553	0.0682745	0.00903669	-0.201704	-0.237372	-0.337604	-0.0488852	0.00455969	-0.251839	0.038936
Src	0.138616	0.0991754	0.0194699	0.0456389	0.220725	0.201739	0.17912	0.0887385	0.191803	0.0930696	0.242817	-0.0342329	0.257398	0.22691	-0.0466615	0.152603	0.243917	0.00936805	-0.0385162	-0.140597	0.00527296	-0.0414284	0.0267793	-0.094019	0.0353901	0.0507156	-0.0278611	0.0644721	0.181171	-0.141395	-0.400904	-0.110265	-0.309591	-0.043897	-0.216639	0.0263082	0.00848715	0.0226422	-0.0482757	0.0651873	0.107678	0.147654	0.0124456	0.018219	-0.23984	-0.383177	-0.14973	-0.446053	-0.04586
Src_pY416	0.134022	0.131397	0.113231	-0.0131835	-0.0633712	-0.0457423	0.0440099	0.0182632	0.00531659	0.03453	-0.0339368	-0.0565128	-0.220835	-0.0206314	-0.0567941	0.105991	0.0245533	-0.0147798	0.0334776	0.0610073	-0.0758969	-0.030916	0.0327567	-0.105417	0.0302419	-0.00101731	-0.0233711	0.0657048	-0.00711486	-0.0290309	0.0667509	0.011102	-0.088676	0.0210777	0.0235009	-0.0277162	-0.0432037	-0.00667566	-0.0701802	0.10004	0.00144621	-0.0290513	0.0807433	-0.00871979	-0.10051	-0.0285555	-0.083731	-0.26471	0.010586
Src_pY527	-0.235553	-0.0651346	-0.136124	-0.1805	-0.117611	-0.0660915	-0.117116	-0.137924	-0.146217	-0.186513	-0.111441	-0.114106	-0.181771	-0.0896285	0.12865	-0.417973	-0.413329	0.143168	-0.0726628	-0.137274	-0.105915	-0.095749	-0.140709	-0.0323837	-0.0324693	-0.0614086	0.0253198	0.175588	0.231203	0.442231	0.444378	0.0832058	0.576707	-0.167797	-0.060126	-0.044714	-0.0872202	-0.0595186	-0.0808276	0.0550466	-0.0139243	0.0890008	0.220132	0.284445	0.167722	0.115488	-0.00325252	0.499107	-0.0777211
Stat3	-0.184194	-0.23383	-0.142676	-0.0314424	-0.211362	-0.0524737	-0.0235061	-0.1601	-0.120761	-0.111339	-0.190053	-0.127444	-0.124118	-0.0656077	0.227788	-0.379019	-0.247774	0.070361	-0.004167	-0.0946406	-0.151418	-0.096194	-0.202505	0.133268	-0.0110125	-0.0247084	-0.0760554	0.120048	0.0773637	0.551161	0.429277	0.348595	0.614391	-0.143247	-0.108225	-0.195186	-0.0398211	-0.171667	0.0695464	0.360147	0.0406311	0.318369	1.05166	1.10592	1.27041	1.15506	1.056	1.56656	-0.0384341
Stat3_pY705	-0.0826027	-0.0159784	-0.105964	0.0944128	-0.167345	-0.194951	0.146411	-0.252532	0.049058	0.162222	-0.233808	-0.17225	0.0762347	-0.131635	-0.108276	0.435725	0.113574	0.0594937	-0.0487351	-0.0730834	-0.297036	-0.0208237	-1.22728	-0.208613	-0.0914176	-0.256524	-0.214657	-0.210985	-0.546676	-0.606295	-0.247426	-0.303436	-0.48508	0.556736	0.550498	0.0367651	0.446524	0.11748	0.191275	0.65605	0.608803	0.450659	0.529615	-2.84649	0.28261	0.242673	0.109631	0.15707	-0.00889251
Stat5a	-0.150311	-0.208343	-0.143442	-0.141666	-0.145024	-0.0794322	-0.150058	-0.208433	-0.0875344	-0.0702443	-0.0973095	-0.0108104	0.336281	0.233054	0.558268	0.519986	0.413423	0.956935	-0.0591727	-0.267647	-0.0322261	0.0088368	-0.189919	-0.0174654	0.107446	-0.0370905	0.204884	0.326154	0.032729	0.541172	0.560268	0.154272	0.618256	-0.408969	-0.228035	-0.0754189	-0.0502642	-0.235632	-0.0193371	0.0702542	-0.334967	0.0965872	0.46364	0.372648	0.551239	0.909427	0.533867	1.05611	-0.165167
Stathmin-1	0.0355559	0.1467	0.0355105	0.129949	0.094873	0.0529974	0.133037	-0.00779274	0.164771	0.17826	0.0606849	0.041409	0.0931989	0.130422	0.101448	0.335175	0.260149	-0.0234625	0.0176996	0.0438261	0.093759	0.0396752	0.110747	-0.0292666	-0.0327332	-0.024179	-0.0192351	-0.0712379	-0.0696166	-0.140784	-0.158214	-0.0692046	-0.163709	0.0700308	-0.0174218	0.119714	-0.0389199	0.0588522	-0.0877817	-0.00728576	-0.0284647	0.0273789	-0.0509001	-0.0199724	-0.223027	0.0039615	0.0110352	-0.0107253	0.0375405
Syk	0.0313441	-0.0168184	-0.00511962	0.103607	0.0950954	0.0911787	0.134487	0.232271	-0.0126606	0.101022	0.125059	0.213802	-0.0893394	-0.00673342	0.001908	-0.443593	-0.2173	-0.116774	-0.0412172	0.049527	-0.209952	-0.0630105	0.0218583	-0.00272103	0.0340892	-0.104332	0.0247757	0.0545567	0.0569485	-0.0122891	0.0230459	-0.0412875	0.09287	-0.100114	0.0806457	-0.0369366	-0.018253	-0.529911	0.0371564	-0.0213875	-0.0424504	-0.0983613	-0.0502281	-0.00345138	-0.0187146	-0.114471	-0.0399186	0.0117395	-0.056509
Tau	0.0121778	-0.431916	-0.0433504	-0.057018	-0.0729432	-0.0773659	-0.108833	-0.149921	0.0140372	0.116293	-0.0296071	-0.113903	-0.0556836	-0.130809	-0.286375	-0.182726	0.00538237	-0.324056	-0.0884889	0.0827525	0.012965	0.099735	-0.0837876	0.0298278	0.0547457	0.0166758	-0.0730228	-0.15111	-0.269683	-0.472397	-0.269053	-0.0519772	-0.44297	0.0277833	-0.0134419	-0.0258862	0.0373138	-0.0197518	-0.00199809	0.127698	0.16273	-0.199266	0.160178	0.0843542	0.131264	0.30397	0.284494	-0.009671	-0.0486692
TAZ	-0.0178949	0.0625017	0.0571115	-0.147985	-0.0890076	0.000607858	-0.321597	-0.260613	-0.214306	-0.45288	-0.39601	-0.34554	-0.803319	-0.559357	-0.696158	-0.660666	-0.537988	-0.452703	0.0100416	0.0960979	0.0701587	-0.0155881	0.0271613	-0.0190313	-0.0201711	0.061032	0.0152328	-0.022934	-0.000370098	-0.181131	-0.0609565	0.013991	-0.227235	0.0552953	0.0586344	0.0773396	0.023124	0.0761784	0.0692232	0.0951088	0.274887	0.116741	0.149302	0.290714	0.0940824	-0.14382	-0.00687669	-0.368116	0.0617946
TFAM	0.0315835	0.0650839	0.0832583	0.0651414	0.080706	0.0710897	0.0261495	0.0120526	0.0503524	0.0617694	0.0879129	0.0742349	0.330972	0.217231	0.224568	0.459272	0.304577	0.430999	-0.0287519	-0.0335772	0.052118	0.0571796	0.0434131	0.0813731	-0.0247123	-0.00235652	-0.0111142	-0.0849004	-0.0870751	-0.0248798	-0.228612	-0.24099	-0.160078	0.0345054	-0.0390591	0.0512995	-0.0121612	0	0.0601607	-0.0647588	-0.0177817	-0.000241842	-0.154312	-0.0851117	-0.15178	-0.076846	-0.104532	0.051993	-0.0377364
TFRC	-0.258605	-0.218587	-0.195068	-0.172446	-0.149653	-0.105558	-0.213393	-0.0789168	-0.122031	-0.210913	-0.0834391	-0.166347	-0.277484	-0.0345629	0.0826622	-0.297153	0.00136543	0.0537304	-0.119612	-0.0859749	-0.0925082	-0.0696314	-0.10009	0.0658998	0.0109063	0.131042	0.0682696	-0.150624	-0.0353544	0.239298	0.820477	-0.271727	0.307059	-0.235658	0.0101114	-0.0660455	-0.119965	-0.0638512	0.0201244	0.248513	0.0822277	0.0361213	-0.263986	-0.198453	-0.131368	-0.336236	-0.43649	-0.395005	-0.154236
TIGAR	0.0313377	-0.100557	-0.0166161	0.0445104	-0.0566678	0.100206	-0.0507741	-0.0120094	-0.0530918	0.00916881	-0.0540485	0.0229345	0.0594976	0.0953612	0.0666405	0.0979084	-0.0438302	0.0172747	-0.00188851	-0.063898	-0.0421881	-0.0122495	-0.0924871	0.139153	-0.0492286	0.0277707	-0.0616236	0.0210708	-0.00481784	0.140676	0.0996401	0.132121	0.176689	0.00547221	-0.0445432	-0.0758438	-0.0313489	-0.125623	0.0238861	-0.00987324	-0.0537162	-0.0409385	0.0492464	-0.0270541	0.192165	0.0474361	0.0155793	0.124223	-0.0119698
Transglutaminase	0.144121	-0.114795	0.152353	0.172753	0.0758124	0.22264	0.147051	0.124536	0.196848	0.0425779	0.0424252	0.102239	0.137445	0.128681	0.0084991	0.10416	0.0451795	-0.0962993	-0.0170592	-0.0468432	-0.0886898	-0.0159553	-0.039461	0.0470516	-0.00561913	0.0468076	-0.0256996	-0.0173712	0.0431678	0.0152448	0.117456	0.05192	-0.147292	0.0429819	-0.00345838	0.0777998	-0.0249686	-0.160454	0.0214136	-0.0815484	-0.0808931	-0.0558319	0.0198502	-0.0220449	0.0784931	-0.0098095	0.0767743	-0.0841975	0.016725
TRIM25	-0.272331	-0.362594	-0.239652	-0.0649874	-0.35327	-0.111241	-0.0813971	-0.169709	-0.278548	-0.103331	-0.234799	-0.072174	0.0123306	0.0401439	0.396176	-0.249686	-0.277291	0.408587	-0.0112536	-0.267705	-0.202262	-0.133885	-0.334217	0.0306523	-0.0525183	-0.19175	-0.030921	0.0217823	0.0425179	0.401412	0.170505	0.116066	0.503412	-0.20458	-0.228414	-0.184572	0.00204628	-0.136134	0.03456	0.564012	0.217994	0.440456	0.962838	0.937375	1.06883	0.979199	0.796255	1.33486	-0.157244
TSC1	-0.0703418	0.00531002	-0.0829025	0.00965073	0.0524025	-0.0688251	-0.00671451	0.0376049	-0.0491524	-0.0562444	0.111831	0.00322049	-0.0369977	0.0239698	0.11263	-0.131868	-0.155108	0.0278881	-0.0643946	-0.0269914	0.000911246	-0.060701	-0.0184168	-0.0192932	-0.00347542	-0.0146616	-0.0286416	0.0857919	0.118293	0.23627	0.0253908	0.0484456	0.238026	-0.0609969	-0.0591736	-0.0461459	-0.00298484	-0.0566288	-0.0515647	0.00414891	-0.143253	-0.0215208	0.160592	0.161506	0.124804	0.152313	0.11189	0.419894	-0.0439671
TTF1	-0.0444194	-0.0620047	0.0166431	-0.0686906	-0.0300379	-0.0405824	0.00601948	-0.0416309	0.00214309	0.00966693	-0.0251999	0.0173646	-0.232173	-0.170175	-0.22777	-0.11403	-0.0812163	-0.379546	-0.0360028	0.0267251	-0.0111735	0.00461567	0.00662477	0.0117664	-0.0348192	0.0271503	-0.0212902	-0.0368429	-0.169744	-0.0973137	-0.0603218	0.024109	-0.0478534	0.0447674	0.0394523	0.0492795	-0.0260556	0.0542144	-0.0416619	-0.0137121	-0.0313632	0.0349434	0.0198093	-0.0262407	0.177188	0.0586608	0.0689225	0.00952423	0.0153995
Tuberin	-0.0331721	0.0701035	-0.112505	-0.0804273	0.21613	-0.0724705	-0.161327	0.116723	-0.000331863	-0.175949	0.136954	-0.0902589	-0.204942	-0.0152632	-0.0706511	-0.104519	-0.0255006	0.0251367	-0.062324	0.0300441	0.00803091	-0.0733527	0.0972383	-0.15304	-0.0323807	0.029181	0.0121652	0.0240659	0.253588	0.204136	0.001708	0.139021	0.208627	-0.0950557	0.00621388	-0.0336073	0.00656585	0.0912164	-0.039843	-0.0170856	-0.0876317	-0.0115817	-0.100997	0.0879271	-0.156152	-0.187217	-0.0949004	-0.0524553	-0.0768734
Tuberin_pT1462	0.219268	0.201479	0.176929	-0.127182	-0.101627	-0.0883401	-0.0186109	0.0865925	0.163854	0.0375467	0.118618	0.0835287	0.123754	0.205141	0.185569	0.274571	0.276568	0.29768	-0.0606354	-0.122885	-0.0234576	-0.172587	-0.112185	-0.117194	-0.131566	-0.157139	-0.0795589	-0.267361	-0.0696309	-0.0283434	0.206589	0.145896	0.0923934	-0.146123	-0.139408	-0.116048	-0.204049	-0.123616	-0.219946	-0.0851088	-0.218503	-0.141073	-0.122191	-0.0915056	-0.300833	0.212877	0.140054	0.0990446	-0.195263
TUFM	0.0659333	-0.0551534	0.0439098	-0.00582913	0.0156444	0.0692085	-0.0186894	0.0561423	0.0404459	0.030827	-0.00266075	-0.00629199	0.20404	-0.0569759	-0.0982855	0.316217	0.0762592	0.0834371	-0.00919739	-0.0296041	-0.0108374	-0.0654568	-0.0785644	-0.0811911	0.0677735	0.00868876	0.0125388	-0.0724768	-0.0515611	-0.236219	0.0818085	-0.0242131	-0.0504574	-0.000425032	-0.0103813	-0.0421138	-0.0185775	-0.100082	-0.0204933	-0.088102	0	-0.0179292	0.0154928	-0.028358	-0.0294715	0.162998	0.250866	0.0890771	-0.0222894
TWIST	0.0252967	0.085915	0.111425	0.097503	0.0114114	0.0695514	0.119707	0.0908328	0.0768182	0.0829182	0.0565828	0.141631	0.0308584	0.0458779	0.0362802	0.188236	0.15868	0.234528	0.0190666	0.147337	0.143138	0.0425096	0.0567062	-0.0621317	-1.5406e-05	-0.056831	-0.000660354	0.0457498	-0.0848407	-0.116108	-0.149932	-0.0872006	-0.0235996	0.0941299	0.105405	0.0795593	0.0233944	0.0722933	-0.0522906	0.0179333	0.0938769	0.00244414	-0.0394537	0.0302475	-0.00399855	-0.00467357	0.026193	-0.107874	0.038943
Tyro3	-0.0396667	-0.0643128	-0.167643	-0.0978063	0.0430067	-0.0169169	-0.0955514	0.135518	0.0146169	-0.0531466	0.0908561	-0.1022	-0.297015	-0.149522	-0.274229	0.0393996	0.135659	-0.0466173	-0.0235921	-0.0582513	-0.103251	0.141647	0.0588555	-0.00115695	0.233276	0.359433	0.217741	0.409011	0.464519	0.444311	0.176881	0.371814	0.28812	-0.0772248	-0.0845117	-0.164554	0.031821	-0.048411	-0.106571	-0.00666934	-0.0349035	-0.149576	-0.289075	-0.260097	-0.508822	-0.658818	-0.514419	-0.864679	0.0389323
UBAC1	0.105526	0.0287511	0.142599	0.0393578	0.108372	0.0627573	-0.00943004	0.0422742	0.0891671	0.0395039	0.0704227	0.0197531	0.196567	0.131995	-0.0653248	0.139599	0.0649278	0.0251097	-0.00774024	-0.0510466	-0.127503	0.0102035	-0.0540856	-0.030568	-0.0409176	0.0385429	-0.126842	-0.105458	-0.122131	-0.153768	-0.136235	-0.19949	-0.18336	0.0314557	-0.0563576	-0.0413743	-0.0452175	-0.0846192	0.0310062	-0.0240141	0.0449919	-0.0401591	0.0715346	0.0082247	0.0845263	0.0243301	0.0412305	-0.0338267	-0.021593
UGT1A	-0.033425	-0.0303656	0.0466692	-0.0182476	0.0610634	-0.000940904	0.00214276	0.0435138	0	0.0204851	0.0476624	-0.221377	0.0223032	0.0712889	0.060232	0.210286	0.212012	0.201909	-0.0116991	0.128398	0.0523303	-0.0314445	-0.0378135	-0.0255427	0.0478832	-0.033155	0.0340908	0.0212621	-0.186134	0.0278465	-0.099195	-0.0724027	-0.0489199	-0.011561	0.100331	0.0767199	-0.0201856	0.0304521	0.0106987	0.00193304	0.0451323	-0.0255238	-0.0377347	-0.00923565	-0.0157008	-0.0214616	0.0485659	0	0.0217468
U-Histone-H2B	-0.0537585	-0.0415105	-0.686277	-0.221857	-0.321579	-0.946522	-0.286615	-0.46324	-0.407008	0.0619367	0.113595	-0.0084851	0.320981	0.350366	-0.000492047	0.551647	0.321597	0.138484	-0.0892031	-0.19212	-0.53449	-0.189043	-0.138863	-0.0752466	0.380306	0.0285167	0.0397786	-0.133555	0.113111	-0.223081	-0.363846	-0.361317	-0.512638	-0.0555385	-0.391673	-0.44173	-0.211841	0.156664	-0.0327549	-0.176608	0.384061	0.615907	-0.37526	-0.0612027	-0.438818	0.0984618	-0.454443	-0.429191	0.0754297
ULK1_pS757	0.0503182	0.148815	-0.0674905	-0.342431	-0.177613	-0.298216	-0.0716593	-0.358683	-0.0157296	0.108054	0.120692	-0.00862081	-0.100067	-0.0595577	-0.0925731	-0.108072	-0.0352494	-0.34367	-0.0106525	0.0515249	-0.040531	0.0620875	0.115531	-0.00844794	0.137472	0.155929	0.114974	0.0617751	0.00393295	-0.0878252	0.0809964	0.178855	0.00271624	0.0541123	0.0616343	-0.0812975	0.0594606	0.0912146	-0.0928753	-0.0688354	-0.0561219	-0.0609434	-0.396564	-0.307008	-0.621022	-0.210507	-0.202384	-0.445144	0.000158208
VASP	0.0777478	0.0903154	-0.00853716	0.0323678	0.190247	0.0644779	0.064614	0.126232	0.0462869	0.0209753	0.112165	0.00186329	-0.112048	0	-0.140772	-0.122313	-0.131273	-0.122668	-0.00999519	0.0472613	-0.0047462	0.0691338	0.00469811	-0.0983427	0.0263119	0.0266859	-0.0230549	0.0428045	0.00748888	0.0381671	-0.176539	-0.193374	-0.235866	0.0270488	0.0342735	-0.04953	0.0049983	-0.00483973	-0.0247517	0.014308	0.0834815	0.012016	0.141012	0.10596	-0.0310865	0.106414	0.117294	0.124096	0.0405593
VEGFR-2	-0.182014	-0.072422	-0.165596	0.0396495	-0.0180702	-0.0397845	0.0319245	-0.0623837	-0.0489025	-0.0620583	-0.00952183	-0.055498	-0.0113792	0.016073	0.205749	-0.443065	-0.363229	0.0124755	-0.00959355	-0.039414	-0.138455	-0.0627422	-0.104452	-0.212991	-0.0476317	-0.0833616	-0.0647749	0.108363	0.270403	0.47136	0.28708	-0.022391	0.357702	-0.142134	0.00228721	-0.0516328	-0.0117753	0.000946477	-0.182127	0.0946727	-0.0441109	0.0621672	0.645412	0.710705	0.410464	0.726101	0.584224	0.94026	-0.0545949
VHL-EPPK1	-0.180323	-0.249152	0.00469915	-0.108186	-0.366875	-0.265685	-0.00182622	-0.137074	-0.319446	-0.24638	-0.395168	0.043805	-0.464845	-0.392902	-0.214743	-1.2623	-1.10342	-0.358321	0.0237435	-0.0920288	-0.106473	-0.185172	-0.462113	0.219927	0.059323	0.0928117	-0.00513671	-0.0933562	-0.204981	-0.178701	-0.116001	0.0600859	0.142838	-0.155166	0.116592	-0.119891	0.0359887	-0.174701	0.300697	0.341158	-0.26355	0.0794884	0.300855	0.519138	0.525892	0.311515	0.63866	1.08592	-0.00854578
Wee1	0.0518693	-0.0805123	0.168412	0.0216398	-0.0258525	0.114953	0.164335	0.260895	0.180948	-0.00265778	0.0413406	0.0998513	-0.504916	-0.523166	-0.719743	-0.36454	-0.440337	-0.624262	0.0354829	0.128596	0.112488	0.0968168	0.144454	-0.0899241	-0.0656954	0.00369353	0.0665945	-0.165388	-0.165508	-0.191862	-0.248527	-0.154552	-0.248667	0.062497	0.0557037	0.0373682	0.076686	0.0453373	0.0168385	-0.0902827	0.0540077	-0.0406094	0.0553263	0.111108	-0.187	-0.246898	-0.0594818	-0.39298	0.0864508
Wee1_pS642	-0.0736387	0.0440291	-0.0493859	-0.126193	-0.0390744	-0.0956795	0.0354128	0.0511236	-0.0777514	-0.0109407	-0.0312518	-0.112108	-0.237185	-0.191102	-0.410639	-0.27963	-0.0568526	-0.396228	0.0211512	0.154836	0.160619	0.0252992	0.161912	-0.124331	-0.00573975	-0.0829494	0.0473102	-0.324169	-0.0721542	-0.272237	-0.148311	-0.142438	-0.22232	0.0628506	0.14316	0.114473	0.0835151	0.159997	-0.1273	0.014471	0.0967735	0.0215495	-0.151028	0.13925	-0.388942	-0.0906455	-0.0796346	-0.189923	0.0965713
WIPI1	0.00143404	-0.505456	0.0696248	0.0149429	-0.0245061	-0.0447057	0.162919	-0.0778626	0.0215025	0.0959121	-0.0660485	0.0720662	-0.0287857	-0.0478357	-0.0557662	0.151108	0.130645	0.112747	0.0262997	-0.022044	-0.063291	-0.00014683	-0.162519	0.0326884	0.02188	-0.0760974	-0.0401085	-0.0765637	-0.22415	-0.162331	0.0168645	0.0247962	-0.0483707	0.0440901	-0.037821	-0.204165	-0.0435816	-0.200717	0.0118953	0.0132578	-0.0251922	-0.0816992	-0.231284	-0.285393	-0.246026	-0.136121	-0.0353436	-0.229748	-0.0341594
WIPI2	-0.0680778	-0.0319805	-0.0411506	-0.0976963	0	-0.139237	-0.0414864	0.0530149	-0.00816901	-0.0664648	0.0641679	0.0679103	-0.324432	-0.252442	-0.23408	-0.262232	-0.131493	-0.0737212	-0.0150997	0.0460498	0.0768594	-0.0559629	-0.00384201	-0.101887	0.0177348	0.00318421	0.071875	-0.0196735	0.00422481	0.0433714	0.0517009	0.199205	0.164226	-0.148497	0.103631	-0.0177102	-0.0356346	-0.394054	-0.0391804	0.0249245	0.0338364	-0.0554792	-0.172185	-0.0409661	-0.190366	-0.00670106	0.0249981	-0.141083	-0.0975313
XBP-1	0.0707863	-0.155501	0.154683	0.0300366	-0.0850653	0.0844268	0.0537495	0.00897681	0.0365479	-0.0156239	-0.195354	0.102291	0.0516949	-0.147107	-0.198901	0.0606877	-0.183446	-0.133689	0.0522396	-0.0467271	-0.0942497	0.0162955	-0.0826236	0.11255	0.0465022	0.0697657	-0.0412284	-0.0551665	-0.238005	-0.327613	0.0823608	-0.0246433	-0.233977	0.0654348	-0.00110916	0.0528222	0.0434059	-0.306071	0.223705	0.0279519	0.0179126	-0.116321	-0.0190284	-0.187576	0.150944	-0.0549445	0.141777	-0.0158372	0.0581473
XPA	-0.0455546	0.111473	0.0369817	0.0904454	0.027113	-0.00273741	0.0224867	0.0564084	-0.0439462	-0.0336587	0.0916569	0.08494	-0.111069	-0.09915	-0.0154121	-0.353767	-0.104801	0.0282709	0.00138932	0.102836	0.123269	0.0210469	0.0847635	-0.0363395	-0.0470422	0.00459246	0.00331262	-0.115887	-0.217898	-0.0125012	-0.246968	-0.0983849	0.0989863	-0.0330736	0.142244	0.0835828	0.0899067	0.0425259	0.12955	-0.093086	0.0297593	-0.0819022	-0.340211	-0.240428	-0.163629	-0.271535	-0.135557	0.0604833	0.00643743
XPF	0.0753944	-0.114919	0.0906672	0.118541	0.0446818	0.155079	0.149902	0.0597698	0.119864	0.100321	-0.0632374	0.0900359	0.118441	0.163102	-0.0237102	0.204388	0.223689	0.0839914	0.0303684	0.00227948	-0.110668	-0.0799649	-0.0959877	-0.0972501	0.00391347	0.017923	-0.118535	-0.0717852	-0.118865	-0.090393	0.0466623	-0.0532478	-0.152584	0.0173922	0.00640631	-0.0680474	0.0156742	-0.156472	0.0713902	-0.109228	0.0473953	-0.111656	-0.128579	-0.180152	-0.255749	-0.0542019	-0.0143443	-0.218175	0.0867166
XRCC1	-0.0226505	0.0625234	0.00113019	-0.0253589	-0.0142619	-0.0976761	0.00896204	0.0470849	-0.0399661	0.0237821	0.0223659	0.00795048	-0.0973446	-0.088243	-0.0980619	0.0339354	0.0168398	-0.0704759	0.00672617	0.0828176	0.0851545	-0.0134755	0.0770755	-0.0641911	-0.0408226	0.00697772	0.0375681	-0.0546033	-0.219901	-0.07917	-0.1596	-0.0454269	0.00581941	-0.0133363	0.0575244	0.0561716	-0.00854845	0.0657094	-0.0852844	0.0111805	0.0130021	-0.00886077	-0.187208	-0.208832	-0.215887	-0.0734377	-0.0339714	-0.0148085	-0.013968
YAP	0.00115526	0.485759	0.63122	0.126525	0.46913	0.512731	0.0496383	0.28848	0.677562	0.448915	0.278702	0.266965	0.797129	0.63962	0.243791	1.2997	0.982314	0.556186	0.00803499	0.259548	-0.0209122	-0.00779823	0.155268	0.400396	0.0106691	0.0789811	-0.119979	-0.36116	-0.308112	-0.267601	-0.587855	-0.975835	-0.979924	0.114155	0.258083	0.255109	-0.0883683	0.0499616	0.274378	0.0843057	-0.0194932	-0.0262483	-0.362114	-0.421042	-0.311104	-0.638171	-0.896824	-0.930605	0.0905187
YAP_pS127	-0.117745	0.0831974	-0.174167	0.0987843	0.271447	0.0975148	-0.0970408	0.0882486	-0.0268708	-0.021712	0.194865	-0.126598	0.0785178	0.230544	0.356661	-0.290476	-0.123358	-0.301157	0.121094	0.160284	0.129772	-0.0380035	0.032317	-0.132029	-0.243889	-0.0985945	-0.206844	-0.232607	0.115341	0.0474109	-0.150488	-0.0454574	-0.155467	0.0334214	0.0881729	0.134977	-0.159363	-0.123584	-0.371303	-0.253793	-0.158175	-0.190147	-0.00922901	0.305746	0.123312	0.447378	0.429787	0.732865	0.0074767
YB1_pS102	-0.0167629	0.0237707	0.00942983	-0.432223	-0.42469	-0.881142	-0.540705	-0.580833	-0.616678	-0.43143	-0.377594	-0.501575	-0.7444	-0.849096	-0.91307	-0.748261	-0.716499	-0.933935	0.0669281	-0.0126558	-0.0926037	0.195678	0.0815363	0.221246	0.196742	0.214224	0.180723	0.146507	0.125397	0.345892	0.0548174	0.0999601	-0.0204068	0.11502	0.00358291	-0.101527	0.435874	0.349466	0.538101	0.579243	0.441887	0.510325	0.472631	0.452858	0.649964	-0.228298	-0.246956	-0.432622	0.189536
ZAP-70	0.141305	0.0437046	0.050535	0.0985749	0.187655	0.0320858	0.121053	0.110843	0.180727	0.118959	0.185086	0.0833814	-0.0404951	-0.0331942	0.171074	0.0747023	0.175824	0.0754272	-0.0725627	0.063467	0.140698	-0.0664796	0.110012	-0.0328803	0.0487797	-0.0347514	-0.0737361	0.0188228	0.0473989	0.0979733	-0.0384756	-0.0265309	0.0143553	0.0400109	0.0278663	0.10928	-0.0193873	0.0577892	-0.0235266	-0.0210294	0.0440126	-0.0211055	-0.128188	0.0915333	-0.0395213	0.0317134	-0.00537277	0.0049937	0.0380681
[truncated: 59 more columns]
