# Supplementary material for: A multi-omic analysis of MCF10A cells provides a resource for integrative assessment of ligand-mediated molecular and phenotypic responses
Source: Commun Biol. 2022 Oct 7;5:1066. doi: 10.1038/s42003-022-03975-9 (PMC9546880; doi:10.1038/s42003-022-03975-9)
Supplement: Supplementary file 8 — Supplementary Data 6 [file 42003_2022_3975_MOESM8_ESM.xlsx]

## Sheet: Fig_3d_Data_RPPA_MAVRIC_Varianc
total_variance	replicate	time	ligand	PC	Unexplained
27.3013	0	0.155385	19.8505	1	7.29541
18.0345	0	12.1509	2.40216	2	3.48151
8.00033	0.015809	0.585245	3.13161	3	4.26767
6.78434	0	0.0167648	3.53822	4	3.22936
5.23813	0	0.0117021	2.11539	5	3.11104
4.6967	0	0.0600623	2.05458	6	2.58206
3.29459	0	0	0	7	3.29459
