# Supplementary material for: A multi-omic analysis of MCF10A cells provides a resource for integrative assessment of ligand-mediated molecular and phenotypic responses
Source: Commun Biol. 2022 Oct 7;5:1066. doi: 10.1038/s42003-022-03975-9 (PMC9546880; doi:10.1038/s42003-022-03975-9)
Supplement: Supplementary file 9 — Supplementary Data 7 [file 42003_2022_3975_MOESM9_ESM.xlsx]

## Sheet: Sup Data 7 MDD_MAVRIC_Variance
variance_type	ATACseq	RNAseq	CyclicIF	GCP	L1000	RPPA
Discarded	0.557	12.086	2.949	9.541	20.856	11.738
experimentalTimePoint	1.046	0.166	16.15	25.83	7.752	9.91
replicate	1.603	0	0	0.24	0.053	0.005
experimentalTimePoint/ligand	4.232	5.049	5.057	0	0.778	3.357
ligand	43.322	63.133	3.777	0.112	13.477	31.344
Unexplained	49.241	19.565	72.068	64.389	57.083	43.645
