# Supplementary material for: A multi-omic analysis of MCF10A cells provides a resource for integrative assessment of ligand-mediated molecular and phenotypic responses
Source: Commun Biol. 2022 Oct 7;5:1066. doi: 10.1038/s42003-022-03975-9 (PMC9546880; doi:10.1038/s42003-022-03975-9)
Supplement: Supplementary file 10 — Supplementary Data 8 [file 42003_2022_3975_MOESM10_ESM.xlsx]

## Sheet: Fig 4a SetAnalysis
ligand	shared	unique	total
BMP2	816	53	869
EGF	545	24	569
HGF	1362	159	1521
IFNG	3069	1925	4994
OSM	2525	592	3117
TGFB	2320	1053	3373
