# Supplementary material for: A multi-omic analysis of MCF10A cells provides a resource for integrative assessment of ligand-mediated molecular and phenotypic responses
Source: Commun Biol. 2022 Oct 7;5:1066. doi: 10.1038/s42003-022-03975-9 (PMC9546880; doi:10.1038/s42003-022-03975-9)
Supplement: Supplementary file 11 — Supplementary Data 9 [file 42003_2022_3975_MOESM11_ESM.xlsx]

## Sheet: Sup Data 9 MDD_multiomics_shar
ligand	feature	Log2FoldChange	Type
BMP2	cateninbeta_4_af647cy5_txt_standev_cytoplasm	1.856	cycIF
BMP2	cateninbeta_4_af647cy5_txt_standev_nuc	1.721	cycIF
BMP2	s6_6_pecy3_int_mean_cytoplasm	1.661	cycIF
BMP2	s6_6_pecy3_txt_standev_cytoplasm	1.521	cycIF
BMP2	egfr_2_af488fitc_int_mean_nuc	-1.517	cycIF
BMP2	cytokeratin7human_4_af555cy3_int_mean_cytoplasm	-1.545	cycIF
BMP2	ndg1pt346_3_af488fitc_int_mean_nuc	-1.876	cycIF
BMP2	cytokeratin7human_4_af555cy3_int_mean_nuc	-2.158	cycIF
EGF	cytokeratin18_7_af488fitc_txt_standev_cytoplasm	2.215	cycIF
EGF	cytokeratin18_7_af488fitc_txt_standev_nuc	1.9875	cycIF
EGF	ki67_5_efluor570cy3_int_mean_cytoplasm	1.766	cycIF
EGF	ki67_5_efluor570cy3_txt_standev_cytoplasm	1.708	cycIF
EGF	cytokeratin18_7_af488fitc_int_mean_cytoplasm	1.662	cycIF
EGF	cytokeratin18_7_af488fitc_int_mean_nuc	1.648	cycIF
EGF	nfkbp65_2_af647cy5_txt_standev_cytoplasm	1.591	cycIF
EGF	cateninbeta_4_af647cy5_txt_standev_cytoplasm	1.576	cycIF
EGF	cytokeratin7human_4_af555cy3_txt_standev_nuc	-1.508	cycIF
EGF	ecadherin_7_af647cy5_int_mean_nuc	-1.555	cycIF
EGF	cytokeratin7human_4_af555cy3_int_mean_cytoplasm	-1.632	cycIF
EGF	cyclind1_8_af488fitc_int_mean_nuc	-1.633	cycIF
EGF	s6ps240244_5_af488fitc_int_mean_nuc	-1.713	cycIF
EGF	ndg1pt346_3_af488fitc_int_mean_cytoplasm	-1.9235	cycIF
EGF	egfr_2_af488fitc_int_mean_nuc	-1.948	cycIF
EGF	ndg1pt346_3_af488fitc_int_mean_nuc	-2.078	cycIF
EGF	cytokeratin7human_4_af555cy3_int_mean_nuc	-2.176	cycIF
HGF	cateninbeta_4_af647cy5_txt_standev_cytoplasm	1.985	cycIF
HGF	egfr_2_af488fitc_txt_standev_cytoplasm	1.9	cycIF
HGF	cytokeratin18_7_af488fitc_txt_standev_cytoplasm	1.694	cycIF
HGF	cateninbeta_4_af647cy5_txt_standev_nuc	1.669	cycIF
HGF	cytokeratin18_7_af488fitc_txt_standev_nuc	1.615	cycIF
HGF	s6_6_pecy3_int_mean_cytoplasm	1.511	cycIF
HGF	cytokeratin7human_4_af555cy3_txt_standev_cytoplasm	-1.567	cycIF
HGF	ndg1pt346_3_af488fitc_txt_standev_cytoplasm	-1.567	cycIF
HGF	cyclind1_8_af488fitc_txt_standev_nuc	-1.615	cycIF
HGF	cytokeratin7human_4_af555cy3_txt_standev_nuc	-1.743	cycIF
HGF	s6ps240244_5_af488fitc_txt_standev_cytoplasm	-1.787	cycIF
HGF	cytokeratin7human_4_af555cy3_int_mean_cytoplasm	-1.795	cycIF
HGF	pdl1_6_af647cy5_int_mean_nuc	-1.798	cycIF
HGF	s6ps240244_5_af488fitc_int_mean_cytoplasm	-1.837	cycIF
HGF	stat3_4_af488fitc_int_mean_nuc	-1.896	cycIF
HGF	s6ps235s236_5_af647cy5_txt_standev_cytoplasm	-1.907	cycIF
HGF	ndg1pt346_3_af488fitc_int_mean_cytoplasm	-2.02	cycIF
HGF	s6ps235s236_5_af647cy5_int_mean_cytoplasm	-2.036	cycIF
HGF	cyclind1_8_af488fitc_int_mean_nuc	-2.061	cycIF
HGF	ndg1pt346_3_af488fitc_int_mean_nuc	-2.0975	cycIF
HGF	s6ps240244_5_af488fitc_txt_standev_nuc	-2.142	cycIF
HGF	met_6_af488fitc_int_mean_nuc	-2.185	cycIF
HGF	s6ps235s236_5_af647cy5_txt_standev_nuc	-2.227	cycIF
HGF	cytokeratin7human_4_af555cy3_int_mean_nuc	-2.431	cycIF
HGF	s6ps240244_5_af488fitc_int_mean_nuc	-2.571	cycIF
HGF	s6ps235s236_5_af647cy5_int_mean_nuc	-2.613	cycIF
IFNG	stat1alphaisoform_8_af647cy5_txt_standev_cytoplasm	3.35	cycIF
IFNG	stat1ps727_2_pecy3_int_mean_nuc	3.322	cycIF
IFNG	stat1alphaisoform_8_af647cy5_int_mean_cytoplasm	3.2495	cycIF
IFNG	cytokeratin18_7_af488fitc_txt_standev_cytoplasm	2.476	cycIF
IFNG	pdl1_6_af647cy5_int_mean_nuc	2.1005	cycIF
IFNG	cytokeratin18_7_af488fitc_txt_standev_nuc	1.974	cycIF
IFNG	stat3_4_af488fitc_txt_standev_nuc	1.941	cycIF
IFNG	cytokeratin18_7_af488fitc_int_mean_cytoplasm	1.93	cycIF
IFNG	cytokeratin18_7_af488fitc_int_mean_nuc	1.686	cycIF
IFNG	ki67_5_efluor570cy3_int_mean_cytoplasm	1.59	cycIF
IFNG	ki67_5_efluor570cy3_txt_standev_cytoplasm	1.569	cycIF
IFNG	nfkbp65_2_af647cy5_txt_standev_nuc	1.561	cycIF
IFNG	stat3_4_af488fitc_int_mean_nuc	1.523	cycIF
IFNG	nfkbp65_2_af647cy5_txt_standev_cytoplasm	1.503	cycIF
IFNG	cytokeratin7human_4_af555cy3_txt_standev_cytoplasm	-1.573	cycIF
IFNG	egfr_2_af488fitc_txt_standev_cytoplasm	-1.592	cycIF
IFNG	ndg1pt346_3_af488fitc_txt_standev_nuc	-1.624	cycIF
IFNG	cytokeratin7human_4_af555cy3_txt_standev_nuc	-1.633	cycIF
IFNG	ndg1pt346_3_af488fitc_txt_standev_cytoplasm	-1.642	cycIF
IFNG	ecadherin_7_af647cy5_int_mean_cytoplasm	-1.673	cycIF
IFNG	cytokeratin7human_4_af555cy3_int_mean_cytoplasm	-1.767	cycIF
IFNG	ecadherin_7_af647cy5_int_mean_nuc	-1.7765	cycIF
IFNG	egfr_2_af488fitc_int_mean_nuc	-2.049	cycIF
IFNG	cytokeratin7human_4_af555cy3_int_mean_nuc	-2.067	cycIF
IFNG	ndg1pt346_3_af488fitc_int_mean_cytoplasm	-2.174	cycIF
IFNG	ndg1pt346_3_af488fitc_int_mean_nuc	-2.2485	cycIF
OSM	ndg1pt346_3_af488fitc_int_mean_cytoplasm	2.388	cycIF
OSM	ndg1pt346_3_af488fitc_txt_standev_cytoplasm	2.373	cycIF
OSM	stat3_4_af488fitc_txt_standev_nuc	2.193	cycIF
OSM	ndg1pt346_3_af488fitc_txt_standev_nuc	2.125	cycIF
OSM	cateninbeta_4_af647cy5_txt_standev_cytoplasm	2.019	cycIF
OSM	cateninbeta_4_af647cy5_txt_standev_nuc	1.7	cycIF
OSM	egfr_2_af488fitc_txt_standev_cytoplasm	1.56	cycIF
OSM	ecadherin_7_af647cy5_int_mean_cytoplasm	-1.522	cycIF
OSM	stat1ps727_2_pecy3_int_mean_nuc	-1.526	cycIF
OSM	egfr_2_af488fitc_int_mean_nuc	-1.618	cycIF
OSM	cytokeratin7human_4_af555cy3_txt_standev_nuc	-1.645	cycIF
OSM	pdl1_6_af647cy5_int_mean_nuc	-1.657	cycIF
OSM	ecadherin_7_af647cy5_int_mean_nuc	-1.7345	cycIF
OSM	s6ps240244_5_af488fitc_int_mean_cytoplasm	-1.8285	cycIF
OSM	cytokeratin7human_4_af555cy3_int_mean_cytoplasm	-1.846	cycIF
OSM	cytokeratin7human_4_af555cy3_int_mean_nuc	-1.871	cycIF
OSM	cyclind1_8_af488fitc_txt_standev_nuc	-1.905	cycIF
OSM	s6ps240244_5_af488fitc_txt_standev_nuc	-1.9665	cycIF
OSM	s6ps235s236_5_af647cy5_int_mean_cytoplasm	-1.9895	cycIF
OSM	met_6_af488fitc_int_mean_nuc	-2.025	cycIF
OSM	s6ps235s236_5_af647cy5_txt_standev_nuc	-2.0265	cycIF
OSM	s6ps240244_5_af488fitc_txt_standev_cytoplasm	-2.038	cycIF
OSM	cyclind1_8_af488fitc_int_mean_nuc	-2.056	cycIF
OSM	s6ps235s236_5_af647cy5_txt_standev_cytoplasm	-2.234	cycIF
OSM	s6ps240244_5_af488fitc_int_mean_nuc	-2.306	cycIF
OSM	s6ps235s236_5_af647cy5_int_mean_nuc	-2.3665	cycIF
TGFB	cytokeratin18_7_af488fitc_txt_standev_cytoplasm	1.928	cycIF
TGFB	cytokeratin18_7_af488fitc_txt_standev_nuc	1.893	cycIF
TGFB	stat1alphaisoform_8_af647cy5_int_mean_cytoplasm	1.891	cycIF
TGFB	stat1alphaisoform_8_af647cy5_txt_standev_cytoplasm	1.779	cycIF
TGFB	s6_6_pecy3_int_mean_cytoplasm	1.678	cycIF
TGFB	cateninbeta_4_af647cy5_txt_standev_nuc	1.667	cycIF
TGFB	nfkbp65_2_af647cy5_txt_standev_nuc	1.624	cycIF
TGFB	cateninbeta_4_af647cy5_txt_standev_cytoplasm	1.614	cycIF
TGFB	s6_6_pecy3_txt_standev_cytoplasm	1.604	cycIF
BMP2	Myosin-IIa_pS1943	2.764	RPPA
BMP2	PAR	2.48	RPPA
BMP2	ACC_pS79	2.377	RPPA
BMP2	AMPKa_pT172	2.28	RPPA
BMP2	PAI-1	2.1675	RPPA
BMP2	Caveolin-1	2.079	RPPA
BMP2	S6_pS235_S236	1.991	RPPA
BMP2	Stat3	1.823	RPPA
BMP2	Gys_pS641	1.809	RPPA
BMP2	Akt	1.806	RPPA
BMP2	Merlin	1.791	RPPA
BMP2	b-Catenin	1.69	RPPA
BMP2	TRIM25	1.677	RPPA
BMP2	Stat5a	1.644	RPPA
BMP2	PLK1	1.644	RPPA
BMP2	Tyro3	1.635	RPPA
BMP2	NF-kB-p65_pS536	1.626	RPPA
BMP2	Src_pY527	1.607	RPPA
BMP2	TFRC	1.599	RPPA
BMP2	HSP27_pS82	1.577	RPPA
BMP2	Paxillin	1.5575	RPPA
BMP2	Gys	1.535	RPPA
BMP2	S6_pS240_S244	1.524	RPPA
BMP2	eEF2	1.517	RPPA
BMP2	HER2	-1.552	RPPA
BMP2	D-a-Tubulin	-1.622	RPPA
BMP2	Smad3	-1.638	RPPA
BMP2	IGFBP2	-1.653	RPPA
BMP2	CD171	-2.0435	RPPA
BMP2	Akt_pS473	-2.049	RPPA
BMP2	MAPK_pT202_Y204	-2.082	RPPA
BMP2	FAK_pY397	-2.118	RPPA
BMP2	HER3	-2.12	RPPA
BMP2	YAP	-2.273	RPPA
BMP2	p21	-2.3455	RPPA
BMP2	EMA	-2.542	RPPA
EGF	Myosin-IIa_pS1943	2.7175	RPPA
EGF	S6_pS235_S236	2.271	RPPA
EGF	PLK1	2.224	RPPA
EGF	Cyclin-B1	2.18	RPPA
EGF	AMPKa_pT172	2.1525	RPPA
EGF	Caveolin-1	2.0305	RPPA
EGF	Rb_pS807_S811	2.0195	RPPA
EGF	ACC_pS79	2.008	RPPA
EGF	CDK1	1.9295	RPPA
EGF	PAR	1.921	RPPA
EGF	S6_pS240_S244	1.844	RPPA
EGF	Axl	1.7975	RPPA
EGF	Merlin	1.762	RPPA
EGF	RBM15	1.72	RPPA
EGF	Stat3	1.7	RPPA
EGF	MCT4	1.689	RPPA
EGF	SLC1A5	1.64	RPPA
EGF	Src_pY527	1.616	RPPA
EGF	Akt	1.6145	RPPA
EGF	S6	1.607	RPPA
EGF	TRIM25	1.581	RPPA
EGF	eIF4G	1.511	RPPA
EGF	Cyclophilin-F	1.503	RPPA
EGF	Smad3	-1.615	RPPA
EGF	Src	-1.629	RPPA
EGF	NDRG1_pT346	-1.648	RPPA
EGF	D-a-Tubulin	-1.835	RPPA
EGF	MAPK_pT202_Y204	-1.8965	RPPA
EGF	Akt_pS473	-1.975	RPPA
EGF	CD171	-2.068	RPPA
EGF	EMA	-2.103	RPPA
EGF	ULK1_pS757	-2.158	RPPA
EGF	HER3	-2.2155	RPPA
EGF	p21	-2.309	RPPA
EGF	YAP	-2.373	RPPA
EGF	PAI-1	-2.433	RPPA
HGF	Myosin-IIa_pS1943	2.6285	RPPA
HGF	AMPKa_pT172	2.2605	RPPA
HGF	Caveolin-1	2.2	RPPA
HGF	Claudin-7	2.175	RPPA
HGF	ACC_pS79	2.1705	RPPA
HGF	Notch1	2.109	RPPA
HGF	PAR	2.014	RPPA
HGF	TFRC	1.994	RPPA
HGF	EGFR	1.993	RPPA
HGF	EMA	1.931	RPPA
HGF	LDHA	1.848	RPPA
HGF	Stat3	1.82	RPPA
HGF	Merlin	1.778	RPPA
HGF	Bim	1.758	RPPA
HGF	HSP27_pS82	1.75	RPPA
HGF	Pdcd4	1.722	RPPA
HGF	Akt	1.721	RPPA
HGF	TRIM25	1.6965	RPPA
HGF	b-Catenin	1.688	RPPA
HGF	Stat5a	1.675	RPPA
HGF	Src_pY527	1.632	RPPA
HGF	p70-S6K1	1.615	RPPA
HGF	RBM15	1.608	RPPA
HGF	eEF2	1.584	RPPA
HGF	SLC1A5	1.583	RPPA
HGF	HER2	1.537	RPPA
HGF	PKC-b-II_pS660	-1.573	RPPA
HGF	Akt_pT308	-1.583	RPPA
HGF	p70-S6K_pT389	-1.588	RPPA
HGF	SHP-2_pY542	-1.667	RPPA
HGF	YB1_pS102	-1.667	RPPA
HGF	GSK-3a-b_pS21_S9	-1.696	RPPA
HGF	HER2_pY1248	-1.7745	RPPA
HGF	Cyclin-D3	-1.795	RPPA
HGF	Cyclin-B1	-1.853	RPPA
HGF	HER3	-1.86	RPPA
HGF	Hif-1-alpha	-1.892	RPPA
HGF	CDK1	-1.903	RPPA
HGF	Rb_pS807_S811	-1.917	RPPA
HGF	p90RSK_pT573	-1.923	RPPA
HGF	FAK_pY397	-1.948	RPPA
HGF	CD171	-1.952	RPPA
HGF	C-Raf_pS338	-2.012	RPPA
HGF	YAP	-2.092	RPPA
HGF	PAI-1	-2.136	RPPA
HGF	p21	-2.1735	RPPA
HGF	MAPK_pT202_Y204	-2.2425	RPPA
HGF	Akt_pS473	-2.303	RPPA
HGF	S6_pS240_S244	-2.417	RPPA
HGF	DUSP4	-2.5765	RPPA
HGF	S6_pS235_S236	-2.581	RPPA
IFNG	Myosin-IIa_pS1943	2.9045	RPPA
IFNG	Stat3	2.533	RPPA
IFNG	EMA	2.528	RPPA
IFNG	TRIM25	2.475	RPPA
IFNG	ACC_pS79	2.322	RPPA
IFNG	AMPKa_pT172	2.1835	RPPA
IFNG	SOD2	2.1175	RPPA
IFNG	Rb_pS807_S811	2.088	RPPA
IFNG	VEGFR-2	2.021	RPPA
IFNG	Stat5a	2.0085	RPPA
IFNG	Cyclin-B1	1.961	RPPA
IFNG	PAR	1.918	RPPA
IFNG	VHL-EPPK1	1.8855	RPPA
IFNG	Cyclophilin-F	1.832	RPPA
IFNG	MCT4	1.799	RPPA
IFNG	YAP_pS127	1.758	RPPA
IFNG	Akt	1.727	RPPA
IFNG	NF-kB-p65_pS536	1.625	RPPA
IFNG	YB1_pS102	1.618	RPPA
IFNG	RBM15	1.559	RPPA
IFNG	eIF4G	1.515	RPPA
IFNG	mTOR_pS2448	1.501	RPPA
IFNG	PLK1	0.1835	RPPA
IFNG	Mcl-1	-0.0085	RPPA
IFNG	S6_pS240_S244	-0.413	RPPA
IFNG	S6_pS235_S236	-0.447	RPPA
IFNG	p70-S6K_pT389	-1.529	RPPA
IFNG	C-Raf_pS338	-1.53	RPPA
IFNG	Akt_pT308	-1.534	RPPA
IFNG	Src	-1.543	RPPA
IFNG	D-a-Tubulin	-1.549	RPPA
IFNG	p90RSK_pT573	-1.563	RPPA
IFNG	GSK-3a-b_pS21_S9	-1.569	RPPA
IFNG	ENY2	-1.59	RPPA
IFNG	CDK1	-1.666	RPPA
IFNG	ULK1_pS757	-1.688	RPPA
IFNG	IGFBP2	-1.808	RPPA
IFNG	Hif-1-alpha	-1.847	RPPA
IFNG	Tyro3	-1.863	RPPA
IFNG	Akt_pS473	-1.8785	RPPA
IFNG	SHP-2_pY542	-1.886	RPPA
IFNG	HER2_pY1248	-2.037	RPPA
IFNG	HER3	-2.0905	RPPA
IFNG	c-Myc	-2.114	RPPA
IFNG	MAPK_pT202_Y204	-2.155	RPPA
IFNG	HER2	-2.157	RPPA
IFNG	EGFR	-2.158	RPPA
IFNG	NDRG1_pT346	-2.256	RPPA
IFNG	p21	-2.2565	RPPA
IFNG	Cyclin-D3	-2.295	RPPA
IFNG	YAP	-2.2975	RPPA
IFNG	Notch1	-2.359	RPPA
IFNG	FAK_pY397	-2.3675	RPPA
IFNG	PAI-1	-2.368	RPPA
IFNG	HES1	-2.464	RPPA
IFNG	DUSP4	-2.554	RPPA
IFNG	CD171	-2.576	RPPA
OSM	NDRG1_pT346	2.8385	RPPA
OSM	Myosin-IIa_pS1943	2.773	RPPA
OSM	EMA	2.4325	RPPA
OSM	PAR	2.2505	RPPA
OSM	SOD2	2.149	RPPA
OSM	TRIM25	2.1335	RPPA
OSM	AMPKa_pT172	2.1255	RPPA
OSM	Hif-1-alpha	2.122	RPPA
OSM	Bim	2.074	RPPA
OSM	ACC_pS79	1.9695	RPPA
OSM	MCT4	1.894	RPPA
OSM	Stat3	1.866	RPPA
OSM	Collagen-VI	1.832	RPPA
OSM	VHL-EPPK1	1.82	RPPA
OSM	LDHA	1.7795	RPPA
OSM	YAP_pS127	1.77	RPPA
OSM	Src_pY527	1.751	RPPA
OSM	VEGFR-2	1.7425	RPPA
OSM	EGFR	1.7305	RPPA
OSM	Akt	1.691	RPPA
OSM	b-Catenin	1.683	RPPA
OSM	TFRC	1.679	RPPA
OSM	RBM15	1.675	RPPA
OSM	Cyclophilin-F	1.67	RPPA
OSM	p70-S6K1	1.65	RPPA
OSM	S6	1.648	RPPA
OSM	Paxillin	1.592	RPPA
OSM	PKM2	1.581	RPPA
OSM	Merlin	1.519	RPPA
OSM	Mcl-1	1.507	RPPA
OSM	Cyclin-B1	0.023	RPPA
OSM	PLK1	-0.019	RPPA
OSM	Rb_pS807_S811	-0.244	RPPA
OSM	Gys	-1.505	RPPA
OSM	Smad3	-1.5225	RPPA
OSM	HER2_pY1248	-1.543	RPPA
OSM	D-a-Tubulin	-1.549	RPPA
OSM	PKC-b-II_pS660	-1.604	RPPA
OSM	Gys_pS641	-1.618	RPPA
OSM	IGFBP2	-1.627	RPPA
OSM	Wee1	-1.64	RPPA
OSM	YB1_pS102	-1.645	RPPA
OSM	Akt_pT308	-1.6955	RPPA
OSM	p70-S6K_pT389	-1.709	RPPA
OSM	C-Raf_pS338	-1.796	RPPA
OSM	GSK-3a-b_pS21_S9	-1.922	RPPA
OSM	FAK_pY397	-1.9845	RPPA
OSM	p90RSK_pT573	-1.989	RPPA
OSM	Cyclin-D3	-2.021	RPPA
OSM	HER3	-2.087	RPPA
OSM	CDK1	-2.103	RPPA
OSM	Axl	-2.1105	RPPA
OSM	p21	-2.208	RPPA
OSM	MAPK_pT202_Y204	-2.2205	RPPA
OSM	YAP	-2.2755	RPPA
OSM	DUSP4	-2.401	RPPA
OSM	CD171	-2.4815	RPPA
OSM	Akt_pS473	-2.549	RPPA
OSM	S6_pS240_S244	-2.802	RPPA
OSM	S6_pS235_S236	-3.298	RPPA
TGFB	Myosin-IIa_pS1943	3.1325	RPPA
TGFB	PAI-1	2.973	RPPA
TGFB	S6_pS235_S236	2.542	RPPA
TGFB	ACC_pS79	2.3125	RPPA
TGFB	AMPKa_pT172	2.2375	RPPA
TGFB	Merlin	2.237	RPPA
TGFB	VEGFR-2	2.213	RPPA
TGFB	PAR	2.14	RPPA
TGFB	S6_pS240_S244	1.987	RPPA
TGFB	Caveolin-1	1.981	RPPA
TGFB	VHL-EPPK1	1.9665	RPPA
TGFB	DUSP4	1.961	RPPA
TGFB	b-Catenin	1.919	RPPA
TGFB	Stat3	1.886	RPPA
TGFB	Src_pY527	1.885	RPPA
TGFB	HSP27_pS82	1.853	RPPA
TGFB	Collagen-VI	1.768	RPPA
TGFB	Akt	1.7635	RPPA
TGFB	CD171	1.7565	RPPA
TGFB	Paxillin	1.755	RPPA
TGFB	TRIM25	1.737	RPPA
TGFB	eEF2	1.725	RPPA
TGFB	NDRG1_pT346	1.656	RPPA
TGFB	Axl	1.64	RPPA
TGFB	LDHA	1.624	RPPA
TGFB	Cyclin-D3	1.619	RPPA
TGFB	mTOR_pS2448	1.606	RPPA
TGFB	Src	1.54	RPPA
TGFB	PKM2	1.519	RPPA
TGFB	FAK_pY397	1.508	RPPA
TGFB	Pdcd4	-1.528	RPPA
TGFB	Mcl-1	-1.538	RPPA
TGFB	CDK1	-1.576	RPPA
TGFB	Bim	-1.653	RPPA
TGFB	D-a-Tubulin	-1.665	RPPA
TGFB	Wee1	-1.677	RPPA
TGFB	ENY2	-1.679	RPPA
TGFB	Smad3	-1.709	RPPA
TGFB	Claudin-7	-1.745	RPPA
TGFB	YAP_pS127	-1.777	RPPA
TGFB	Akt_pS473	-1.802	RPPA
TGFB	IGFBP2	-1.858	RPPA
TGFB	HER3	-2.0545	RPPA
TGFB	c-Myc	-2.1075	RPPA
TGFB	p21	-2.1805	RPPA
TGFB	YAP	-2.27	RPPA
TGFB	EMA	-2.276	RPPA
TGFB	HES1	-2.3885	RPPA
BMP2	POSTN	2.983	RNAseq
BMP2	AQP9	2.949	RNAseq
BMP2	SPINK13	2.878	RNAseq
BMP2	SPINK6	2.852	RNAseq
BMP2	KNG1	2.772	RNAseq
BMP2	UCA1	2.712	RNAseq
BMP2	CDSN	2.7075	RNAseq
BMP2	FRMD3	2.6805	RNAseq
BMP2	SYNM	2.6345	RNAseq
BMP2	LCE3E	2.625	RNAseq
BMP2	MMP10	2.61	RNAseq
BMP2	KRT16P2	2.6045	RNAseq
BMP2	SLC7A8	2.603	RNAseq
BMP2	KRT16P1	2.591	RNAseq
BMP2	CGB5	2.572	RNAseq
BMP2	SFTA2	2.5695	RNAseq
BMP2	ZNF114	2.568	RNAseq
BMP2	KRT34	2.559	RNAseq
BMP2	ENKUR	2.54	RNAseq
BMP2	IGFL3	2.532	RNAseq
BMP2	VSIG8	2.5255	RNAseq
BMP2	INSYN2B	2.515	RNAseq
BMP2	OLAH	2.501	RNAseq
BMP2	SLC38A4	2.497	RNAseq
BMP2	CYBA	2.486	RNAseq
BMP2	CUX2	2.478	RNAseq
BMP2	SDR9C7	2.478	RNAseq
BMP2	GPR1	2.4645	RNAseq
BMP2	HOPX	2.452	RNAseq
BMP2	CGB8	2.446	RNAseq
BMP2	ZPLD1	2.443	RNAseq
BMP2	GRIP2	2.4415	RNAseq
BMP2	ATG9B	2.4365	RNAseq
BMP2	LNCOG	2.4275	RNAseq
BMP2	CD86	2.4185	RNAseq
BMP2	CRCT1	2.407	RNAseq
BMP2	MMP1	2.392	RNAseq
BMP2	RHCG	2.3915	RNAseq
BMP2	CERS3	2.383	RNAseq
BMP2	TGM5	2.382	RNAseq
BMP2	DAPL1	2.376	RNAseq
BMP2	SPRR2G	2.374	RNAseq
BMP2	FMN2	2.3735	RNAseq
BMP2	IGFBP3	2.372	RNAseq
BMP2	C10orf99	2.365	RNAseq
BMP2	ASPRV1	2.349	RNAseq
BMP2	HSD17B2	2.317	RNAseq
BMP2	LCE3D	2.3105	RNAseq
BMP2	ANKRD1	2.304	RNAseq
BMP2	KANK4	2.2865	RNAseq
BMP2	HEY1	2.2825	RNAseq
BMP2	HEPHL1	2.2735	RNAseq
BMP2	CCBE1	2.2485	RNAseq
BMP2	GABRA3	2.236	RNAseq
BMP2	RCAN2	2.2335	RNAseq
BMP2	MYOT	2.2285	RNAseq
BMP2	IL1RL1	2.222	RNAseq
BMP2	SMAD6	2.2205	RNAseq
BMP2	SAMD11	2.2105	RNAseq
BMP2	DLX3	2.208	RNAseq
BMP2	THAP12P3	2.2065	RNAseq
BMP2	FILIP1L	2.206	RNAseq
BMP2	CES1P2	2.196	RNAseq
BMP2	GALNT15	2.1955	RNAseq
BMP2	SLC10A6	2.195	RNAseq
BMP2	KRT6C	2.19	RNAseq
BMP2	AMTN	2.1885	RNAseq
BMP2	PRRX2	2.185	RNAseq
BMP2	SLC2A5	2.179	RNAseq
BMP2	PLA2G4D	2.162	RNAseq
BMP2	KCNJ12	2.161	RNAseq
BMP2	CYP4F11	2.1425	RNAseq
BMP2	FOLR3	2.1425	RNAseq
BMP2	HS6ST3	2.142	RNAseq
BMP2	KRT75	2.141	RNAseq
BMP2	ENTPD3	2.1405	RNAseq
BMP2	TPM1	2.139	RNAseq
BMP2	MYBPC1	2.124	RNAseq
BMP2	MMP3	2.121	RNAseq
BMP2	KRT78	2.1065	RNAseq
BMP2	DLX4	2.0995	RNAseq
BMP2	FAM110C	2.093	RNAseq
BMP2	PF4	2.0925	RNAseq
BMP2	DKK1	2.087	RNAseq
BMP2	PLAC8	2.0775	RNAseq
BMP2	C15orf65	2.077	RNAseq
BMP2	LINC02593	2.077	RNAseq
BMP2	DSG4	2.0765	RNAseq
BMP2	PGBD5	2.072	RNAseq
BMP2	HCG22	2.068	RNAseq
BMP2	ATOH8	2.0665	RNAseq
BMP2	PRUNE2	2.065	RNAseq
BMP2	INSC	2.064	RNAseq
BMP2	DOCK2	2.057	RNAseq
BMP2	CXCL14	2.0555	RNAseq
BMP2	HS3ST2	2.052	RNAseq
BMP2	NOG	2.0485	RNAseq
BMP2	GCNT4	2.0455	RNAseq
BMP2	MGAM	2.04	RNAseq
BMP2	PLPP4	2.0345	RNAseq
BMP2	PTPRZ1	2.0335	RNAseq
BMP2	IVL	2.0325	RNAseq
BMP2	CXCL1	2.028	RNAseq
BMP2	LNCAROD	2.028	RNAseq
BMP2	TRPV3	2.0205	RNAseq
BMP2	SAMSN1	2.0105	RNAseq
BMP2	SERPINE1	2.009	RNAseq
BMP2	LINC01698	2.0075	RNAseq
BMP2	HOXC13	2.006	RNAseq
BMP2	KRT1	2.006	RNAseq
BMP2	NFKBIZ	2.003	RNAseq
BMP2	CXCL3	1.996	RNAseq
BMP2	SULT1E1	1.995	RNAseq
BMP2	GSDMC	1.993	RNAseq
BMP2	MUC15	1.989	RNAseq
BMP2	PLD5	1.9735	RNAseq
BMP2	DSG1	1.965	RNAseq
BMP2	MYL9	1.965	RNAseq
BMP2	NWD2	1.958	RNAseq
BMP2	ALDH1A2	1.952	RNAseq
BMP2	SCN8A	1.951	RNAseq
BMP2	LZTS3	1.95	RNAseq
BMP2	FAM151A	1.943	RNAseq
BMP2	ACOT11	1.94	RNAseq
BMP2	FN1	1.9385	RNAseq
BMP2	GRIK2	1.9315	RNAseq
BMP2	RP1	1.927	RNAseq
BMP2	C12orf54	1.926	RNAseq
BMP2	SERPING1	1.924	RNAseq
BMP2	IGHV3-74	1.92	RNAseq
BMP2	PNLIPRP3	1.919	RNAseq
BMP2	GDA	1.9145	RNAseq
BMP2	ANKRD35	1.912	RNAseq
BMP2	SMAD7	1.911	RNAseq
BMP2	GLIS1	1.909	RNAseq
BMP2	EFR3B	1.9085	RNAseq
BMP2	CES1	1.906	RNAseq
BMP2	KPRP	1.898	RNAseq
BMP2	BDKRB1	1.896	RNAseq
BMP2	GYS2	1.888	RNAseq
BMP2	TFPI2	1.886	RNAseq
BMP2	TRIML2	1.884	RNAseq
BMP2	FLRT2	1.884	RNAseq
BMP2	ZNF704	1.878	RNAseq
BMP2	IFFO2	1.875	RNAseq
BMP2	RAPGEF3	1.8715	RNAseq
BMP2	CRYBA2	1.871	RNAseq
BMP2	SMAD9	1.87	RNAseq
BMP2	LOX	1.8695	RNAseq
BMP2	MALLP1	1.868	RNAseq
BMP2	DUSP23	1.865	RNAseq
BMP2	PDE9A	1.8595	RNAseq
BMP2	PPARD	1.8545	RNAseq
BMP2	S100P	1.854	RNAseq
BMP2	PSG4	1.849	RNAseq
BMP2	NAV1	1.84	RNAseq
BMP2	NEXN	1.833	RNAseq
BMP2	C3	1.832	RNAseq
BMP2	IL21R	1.832	RNAseq
BMP2	CD22	1.8305	RNAseq
BMP2	YIPF5	1.8265	RNAseq
BMP2	LINC01133	1.8215	RNAseq
BMP2	HPGD	1.8165	RNAseq
BMP2	S1PR1	1.8165	RNAseq
BMP2	IGSF9B	1.814	RNAseq
BMP2	CTSC	1.812	RNAseq
BMP2	PGLYRP3	1.807	RNAseq
BMP2	MN1	1.802	RNAseq
BMP2	CCPG1	1.8015	RNAseq
BMP2	GCNT1	1.7925	RNAseq
BMP2	RGS2	1.7925	RNAseq
BMP2	CLCA3P	1.791	RNAseq
BMP2	LINC00862	1.79	RNAseq
BMP2	DST	1.789	RNAseq
BMP2	IL13RA2	1.786	RNAseq
BMP2	C4orf19	1.7855	RNAseq
BMP2	GADD45B	1.7755	RNAseq
BMP2	NAP1L2	1.774	RNAseq
BMP2	CCN1	1.7705	RNAseq
BMP2	MALL	1.7695	RNAseq
BMP2	TREM1	1.7695	RNAseq
BMP2	MAP3K4-AS1	1.765	RNAseq
BMP2	AFF2	1.764	RNAseq
BMP2	ADRB2	1.7635	RNAseq
BMP2	MITF	1.763	RNAseq
BMP2	MIR205HG	1.753	RNAseq
BMP2	LPXN	1.7515	RNAseq
BMP2	LINC02298	1.75	RNAseq
BMP2	PLAC1	1.75	RNAseq
BMP2	GPR68	1.7475	RNAseq
BMP2	LAMC2	1.746	RNAseq
BMP2	ADAMTS6	1.745	RNAseq
BMP2	ATP8A2	1.743	RNAseq
BMP2	SPSB1	1.743	RNAseq
BMP2	FAM83A-AS1	1.739	RNAseq
BMP2	RASSF6	1.739	RNAseq
BMP2	GK	1.736	RNAseq
BMP2	MB21D2	1.735	RNAseq
BMP2	TENT5B	1.729	RNAseq
BMP2	GJB2	1.726	RNAseq
BMP2	CXCL2	1.723	RNAseq
BMP2	HLA-DPA1	1.721	RNAseq
BMP2	TAGLN	1.721	RNAseq
BMP2	FAM83A	1.72	RNAseq
BMP2	EML1	1.7155	RNAseq
BMP2	DLX2	1.7145	RNAseq
BMP2	ARL4A	1.71	RNAseq
BMP2	ELFN2	1.71	RNAseq
BMP2	MFGE8	1.709	RNAseq
BMP2	SPX	1.709	RNAseq
BMP2	DUSP2	1.7065	RNAseq
BMP2	GPR137C	1.705	RNAseq
BMP2	COL17A1	1.7025	RNAseq
BMP2	CCDC74B	1.6995	RNAseq
BMP2	HS3ST3A1	1.694	RNAseq
BMP2	KCNB1	1.6935	RNAseq
BMP2	RBP4	1.6925	RNAseq
BMP2	IGFBP7	1.69	RNAseq
BMP2	TMEM30BP1	1.69	RNAseq
BMP2	PRKAG2	1.688	RNAseq
BMP2	SOCS1	1.688	RNAseq
BMP2	TTLL11-IT1	1.6875	RNAseq
BMP2	CSRNP1	1.683	RNAseq
BMP2	PTPN22	1.683	RNAseq
BMP2	RAB32	1.682	RNAseq
BMP2	MIR503HG	1.681	RNAseq
BMP2	ROS1	1.68	RNAseq
BMP2	BAMBI	1.677	RNAseq
BMP2	RIMS3	1.674	RNAseq
BMP2	ALOX12B	1.671	RNAseq
BMP2	AKR1C1	1.67	RNAseq
BMP2	PCDH9	1.667	RNAseq
BMP2	HIP1	1.663	RNAseq
BMP2	SIPA1L2	1.661	RNAseq
BMP2	STAT5A	1.66	RNAseq
BMP2	ABCG1	1.658	RNAseq
BMP2	SLAMF9	1.657	RNAseq
BMP2	RPGR	1.651	RNAseq
BMP2	LTBP1	1.6495	RNAseq
BMP2	LINC01094	1.645	RNAseq
BMP2	RUSC2	1.6445	RNAseq
BMP2	UAP1	1.643	RNAseq
BMP2	TCEAL3	1.641	RNAseq
BMP2	ROBO2	1.638	RNAseq
BMP2	PRDM1	1.633	RNAseq
BMP2	SYTL3	1.632	RNAseq
BMP2	EAF2	1.63	RNAseq
BMP2	GLIPR1	1.629	RNAseq
BMP2	TUBA1A	1.628	RNAseq
BMP2	IL11	1.624	RNAseq
BMP2	HAS2	1.623	RNAseq
BMP2	EPAS1	1.619	RNAseq
BMP2	IL18	1.617	RNAseq
BMP2	PLXNA2	1.616	RNAseq
BMP2	IL13RA1	1.609	RNAseq
BMP2	RNF152	1.595	RNAseq
BMP2	GASAL1	1.5945	RNAseq
BMP2	SLC46A3	1.593	RNAseq
BMP2	SPHK1	1.59	RNAseq
BMP2	KIAA0513	1.589	RNAseq
BMP2	DUSP5	1.588	RNAseq
BMP2	CCDC85A	1.587	RNAseq
BMP2	FARP1	1.5845	RNAseq
BMP2	TPM4	1.584	RNAseq
BMP2	TRMT6	1.583	RNAseq
BMP2	ZFHX3	1.583	RNAseq
BMP2	ABCA6	1.581	RNAseq
BMP2	PITPNM3	1.581	RNAseq
BMP2	LBH	1.58	RNAseq
BMP2	MAP3K5	1.5795	RNAseq
BMP2	MYO10	1.577	RNAseq
BMP2	PTGER4	1.571	RNAseq
BMP2	AOX1	1.5645	RNAseq
BMP2	SERPINB5	1.564	RNAseq
BMP2	SETBP1-DT	1.563	RNAseq
BMP2	COL4A1	1.562	RNAseq
BMP2	TMEM176B	1.561	RNAseq
BMP2	HOXC13-AS	1.56	RNAseq
BMP2	METTL9	1.56	RNAseq
BMP2	SGK1	1.559	RNAseq
BMP2	CCDC80	1.556	RNAseq
BMP2	AMOTL2	1.554	RNAseq
BMP2	CDA	1.552	RNAseq
BMP2	TSPAN13	1.5505	RNAseq
BMP2	GLTP	1.548	RNAseq
BMP2	UGP2	1.544	RNAseq
BMP2	ITGA5	1.538	RNAseq
BMP2	KIF13A	1.537	RNAseq
BMP2	MBOAT2	1.535	RNAseq
BMP2	MYO1B	1.5345	RNAseq
BMP2	FZD8	1.534	RNAseq
BMP2	RASGEF1B	1.5275	RNAseq
BMP2	TMEM255B	1.525	RNAseq
BMP2	ZNF532	1.5245	RNAseq
BMP2	CCNG2	1.524	RNAseq
BMP2	SMIM3	1.523	RNAseq
BMP2	MGLL	1.5205	RNAseq
BMP2	CSPG4P11	1.52	RNAseq
BMP2	TNFAIP3	1.516	RNAseq
BMP2	HSPA2	1.515	RNAseq
BMP2	TGFBI	1.515	RNAseq
BMP2	JUNB	1.514	RNAseq
BMP2	LIN7B	1.51	RNAseq
BMP2	ADA	1.509	RNAseq
BMP2	TSC22D2	1.509	RNAseq
BMP2	RNASE7	1.508	RNAseq
BMP2	GBP1	1.507	RNAseq
BMP2	LAMA3	1.506	RNAseq
BMP2	ADGRG2	1.505	RNAseq
BMP2	BIRC2	1.503	RNAseq
BMP2	C1QTNF6	-1.501	RNAseq
BMP2	TRAF1	-1.502	RNAseq
BMP2	UBE2L6	-1.503	RNAseq
BMP2	PGF	-1.504	RNAseq
BMP2	HBEGF	-1.505	RNAseq
BMP2	PSMB8-AS1	-1.505	RNAseq
BMP2	VWA1	-1.505	RNAseq
BMP2	ZSWIM4	-1.505	RNAseq
BMP2	ADORA1	-1.506	RNAseq
BMP2	JPH2	-1.506	RNAseq
BMP2	FAM201A	-1.507	RNAseq
BMP2	EIF4EBP3	-1.509	RNAseq
BMP2	SLC22A18	-1.51	RNAseq
BMP2	ABCA3	-1.511	RNAseq
BMP2	KIAA1324	-1.516	RNAseq
BMP2	REPS2	-1.516	RNAseq
BMP2	TRIM22	-1.519	RNAseq
BMP2	MMP15	-1.52	RNAseq
BMP2	HSH2D	-1.521	RNAseq
BMP2	VIM	-1.521	RNAseq
BMP2	SPOCK1	-1.522	RNAseq
BMP2	FOS	-1.523	RNAseq
BMP2	DISP2	-1.525	RNAseq
BMP2	LHX1	-1.525	RNAseq
BMP2	FGFR2	-1.527	RNAseq
BMP2	UCN2	-1.527	RNAseq
BMP2	HCP5	-1.527	RNAseq
BMP2	OPRL1	-1.529	RNAseq
BMP2	INPP5D	-1.53	RNAseq
BMP2	CHDH	-1.532	RNAseq
BMP2	ICAM5	-1.535	RNAseq
BMP2	TM7SF2	-1.535	RNAseq
BMP2	RAET1G	-1.5375	RNAseq
BMP2	MYO15B	-1.54	RNAseq
BMP2	WIPF1	-1.54	RNAseq
BMP2	TP53AIP1	-1.541	RNAseq
BMP2	FLT3LG	-1.544	RNAseq
BMP2	LRFN1	-1.544	RNAseq
BMP2	ACER2	-1.546	RNAseq
BMP2	PCSK1	-1.5465	RNAseq
BMP2	IFITM3	-1.548	RNAseq
BMP2	NQO1	-1.549	RNAseq
BMP2	VAT1L	-1.549	RNAseq
BMP2	PIR	-1.551	RNAseq
BMP2	ZCCHC24	-1.553	RNAseq
BMP2	RAB7B	-1.555	RNAseq
BMP2	CMAHP	-1.556	RNAseq
BMP2	ABHD17C	-1.56	RNAseq
BMP2	PTPRB	-1.561	RNAseq
BMP2	F2R	-1.562	RNAseq
BMP2	L1CAM	-1.563	RNAseq
BMP2	WNT9A	-1.564	RNAseq
BMP2	SMKR1	-1.565	RNAseq
BMP2	TP53	-1.567	RNAseq
BMP2	SULF2	-1.569	RNAseq
BMP2	BCL11B	-1.571	RNAseq
BMP2	NR1H3	-1.571	RNAseq
BMP2	RGS11	-1.573	RNAseq
BMP2	ATP6V0E2-AS1	-1.576	RNAseq
BMP2	COL5A3	-1.576	RNAseq
BMP2	ZMYND15	-1.576	RNAseq
BMP2	PAK3	-1.577	RNAseq
BMP2	BAHCC1	-1.578	RNAseq
BMP2	MACROD1	-1.578	RNAseq
BMP2	ADORA2B	-1.5785	RNAseq
BMP2	TRPV4	-1.579	RNAseq
BMP2	LAMA2	-1.58	RNAseq
BMP2	REEP2	-1.581	RNAseq
BMP2	SLC2A12	-1.585	RNAseq
BMP2	TCEA2	-1.585	RNAseq
BMP2	DOCK10	-1.588	RNAseq
BMP2	ANXA10	-1.589	RNAseq
BMP2	AFAP1L2	-1.59	RNAseq
BMP2	PRR15	-1.59	RNAseq
BMP2	POGLUT3	-1.592	RNAseq
BMP2	LPAL2	-1.595	RNAseq
BMP2	MAP3K14	-1.5955	RNAseq
BMP2	LRRC66	-1.596	RNAseq
BMP2	RBM47	-1.601	RNAseq
BMP2	CA2	-1.602	RNAseq
BMP2	LINC00887	-1.6035	RNAseq
BMP2	IRX3	-1.604	RNAseq
BMP2	SMOC1	-1.605	RNAseq
BMP2	RNF224	-1.607	RNAseq
BMP2	LAMP3	-1.608	RNAseq
BMP2	PRR5L	-1.608	RNAseq
BMP2	NAT8L	-1.6085	RNAseq
BMP2	PRICKLE1	-1.6095	RNAseq
BMP2	TSC22D1	-1.61	RNAseq
BMP2	OSR1	-1.611	RNAseq
BMP2	PIK3C2B	-1.612	RNAseq
BMP2	GPC4	-1.613	RNAseq
BMP2	ENO2	-1.616	RNAseq
BMP2	KCTD4	-1.617	RNAseq
BMP2	ANKS1B	-1.622	RNAseq
BMP2	ASS1	-1.6235	RNAseq
BMP2	NDRG2	-1.624	RNAseq
BMP2	PMP22	-1.625	RNAseq
BMP2	PER2	-1.626	RNAseq
BMP2	BBC3	-1.627	RNAseq
BMP2	IL27RA	-1.63	RNAseq
BMP2	SLC25A23	-1.63	RNAseq
BMP2	GAMT	-1.6305	RNAseq
BMP2	GSTM4	-1.633	RNAseq
BMP2	FBN1	-1.635	RNAseq
BMP2	SYNE4	-1.635	RNAseq
BMP2	FAM107B	-1.636	RNAseq
BMP2	RGS3	-1.6365	RNAseq
BMP2	S100A4	-1.637	RNAseq
BMP2	TPD52L1	-1.637	RNAseq
BMP2	KLRC3	-1.638	RNAseq
BMP2	GPR37	-1.639	RNAseq
BMP2	KLK1	-1.6405	RNAseq
BMP2	FRMPD2	-1.643	RNAseq
BMP2	TLCD4	-1.643	RNAseq
BMP2	AIF1L	-1.644	RNAseq
BMP2	DLSTP1	-1.646	RNAseq
BMP2	ZBTB12	-1.646	RNAseq
BMP2	PHGDH	-1.6475	RNAseq
BMP2	PLPP2	-1.648	RNAseq
BMP2	THNSL1	-1.648	RNAseq
BMP2	HOXA5	-1.651	RNAseq
BMP2	COCH	-1.652	RNAseq
BMP2	HAGHL	-1.652	RNAseq
BMP2	CDNF	-1.654	RNAseq
BMP2	ARL14	-1.655	RNAseq
BMP2	DEPTOR	-1.655	RNAseq
BMP2	ILDR2	-1.656	RNAseq
BMP2	CCT7P1	-1.656	RNAseq
BMP2	IL23A	-1.661	RNAseq
BMP2	MMRN2	-1.661	RNAseq
BMP2	PCAT1	-1.661	RNAseq
BMP2	CA11	-1.662	RNAseq
BMP2	AKR1C3	-1.664	RNAseq
BMP2	GOLT1A	-1.6665	RNAseq
BMP2	CLMN	-1.6675	RNAseq
BMP2	NRARP	-1.671	RNAseq
BMP2	CPSF1P1	-1.672	RNAseq
BMP2	PTK6	-1.672	RNAseq
BMP2	LINC01730	-1.673	RNAseq
BMP2	SELENBP1	-1.673	RNAseq
BMP2	LTBP3	-1.675	RNAseq
BMP2	KLRC2	-1.677	RNAseq
BMP2	ADAM19	-1.678	RNAseq
BMP2	VASH1	-1.678	RNAseq
BMP2	TNFRSF14	-1.679	RNAseq
BMP2	SLC22A23	-1.6795	RNAseq
BMP2	CRACR2B	-1.6805	RNAseq
BMP2	GLS2	-1.6825	RNAseq
BMP2	CAVIN2-AS1	-1.683	RNAseq
BMP2	CEL	-1.683	RNAseq
BMP2	SYNC	-1.683	RNAseq
BMP2	ZNF385B	-1.6855	RNAseq
BMP2	CRABP2	-1.688	RNAseq
BMP2	CXXC5	-1.6885	RNAseq
BMP2	ACSF2	-1.69	RNAseq
BMP2	DBP	-1.691	RNAseq
BMP2	BLNK	-1.694	RNAseq
BMP2	USP3-AS1	-1.696	RNAseq
BMP2	GGT4P	-1.698	RNAseq
BMP2	GBP6	-1.701	RNAseq
BMP2	BCAM	-1.702	RNAseq
BMP2	ASIC1	-1.704	RNAseq
BMP2	LOXL2	-1.704	RNAseq
BMP2	MCF2L2	-1.704	RNAseq
BMP2	BCAN	-1.71	RNAseq
BMP2	TSPAN5	-1.71	RNAseq
BMP2	SHISA2	-1.711	RNAseq
BMP2	ADIRF-AS1	-1.714	RNAseq
BMP2	SERPINA5	-1.714	RNAseq
BMP2	FAM222A-AS1	-1.716	RNAseq
BMP2	RAB26	-1.716	RNAseq
BMP2	SH3D21	-1.718	RNAseq
BMP2	STMN3	-1.719	RNAseq
BMP2	FTH1P10	-1.72	RNAseq
BMP2	P4HTM	-1.72	RNAseq
BMP2	SLC34A3	-1.721	RNAseq
BMP2	NXPH4	-1.722	RNAseq
BMP2	MROH6	-1.723	RNAseq
BMP2	GPR143	-1.723	RNAseq
BMP2	FZD10	-1.725	RNAseq
BMP2	MAPK15	-1.727	RNAseq
BMP2	RAMP1	-1.7275	RNAseq
BMP2	CHAC1	-1.729	RNAseq
BMP2	HOXA4	-1.729	RNAseq
BMP2	RHPN1	-1.7315	RNAseq
BMP2	CYP27B1	-1.733	RNAseq
BMP2	EDARADD	-1.733	RNAseq
BMP2	RHOV	-1.736	RNAseq
BMP2	SLC6A9	-1.736	RNAseq
BMP2	TEF	-1.7365	RNAseq
BMP2	NFE2	-1.738	RNAseq
BMP2	ZNF467	-1.738	RNAseq
BMP2	SERTAD4-AS1	-1.741	RNAseq
BMP2	SPART-AS1	-1.742	RNAseq
BMP2	MIPEPP3	-1.743	RNAseq
BMP2	SNCG	-1.744	RNAseq
BMP2	MNX1-AS1	-1.746	RNAseq
BMP2	ATP6V1C2	-1.7465	RNAseq
BMP2	MAP2K6	-1.748	RNAseq
BMP2	SLC9A3	-1.749	RNAseq
BMP2	ALDH1A3	-1.75	RNAseq
BMP2	SERPINA1	-1.752	RNAseq
BMP2	LTBP2	-1.753	RNAseq
BMP2	KCNK5	-1.755	RNAseq
BMP2	MMP2	-1.7555	RNAseq
BMP2	CCT6B	-1.756	RNAseq
BMP2	FLI1	-1.757	RNAseq
BMP2	LINC01843	-1.757	RNAseq
BMP2	EOMES	-1.758	RNAseq
BMP2	NALT1	-1.759	RNAseq
BMP2	TLR5	-1.761	RNAseq
BMP2	SNTB1	-1.763	RNAseq
BMP2	TMEM121	-1.763	RNAseq
BMP2	AFAP1L1	-1.764	RNAseq
BMP2	KLHDC7A	-1.764	RNAseq
BMP2	BARX2	-1.766	RNAseq
BMP2	NFATC2	-1.767	RNAseq
BMP2	ATP8B2	-1.77	RNAseq
BMP2	PPP1R32	-1.77	RNAseq
BMP2	SLC9A3-AS1	-1.771	RNAseq
BMP2	ACTL8	-1.774	RNAseq
BMP2	STC2	-1.7775	RNAseq
BMP2	LINC00313	-1.778	RNAseq
BMP2	PSMB9	-1.7785	RNAseq
BMP2	WDR63	-1.779	RNAseq
BMP2	ACOX2	-1.7805	RNAseq
BMP2	PARD3B	-1.7855	RNAseq
BMP2	RBPMS2	-1.786	RNAseq
BMP2	AMIGO1	-1.787	RNAseq
BMP2	TCN2	-1.787	RNAseq
BMP2	VANGL2	-1.7875	RNAseq
BMP2	CBS	-1.791	RNAseq
BMP2	MILR1	-1.791	RNAseq
BMP2	DUSP9	-1.7925	RNAseq
BMP2	ARRB1	-1.7965	RNAseq
BMP2	TMEM229B	-1.798	RNAseq
BMP2	MYH15	-1.799	RNAseq
BMP2	PTP4A3	-1.799	RNAseq
BMP2	SMIM25	-1.801	RNAseq
BMP2	KSR1	-1.801	RNAseq
BMP2	NT5M	-1.8035	RNAseq
BMP2	SEPTIN3	-1.804	RNAseq
BMP2	LRG1	-1.805	RNAseq
BMP2	FMNL1	-1.81	RNAseq
BMP2	TJP3	-1.811	RNAseq
BMP2	BMP6	-1.813	RNAseq
BMP2	SLC12A7	-1.8135	RNAseq
BMP2	LRP4	-1.814	RNAseq
BMP2	CD70	-1.816	RNAseq
BMP2	GAS6-AS1	-1.819	RNAseq
BMP2	SERPINF2	-1.82	RNAseq
BMP2	CAMK4	-1.8205	RNAseq
BMP2	TNFSF15	-1.821	RNAseq
BMP2	FTL	-1.8245	RNAseq
BMP2	INHA	-1.825	RNAseq
BMP2	TGFB2	-1.832	RNAseq
BMP2	ZFYVE28	-1.833	RNAseq
BMP2	CBR3	-1.8335	RNAseq
BMP2	LUCAT1	-1.834	RNAseq
BMP2	IL24	-1.835	RNAseq
BMP2	SLC27A2	-1.836	RNAseq
BMP2	PLIN4	-1.837	RNAseq
BMP2	LTC4S	-1.838	RNAseq
BMP2	ADM2	-1.842	RNAseq
BMP2	C10orf55	-1.845	RNAseq
BMP2	H2BC19P	-1.845	RNAseq
BMP2	ASS1P1	-1.847	RNAseq
BMP2	CDK18	-1.8485	RNAseq
BMP2	SALL2	-1.849	RNAseq
BMP2	PLAU	-1.8515	RNAseq
BMP2	SPARC	-1.852	RNAseq
BMP2	ALDH5A1	-1.853	RNAseq
BMP2	PRRT4	-1.855	RNAseq
BMP2	LGALS9	-1.856	RNAseq
BMP2	FA2H	-1.859	RNAseq
BMP2	MDGA1	-1.86	RNAseq
BMP2	HES7	-1.861	RNAseq
BMP2	CHAD	-1.864	RNAseq
BMP2	ONECUT3	-1.8645	RNAseq
BMP2	CKB	-1.866	RNAseq
BMP2	ARHGAP25	-1.871	RNAseq
BMP2	ECM2	-1.8755	RNAseq
BMP2	NGEF	-1.878	RNAseq
BMP2	SLC43A1	-1.8815	RNAseq
BMP2	AQP1	-1.8825	RNAseq
BMP2	MAMDC2	-1.887	RNAseq
BMP2	AKR1C7P	-1.891	RNAseq
BMP2	CLU	-1.8915	RNAseq
BMP2	RDH16	-1.892	RNAseq
BMP2	SLC4A11	-1.8925	RNAseq
BMP2	GPSM3	-1.893	RNAseq
BMP2	FTH1	-1.897	RNAseq
BMP2	ASB9	-1.8985	RNAseq
BMP2	FGFBP3	-1.9	RNAseq
BMP2	SERTAD4	-1.9	RNAseq
BMP2	CD14	-1.9055	RNAseq
BMP2	AKR1C2	-1.906	RNAseq
BMP2	LINC01669	-1.906	RNAseq
BMP2	ADAM8	-1.906	RNAseq
BMP2	C5AR1	-1.907	RNAseq
BMP2	EPHB6	-1.9095	RNAseq
BMP2	SLC16A6	-1.911	RNAseq
BMP2	SEMA6A	-1.913	RNAseq
BMP2	CHRM3	-1.915	RNAseq
BMP2	HDHD5-AS1	-1.918	RNAseq
BMP2	SLCO2A1	-1.921	RNAseq
BMP2	ANGPTL4	-1.924	RNAseq
BMP2	RND2	-1.927	RNAseq
BMP2	HBA1	-1.929	RNAseq
BMP2	LINC02561	-1.932	RNAseq
BMP2	WNT7A	-1.932	RNAseq
BMP2	MMP17	-1.937	RNAseq
BMP2	TRIB2	-1.9375	RNAseq
BMP2	CXCR4	-1.938	RNAseq
BMP2	FHOD3	-1.939	RNAseq
BMP2	FYB1	-1.9395	RNAseq
BMP2	FAM167A	-1.9445	RNAseq
BMP2	EPCAM	-1.945	RNAseq
BMP2	PTGS1	-1.9455	RNAseq
BMP2	C2orf66	-1.949	RNAseq
BMP2	PRKAR2B	-1.949	RNAseq
BMP2	CCDC146	-1.952	RNAseq
BMP2	CCNJL	-1.9525	RNAseq
BMP2	TMEM232	-1.9545	RNAseq
BMP2	PPM1H	-1.958	RNAseq
BMP2	ARL4C	-1.961	RNAseq
BMP2	EEF1A2	-1.964	RNAseq
BMP2	SENCR	-1.9655	RNAseq
BMP2	FOSB	-1.9675	RNAseq
BMP2	KCNK2	-1.969	RNAseq
BMP2	LARGE2	-1.969	RNAseq
BMP2	SLC22A18AS	-1.9695	RNAseq
BMP2	GJC2	-1.971	RNAseq
BMP2	LINC01315	-1.979	RNAseq
BMP2	BEND6	-1.9795	RNAseq
BMP2	METTL7B	-1.981	RNAseq
BMP2	LRIG1	-1.9835	RNAseq
BMP2	FRY	-1.984	RNAseq
BMP2	FTH1P11	-1.986	RNAseq
BMP2	FTH1P15	-1.989	RNAseq
BMP2	DDC	-1.993	RNAseq
BMP2	GREB1	-1.996	RNAseq
BMP2	GPX2	-1.999	RNAseq
BMP2	GRAMD1B	-2.004	RNAseq
BMP2	PRR15L	-2.006	RNAseq
BMP2	GDF15	-2.006	RNAseq
BMP2	GULP1	-2.007	RNAseq
BMP2	MDK	-2.01	RNAseq
BMP2	NOXA1	-2.012	RNAseq
BMP2	TMSB15B-AS1	-2.012	RNAseq
BMP2	CEMIP	-2.0175	RNAseq
BMP2	MUC1	-2.0195	RNAseq
BMP2	DPH6-DT	-2.026	RNAseq
BMP2	ETNK2	-2.031	RNAseq
BMP2	RARRES1	-2.034	RNAseq
BMP2	CCN3	-2.037	RNAseq
BMP2	HBA2	-2.037	RNAseq
BMP2	FKBP9P1	-2.039	RNAseq
BMP2	TSPAN18	-2.0475	RNAseq
BMP2	CYP4F12	-2.049	RNAseq
BMP2	LCE1E	-2.051	RNAseq
BMP2	VILL	-2.0515	RNAseq
BMP2	ADGRB2	-2.053	RNAseq
BMP2	APOBR	-2.053	RNAseq
BMP2	PPFIA4	-2.057	RNAseq
BMP2	NHLH2	-2.059	RNAseq
BMP2	OGDHL	-2.069	RNAseq
BMP2	CELP	-2.072	RNAseq
BMP2	SCARA3	-2.0745	RNAseq
BMP2	LINC01704	-2.075	RNAseq
BMP2	PHACTR3	-2.0815	RNAseq
BMP2	ZDHHC11B	-2.086	RNAseq
BMP2	EPHB2	-2.087	RNAseq
BMP2	FAM131C	-2.089	RNAseq
BMP2	PAPPA2	-2.097	RNAseq
BMP2	CYP4X1	-2.1095	RNAseq
BMP2	LCE1B	-2.114	RNAseq
BMP2	LGALS7B	-2.119	RNAseq
BMP2	UNC5A	-2.122	RNAseq
BMP2	CDHR4	-2.123	RNAseq
BMP2	MFNG	-2.132	RNAseq
BMP2	DHDH	-2.137	RNAseq
BMP2	BEST2	-2.139	RNAseq
BMP2	LAPTM5	-2.145	RNAseq
BMP2	ALOX5AP	-2.1505	RNAseq
BMP2	IFITM1	-2.155	RNAseq
BMP2	LGALS7	-2.16	RNAseq
BMP2	ZMIZ1-AS1	-2.166	RNAseq
BMP2	FAM83E	-2.166	RNAseq
BMP2	FOXA2	-2.171	RNAseq
BMP2	FTH1P5	-2.174	RNAseq
BMP2	B3GNT3	-2.1765	RNAseq
BMP2	PTPRH	-2.189	RNAseq
BMP2	APOBEC3B	-2.195	RNAseq
BMP2	PECAM1	-2.1995	RNAseq
BMP2	GFPT2	-2.2	RNAseq
BMP2	RGMA	-2.211	RNAseq
BMP2	SSPO	-2.211	RNAseq
BMP2	SLC47A2	-2.223	RNAseq
BMP2	HNRNPA1P10	-2.228	RNAseq
BMP2	CYGB	-2.235	RNAseq
BMP2	INSYN2A	-2.238	RNAseq
BMP2	H19	-2.243	RNAseq
BMP2	FZD10-AS1	-2.256	RNAseq
BMP2	FTH1P16	-2.257	RNAseq
BMP2	SUSD2	-2.258	RNAseq
BMP2	C11orf86	-2.259	RNAseq
BMP2	DOC2A	-2.261	RNAseq
BMP2	ACSL5	-2.264	RNAseq
BMP2	SEMA6B	-2.265	RNAseq
BMP2	IGFBP2	-2.2695	RNAseq
BMP2	ADAM12	-2.2715	RNAseq
BMP2	CCNA1	-2.272	RNAseq
BMP2	STC1	-2.279	RNAseq
BMP2	DPEP1	-2.2845	RNAseq
BMP2	ENTPD2	-2.295	RNAseq
BMP2	ANO1	-2.298	RNAseq
BMP2	P2RY6	-2.303	RNAseq
BMP2	SCGB1A1	-2.307	RNAseq
BMP2	CYP1B1	-2.312	RNAseq
BMP2	WNT3A	-2.338	RNAseq
BMP2	MARCO	-2.34	RNAseq
BMP2	GAS2L2	-2.373	RNAseq
BMP2	SYN1	-2.376	RNAseq
BMP2	SYT12	-2.387	RNAseq
BMP2	NTSR1	-2.393	RNAseq
BMP2	ADARB2	-2.3955	RNAseq
BMP2	GGT5	-2.407	RNAseq
BMP2	LINC01940	-2.4125	RNAseq
BMP2	CYP1A1	-2.4585	RNAseq
BMP2	CXorf49	-2.4635	RNAseq
BMP2	CXorf49B	-2.4635	RNAseq
BMP2	NGFR	-2.518	RNAseq
BMP2	WNT5B	-2.523	RNAseq
BMP2	CAMK2B	-2.536	RNAseq
BMP2	MAOB	-2.582	RNAseq
BMP2	C10orf90	-2.5885	RNAseq
BMP2	APLN	-2.684	RNAseq
BMP2	CXCL17	-2.705	RNAseq
BMP2	ALDH3A1	-2.7105	RNAseq
BMP2	FGR	-2.717	RNAseq
BMP2	FXYD2	-2.895	RNAseq
EGF	NRXN3	2.598	RNAseq
EGF	DUX4	2.503	RNAseq
EGF	CNGB1	2.244	RNAseq
EGF	KCNK10	2.17	RNAseq
EGF	MIAT	2.053	RNAseq
EGF	IL21R	2.052	RNAseq
EGF	SDR9C7	2.044	RNAseq
EGF	RERG	1.994	RNAseq
EGF	SEMA6B	1.98	RNAseq
EGF	RBFOX3	1.977	RNAseq
EGF	SGO1-AS1	1.91	RNAseq
EGF	SCD	1.897	RNAseq
EGF	MUC19	1.852	RNAseq
EGF	CHAD	1.838	RNAseq
EGF	CAND2	1.835	RNAseq
EGF	RUSC1-AS1	1.816	RNAseq
EGF	MYLIP	1.795	RNAseq
EGF	SREBF1	1.789	RNAseq
EGF	INSIG1	1.782	RNAseq
EGF	ABCG1	1.77	RNAseq
EGF	DHRS13	1.745	RNAseq
EGF	FADS2	1.736	RNAseq
EGF	NGFR	1.729	RNAseq
EGF	NRG2	1.726	RNAseq
EGF	LINC02742	1.696	RNAseq
EGF	PDGFRL	1.687	RNAseq
EGF	SLC27A2	1.673	RNAseq
EGF	CAMK2B	1.666	RNAseq
EGF	LPIN1	1.659	RNAseq
EGF	GAS1	1.657	RNAseq
EGF	METTL7A	1.645	RNAseq
EGF	SPRY1	1.64	RNAseq
EGF	ITGA10	1.638	RNAseq
EGF	NRARP	1.636	RNAseq
EGF	SEPTIN4	1.633	RNAseq
EGF	MAP1LC3B2	1.625	RNAseq
EGF	GLS2	1.611	RNAseq
EGF	MTND4P12	1.601	RNAseq
EGF	SLC1A3	1.597	RNAseq
EGF	PRR15	1.591	RNAseq
EGF	LIPE	1.589	RNAseq
EGF	NNMT	1.58	RNAseq
EGF	PPT2-EGFL8	1.576	RNAseq
EGF	TPRG1	1.575	RNAseq
EGF	SOX6	1.574	RNAseq
EGF	HES7	1.573	RNAseq
EGF	LEAP2	1.56	RNAseq
EGF	RIPOR2	1.546	RNAseq
EGF	SAPCD2	1.538	RNAseq
EGF	PARD6A	1.531	RNAseq
EGF	CCDC81	1.52	RNAseq
EGF	BBC3	1.518	RNAseq
EGF	MVD	1.511	RNAseq
EGF	EGFL8	1.501	RNAseq
EGF	MMP10	-0.1145	RNAseq
EGF	AP5B1	-1.503	RNAseq
EGF	NBPF20	-1.503	RNAseq
EGF	MRGPRX3	-1.505	RNAseq
EGF	N4BP3	-1.505	RNAseq
EGF	C3orf67	-1.511	RNAseq
EGF	FAM83A	-1.511	RNAseq
EGF	FXYD3	-1.511	RNAseq
EGF	UNC5B	-1.511	RNAseq
EGF	MSLNL	-1.515	RNAseq
EGF	MMP2	-1.516	RNAseq
EGF	HOXC13-AS	-1.517	RNAseq
EGF	MYPN	-1.517	RNAseq
EGF	CERNA1	-1.518	RNAseq
EGF	KRT17	-1.518	RNAseq
EGF	ALDH3B1	-1.52	RNAseq
EGF	ADGRF4	-1.522	RNAseq
EGF	PTK6	-1.522	RNAseq
EGF	TNFRSF21	-1.522	RNAseq
EGF	CTSO	-1.523	RNAseq
EGF	ATP10B	-1.525	RNAseq
EGF	C1QTNF6	-1.525	RNAseq
EGF	GFI1B	-1.525	RNAseq
EGF	GPAM	-1.525	RNAseq
EGF	LINC02159	-1.525	RNAseq
EGF	SUSD2	-1.525	RNAseq
EGF	PTGS1	-1.528	RNAseq
EGF	RFTN1	-1.528	RNAseq
EGF	ALOX15B	-1.53	RNAseq
EGF	SNCG	-1.535	RNAseq
EGF	PIGZ	-1.537	RNAseq
EGF	C6orf52	-1.538	RNAseq
EGF	TGM5	-1.538	RNAseq
EGF	TCN2	-1.539	RNAseq
EGF	PRDM1	-1.54	RNAseq
EGF	ZSCAN31	-1.54	RNAseq
EGF	CREG2	-1.541	RNAseq
EGF	ST6GALNAC2	-1.542	RNAseq
EGF	LINC00963	-1.543	RNAseq
EGF	PEX11G	-1.543	RNAseq
EGF	CARD8-AS1	-1.544	RNAseq
EGF	REEP6	-1.544	RNAseq
EGF	CPE	-1.545	RNAseq
EGF	CAPN5	-1.547	RNAseq
EGF	LINC02657	-1.547	RNAseq
EGF	C10orf90	-1.549	RNAseq
EGF	FAM151A	-1.551	RNAseq
EGF	MYOSLID	-1.551	RNAseq
EGF	CES4A	-1.552	RNAseq
EGF	B3GALT4	-1.554	RNAseq
EGF	HRK	-1.556	RNAseq
EGF	ANTXR2	-1.557	RNAseq
EGF	FZD7	-1.557	RNAseq
EGF	HNRNPA1P33	-1.557	RNAseq
EGF	CST6	-1.558	RNAseq
EGF	MAFB	-1.559	RNAseq
EGF	PIK3CD	-1.559	RNAseq
EGF	LRRC56	-1.561	RNAseq
EGF	TRPV4	-1.563	RNAseq
EGF	IFITM1	-1.564	RNAseq
EGF	ADAM12	-1.565	RNAseq
EGF	CHST2	-1.568	RNAseq
EGF	ADRA1B	-1.57	RNAseq
EGF	CTSV	-1.57	RNAseq
EGF	ABTB2	-1.571	RNAseq
EGF	NOXA1	-1.571	RNAseq
EGF	CRIP2	-1.576	RNAseq
EGF	TRAPPC6A	-1.576	RNAseq
EGF	CA11	-1.578	RNAseq
EGF	CEACAM1	-1.579	RNAseq
EGF	NAV3	-1.579	RNAseq
EGF	ATP2B4	-1.58	RNAseq
EGF	CNTD2	-1.583	RNAseq
EGF	ADAMTS13	-1.584	RNAseq
EGF	HS6ST3	-1.585	RNAseq
EGF	OSBPL7	-1.585	RNAseq
EGF	H3C6	-1.586	RNAseq
EGF	CDHR2	-1.587	RNAseq
EGF	KLF4	-1.587	RNAseq
EGF	DGCR9	-1.589	RNAseq
EGF	PDZK1IP1	-1.589	RNAseq
EGF	TMC7	-1.589	RNAseq
EGF	COL6A2	-1.59	RNAseq
EGF	IL23A	-1.59	RNAseq
EGF	SMAD7	-1.59	RNAseq
EGF	FSBP	-1.591	RNAseq
EGF	SDC2	-1.592	RNAseq
EGF	CLCF1	-1.593	RNAseq
EGF	SH3TC1	-1.593	RNAseq
EGF	CKB	-1.594	RNAseq
EGF	LTC4S	-1.594	RNAseq
EGF	SLC9A3-AS1	-1.595	RNAseq
EGF	COL5A3	-1.599	RNAseq
EGF	FAM167A	-1.602	RNAseq
EGF	LINC00842	-1.607	RNAseq
EGF	TYMP	-1.607	RNAseq
EGF	ID2	-1.61	RNAseq
EGF	SOCS1	-1.61	RNAseq
EGF	GPAT3	-1.611	RNAseq
EGF	LRP1	-1.6125	RNAseq
EGF	PLAU	-1.616	RNAseq
EGF	SLC37A2	-1.618	RNAseq
EGF	FTH1	-1.619	RNAseq
EGF	SMIM25	-1.6195	RNAseq
EGF	C15orf48	-1.62	RNAseq
EGF	TM7SF2	-1.621	RNAseq
EGF	TTLL1	-1.621	RNAseq
EGF	DUSP9	-1.622	RNAseq
EGF	C5AR2	-1.6235	RNAseq
EGF	EGR3	-1.624	RNAseq
EGF	ARL4C	-1.625	RNAseq
EGF	CSRNP1	-1.626	RNAseq
EGF	FCMR	-1.627	RNAseq
EGF	LYPD3	-1.627	RNAseq
EGF	MLPH	-1.627	RNAseq
EGF	SHISA4	-1.629	RNAseq
EGF	RRAD	-1.631	RNAseq
EGF	LINC02561	-1.634	RNAseq
EGF	ANXA10	-1.636	RNAseq
EGF	MMP19	-1.638	RNAseq
EGF	PSCA	-1.638	RNAseq
EGF	HSD17B2	-1.639	RNAseq
EGF	CDA	-1.64	RNAseq
EGF	NOX5	-1.642	RNAseq
EGF	SMILR	-1.642	RNAseq
EGF	SDSL	-1.643	RNAseq
EGF	AKR1C3	-1.6435	RNAseq
EGF	AHNAK2	-1.644	RNAseq
EGF	LINC01669	-1.648	RNAseq
EGF	F3	-1.649	RNAseq
EGF	NMRAL2P	-1.649	RNAseq
EGF	SNX18P13	-1.649	RNAseq
EGF	FTH1P15	-1.651	RNAseq
EGF	CHST11	-1.652	RNAseq
EGF	TP53I11	-1.653	RNAseq
EGF	PDCD1LG2	-1.654	RNAseq
EGF	FAAHP1	-1.656	RNAseq
EGF	FMN2	-1.661	RNAseq
EGF	ADM2	-1.6625	RNAseq
EGF	LOXL2	-1.664	RNAseq
EGF	MXRA8	-1.6645	RNAseq
EGF	MALL	-1.666	RNAseq
EGF	PLPP4	-1.666	RNAseq
EGF	HHIPL2	-1.669	RNAseq
EGF	LINC02535	-1.672	RNAseq
EGF	PCDHGA10	-1.672	RNAseq
EGF	LINC01133	-1.673	RNAseq
EGF	CRYAB	-1.674	RNAseq
EGF	JUNB	-1.677	RNAseq
EGF	PAPLN	-1.678	RNAseq
EGF	AMIGO2	-1.679	RNAseq
EGF	SLITRK6	-1.679	RNAseq
EGF	DNAJB2	-1.682	RNAseq
EGF	LYRM9	-1.683	RNAseq
EGF	FRMD3	-1.685	RNAseq
EGF	LINC00887	-1.689	RNAseq
EGF	PAOX	-1.689	RNAseq
EGF	AKR1C1	-1.6895	RNAseq
EGF	SLAMF9	-1.69	RNAseq
EGF	FBN1	-1.691	RNAseq
EGF	MEIS3	-1.691	RNAseq
EGF	OSGIN1	-1.691	RNAseq
EGF	CYP1B1	-1.693	RNAseq
EGF	GBP6	-1.695	RNAseq
EGF	ITGA2	-1.698	RNAseq
EGF	RASGEF1B	-1.699	RNAseq
EGF	MCF2L2	-1.7	RNAseq
EGF	FTH1P23	-1.701	RNAseq
EGF	SLC47A2	-1.701	RNAseq
EGF	SELENBP1	-1.702	RNAseq
EGF	RNASE7	-1.704	RNAseq
EGF	LINC02057	-1.707	RNAseq
EGF	APOBEC3B	-1.708	RNAseq
EGF	CEMIP	-1.708	RNAseq
EGF	PSORS1C1	-1.711	RNAseq
EGF	MIR210HG	-1.7115	RNAseq
EGF	HSH2D	-1.712	RNAseq
EGF	S100P	-1.718	RNAseq
EGF	LFNG	-1.721	RNAseq
EGF	ADAMTS15	-1.722	RNAseq
EGF	FOXI1	-1.722	RNAseq
EGF	MMP28	-1.722	RNAseq
EGF	MAPK15	-1.723	RNAseq
EGF	SPHK1	-1.723	RNAseq
EGF	LDHD	-1.724	RNAseq
EGF	SLC7A8	-1.727	RNAseq
EGF	SUSD4	-1.727	RNAseq
EGF	SMAD6	-1.729	RNAseq
EGF	MTSS1	-1.732	RNAseq
EGF	PTP4A3	-1.735	RNAseq
EGF	NCF2	-1.736	RNAseq
EGF	SLC22A18	-1.738	RNAseq
EGF	AMTN	-1.74	RNAseq
EGF	GBP2	-1.742	RNAseq
EGF	KRT6B	-1.743	RNAseq
EGF	EPHB2	-1.744	RNAseq
EGF	GMPR	-1.745	RNAseq
EGF	PPFIA4	-1.745	RNAseq
EGF	TMEM176B	-1.748	RNAseq
EGF	SLC34A3	-1.749	RNAseq
EGF	ASS1	-1.75	RNAseq
EGF	PDK4	-1.757	RNAseq
EGF	LAMA3	-1.761	RNAseq
EGF	OVOL1-AS1	-1.761	RNAseq
EGF	MGP	-1.762	RNAseq
EGF	ITGB1-DT	-1.77	RNAseq
EGF	ZMIZ1-AS1	-1.77	RNAseq
EGF	HBEGF	-1.771	RNAseq
EGF	KCTD11	-1.772	RNAseq
EGF	CD68	-1.774	RNAseq
EGF	RORC	-1.778	RNAseq
EGF	RNF175	-1.779	RNAseq
EGF	ADSS1	-1.7865	RNAseq
EGF	LGALS9	-1.787	RNAseq
EGF	MAOB	-1.7885	RNAseq
EGF	MPO	-1.791	RNAseq
EGF	SNAI2	-1.791	RNAseq
EGF	JUN	-1.793	RNAseq
EGF	AGAP11	-1.799	RNAseq
EGF	L1CAM	-1.799	RNAseq
EGF	SLC2A12	-1.801	RNAseq
EGF	TP53AIP1	-1.801	RNAseq
EGF	A2M	-1.804	RNAseq
EGF	VSTM2L	-1.808	RNAseq
EGF	FAM43A	-1.8095	RNAseq
EGF	PCDHGC5	-1.811	RNAseq
EGF	ATF3	-1.812	RNAseq
EGF	MAP3K4-AS1	-1.813	RNAseq
EGF	SDCBP2	-1.815	RNAseq
EGF	LAMB3	-1.817	RNAseq
EGF	CSF1R	-1.818	RNAseq
EGF	LGALS7	-1.819	RNAseq
EGF	PCDHA1	-1.822	RNAseq
EGF	NDRG1	-1.825	RNAseq
EGF	STRA6	-1.829	RNAseq
EGF	FAM83E	-1.83	RNAseq
EGF	THEM5	-1.833	RNAseq
EGF	ALOXE3	-1.836	RNAseq
EGF	EVPLL	-1.836	RNAseq
EGF	SYNC	-1.8365	RNAseq
EGF	ALDH1A3	-1.837	RNAseq
EGF	MARCO	-1.8375	RNAseq
EGF	ETNK2	-1.838	RNAseq
EGF	ISLR	-1.838	RNAseq
EGF	WFDC21P	-1.838	RNAseq
EGF	LAPTM5	-1.839	RNAseq
EGF	UNC5B-AS1	-1.839	RNAseq
EGF	PLA2G4E	-1.842	RNAseq
EGF	CRYBA2	-1.843	RNAseq
EGF	OLFML3	-1.843	RNAseq
EGF	SKIL	-1.846	RNAseq
EGF	SPTBN5	-1.847	RNAseq
EGF	LINC02777	-1.848	RNAseq
EGF	MALLP1	-1.8485	RNAseq
EGF	KLK6	-1.85	RNAseq
EGF	DHDH	-1.852	RNAseq
EGF	RNF224	-1.859	RNAseq
EGF	TAS1R3	-1.86	RNAseq
EGF	EDAR	-1.867	RNAseq
EGF	FN1	-1.872	RNAseq
EGF	IGFL1	-1.873	RNAseq
EGF	LINC01940	-1.873	RNAseq
EGF	KCNMA1	-1.874	RNAseq
EGF	ACSBG1	-1.875	RNAseq
EGF	MANCR	-1.875	RNAseq
EGF	KIAA1549L	-1.88	RNAseq
EGF	STC1	-1.887	RNAseq
EGF	IFITM10	-1.891	RNAseq
EGF	ITGB7	-1.891	RNAseq
EGF	SEPTIN7-DT	-1.892	RNAseq
EGF	STAR	-1.895	RNAseq
EGF	GNAO1	-1.897	RNAseq
EGF	MROH3P	-1.898	RNAseq
EGF	KRT23	-1.899	RNAseq
EGF	MUC1	-1.899	RNAseq
EGF	NKILA	-1.901	RNAseq
EGF	FA2H	-1.903	RNAseq
EGF	SEMA6A	-1.909	RNAseq
EGF	ACE	-1.91	RNAseq
EGF	ADGRF1	-1.91	RNAseq
EGF	DAPL1	-1.912	RNAseq
EGF	B3GNT8	-1.924	RNAseq
EGF	ADAMTS14	-1.932	RNAseq
EGF	PANX2	-1.932	RNAseq
EGF	CDH16	-1.933	RNAseq
EGF	TGM1	-1.936	RNAseq
EGF	SPOCD1	-1.938	RNAseq
EGF	IL32	-1.94	RNAseq
EGF	CLIC3	-1.941	RNAseq
EGF	SHROOM4	-1.942	RNAseq
EGF	LAMC2	-1.943	RNAseq
EGF	GGT1	-1.946	RNAseq
EGF	CYP4F12	-1.948	RNAseq
EGF	PTHLH	-1.951	RNAseq
EGF	ATP6V1C2	-1.952	RNAseq
EGF	AKR1C2	-1.9525	RNAseq
EGF	LY6D	-1.953	RNAseq
EGF	IGFL2-AS1	-1.9535	RNAseq
EGF	TAGLN3	-1.954	RNAseq
EGF	UCN2	-1.957	RNAseq
EGF	ITIH4	-1.963	RNAseq
EGF	PAX8	-1.965	RNAseq
EGF	ADAM19	-1.967	RNAseq
EGF	NEDD9	-1.968	RNAseq
EGF	VASN	-1.968	RNAseq
EGF	MYOM3	-1.97	RNAseq
EGF	GGT4P	-1.9745	RNAseq
EGF	FOSB	-1.978	RNAseq
EGF	MN1	-1.98	RNAseq
EGF	AKAP12	-1.983	RNAseq
EGF	IGSF9B	-1.985	RNAseq
EGF	OVOL1	-1.994	RNAseq
EGF	UCA1	-1.999	RNAseq
EGF	ITGB6	-2.001	RNAseq
EGF	MAF	-2.003	RNAseq
EGF	EFR3B	-2.009	RNAseq
EGF	VLDLR	-2.012	RNAseq
EGF	TGM2	-2.023	RNAseq
EGF	TNXB	-2.024	RNAseq
EGF	EGLN3	-2.025	RNAseq
EGF	C11orf91	-2.029	RNAseq
EGF	MYH15	-2.03	RNAseq
EGF	OLR1	-2.031	RNAseq
EGF	MUC16	-2.032	RNAseq
EGF	PMEPA1	-2.036	RNAseq
EGF	SLC28A3	-2.037	RNAseq
EGF	ADAMTS6	-2.038	RNAseq
EGF	ARSI	-2.039	RNAseq
EGF	SERPINB2	-2.04	RNAseq
EGF	SEMA7A	-2.045	RNAseq
EGF	SSTR1	-2.049	RNAseq
EGF	IL11	-2.057	RNAseq
EGF	ANO1	-2.06	RNAseq
EGF	HAS2	-2.064	RNAseq
EGF	ANGPTL4	-2.065	RNAseq
EGF	INHBA	-2.067	RNAseq
EGF	SMPD5	-2.07	RNAseq
EGF	LINC02593	-2.0715	RNAseq
EGF	LUCAT1	-2.072	RNAseq
EGF	DOCK2	-2.077	RNAseq
EGF	LINC02731	-2.08	RNAseq
EGF	SULT2B1	-2.081	RNAseq
EGF	ENKUR	-2.083	RNAseq
EGF	MAB21L4	-2.085	RNAseq
EGF	TGFBI	-2.085	RNAseq
EGF	GABRA3	-2.086	RNAseq
EGF	SPRR2D	-2.089	RNAseq
EGF	WFDC3	-2.093	RNAseq
EGF	ANO4	-2.102	RNAseq
EGF	TJP3	-2.106	RNAseq
EGF	GRAP2	-2.109	RNAseq
EGF	C11orf86	-2.11	RNAseq
EGF	GAS2L2	-2.1115	RNAseq
EGF	GPX2	-2.1165	RNAseq
EGF	GPR68	-2.12	RNAseq
EGF	FGR	-2.126	RNAseq
EGF	COL6A3	-2.133	RNAseq
EGF	MFAP2	-2.133	RNAseq
EGF	WNT7B	-2.136	RNAseq
EGF	SAMD11	-2.1385	RNAseq
EGF	AHRR	-2.147	RNAseq
EGF	SYN1	-2.147	RNAseq
EGF	CCDC33	-2.148	RNAseq
EGF	ACE2	-2.152	RNAseq
EGF	IRX6	-2.152	RNAseq
EGF	HMOX1	-2.153	RNAseq
EGF	KPNA7	-2.154	RNAseq
EGF	LINC01629	-2.157	RNAseq
EGF	MYO7B	-2.162	RNAseq
EGF	DLX2	-2.166	RNAseq
EGF	GPR37L1	-2.168	RNAseq
EGF	CXorf49	-2.1695	RNAseq
EGF	CXorf49B	-2.1695	RNAseq
EGF	ALOX5AP	-2.176	RNAseq
EGF	TRPV3	-2.178	RNAseq
EGF	IL2RG	-2.182	RNAseq
EGF	CHRNA9	-2.183	RNAseq
EGF	HSD11B2	-2.187	RNAseq
EGF	RCAN2	-2.195	RNAseq
EGF	BMP6	-2.2	RNAseq
EGF	GRIP2	-2.2	RNAseq
EGF	LINC01605	-2.2	RNAseq
EGF	P2RY6	-2.206	RNAseq
EGF	STEAP4	-2.214	RNAseq
EGF	AQP3	-2.226	RNAseq
EGF	PAPPA2	-2.238	RNAseq
EGF	ALDH3A1	-2.251	RNAseq
EGF	GEM	-2.251	RNAseq
EGF	BEST2	-2.257	RNAseq
EGF	SHISAL1	-2.263	RNAseq
EGF	KCNJ15	-2.27	RNAseq
EGF	KLHL38	-2.276	RNAseq
EGF	LINC02551	-2.282	RNAseq
EGF	SPRR2A	-2.284	RNAseq
EGF	CCDC85A	-2.285	RNAseq
EGF	KCNQ1	-2.303	RNAseq
EGF	IL24	-2.313	RNAseq
EGF	WNT11	-2.314	RNAseq
EGF	LINC02029	-2.317	RNAseq
EGF	DPEP1	-2.325	RNAseq
EGF	IGFBP3	-2.326	RNAseq
EGF	WNT9A	-2.347	RNAseq
EGF	CALML5	-2.352	RNAseq
EGF	NFATC2	-2.384	RNAseq
EGF	LBH	-2.396	RNAseq
EGF	HMGCS2	-2.417	RNAseq
EGF	CYP1A1	-2.426	RNAseq
EGF	SERPINE1	-2.442	RNAseq
EGF	SCG5	-2.447	RNAseq
EGF	SFTPD	-2.46	RNAseq
EGF	CGB8	-2.478	RNAseq
EGF	ITGB3	-2.483	RNAseq
EGF	BMF	-2.484	RNAseq
EGF	NWD2	-2.593	RNAseq
EGF	MMP1	-2.603	RNAseq
EGF	KANK4	-2.634	RNAseq
EGF	SPON2	-2.717	RNAseq
EGF	MMP9	-2.832	RNAseq
EGF	CPLX3	-2.949	RNAseq
HGF	KNG1	3.011	RNAseq
HGF	PLA2G2A	2.929	RNAseq
HGF	KRT1	2.754	RNAseq
HGF	ADH1B	2.711	RNAseq
HGF	MLIP	2.701	RNAseq
HGF	ATP6V1B1	2.554	RNAseq
HGF	CXCL14	2.503	RNAseq
HGF	MME	2.497	RNAseq
HGF	INSYN1	2.477	RNAseq
HGF	SEMA6D	2.468	RNAseq
HGF	PAK5	2.456	RNAseq
HGF	DSG4	2.455	RNAseq
HGF	ABCG1	2.45	RNAseq
HGF	PRODH	2.419	RNAseq
HGF	GBP1P1	2.392	RNAseq
HGF	SERPINA3	2.389	RNAseq
HGF	HERC2P4	2.373	RNAseq
HGF	PGLYRP4	2.372	RNAseq
HGF	SLC15A2	2.364	RNAseq
HGF	BBOX1	2.363	RNAseq
HGF	ITLN2	2.361	RNAseq
HGF	FCGBP	2.352	RNAseq
HGF	UNC5C	2.351	RNAseq
HGF	LINC02518	2.341	RNAseq
HGF	CLDN16	2.34	RNAseq
HGF	KRT4	2.338	RNAseq
HGF	IP6K3	2.303	RNAseq
HGF	CNR1	2.289	RNAseq
HGF	CCDC152	2.286	RNAseq
HGF	PLA2G4F	2.281	RNAseq
HGF	CYP4B1	2.279	RNAseq
HGF	PLCL1	2.279	RNAseq
HGF	RHOV	2.274	RNAseq
HGF	ATG9B	2.272	RNAseq
HGF	LINC01527	2.267	RNAseq
HGF	TDRD6	2.265	RNAseq
HGF	SNCAIP	2.264	RNAseq
HGF	APCDD1	2.261	RNAseq
HGF	KLF15	2.255	RNAseq
HGF	THAP12P3	2.25	RNAseq
HGF	GPX2	2.237	RNAseq
HGF	PKDCC	2.22	RNAseq
HGF	PPARGC1A	2.219	RNAseq
HGF	NOD2	2.217	RNAseq
HGF	SFTA2	2.215	RNAseq
HGF	MAOA	2.212	RNAseq
HGF	TOGARAM2	2.212	RNAseq
HGF	KRT12	2.211	RNAseq
HGF	SERPINF1	2.211	RNAseq
HGF	CCN5	2.208	RNAseq
HGF	KLHL38	2.203	RNAseq
HGF	RCSD1	2.202	RNAseq
HGF	SAA2-SAA4	2.2	RNAseq
HGF	KRT10	2.194	RNAseq
HGF	FAM9B	2.193	RNAseq
HGF	HCAR2	2.191	RNAseq
HGF	ZDHHC11B	2.184	RNAseq
HGF	MMP7	2.179	RNAseq
HGF	IGHV3-73	2.176	RNAseq
HGF	DAPL1	2.1735	RNAseq
HGF	COL28A1	2.169	RNAseq
HGF	CASTOR1	2.168	RNAseq
HGF	GREB1	2.164	RNAseq
HGF	CFB	2.162	RNAseq
HGF	CXCR4	2.153	RNAseq
HGF	MIR29B2CHG	2.146	RNAseq
HGF	SCGB1A1	2.144	RNAseq
HGF	KDR	2.1425	RNAseq
HGF	BCL6	2.139	RNAseq
HGF	PRR15L	2.136	RNAseq
HGF	RTP4	2.135	RNAseq
HGF	LINC02188	2.131	RNAseq
HGF	ETNK2	2.127	RNAseq
HGF	SOD2	2.126	RNAseq
HGF	DSG1	2.123	RNAseq
HGF	MUC19	2.123	RNAseq
HGF	MYLIP	2.121	RNAseq
HGF	ZNF467	2.119	RNAseq
HGF	GPR1	2.111	RNAseq
HGF	LINC01619	2.111	RNAseq
HGF	MAFB	2.108	RNAseq
HGF	GRAMD2A	2.099	RNAseq
HGF	LINC01972	2.096	RNAseq
HGF	SEMA5B	2.094	RNAseq
HGF	WFDC5	2.094	RNAseq
HGF	CLCA4	2.093	RNAseq
HGF	MUCL3	2.091	RNAseq
HGF	AZGP1	2.089	RNAseq
HGF	IGHV3-74	2.088	RNAseq
HGF	TSHZ2	2.085	RNAseq
HGF	C1R	2.081	RNAseq
HGF	LINC02555	2.077	RNAseq
HGF	EHF	2.074	RNAseq
HGF	PCDHB10	2.073	RNAseq
HGF	SAA2	2.072	RNAseq
HGF	CHAD	2.068	RNAseq
HGF	CD164L2	2.066	RNAseq
HGF	ABCA1	2.063	RNAseq
HGF	KLK14	2.061	RNAseq
HGF	LINC01679	2.06	RNAseq
HGF	SAA1	2.059	RNAseq
HGF	MAP7D2	2.055	RNAseq
HGF	PRKAG2-AS1	2.054	RNAseq
HGF	PIK3IP1	2.051	RNAseq
HGF	SERPINA5	2.05	RNAseq
HGF	AKR1B15	2.049	RNAseq
HGF	ADGRL3	2.047	RNAseq
HGF	TNFSF10	2.042	RNAseq
HGF	KCNIP3	2.039	RNAseq
HGF	TXNIP	2.032	RNAseq
HGF	FBXO32	2.03	RNAseq
HGF	SPATC1	2.03	RNAseq
HGF	TP73	2.026	RNAseq
HGF	KCNB1	2.0185	RNAseq
HGF	CEL	2.016	RNAseq
HGF	RNF152	2.011	RNAseq
HGF	CYP4F3	2.009	RNAseq
HGF	KLHDC8B	2.0085	RNAseq
HGF	TRAF3IP3	2.007	RNAseq
HGF	LINC00332	2.006	RNAseq
HGF	MUC21	2.004	RNAseq
HGF	KRT16	2.003	RNAseq
HGF	SGPP2	2.001	RNAseq
HGF	LINC01376	2	RNAseq
HGF	C3	1.999	RNAseq
HGF	LINC00678	1.994	RNAseq
HGF	CDC20P1	1.99	RNAseq
HGF	H4C15	1.99	RNAseq
HGF	PPFIBP2	1.99	RNAseq
HGF	TGM5	1.987	RNAseq
HGF	EVPLL	1.986	RNAseq
HGF	ELL3	1.985	RNAseq
HGF	STAT5A	1.985	RNAseq
HGF	CHI3L2	1.983	RNAseq
HGF	MUC15	1.983	RNAseq
HGF	ATOH8	1.977	RNAseq
HGF	SELENOP	1.976	RNAseq
HGF	RHOU	1.975	RNAseq
HGF	BTG1	1.974	RNAseq
HGF	NALT1	1.974	RNAseq
HGF	TSC22D3	1.97	RNAseq
HGF	ST6GAL1	1.965	RNAseq
HGF	DSG3	1.963	RNAseq
HGF	C1orf21	1.959	RNAseq
HGF	PGLYRP3	1.957	RNAseq
HGF	PDZK1IP1	1.955	RNAseq
HGF	ARHGEF37	1.952	RNAseq
HGF	CASP1P2	1.952	RNAseq
HGF	PKP1	1.952	RNAseq
HGF	TSPYL2	1.951	RNAseq
HGF	CRYAB	1.95	RNAseq
HGF	LINC01978	1.947	RNAseq
HGF	SOX6	1.945	RNAseq
HGF	CYP3A7	1.944	RNAseq
HGF	STRC	1.944	RNAseq
HGF	MIR200CHG	1.943	RNAseq
HGF	FIBIN	1.942	RNAseq
HGF	TMEM63C	1.942	RNAseq
HGF	VAV3	1.94	RNAseq
HGF	GNAO1	1.937	RNAseq
HGF	F5	1.935	RNAseq
HGF	H3C14	1.934	RNAseq
HGF	H3C15	1.934	RNAseq
HGF	PAPLN	1.934	RNAseq
HGF	CKB	1.933	RNAseq
HGF	DQX1	1.933	RNAseq
HGF	FGFR3	1.932	RNAseq
HGF	METTL7A	1.932	RNAseq
HGF	PTGES3P1	1.931	RNAseq
HGF	LRRK2	1.93	RNAseq
HGF	ZBTB16	1.929	RNAseq
HGF	FOLR1	1.928	RNAseq
HGF	HAPLN3	1.926	RNAseq
HGF	GAS1RR	1.924	RNAseq
HGF	APOE	1.922	RNAseq
HGF	IL17RE	1.918	RNAseq
HGF	PNRC1	1.915	RNAseq
HGF	GBP2	1.914	RNAseq
HGF	PI3	1.914	RNAseq
HGF	H2AC6	1.913	RNAseq
HGF	NBEAP1	1.91	RNAseq
HGF	NFKBIZ	1.905	RNAseq
HGF	TG	1.904	RNAseq
HGF	HPGD	1.903	RNAseq
HGF	LINC01315	1.902	RNAseq
HGF	CYP4F35P	1.9	RNAseq
HGF	LRRC17	1.9	RNAseq
HGF	LINC00324	1.893	RNAseq
HGF	PELI2	1.892	RNAseq
HGF	LIN7B	1.889	RNAseq
HGF	KCNK15	1.888	RNAseq
HGF	MAF	1.888	RNAseq
HGF	PCDHGA10	1.887	RNAseq
HGF	NWD1	1.886	RNAseq
HGF	RNASE4	1.886	RNAseq
HGF	CD7	1.885	RNAseq
HGF	KRT15	1.883	RNAseq
HGF	LCE1B	1.882	RNAseq
HGF	ABCA6	1.88	RNAseq
HGF	LPIN1	1.878	RNAseq
HGF	SULT1E1	1.877	RNAseq
HGF	NKPD1	1.876	RNAseq
HGF	IL1R1	1.872	RNAseq
HGF	MFGE8	1.872	RNAseq
HGF	SRGAP3	1.87	RNAseq
HGF	NTN5	1.867	RNAseq
HGF	NEURL2	1.865	RNAseq
HGF	BTG2	1.864	RNAseq
HGF	ZNF608	1.864	RNAseq
HGF	RGMA	1.863	RNAseq
HGF	GPNMB	1.861	RNAseq
HGF	RORC	1.859	RNAseq
HGF	CSTA	1.858	RNAseq
HGF	PGM5	1.855	RNAseq
HGF	GLUL	1.849	RNAseq
HGF	PROM2	1.844	RNAseq
HGF	TGFBR3	1.84	RNAseq
HGF	TGM1	1.84	RNAseq
HGF	HOGA1	1.839	RNAseq
HGF	KLHL24	1.837	RNAseq
HGF	LINC02289	1.837	RNAseq
HGF	CIDEB	1.831	RNAseq
HGF	GAS1	1.8305	RNAseq
HGF	SCARF1	1.829	RNAseq
HGF	GPRC5C	1.828	RNAseq
HGF	TCP11L2	1.828	RNAseq
HGF	RAPGEFL1	1.827	RNAseq
HGF	ANKDD1B	1.826	RNAseq
HGF	RPL32P29	1.826	RNAseq
HGF	HOXC-AS1	1.825	RNAseq
HGF	KIAA1671-AS1	1.824	RNAseq
HGF	UNC5B	1.823	RNAseq
HGF	BICDL1	1.82	RNAseq
HGF	H2AW	1.817	RNAseq
HGF	H2AC13	1.816	RNAseq
HGF	IGFL3	1.814	RNAseq
HGF	KIAA1614	1.814	RNAseq
HGF	ACSF2	1.813	RNAseq
HGF	DBP	1.813	RNAseq
HGF	YPEL1	1.813	RNAseq
HGF	HRK	1.811	RNAseq
HGF	H1-2	1.808	RNAseq
HGF	SERPINF2	1.808	RNAseq
HGF	SSBP2	1.808	RNAseq
HGF	CA11	1.807	RNAseq
HGF	OSER1-DT	1.807	RNAseq
HGF	H2BC21	1.806	RNAseq
HGF	EFNB3	1.803	RNAseq
HGF	NEBL	1.803	RNAseq
HGF	CADM4	1.802	RNAseq
HGF	GPC6	1.799	RNAseq
HGF	IFIT2	1.799	RNAseq
HGF	KLK10	1.797	RNAseq
HGF	PPL	1.796	RNAseq
HGF	CYP4F12	1.794	RNAseq
HGF	MAP2	1.794	RNAseq
HGF	NGFR	1.793	RNAseq
HGF	TRABD2B	1.792	RNAseq
HGF	KLF9	1.789	RNAseq
HGF	LURAP1L	1.789	RNAseq
HGF	YPEL2	1.789	RNAseq
HGF	SERPINB13	1.787	RNAseq
HGF	SLC9A9	1.787	RNAseq
HGF	VSNL1	1.787	RNAseq
HGF	CYBA	1.786	RNAseq
HGF	PDCD4	1.786	RNAseq
HGF	ZNNT1	1.786	RNAseq
HGF	NEURL1B	1.7845	RNAseq
HGF	GRINA	1.781	RNAseq
HGF	FLG	1.777	RNAseq
HGF	SELENBP1	1.773	RNAseq
HGF	ANKRD35	1.772	RNAseq
HGF	TPPP	1.771	RNAseq
HGF	ST6GALNAC2	1.77	RNAseq
HGF	FLG-AS1	1.767	RNAseq
HGF	LINC02816	1.767	RNAseq
HGF	LOX	1.766	RNAseq
HGF	TTLL1	1.763	RNAseq
HGF	KLHDC7B-DT	1.759	RNAseq
HGF	ODF3B	1.758	RNAseq
HGF	MT-RNR2	1.757	RNAseq
HGF	DSC3	1.755	RNAseq
HGF	BLNK	1.754	RNAseq
HGF	PCDHB14	1.752	RNAseq
HGF	GCSAM	1.751	RNAseq
HGF	H2BC5	1.75	RNAseq
HGF	H3C6	1.75	RNAseq
HGF	TACSTD2	1.75	RNAseq
HGF	TDRD9	1.75	RNAseq
HGF	CYP39A1	1.7495	RNAseq
HGF	SOCS1	1.749	RNAseq
HGF	LTB4R2	1.748	RNAseq
HGF	THEMIS2	1.747	RNAseq
HGF	ATP10B	1.746	RNAseq
HGF	IL20RA	1.746	RNAseq
HGF	KLK11	1.746	RNAseq
HGF	SEC31B	1.746	RNAseq
HGF	EEF1A1P4	1.745	RNAseq
HGF	HES2	1.744	RNAseq
HGF	H2BC20P	1.743	RNAseq
HGF	CFAP61	1.741	RNAseq
HGF	H2AC19	1.741	RNAseq
HGF	GHR	1.74	RNAseq
HGF	C5orf38	1.739	RNAseq
HGF	CD14	1.739	RNAseq
HGF	IGFL2	1.739	RNAseq
HGF	RAB26	1.739	RNAseq
HGF	CACNA2D2	1.738	RNAseq
HGF	PCDH9	1.738	RNAseq
HGF	IFIT1	1.737	RNAseq
HGF	PNLIPRP3	1.737	RNAseq
HGF	C1S	1.735	RNAseq
HGF	TM4SF1	1.734	RNAseq
HGF	HDAC5	1.733	RNAseq
HGF	PCP4L1	1.733	RNAseq
HGF	MST1	1.732	RNAseq
HGF	PDCD4-AS1	1.732	RNAseq
HGF	RAET1L	1.731	RNAseq
HGF	HDAC4-AS1	1.73	RNAseq
HGF	EFNA1	1.729	RNAseq
HGF	GLUD1	1.729	RNAseq
HGF	RPL23P2	1.729	RNAseq
HGF	SPSB1	1.727	RNAseq
HGF	TP53INP2	1.726	RNAseq
HGF	CDC42EP4	1.725	RNAseq
HGF	LTB4R	1.725	RNAseq
HGF	ANKRD65	1.724	RNAseq
HGF	KLK13	1.724	RNAseq
HGF	PRSS27	1.722	RNAseq
HGF	HRNR	1.721	RNAseq
HGF	ACSL1	1.72	RNAseq
HGF	DICER1-AS1	1.72	RNAseq
HGF	AKR1B10	1.719	RNAseq
HGF	GSTA4	1.717	RNAseq
HGF	LINC02068	1.717	RNAseq
HGF	TENT5B	1.713	RNAseq
HGF	ESPN	1.711	RNAseq
HGF	KLHL29	1.711	RNAseq
HGF	LPAR6	1.711	RNAseq
HGF	TESK2	1.711	RNAseq
HGF	BIRC3	1.71	RNAseq
HGF	CYBRD1	1.709	RNAseq
HGF	TTC39A	1.707	RNAseq
HGF	PIM3	1.705	RNAseq
HGF	LETMD1	1.703	RNAseq
HGF	SEZ6L2	1.701	RNAseq
HGF	CALCOCO1	1.7	RNAseq
HGF	IFI44L	1.7	RNAseq
HGF	WFDC21P	1.699	RNAseq
HGF	FABP4	1.698	RNAseq
HGF	H4C8	1.696	RNAseq
HGF	PCDHGA1	1.693	RNAseq
HGF	CREBRF	1.692	RNAseq
HGF	ABHD5	1.69	RNAseq
HGF	NOXA1	1.689	RNAseq
HGF	CBLN3	1.687	RNAseq
HGF	CTSF	1.685	RNAseq
HGF	BCL11A	1.684	RNAseq
HGF	CLU	1.684	RNAseq
HGF	SCNN1G	1.684	RNAseq
HGF	SESN1	1.684	RNAseq
HGF	SLC13A2	1.683	RNAseq
HGF	APBB3	1.682	RNAseq
HGF	PALMD	1.682	RNAseq
HGF	MUC1	1.681	RNAseq
HGF	STAC2	1.68	RNAseq
HGF	ALDH1A2	1.679	RNAseq
HGF	PCDHGA9	1.679	RNAseq
HGF	NIPAL4	1.678	RNAseq
HGF	CDKN1C	1.677	RNAseq
HGF	SYNC	1.676	RNAseq
HGF	GABARAPL1	1.673	RNAseq
HGF	TNNI3K	1.673	RNAseq
[truncated: 8,638 more rows]
