# Supplementary material for: A multi-omic analysis of MCF10A cells provides a resource for integrative assessment of ligand-mediated molecular and phenotypic responses
Source: Commun Biol. 2022 Oct 7;5:1066. doi: 10.1038/s42003-022-03975-9 (PMC9546880; doi:10.1038/s42003-022-03975-9)
Supplement: Supplementary file 12 — Supplementary Data 10 [file 42003_2022_3975_MOESM12_ESM.xlsx]

## Sheet: Sup Data 10 MDD_multiomics_uniq
ligand	feature	Log2FoldChange	Type	Direction	Abs_Direction
HGF	cjun_9_af488fitc_int_mean_nuc	-1.767	cycIF	Negative	Negative
IFNG	stat1alphaisoform_8_af647cy5_txt_standev_nuc	3.6825	cycIF	Positive	Positive
IFNG	stat1alphaisoform_8_af647cy5_int_mean_nuc	3.4775	cycIF	Positive	Positive
IFNG	stat1ps727_2_pecy3_txt_standev_nuc	3.121	cycIF	Positive	Positive
IFNG	stat1ps727_2_pecy3_int_mean_cytoplasm	2.5155	cycIF	Positive	Positive
IFNG	pdl1_6_af647cy5_int_mean_cytoplasm	2.4285	cycIF	Positive	Positive
IFNG	stat1ps727_2_pecy3_txt_standev_cytoplasm	2.342	cycIF	Positive	Positive
IFNG	pdl1_6_af647cy5_txt_standev_cytoplasm	2.082	cycIF	Positive	Positive
IFNG	pdl1_6_af647cy5_txt_standev_nuc	2.004	cycIF	Positive	Positive
IFNG	stat3_4_af488fitc_int_mean_cytoplasm	1.958	cycIF	Positive	Positive
IFNG	stat3_4_af488fitc_txt_standev_cytoplasm	1.8245	cycIF	Positive	Positive
IFNG	nfkbp65_2_af647cy5_int_mean_cytoplasm	1.567	cycIF	Positive	Positive
IFNG	egfr_2_af488fitc_txt_standev_nuc	-1.617	cycIF	Negative	Negative
IFNG	egfr_2_af488fitc_int_mean_cytoplasm	-1.9705	cycIF	Negative	Negative
OSM	nfkbp65_2_af647cy5_int_mean_nuc	-1.544	cycIF	Negative	Negative
TGFB	p21waf1cip1_3_af647cy5_txt_standev_cytoplasm	1.9305	cycIF	Positive	Positive
TGFB	p21waf1cip1_3_af647cy5_int_mean_cytoplasm	1.8545	cycIF	Positive	Positive
TGFB	p21waf1cip1_3_af647cy5_txt_standev_nuc	1.853	cycIF	Positive	Positive
TGFB	p21waf1cip1_3_af647cy5_int_mean_nuc	1.831	cycIF	Positive	Positive
TGFB	cjun_9_af488fitc_txt_standev_nuc	1.667	cycIF	Positive	Positive
TGFB	vimentin_3_af555cy3_txt_standev_nuc	1.519	cycIF	Positive	Positive
EGF	FoxM1	1.556	RPPA	Positive	Positive
HGF	Rheb	1.587	RPPA	Mixed	Positive
HGF	eEF2K	1.533	RPPA	Positive	Positive
IFNG	IRF-1	2.8735	RPPA	Positive	Positive
IFNG	PD-L1	2.3695	RPPA	Positive	Positive
IFNG	Jak2	2.0135	RPPA	Positive	Positive
IFNG	Caspase-7-cleaved	1.981	RPPA	Mixed	Positive
IFNG	ADAR1	1.834	RPPA	Positive	Positive
IFNG	c-IAP2	1.735	RPPA	Positive	Positive
IFNG	p38_pT180_Y182	1.659	RPPA	Positive	Positive
IFNG	mTOR	1.581	RPPA	Positive	Positive
IFNG	Bcl2	-1.574	RPPA	Negative	Negative
IFNG	E-Cadherin	-1.7585	RPPA	Negative	Negative
OSM	Connexin-43	3.323	RPPA	Positive	Positive
OSM	Stat3_pY705	2.674	RPPA	Positive	Positive
OSM	IGFRb	2.158	RPPA	Positive	Positive
OSM	P-Cadherin	1.627	RPPA	Positive	Positive
OSM	Src_pY416	-1.534	RPPA	Negative	Negative
OSM	TAZ	-1.597	RPPA	Negative	Negative
OSM	Myt1	-1.767	RPPA	Negative	Negative
TGFB	Transglutaminase	2.2045	RPPA	Positive	Positive
TGFB	Chk2_pT68	2.098	RPPA	Positive	Positive
TGFB	b-Actin	1.9205	RPPA	Positive	Positive
TGFB	Gab2	1.7555	RPPA	Positive	Positive
TGFB	INPP4b	1.734	RPPA	Positive	Positive
TGFB	PEA-15	1.724	RPPA	Positive	Positive
TGFB	CD49b	1.7115	RPPA	Positive	Positive
TGFB	Bcl-xL	1.66	RPPA	Positive	Positive
TGFB	LC3A-B	1.603	RPPA	Positive	Positive
TGFB	WIPI1	1.574	RPPA	Positive	Positive
TGFB	Tau	1.52	RPPA	Positive	Positive
TGFB	PMS2	-1.513	RPPA	Negative	Negative
TGFB	MIG6	-1.522	RPPA	Negative	Negative
TGFB	Glutamate-D1-2	-1.538	RPPA	Negative	Negative
TGFB	GCN5L2	-1.54	RPPA	Negative	Negative
TGFB	Granzyme-B	-1.543	RPPA	Negative	Negative
TGFB	TFAM	-1.836	RPPA	Negative	Negative
TGFB	PDGFR-b	-1.874	RPPA	Negative	Negative
BMP2	KRT84	2.9485	RNAseq	Positive	Positive
BMP2	PRR9	2.8955	RNAseq	Positive	Positive
BMP2	CYP2AB1P	2.759	RNAseq	Positive	Positive
BMP2	CYP4F22	2.504	RNAseq	Positive	Positive
BMP2	ADAMTS7P3	2.37	RNAseq	Positive	Positive
BMP2	IGFN1	2.269	RNAseq	Positive	Positive
BMP2	B3GALT5	2.2135	RNAseq	Positive	Positive
BMP2	SULT1B1	2.1385	RNAseq	Positive	Positive
BMP2	DNASE1L2	2.013	RNAseq	Positive	Positive
BMP2	CFAP74	2.001	RNAseq	Positive	Positive
BMP2	FAM83G	1.934	RNAseq	Positive	Positive
BMP2	TMEM86A	1.915	RNAseq	Positive	Positive
BMP2	GAST	1.855	RNAseq	Positive	Positive
BMP2	JMJD1C-AS1	1.846	RNAseq	Positive	Positive
BMP2	CNFN	1.792	RNAseq	Positive	Positive
BMP2	C10orf82	1.768	RNAseq	Positive	Positive
BMP2	SLC6A10P	1.681	RNAseq	Positive	Positive
BMP2	DOK4	1.651	RNAseq	Positive	Positive
BMP2	NXN	1.601	RNAseq	Positive	Positive
BMP2	TTLL11	1.586	RNAseq	Positive	Positive
BMP2	HOXC11	1.571	RNAseq	Positive	Positive
BMP2	MIOS	1.5655	RNAseq	Positive	Positive
BMP2	MOSMO	1.559	RNAseq	Positive	Positive
BMP2	NAP1L1P1	1.543	RNAseq	Positive	Positive
BMP2	TCEAL4	1.537	RNAseq	Positive	Positive
BMP2	CLASP1	1.536	RNAseq	Positive	Positive
BMP2	RAB40A	1.528	RNAseq	Positive	Positive
BMP2	ARVCF	-1.519	RNAseq	Negative	Negative
BMP2	HOXA6	-1.52	RNAseq	Negative	Negative
BMP2	TNS2	-1.525	RNAseq	Negative	Negative
BMP2	ABHD6	-1.533	RNAseq	Negative	Negative
BMP2	SLC25A34	-1.573	RNAseq	Negative	Negative
BMP2	TNFRSF10C	-1.573	RNAseq	Negative	Negative
BMP2	MAPK11	-1.585	RNAseq	Negative	Negative
BMP2	LINC01521	-1.587	RNAseq	Negative	Negative
BMP2	SOX7	-1.603	RNAseq	Negative	Negative
BMP2	SAMD10	-1.623	RNAseq	Negative	Negative
BMP2	SOX15	-1.6255	RNAseq	Negative	Negative
BMP2	IGFBP4	-1.6285	RNAseq	Negative	Negative
BMP2	MYRF	-1.66	RNAseq	Negative	Negative
BMP2	MIR34AHG	-1.666	RNAseq	Negative	Negative
BMP2	CPVL	-1.724	RNAseq	Negative	Negative
BMP2	STOX1	-1.737	RNAseq	Negative	Negative
BMP2	FGFR1	-1.738	RNAseq	Negative	Negative
BMP2	KCNRG	-1.742	RNAseq	Negative	Negative
BMP2	UAP1L1	-1.8065	RNAseq	Negative	Negative
BMP2	DAAM2	-1.826	RNAseq	Negative	Negative
BMP2	DBNDD2	-1.841	RNAseq	Negative	Negative
BMP2	CHST6	-1.957	RNAseq	Negative	Negative
BMP2	LRRC7	-2.101	RNAseq	Negative	Negative
BMP2	LOH12CR2	-2.218	RNAseq	Negative	Negative
EGF	SDK2	2.508	RNAseq	Positive	Positive
EGF	USH2A	2.292	RNAseq	Positive	Positive
EGF	SYT16	2.104	RNAseq	Positive	Positive
EGF	STK24-AS1	1.842	RNAseq	Positive	Positive
EGF	H1FX-AS1	1.625	RNAseq	Positive	Positive
EGF	CCDC102B	1.581	RNAseq	Positive	Positive
EGF	REPIN1-AS1	1.517	RNAseq	Positive	Positive
EGF	TMEM170B	1.504	RNAseq	Positive	Positive
EGF	FOXD2-AS1	1.503	RNAseq	Positive	Positive
EGF	POLD4	-1.503	RNAseq	Negative	Negative
EGF	SYT7	-1.512	RNAseq	Mixed	Negative
EGF	KLF7	-1.531	RNAseq	Negative	Negative
EGF	TSPAN10	-1.547	RNAseq	Negative	Negative
EGF	ARSD	-1.553	RNAseq	Negative	Negative
EGF	SERTAD1	-1.557	RNAseq	Negative	Negative
EGF	KLF10	-1.575	RNAseq	Negative	Negative
EGF	RRAGD	-1.58	RNAseq	Negative	Negative
EGF	SRP14-AS1	-1.624	RNAseq	Negative	Negative
EGF	NEK11	-1.668	RNAseq	Negative	Negative
EGF	INO80B-WBP1	-1.678	RNAseq	Negative	Negative
EGF	BHLHE40-AS1	-1.703	RNAseq	Negative	Negative
EGF	SEPTIN9-DT	-1.783	RNAseq	Negative	Negative
EGF	COX6B2	-1.847	RNAseq	Negative	Negative
HGF	EGFL6	2.671	RNAseq	Positive	Positive
HGF	GPIHBP1	2.444	RNAseq	Positive	Positive
HGF	TRIM71	2.416	RNAseq	Positive	Positive
HGF	AKR1C6P	2.278	RNAseq	Positive	Positive
HGF	LINC02437	2.277	RNAseq	Positive	Positive
HGF	NID1	2.273	RNAseq	Positive	Positive
HGF	TSPAN8	2.254	RNAseq	Positive	Positive
HGF	CYP4F8	2.219	RNAseq	Positive	Positive
HGF	EPX	2.168	RNAseq	Positive	Positive
HGF	COL2A1	2.133	RNAseq	Positive	Positive
HGF	KRT16P3	2.118	RNAseq	Positive	Positive
HGF	PPM1L	2.116	RNAseq	Positive	Positive
HGF	HAP1	2.11	RNAseq	Positive	Positive
HGF	PCDH15	2.095	RNAseq	Positive	Positive
HGF	TNNT2	2.058	RNAseq	Positive	Positive
HGF	CRNN	2.05	RNAseq	Positive	Positive
HGF	KCNH4	2.04	RNAseq	Positive	Positive
HGF	ID2-AS1	2.015	RNAseq	Positive	Positive
HGF	LINC01235	2.007	RNAseq	Positive	Positive
HGF	LINC02019	1.977	RNAseq	Positive	Positive
HGF	EFCAB12	1.961	RNAseq	Positive	Positive
HGF	TPRXL	1.909	RNAseq	Positive	Positive
HGF	KLK8	1.908	RNAseq	Positive	Positive
HGF	CARD18	1.898	RNAseq	Positive	Positive
HGF	FOXH1	1.875	RNAseq	Positive	Positive
HGF	NOTCH1	1.86	RNAseq	Positive	Positive
HGF	C15orf62	1.858	RNAseq	Positive	Positive
HGF	SLPI	1.828	RNAseq	Positive	Positive
HGF	SORCS2	1.819	RNAseq	Positive	Positive
HGF	UPK3BL1	1.776	RNAseq	Positive	Positive
HGF	OGFRL1	1.774	RNAseq	Positive	Positive
HGF	SPATA25	1.757	RNAseq	Positive	Positive
HGF	PSORS1C3	1.745	RNAseq	Positive	Positive
HGF	MAMDC2-AS1	1.732	RNAseq	Positive	Positive
HGF	POU2AF1	1.731	RNAseq	Positive	Positive
HGF	CCDC13	1.73	RNAseq	Positive	Positive
HGF	IL20RB-AS1	1.723	RNAseq	Positive	Positive
HGF	LINC01287	1.72	RNAseq	Positive	Positive
HGF	MADCAM1	1.717	RNAseq	Positive	Positive
HGF	ACTBP8	1.708	RNAseq	Positive	Positive
HGF	CTSLP3	1.7	RNAseq	Positive	Positive
HGF	LRATD1	1.7	RNAseq	Positive	Positive
HGF	SLC27A1	1.655	RNAseq	Positive	Positive
HGF	ATP1A3	1.65	RNAseq	Positive	Positive
HGF	OR5BA1P	1.647	RNAseq	Positive	Positive
HGF	CUTALP	1.64	RNAseq	Positive	Positive
HGF	CCL28	1.636	RNAseq	Positive	Positive
HGF	C1orf74	1.607	RNAseq	Positive	Positive
HGF	KLHDC4	1.6	RNAseq	Positive	Positive
HGF	DSP	1.599	RNAseq	Positive	Positive
HGF	PCDHA10	1.598	RNAseq	Positive	Positive
HGF	LINC00526	1.595	RNAseq	Positive	Positive
HGF	GPLD1	1.594	RNAseq	Positive	Positive
HGF	C21orf62-AS1	1.592	RNAseq	Positive	Positive
HGF	FOXO3	1.591	RNAseq	Positive	Positive
HGF	CASTOR3	1.583	RNAseq	Positive	Positive
HGF	HYAL1	1.573	RNAseq	Positive	Positive
HGF	SRCIN1	1.565	RNAseq	Positive	Positive
HGF	PAQR7	1.557	RNAseq	Positive	Positive
HGF	RRAGB	1.552	RNAseq	Positive	Positive
HGF	VAMP2	1.55	RNAseq	Positive	Positive
HGF	POLR2J3	1.549	RNAseq	Positive	Positive
HGF	CAMSAP3	1.548	RNAseq	Positive	Positive
HGF	HOXA11-AS	1.546	RNAseq	Positive	Positive
HGF	PPIEL	1.541	RNAseq	Positive	Positive
HGF	ZBTB46-AS1	1.537	RNAseq	Positive	Positive
HGF	CDH13	1.531	RNAseq	Positive	Positive
HGF	PTPN14	1.531	RNAseq	Positive	Positive
HGF	PLXNB1	1.53	RNAseq	Positive	Positive
HGF	MTFR1L	1.528	RNAseq	Positive	Positive
HGF	DUOX1	1.521	RNAseq	Positive	Positive
HGF	MFSD6	1.519	RNAseq	Positive	Positive
HGF	INCA1	1.516	RNAseq	Positive	Positive
HGF	C11orf80	1.515	RNAseq	Positive	Positive
HGF	ZNF580	1.512	RNAseq	Positive	Positive
HGF	TUT7	1.507	RNAseq	Positive	Positive
HGF	E2F8	-1.502	RNAseq	Negative	Negative
HGF	KIF4A	-1.502	RNAseq	Mixed	Negative
HGF	NCAPG2	-1.503	RNAseq	Mixed	Negative
HGF	KNSTRN	-1.506	RNAseq	Negative	Negative
HGF	PICART1	-1.511	RNAseq	Negative	Negative
HGF	MTHFD1L	-1.512	RNAseq	Negative	Negative
HGF	HAUS6	-1.513	RNAseq	Negative	Negative
HGF	FOXM1	-1.516	RNAseq	Mixed	Negative
HGF	FANCI	-1.518	RNAseq	Negative	Negative
HGF	CDYL2	-1.52	RNAseq	Negative	Negative
HGF	DEPDC1	-1.523	RNAseq	Negative	Negative
HGF	NUF2	-1.524	RNAseq	Negative	Negative
HGF	AADAT	-1.526	RNAseq	Negative	Negative
HGF	BORA	-1.526	RNAseq	Negative	Negative
HGF	EPHA2	-1.529	RNAseq	Negative	Negative
HGF	PSRC1	-1.531	RNAseq	Negative	Negative
HGF	ARHGAP11A	-1.532	RNAseq	Negative	Negative
HGF	ITGA3	-1.541	RNAseq	Negative	Negative
HGF	BCL2L12	-1.544	RNAseq	Negative	Negative
HGF	KIF2C	-1.548	RNAseq	Mixed	Negative
HGF	PFKFB1	-1.55	RNAseq	Negative	Negative
HGF	BUB1B	-1.551	RNAseq	Mixed	Negative
HGF	CAPRIN2	-1.557	RNAseq	Negative	Negative
HGF	CCDC15	-1.561	RNAseq	Negative	Negative
HGF	CDC7	-1.564	RNAseq	Negative	Negative
HGF	OIP5	-1.565	RNAseq	Mixed	Negative
HGF	TPX2	-1.565	RNAseq	Negative	Negative
HGF	RNASEH2A	-1.566	RNAseq	Negative	Negative
HGF	KIF14	-1.567	RNAseq	Mixed	Negative
HGF	BRCA2	-1.571	RNAseq	Mixed	Negative
HGF	SGO2	-1.574	RNAseq	Negative	Negative
HGF	PLK1	-1.579	RNAseq	Negative	Negative
HGF	CENPL	-1.582	RNAseq	Negative	Negative
HGF	UBE2C	-1.582	RNAseq	Negative	Negative
HGF	HTR7	-1.583	RNAseq	Negative	Negative
HGF	CENPA	-1.585	RNAseq	Mixed	Negative
HGF	CEP55	-1.591	RNAseq	Mixed	Negative
HGF	HSP90AA2P	-1.596	RNAseq	Mixed	Negative
HGF	TTK	-1.596	RNAseq	Negative	Negative
HGF	TRAIP	-1.597	RNAseq	Mixed	Negative
HGF	FCRLB	-1.601	RNAseq	Negative	Negative
HGF	EME1	-1.603	RNAseq	Negative	Negative
HGF	MKI67	-1.608	RNAseq	Negative	Negative
HGF	CDK1	-1.609	RNAseq	Negative	Negative
HGF	IQGAP3	-1.61	RNAseq	Negative	Negative
HGF	ULK4	-1.61	RNAseq	Negative	Negative
HGF	BUB1	-1.618	RNAseq	Negative	Negative
HGF	TACC3	-1.622	RNAseq	Negative	Negative
HGF	SGO1	-1.629	RNAseq	Negative	Negative
HGF	LINC00707	-1.632	RNAseq	Negative	Negative
HGF	MAP4K4	-1.632	RNAseq	Negative	Negative
HGF	LMNB1	-1.641	RNAseq	Mixed	Negative
HGF	CIP2A	-1.645	RNAseq	Negative	Negative
HGF	DRP2	-1.654	RNAseq	Negative	Negative
HGF	POLQ	-1.663	RNAseq	Negative	Negative
HGF	DMC1	-1.705	RNAseq	Negative	Negative
HGF	CCNF	-1.712	RNAseq	Negative	Negative
HGF	GTSE1	-1.712	RNAseq	Negative	Negative
HGF	KIFC1	-1.714	RNAseq	Negative	Negative
HGF	PLK4	-1.737	RNAseq	Negative	Negative
HGF	ANLN	-1.75	RNAseq	Negative	Negative
HGF	GPD2	-1.799	RNAseq	Negative	Negative
HGF	ITGB2	-1.855	RNAseq	Negative	Negative
HGF	CCDC168	-1.863	RNAseq	Negative	Negative
HGF	UCP1	-1.886	RNAseq	Negative	Negative
HGF	PCED1B	-1.902	RNAseq	Negative	Negative
HGF	KCNQ5-IT1	-1.939	RNAseq	Negative	Negative
HGF	EPB41L2	-1.947	RNAseq	Negative	Negative
HGF	CFAP206	-2.08	RNAseq	Negative	Negative
HGF	TMEM71	-2.086	RNAseq	Negative	Negative
HGF	HORMAD2-AS1	-2.095	RNAseq	Negative	Negative
HGF	CNRIP1	-2.124	RNAseq	Negative	Negative
HGF	NOC2LP1	-2.134	RNAseq	Mixed	Negative
HGF	CNIH3-AS2	-2.216	RNAseq	Mixed	Negative
HGF	FNDC5	-2.217	RNAseq	Negative	Negative
HGF	NXT1-AS1	-2.509	RNAseq	Mixed	Negative
IFNG	IDO1	3.698	RNAseq	Positive	Positive
IFNG	CD74	3.6575	RNAseq	Positive	Positive
IFNG	CXCL9	3.6545	RNAseq	Positive	Positive
IFNG	HLA-DRB5	3.6485	RNAseq	Positive	Positive
IFNG	HLA-DRA	3.6025	RNAseq	Positive	Positive
IFNG	HLA-DQA2	3.6	RNAseq	Positive	Positive
IFNG	HLA-DRB1	3.546	RNAseq	Positive	Positive
IFNG	CXCL10	3.531	RNAseq	Positive	Positive
IFNG	HLA-DMB	3.531	RNAseq	Positive	Positive
IFNG	HLA-DQB1	3.5	RNAseq	Positive	Positive
IFNG	HLA-DPB1	3.4665	RNAseq	Positive	Positive
IFNG	SLC15A3	3.456	RNAseq	Positive	Positive
IFNG	GBP5	3.4395	RNAseq	Positive	Positive
IFNG	CXCL11	3.4205	RNAseq	Positive	Positive
IFNG	GBP4	3.402	RNAseq	Positive	Positive
IFNG	HLA-DOA	3.3245	RNAseq	Positive	Positive
IFNG	XAF1	3.3095	RNAseq	Positive	Positive
IFNG	CD5L	3.292	RNAseq	Positive	Positive
IFNG	LGALS13	3.284	RNAseq	Positive	Positive
IFNG	HLA-DQB2	3.258	RNAseq	Positive	Positive
IFNG	ITK	3.2135	RNAseq	Positive	Positive
IFNG	HLA-DPB2	3.2075	RNAseq	Positive	Positive
IFNG	BATF2	3.201	RNAseq	Positive	Positive
IFNG	APOL4	3.1935	RNAseq	Positive	Positive
IFNG	IL18BP	3.1855	RNAseq	Positive	Positive
IFNG	SMTNL1	3.185	RNAseq	Positive	Positive
IFNG	CTSS	3.1815	RNAseq	Positive	Positive
IFNG	ACKR4	3.1805	RNAseq	Positive	Positive
IFNG	CIITA	3.1765	RNAseq	Positive	Positive
IFNG	TNXA	3.134	RNAseq	Positive	Positive
IFNG	THPO	3.1305	RNAseq	Positive	Positive
IFNG	RUFY4	3.121	RNAseq	Positive	Positive
IFNG	WARS1	3.107	RNAseq	Positive	Positive
IFNG	ACOD1	3.106	RNAseq	Positive	Positive
IFNG	DLGAP1-AS5	3.073	RNAseq	Positive	Positive
IFNG	ABCC8	3.072	RNAseq	Positive	Positive
IFNG	INHBE	3.071	RNAseq	Mixed	Positive
IFNG	SLC25A47	3.0675	RNAseq	Positive	Positive
IFNG	LINC00364	3.0565	RNAseq	Positive	Positive
IFNG	LCP2	3.047	RNAseq	Positive	Positive
IFNG	ARMC3	3.0385	RNAseq	Positive	Positive
IFNG	GBP7	3.0355	RNAseq	Positive	Positive
IFNG	BANCR	3.0335	RNAseq	Positive	Positive
IFNG	USP30-AS1	3.0135	RNAseq	Positive	Positive
IFNG	HLA-DQA1	3.006	RNAseq	Positive	Positive
IFNG	TNFSF13B	2.998	RNAseq	Positive	Positive
IFNG	C4A-AS1	2.9935	RNAseq	Positive	Positive
IFNG	C4B-AS1	2.9935	RNAseq	Positive	Positive
IFNG	GIMAP5	2.977	RNAseq	Positive	Positive
IFNG	MEP1B	2.969	RNAseq	Positive	Positive
IFNG	CYP21A2	2.966	RNAseq	Positive	Positive
IFNG	CMPK2	2.9565	RNAseq	Positive	Positive
IFNG	TMEM239	2.939	RNAseq	Positive	Positive
IFNG	CD38	2.938	RNAseq	Positive	Positive
IFNG	APOBEC3G	2.9315	RNAseq	Positive	Positive
IFNG	ALB	2.925	RNAseq	Positive	Positive
IFNG	FCGR2C	2.922	RNAseq	Positive	Positive
IFNG	SLAMF8	2.9215	RNAseq	Positive	Positive
IFNG	SLC2A14	2.919	RNAseq	Positive	Positive
IFNG	CLEC9A	2.911	RNAseq	Positive	Positive
IFNG	C2	2.9075	RNAseq	Positive	Positive
IFNG	DMGDH	2.898	RNAseq	Mixed	Positive
IFNG	WDR49	2.88	RNAseq	Positive	Positive
IFNG	GJA10	2.873	RNAseq	Positive	Positive
IFNG	LINC02328	2.8515	RNAseq	Positive	Positive
IFNG	HLA-B	2.8465	RNAseq	Positive	Positive
IFNG	HCG4B	2.8455	RNAseq	Positive	Positive
IFNG	DUSP26	2.845	RNAseq	Positive	Positive
IFNG	DDX60	2.828	RNAseq	Positive	Positive
IFNG	IFI44	2.8275	RNAseq	Positive	Positive
IFNG	ZBP1	2.813	RNAseq	Positive	Positive
IFNG	GLDN	2.807	RNAseq	Positive	Positive
IFNG	NYAP2	2.806	RNAseq	Positive	Positive
IFNG	ICAM4	2.7895	RNAseq	Positive	Positive
IFNG	GDAP1L1	2.788	RNAseq	Positive	Positive
IFNG	VLDLR-AS1	2.786	RNAseq	Mixed	Positive
IFNG	SLCO4C1	2.7855	RNAseq	Positive	Positive
IFNG	STAT1	2.7835	RNAseq	Positive	Positive
IFNG	MASP1	2.767	RNAseq	Positive	Positive
IFNG	NRIR	2.761	RNAseq	Positive	Positive
IFNG	HLA-F	2.7605	RNAseq	Positive	Positive
IFNG	KLHDC7B	2.759	RNAseq	Mixed	Positive
IFNG	IL12RB1	2.7525	RNAseq	Positive	Positive
IFNG	LAP3	2.748	RNAseq	Positive	Positive
IFNG	TLDC2	2.7445	RNAseq	Positive	Positive
IFNG	OASL	2.73	RNAseq	Positive	Positive
IFNG	DDX58	2.725	RNAseq	Positive	Positive
IFNG	HLA-G	2.718	RNAseq	Positive	Positive
IFNG	SLC22A2	2.711	RNAseq	Positive	Positive
IFNG	CHD5	2.702	RNAseq	Positive	Positive
IFNG	MMP25-AS1	2.7015	RNAseq	Positive	Positive
IFNG	SAMHD1	2.6975	RNAseq	Positive	Positive
IFNG	HTR4	2.6955	RNAseq	Positive	Positive
IFNG	TXLNB	2.695	RNAseq	Positive	Positive
IFNG	IL18RAP	2.689	RNAseq	Positive	Positive
IFNG	GATA3-AS1	2.676	RNAseq	Positive	Positive
IFNG	VWA3B	2.6745	RNAseq	Positive	Positive
IFNG	IFI30	2.671	RNAseq	Positive	Positive
IFNG	CD53	2.6585	RNAseq	Positive	Positive
IFNG	NLRC5	2.656	RNAseq	Positive	Positive
IFNG	TRAC	2.655	RNAseq	Positive	Positive
IFNG	LINC02257	2.649	RNAseq	Positive	Positive
IFNG	QPCT	2.647	RNAseq	Mixed	Positive
IFNG	HLA-H	2.6415	RNAseq	Positive	Positive
IFNG	DDO	2.6385	RNAseq	Positive	Positive
IFNG	RNF112	2.637	RNAseq	Mixed	Positive
IFNG	CLIC2	2.6365	RNAseq	Positive	Positive
IFNG	LGALS14	2.6365	RNAseq	Positive	Positive
IFNG	SLC7A9	2.636	RNAseq	Positive	Positive
IFNG	HLA-J	2.635	RNAseq	Positive	Positive
IFNG	GRIK1-AS1	2.629	RNAseq	Positive	Positive
IFNG	ACSS1	2.6215	RNAseq	Positive	Positive
IFNG	GRIK4	2.6205	RNAseq	Positive	Positive
IFNG	C2CD4A	2.62	RNAseq	Positive	Positive
IFNG	JAK2	2.6175	RNAseq	Positive	Positive
IFNG	HLA-A	2.615	RNAseq	Positive	Positive
IFNG	PCARE	2.614	RNAseq	Mixed	Positive
IFNG	TMEM225B	2.614	RNAseq	Mixed	Positive
IFNG	OR2A1	2.612	RNAseq	Positive	Positive
IFNG	TRIM31	2.612	RNAseq	Positive	Positive
IFNG	ACSM1	2.61	RNAseq	Positive	Positive
IFNG	FCRL6	2.608	RNAseq	Positive	Positive
IFNG	TRIM10	2.604	RNAseq	Positive	Positive
IFNG	ART3	2.5935	RNAseq	Positive	Positive
IFNG	ERICH3	2.5855	RNAseq	Positive	Positive
IFNG	GPM6A	2.5845	RNAseq	Positive	Positive
IFNG	SMIM10L2A	2.58	RNAseq	Positive	Positive
IFNG	HSPA7	2.573	RNAseq	Positive	Positive
IFNG	PSMB8	2.569	RNAseq	Positive	Positive
IFNG	NCF4	2.56	RNAseq	Positive	Positive
IFNG	LNC-LBCS	2.558	RNAseq	Positive	Positive
IFNG	LY96	2.5575	RNAseq	Positive	Positive
IFNG	PMAIP1	2.5525	RNAseq	Positive	Positive
IFNG	PKHD1	2.54	RNAseq	Positive	Positive
IFNG	ZNF804A	2.536	RNAseq	Positive	Positive
IFNG	PCK2	2.534	RNAseq	Mixed	Positive
IFNG	PSMB10	2.532	RNAseq	Positive	Positive
IFNG	FCGR1B	2.528	RNAseq	Positive	Positive
IFNG	PLEK	2.522	RNAseq	Positive	Positive
IFNG	DPYS	2.521	RNAseq	Positive	Positive
IFNG	OAS3	2.5205	RNAseq	Positive	Positive
IFNG	HLA-C	2.5185	RNAseq	Positive	Positive
IFNG	SLC26A4-AS1	2.5155	RNAseq	Positive	Positive
IFNG	TBX1	2.515	RNAseq	Positive	Positive
IFNG	CCL5	2.512	RNAseq	Positive	Positive
IFNG	CSP2	2.512	RNAseq	Positive	Positive
IFNG	ZNF385D	2.508	RNAseq	Positive	Positive
IFNG	TTLL6	2.5075	RNAseq	Positive	Positive
IFNG	GALR3	2.503	RNAseq	Positive	Positive
IFNG	PLA2G2D	2.5025	RNAseq	Positive	Positive
IFNG	COL25A1	2.5	RNAseq	Positive	Positive
IFNG	PRAL	2.498	RNAseq	Positive	Positive
IFNG	B2M	2.491	RNAseq	Positive	Positive
IFNG	BCO1	2.489	RNAseq	Positive	Positive
IFNG	TRPM3	2.4845	RNAseq	Positive	Positive
IFNG	LINC02605	2.4825	RNAseq	Positive	Positive
IFNG	IL1RAPL2	2.481	RNAseq	Positive	Positive
IFNG	TYRP1	2.479	RNAseq	Mixed	Positive
IFNG	GVINP1	2.4785	RNAseq	Positive	Positive
IFNG	ANGPT4	2.478	RNAseq	Mixed	Positive
IFNG	PFKP-DT	2.478	RNAseq	Positive	Positive
IFNG	PSME2	2.477	RNAseq	Positive	Positive
IFNG	SPAG6	2.473	RNAseq	Positive	Positive
IFNG	NPM1P7	2.4705	RNAseq	Positive	Positive
IFNG	RAB19	2.464	RNAseq	Positive	Positive
IFNG	C19orf38	2.4625	RNAseq	Positive	Positive
IFNG	ANKRD49P2	2.462	RNAseq	Positive	Positive
IFNG	BEST1	2.457	RNAseq	Positive	Positive
IFNG	SESN2	2.457	RNAseq	Positive	Positive
IFNG	EXTL1	2.456	RNAseq	Positive	Positive
IFNG	HLA-E	2.45	RNAseq	Positive	Positive
IFNG	FBXO6	2.441	RNAseq	Positive	Positive
IFNG	FBXO47	2.44	RNAseq	Positive	Positive
IFNG	PIGR	2.435	RNAseq	Positive	Positive
IFNG	LURAP1L-AS1	2.421	RNAseq	Mixed	Positive
IFNG	PSME1	2.4185	RNAseq	Positive	Positive
IFNG	WNT4	2.416	RNAseq	Mixed	Positive
IFNG	PDGFRA	2.415	RNAseq	Positive	Positive
IFNG	LINC01483	2.414	RNAseq	Positive	Positive
IFNG	SHLD2P1	2.412	RNAseq	Positive	Positive
IFNG	CEACAM5	2.4105	RNAseq	Positive	Positive
IFNG	TAP2	2.4095	RNAseq	Positive	Positive
IFNG	CFAP45	2.409	RNAseq	Positive	Positive
IFNG	BTN3A2	2.405	RNAseq	Positive	Positive
IFNG	IGFLR1	2.4045	RNAseq	Positive	Positive
IFNG	SRD5A3-AS1	2.4045	RNAseq	Positive	Positive
IFNG	CFHR3	2.404	RNAseq	Positive	Positive
IFNG	RPLP0P2	2.4035	RNAseq	Positive	Positive
IFNG	HELZ2	2.4025	RNAseq	Positive	Positive
IFNG	NOS2	2.399	RNAseq	Positive	Positive
IFNG	KCNJ11	2.398	RNAseq	Positive	Positive
IFNG	HLA-DOB	2.397	RNAseq	Positive	Positive
IFNG	GALNT12	2.396	RNAseq	Positive	Positive
IFNG	KLHL30-AS1	2.392	RNAseq	Mixed	Positive
IFNG	CBSL	2.391	RNAseq	Positive	Positive
IFNG	DEGS2	2.389	RNAseq	Mixed	Positive
IFNG	MX1	2.3835	RNAseq	Positive	Positive
IFNG	HMGCLL1	2.3805	RNAseq	Positive	Positive
IFNG	RASGRP3	2.3795	RNAseq	Positive	Positive
IFNG	RNF17	2.3735	RNAseq	Positive	Positive
IFNG	LRRK2-DT	2.373	RNAseq	Positive	Positive
IFNG	SYNPO2	2.3715	RNAseq	Positive	Positive
IFNG	BHMT	2.365	RNAseq	Mixed	Positive
IFNG	DDX59-AS1	2.364	RNAseq	Mixed	Positive
IFNG	FAM107A	2.363	RNAseq	Positive	Positive
IFNG	LINC02340	2.359	RNAseq	Positive	Positive
IFNG	PARP3	2.3585	RNAseq	Positive	Positive
IFNG	CYYR1-AS1	2.3575	RNAseq	Positive	Positive
IFNG	RHBG	2.356	RNAseq	Positive	Positive
IFNG	IGHEP2	2.355	RNAseq	Positive	Positive
IFNG	CALCB	2.347	RNAseq	Mixed	Positive
IFNG	SOX18	2.344	RNAseq	Mixed	Positive
IFNG	NPIPB2	2.339	RNAseq	Positive	Positive
IFNG	ATE1-AS1	2.338	RNAseq	Positive	Positive
IFNG	NFAM1	2.335	RNAseq	Positive	Positive
IFNG	CCDC194	2.333	RNAseq	Positive	Positive
IFNG	FRY-AS1	2.331	RNAseq	Positive	Positive
IFNG	KCNT2	2.328	RNAseq	Positive	Positive
IFNG	EPHA1-AS1	2.32	RNAseq	Positive	Positive
IFNG	GALM	2.319	RNAseq	Positive	Positive
IFNG	SP100	2.3155	RNAseq	Positive	Positive
IFNG	CFAP58-DT	2.313	RNAseq	Positive	Positive
IFNG	XKR3	2.313	RNAseq	Positive	Positive
IFNG	ERAP2	2.311	RNAseq	Positive	Positive
IFNG	BST2	2.3045	RNAseq	Positive	Positive
IFNG	HERC6	2.304	RNAseq	Positive	Positive
IFNG	H1-3	2.302	RNAseq	Positive	Positive
IFNG	MIR99AHG	2.302	RNAseq	Mixed	Positive
IFNG	CD247	2.3	RNAseq	Positive	Positive
IFNG	XRN1	2.2985	RNAseq	Positive	Positive
IFNG	ADH1C	2.298	RNAseq	Positive	Positive
IFNG	EBI3	2.296	RNAseq	Positive	Positive
IFNG	RHOT1P1	2.296	RNAseq	Mixed	Positive
IFNG	SFMBT2	2.2855	RNAseq	Positive	Positive
IFNG	LINC00114	2.283	RNAseq	Mixed	Positive
IFNG	IFITM4P	2.28	RNAseq	Positive	Positive
IFNG	TTC39C-AS1	2.277	RNAseq	Positive	Positive
IFNG	MX2	2.276	RNAseq	Positive	Positive
IFNG	LGMN	2.2755	RNAseq	Positive	Positive
IFNG	AMOT	2.272	RNAseq	Positive	Positive
IFNG	HNF4G	2.2715	RNAseq	Positive	Positive
IFNG	TMEM130	2.27	RNAseq	Positive	Positive
IFNG	NUB1	2.2695	RNAseq	Positive	Positive
IFNG	THAP12P7	2.269	RNAseq	Positive	Positive
IFNG	BHMT2	2.26	RNAseq	Mixed	Positive
IFNG	LY6E-DT	2.257	RNAseq	Positive	Positive
IFNG	NT5C3A	2.2515	RNAseq	Positive	Positive
IFNG	CD72	2.249	RNAseq	Mixed	Positive
IFNG	ANKRD30B	2.243	RNAseq	Positive	Positive
IFNG	CBX4	2.243	RNAseq	Mixed	Positive
IFNG	LINC01122	2.243	RNAseq	Positive	Positive
IFNG	TMEM140	2.243	RNAseq	Positive	Positive
IFNG	CCDC134	2.242	RNAseq	Positive	Positive
IFNG	CTRL	2.2415	RNAseq	Positive	Positive
IFNG	LINC01470	2.239	RNAseq	Positive	Positive
IFNG	ZSCAN10	2.239	RNAseq	Positive	Positive
IFNG	ZNF853	2.237	RNAseq	Positive	Positive
IFNG	OGFR-AS1	2.236	RNAseq	Positive	Positive
IFNG	IFNA20P	2.235	RNAseq	Positive	Positive
IFNG	CLIC5	2.2335	RNAseq	Positive	Positive
IFNG	CH25H	2.233	RNAseq	Positive	Positive
IFNG	SP140L	2.231	RNAseq	Positive	Positive
IFNG	FAM21EP	2.23	RNAseq	Positive	Positive
IFNG	ZNF603P	2.23	RNAseq	Positive	Positive
IFNG	ATP1B2	2.224	RNAseq	Positive	Positive
IFNG	C6orf58	2.224	RNAseq	Positive	Positive
IFNG	ARHGEF6	2.222	RNAseq	Positive	Positive
IFNG	ZNF114-AS1	2.222	RNAseq	Positive	Positive
IFNG	FAM169B	2.2195	RNAseq	Positive	Positive
IFNG	TNFRSF14-AS1	2.217	RNAseq	Positive	Positive
IFNG	CASP17P	2.213	RNAseq	Positive	Positive
IFNG	WDR64	2.213	RNAseq	Positive	Positive
IFNG	USP18	2.2105	RNAseq	Positive	Positive
IFNG	BMX	2.21	RNAseq	Positive	Positive
IFNG	OR2A7	2.208	RNAseq	Positive	Positive
IFNG	IMPG1	2.203	RNAseq	Positive	Positive
IFNG	L3MBTL2-AS1	2.2015	RNAseq	Positive	Positive
IFNG	NRK	2.201	RNAseq	Positive	Positive
IFNG	HHLA2	2.2005	RNAseq	Positive	Positive
IFNG	CRB1	2.2	RNAseq	Mixed	Positive
IFNG	SHLD2P3	2.199	RNAseq	Positive	Positive
IFNG	NCALD	2.1985	RNAseq	Positive	Positive
IFNG	ANKRD53	2.198	RNAseq	Positive	Positive
IFNG	CD47	2.1965	RNAseq	Positive	Positive
IFNG	MIOX	2.194	RNAseq	Positive	Positive
IFNG	LINC01686	2.193	RNAseq	Mixed	Positive
IFNG	TXK	2.193	RNAseq	Positive	Positive
IFNG	ATP5F1AP10	2.1905	RNAseq	Positive	Positive
IFNG	DIAPH2-AS1	2.189	RNAseq	Positive	Positive
IFNG	PDCL3P4	2.188	RNAseq	Mixed	Positive
IFNG	IGFBP5	2.187	RNAseq	Positive	Positive
IFNG	UHRF1BP1	2.187	RNAseq	Positive	Positive
IFNG	CD27	2.186	RNAseq	Positive	Positive
IFNG	GCH1	2.184	RNAseq	Positive	Positive
IFNG	BISPR	2.182	RNAseq	Positive	Positive
IFNG	RBCK1	2.182	RNAseq	Positive	Positive
IFNG	SLC23A1	2.18	RNAseq	Mixed	Positive
IFNG	IFIT5	2.18	RNAseq	Positive	Positive
IFNG	SLC40A1	2.179	RNAseq	Positive	Positive
IFNG	CX3CL1	2.177	RNAseq	Positive	Positive
IFNG	LINC02701	2.175	RNAseq	Positive	Positive
IFNG	CHRNB4	2.17	RNAseq	Positive	Positive
IFNG	RNF19B	2.17	RNAseq	Positive	Positive
IFNG	UNC13C	2.17	RNAseq	Positive	Positive
IFNG	GPT2	2.168	RNAseq	Positive	Positive
IFNG	SLC6A12	2.166	RNAseq	Positive	Positive
IFNG	VPS9D1	2.1655	RNAseq	Positive	Positive
IFNG	GOLM1	2.162	RNAseq	Positive	Positive
IFNG	H2BC11	2.162	RNAseq	Positive	Positive
IFNG	ACRBP	2.161	RNAseq	Positive	Positive
IFNG	SAMD9	2.158	RNAseq	Positive	Positive
IFNG	CCL22	2.1575	RNAseq	Positive	Positive
IFNG	CCR3	2.157	RNAseq	Mixed	Positive
IFNG	LINC01301	2.157	RNAseq	Positive	Positive
IFNG	ANO7L1	2.156	RNAseq	Positive	Positive
IFNG	CALCOCO2	2.155	RNAseq	Positive	Positive
IFNG	U2AF1L4	2.153	RNAseq	Positive	Positive
IFNG	HSPA8P11	2.151	RNAseq	Positive	Positive
IFNG	BZW1-AS1	2.149	RNAseq	Mixed	Positive
IFNG	LTK	2.145	RNAseq	Mixed	Positive
IFNG	FCRL1	2.143	RNAseq	Positive	Positive
IFNG	CASC20	2.14	RNAseq	Positive	Positive
IFNG	YPEL4	2.137	RNAseq	Positive	Positive
IFNG	LINC01138	2.136	RNAseq	Positive	Positive
IFNG	SCG3	2.134	RNAseq	Positive	Positive
IFNG	GAS2	2.13	RNAseq	Positive	Positive
IFNG	ST7-AS1	2.129	RNAseq	Positive	Positive
IFNG	BSND	2.127	RNAseq	Positive	Positive
IFNG	GRIK5	2.127	RNAseq	Mixed	Positive
IFNG	ZNFX1	2.126	RNAseq	Positive	Positive
IFNG	CPEB3	2.126	RNAseq	Positive	Positive
IFNG	TLR4	2.125	RNAseq	Positive	Positive
IFNG	EIF4E3	2.122	RNAseq	Positive	Positive
IFNG	FILIP1	2.122	RNAseq	Positive	Positive
IFNG	MIR497HG	2.122	RNAseq	Positive	Positive
IFNG	PSMG3-AS1	2.119	RNAseq	Positive	Positive
IFNG	KRT18P22	2.118	RNAseq	Positive	Positive
IFNG	ALMS1P1	2.114	RNAseq	Positive	Positive
IFNG	BTC	2.1115	RNAseq	Positive	Positive
IFNG	CECR2	2.11	RNAseq	Mixed	Positive
IFNG	CASP7	2.109	RNAseq	Positive	Positive
IFNG	IZUMO1	2.109	RNAseq	Mixed	Positive
IFNG	LMO4	2.109	RNAseq	Positive	Positive
IFNG	KCNJ10	2.107	RNAseq	Positive	Positive
IFNG	NTRK2	2.107	RNAseq	Positive	Positive
IFNG	RNF213-AS1	2.107	RNAseq	Positive	Positive
IFNG	RHEBP2	2.105	RNAseq	Mixed	Positive
IFNG	MYO5BP2	2.104	RNAseq	Positive	Positive
IFNG	ACP2	2.1025	RNAseq	Positive	Positive
IFNG	HEXIM2	2.102	RNAseq	Positive	Positive
IFNG	C10orf143	2.101	RNAseq	Mixed	Positive
IFNG	SOWAHB	2.097	RNAseq	Positive	Positive
IFNG	WDR25	2.0965	RNAseq	Positive	Positive
IFNG	ILDR1	2.094	RNAseq	Positive	Positive
IFNG	ACSM5	2.092	RNAseq	Positive	Positive
IFNG	TRAFD1	2.0915	RNAseq	Positive	Positive
IFNG	INPP5J	2.09	RNAseq	Mixed	Positive
IFNG	TRIM31-AS1	2.0885	RNAseq	Positive	Positive
IFNG	ABHD16A	2.0855	RNAseq	Positive	Positive
IFNG	ICOSLG	2.085	RNAseq	Positive	Positive
IFNG	CLEC1A	2.084	RNAseq	Positive	Positive
IFNG	IGSF11	2.084	RNAseq	Positive	Positive
IFNG	LINC00623	2.084	RNAseq	Positive	Positive
IFNG	PRKCQ	2.082	RNAseq	Positive	Positive
IFNG	FHAD1	2.081	RNAseq	Positive	Positive
IFNG	MAP1A	2.079	RNAseq	Positive	Positive
IFNG	PROX1	2.073	RNAseq	Positive	Positive
IFNG	MNX1-AS2	2.071	RNAseq	Mixed	Positive
IFNG	ENPP6	2.0685	RNAseq	Positive	Positive
IFNG	CYLD	2.068	RNAseq	Positive	Positive
IFNG	ANK2	2.0675	RNAseq	Positive	Positive
IFNG	RHBDF2	2.0675	RNAseq	Positive	Positive
IFNG	HULC	2.067	RNAseq	Mixed	Positive
IFNG	RAB4B	2.067	RNAseq	Positive	Positive
IFNG	AKAP3	2.066	RNAseq	Positive	Positive
IFNG	LINC00869	2.065	RNAseq	Positive	Positive
IFNG	SULT1C4	2.0645	RNAseq	Positive	Positive
IFNG	KIF27	2.062	RNAseq	Positive	Positive
IFNG	CAPS2	2.061	RNAseq	Positive	Positive
IFNG	ERVH48-1	2.06	RNAseq	Positive	Positive
IFNG	TOB2P1	2.059	RNAseq	Positive	Positive
IFNG	TUBE1	2.059	RNAseq	Mixed	Positive
IFNG	DYRK4	2.0585	RNAseq	Positive	Positive
IFNG	H2AC11	2.057	RNAseq	Positive	Positive
IFNG	PRPH	2.055	RNAseq	Mixed	Positive
IFNG	ZNF92	2.055	RNAseq	Positive	Positive
IFNG	AARS1	2.054	RNAseq	Positive	Positive
IFNG	LEP	2.052	RNAseq	Positive	Positive
IFNG	MOB3C	2.0515	RNAseq	Positive	Positive
IFNG	PLXNC1	2.05	RNAseq	Positive	Positive
IFNG	CYP2J2	2.049	RNAseq	Positive	Positive
IFNG	MACROD2	2.047	RNAseq	Positive	Positive
IFNG	NDUFC2-KCTD14	2.047	RNAseq	Positive	Positive
IFNG	CRYBB2	2.046	RNAseq	Positive	Positive
IFNG	LINC01722	2.045	RNAseq	Positive	Positive
IFNG	PHF11	2.0445	RNAseq	Positive	Positive
IFNG	CLGN	2.044	RNAseq	Mixed	Positive
IFNG	HEIH	2.042	RNAseq	Positive	Positive
IFNG	PPP1R15A	2.042	RNAseq	Mixed	Positive
IFNG	DLEC1	2.041	RNAseq	Positive	Positive
IFNG	APOBEC3H	2.039	RNAseq	Mixed	Positive
IFNG	DKK2	2.039	RNAseq	Positive	Positive
IFNG	GTF2IP7	2.0375	RNAseq	Positive	Positive
IFNG	KLKB1	2.0345	RNAseq	Positive	Positive
IFNG	CBLB	2.033	RNAseq	Mixed	Positive
IFNG	ZNF32-AS2	2.033	RNAseq	Positive	Positive
IFNG	OGFR	2.031	RNAseq	Positive	Positive
IFNG	TRIM56	2.0305	RNAseq	Positive	Positive
IFNG	TRIM38	2.029	RNAseq	Positive	Positive
IFNG	ITGA7	2.028	RNAseq	Mixed	Positive
IFNG	HCG27	2.0275	RNAseq	Positive	Positive
IFNG	ANKRD20A9P	2.027	RNAseq	Mixed	Positive
IFNG	RIPK2	2.0255	RNAseq	Positive	Positive
IFNG	LGI4	2.025	RNAseq	Positive	Positive
IFNG	COLEC12	2.023	RNAseq	Positive	Positive
IFNG	NSMCE1-DT	2.02	RNAseq	Mixed	Positive
IFNG	PCDH18	2.02	RNAseq	Positive	Positive
IFNG	NKAIN1	2.019	RNAseq	Positive	Positive
IFNG	PARP8	2.019	RNAseq	Positive	Positive
IFNG	H3P37	2.015	RNAseq	Positive	Positive
IFNG	IMPG2	2.014	RNAseq	Positive	Positive
IFNG	RAD9B	2.013	RNAseq	Positive	Positive
IFNG	TFAP2E-AS1	2.013	RNAseq	Positive	Positive
IFNG	EFCC1	2.012	RNAseq	Mixed	Positive
IFNG	SCUBE2	2.012	RNAseq	Positive	Positive
IFNG	LINC02246	2.011	RNAseq	Positive	Positive
IFNG	LINC02784	2.011	RNAseq	Positive	Positive
IFNG	MED28P3	2.011	RNAseq	Positive	Positive
IFNG	TTLL3	2.011	RNAseq	Positive	Positive
IFNG	H3C10	2.01	RNAseq	Positive	Positive
IFNG	RNF157-AS1	2.007	RNAseq	Positive	Positive
IFNG	LINC02274	2.006	RNAseq	Positive	Positive
IFNG	TEC	2.0035	RNAseq	Positive	Positive
IFNG	PPM1E	2.003	RNAseq	Positive	Positive
IFNG	TPH2	2.003	RNAseq	Positive	Positive
IFNG	FAM122C	2.0025	RNAseq	Positive	Positive
IFNG	MTHFD2	2	RNAseq	Positive	Positive
IFNG	TPRN	2	RNAseq	Positive	Positive
IFNG	LINC01671	1.999	RNAseq	Positive	Positive
IFNG	VNN2	1.999	RNAseq	Positive	Positive
IFNG	FCGR1A	1.998	RNAseq	Positive	Positive
IFNG	NUGGC	1.998	RNAseq	Positive	Positive
IFNG	ASPA	1.996	RNAseq	Mixed	Positive
IFNG	MIR924HG	1.996	RNAseq	Positive	Positive
IFNG	MMAA	1.995	RNAseq	Positive	Positive
IFNG	TNFAIP2	1.995	RNAseq	Mixed	Positive
IFNG	CLTRN	1.993	RNAseq	Positive	Positive
IFNG	LYPD1	1.993	RNAseq	Positive	Positive
IFNG	ARRDC5	1.992	RNAseq	Positive	Positive
IFNG	SNTB2	1.992	RNAseq	Positive	Positive
IFNG	AK8	1.991	RNAseq	Mixed	Positive
IFNG	ARRDC4	1.99	RNAseq	Mixed	Positive
IFNG	LYPD6B	1.99	RNAseq	Positive	Positive
IFNG	NUDCD1	1.99	RNAseq	Positive	Positive
IFNG	PXK	1.989	RNAseq	Mixed	Positive
IFNG	RTKN	1.989	RNAseq	Positive	Positive
IFNG	VDAC2P5	1.988	RNAseq	Positive	Positive
IFNG	CNDP2	1.9875	RNAseq	Positive	Positive
IFNG	RFX3	1.9855	RNAseq	Positive	Positive
IFNG	HSD17B13	1.985	RNAseq	Positive	Positive
IFNG	PMS2P6	1.985	RNAseq	Mixed	Positive
IFNG	ECI2-DT	1.984	RNAseq	Positive	Positive
IFNG	EPSTI1	1.984	RNAseq	Positive	Positive
IFNG	PLXDC1	1.982	RNAseq	Positive	Positive
IFNG	SCML1	1.982	RNAseq	Positive	Positive
IFNG	CYP8B1	1.981	RNAseq	Positive	Positive
IFNG	GRAMD1C	1.981	RNAseq	Positive	Positive
IFNG	CITED4	1.98	RNAseq	Positive	Positive
IFNG	H2BU1	1.98	RNAseq	Mixed	Positive
IFNG	LINC01844	1.98	RNAseq	Mixed	Positive
IFNG	PROCR	1.98	RNAseq	Positive	Positive
IFNG	DES	1.979	RNAseq	Positive	Positive
IFNG	MOV10	1.9785	RNAseq	Positive	Positive
IFNG	ADD3	1.977	RNAseq	Mixed	Positive
IFNG	MCTP1	1.977	RNAseq	Positive	Positive
IFNG	GTF2IP23	1.974	RNAseq	Positive	Positive
IFNG	LINC00685	1.974	RNAseq	Positive	Positive
IFNG	RPS4XP16	1.973	RNAseq	Mixed	Positive
IFNG	NANOGP1	1.972	RNAseq	Positive	Positive
IFNG	LINC01224	1.97	RNAseq	Positive	Positive
IFNG	GTF2IP5	1.969	RNAseq	Positive	Positive
IFNG	MLKL	1.9685	RNAseq	Positive	Positive
IFNG	HPD	1.968	RNAseq	Mixed	Positive
IFNG	PSPH	1.967	RNAseq	Mixed	Positive
IFNG	TLE4	1.965	RNAseq	Positive	Positive
IFNG	DNAJC15	1.964	RNAseq	Positive	Positive
IFNG	MST1L	1.964	RNAseq	Mixed	Positive
IFNG	WARS2-IT1	1.964	RNAseq	Positive	Positive
IFNG	SYT15	1.963	RNAseq	Positive	Positive
IFNG	C8orf37-AS1	1.962	RNAseq	Mixed	Positive
IFNG	IFNAR2	1.962	RNAseq	Positive	Positive
IFNG	KRTCAP3	1.961	RNAseq	Positive	Positive
IFNG	MERTK	1.96	RNAseq	Positive	Positive
IFNG	ZXDA	1.96	RNAseq	Positive	Positive
IFNG	USF1	1.959	RNAseq	Positive	Positive
IFNG	ZNF267	1.959	RNAseq	Positive	Positive
IFNG	ERVK-28	1.9585	RNAseq	Positive	Positive
IFNG	RGS5	1.956	RNAseq	Positive	Positive
IFNG	CELF6	1.955	RNAseq	Positive	Positive
IFNG	RFX5	1.955	RNAseq	Positive	Positive
IFNG	KPNA5	1.953	RNAseq	Positive	Positive
IFNG	LINC02056	1.951	RNAseq	Positive	Positive
IFNG	PARP11	1.951	RNAseq	Positive	Positive
IFNG	RBM43	1.951	RNAseq	Positive	Positive
IFNG	GSTK1	1.95	RNAseq	Positive	Positive
IFNG	LRIT3	1.95	RNAseq	Positive	Positive
IFNG	LINC01473	1.948	RNAseq	Positive	Positive
IFNG	PARD3	1.9475	RNAseq	Positive	Positive
IFNG	RNF114	1.9465	RNAseq	Positive	Positive
IFNG	DIO1	1.944	RNAseq	Positive	Positive
IFNG	ADAR	1.9405	RNAseq	Positive	Positive
IFNG	LINC02709	1.94	RNAseq	Mixed	Positive
IFNG	PAXIP1-AS2	1.939	RNAseq	Positive	Positive
IFNG	C11orf65	1.937	RNAseq	Mixed	Positive
IFNG	CA3	1.937	RNAseq	Positive	Positive
IFNG	CALM3	1.937	RNAseq	Positive	Positive
IFNG	EIF2AK2	1.937	RNAseq	Positive	Positive
IFNG	LINC01252	1.936	RNAseq	Mixed	Positive
IFNG	MAMDC4	1.935	RNAseq	Positive	Positive
IFNG	C1orf54	1.932	RNAseq	Positive	Positive
IFNG	DENND1A	1.932	RNAseq	Positive	Positive
IFNG	CCDC30	1.931	RNAseq	Positive	Positive
IFNG	CTRC	1.931	RNAseq	Positive	Positive
IFNG	HHLA1	1.931	RNAseq	Positive	Positive
IFNG	IFRD1	1.931	RNAseq	Positive	Positive
IFNG	NKAIN3	1.931	RNAseq	Positive	Positive
IFNG	TCEA3	1.93	RNAseq	Mixed	Positive
IFNG	NINJ2-AS1	1.928	RNAseq	Mixed	Positive
IFNG	PTGIS	1.928	RNAseq	Positive	Positive
IFNG	ERI1	1.927	RNAseq	Positive	Positive
IFNG	ZNF25	1.927	RNAseq	Positive	Positive
IFNG	CAMTA2	1.926	RNAseq	Mixed	Positive
IFNG	CPEB2	1.925	RNAseq	Positive	Positive
IFNG	RTEL1P1	1.923	RNAseq	Positive	Positive
IFNG	YJEFN3	1.923	RNAseq	Positive	Positive
IFNG	SCYL3	1.919	RNAseq	Positive	Positive
IFNG	ZNF396	1.918	RNAseq	Mixed	Positive
IFNG	LINC02073	1.9175	RNAseq	Positive	Positive
IFNG	SLC7A7	1.917	RNAseq	Mixed	Positive
IFNG	HLA-V	1.9155	RNAseq	Positive	Positive
IFNG	ZEB1-AS1	1.9155	RNAseq	Positive	Positive
IFNG	CCDC85C	1.915	RNAseq	Positive	Positive
IFNG	TOP1	1.915	RNAseq	Positive	Positive
IFNG	ZNF688	1.915	RNAseq	Mixed	Positive
IFNG	RPL23AP1	1.913	RNAseq	Positive	Positive
IFNG	CYP4V2	1.9125	RNAseq	Positive	Positive
IFNG	LINC00882	1.912	RNAseq	Positive	Positive
IFNG	LRIF1	1.9105	RNAseq	Positive	Positive
IFNG	AKAP7	1.91	RNAseq	Positive	Positive
IFNG	PEBP4	1.91	RNAseq	Mixed	Positive
IFNG	ANKUB1	1.908	RNAseq	Positive	Positive
IFNG	DENND5A	1.908	RNAseq	Positive	Positive
IFNG	SOGA3	1.907	RNAseq	Positive	Positive
IFNG	ERMAP	1.906	RNAseq	Mixed	Positive
IFNG	ZNF436	1.906	RNAseq	Mixed	Positive
IFNG	C11orf52	1.905	RNAseq	Mixed	Positive
IFNG	AVIL	1.904	RNAseq	Positive	Positive
IFNG	LINC01444	1.903	RNAseq	Positive	Positive
IFNG	IL10RB-DT	1.9025	RNAseq	Positive	Positive
IFNG	CLEC2D	1.901	RNAseq	Positive	Positive
IFNG	H2BC6	1.901	RNAseq	Mixed	Positive
IFNG	PLAC8L1	1.899	RNAseq	Positive	Positive
IFNG	HSPB6	1.898	RNAseq	Mixed	Positive
IFNG	DLGAP1-AS2	1.897	RNAseq	Mixed	Positive
IFNG	SCIN	1.896	RNAseq	Positive	Positive
IFNG	ITGAL	1.895	RNAseq	Positive	Positive
IFNG	UHMK1	1.8945	RNAseq	Positive	Positive
IFNG	RAB27A	1.894	RNAseq	Positive	Positive
IFNG	CCDC68	1.89	RNAseq	Positive	Positive
IFNG	EMBP1	1.89	RNAseq	Positive	Positive
IFNG	KLRK1	1.889	RNAseq	Mixed	Positive
IFNG	LINC01145	1.8865	RNAseq	Positive	Positive
IFNG	LINC01137	1.886	RNAseq	Positive	Positive
IFNG	APOBEC3F	1.885	RNAseq	Positive	Positive
IFNG	LINC02861	1.885	RNAseq	Positive	Positive
IFNG	MEMO1P1	1.885	RNAseq	Positive	Positive
IFNG	MKNK2	1.885	RNAseq	Positive	Positive
IFNG	RHBDD1	1.884	RNAseq	Positive	Positive
IFNG	STK19	1.884	RNAseq	Positive	Positive
IFNG	GRIN3B	1.883	RNAseq	Positive	Positive
IFNG	CLUAP1	1.882	RNAseq	Positive	Positive
IFNG	WDR78	1.882	RNAseq	Mixed	Positive
IFNG	USP25	1.88	RNAseq	Positive	Positive
IFNG	FUT1	1.879	RNAseq	Mixed	Positive
IFNG	LINC01347	1.879	RNAseq	Positive	Positive
IFNG	NUP50-DT	1.879	RNAseq	Positive	Positive
IFNG	LINC01869	1.878	RNAseq	Positive	Positive
IFNG	PSMA2	1.878	RNAseq	Positive	Positive
IFNG	C4orf54	1.877	RNAseq	Positive	Positive
IFNG	ZC3HAV1	1.8765	RNAseq	Positive	Positive
IFNG	C20orf204	1.876	RNAseq	Mixed	Positive
IFNG	CARS1	1.875	RNAseq	Positive	Positive
IFNG	IDNK	1.875	RNAseq	Mixed	Positive
IFNG	PCAT14	1.875	RNAseq	Positive	Positive
IFNG	SSTR2	1.8735	RNAseq	Positive	Positive
IFNG	GTPBP1	1.873	RNAseq	Positive	Positive
IFNG	PXT1	1.873	RNAseq	Positive	Positive
IFNG	HEATR4	1.872	RNAseq	Positive	Positive
IFNG	ZNF311	1.872	RNAseq	Positive	Positive
IFNG	FOXN3-AS1	1.868	RNAseq	Positive	Positive
IFNG	RRS1-AS1	1.867	RNAseq	Positive	Positive
IFNG	CD300C	1.866	RNAseq	Mixed	Positive
IFNG	GTPBP2	1.866	RNAseq	Positive	Positive
IFNG	POLN	1.866	RNAseq	Positive	Positive
IFNG	SASH1	1.866	RNAseq	Positive	Positive
IFNG	ERICH2	1.865	RNAseq	Mixed	Positive
IFNG	CAMK2D	1.864	RNAseq	Positive	Positive
IFNG	PLCZ1	1.862	RNAseq	Positive	Positive
IFNG	SLC10A5	1.862	RNAseq	Mixed	Positive
IFNG	EIF1B-AS1	1.86	RNAseq	Positive	Positive
IFNG	LRIG2-DT	1.86	RNAseq	Positive	Positive
IFNG	TAF1A-AS1	1.86	RNAseq	Mixed	Positive
IFNG	COBL	1.859	RNAseq	Positive	Positive
IFNG	KLF3	1.859	RNAseq	Positive	Positive
IFNG	KCNG1	1.858	RNAseq	Mixed	Positive
IFNG	SMG7-AS1	1.858	RNAseq	Mixed	Positive
IFNG	KCNE2	1.857	RNAseq	Mixed	Positive
IFNG	MAGOH2P	1.857	RNAseq	Positive	Positive
IFNG	RALGPS2	1.857	RNAseq	Positive	Positive
IFNG	POLI	1.856	RNAseq	Positive	Positive
IFNG	ZCWPW1	1.856	RNAseq	Mixed	Positive
IFNG	ZNF575	1.856	RNAseq	Mixed	Positive
IFNG	PPM1M	1.855	RNAseq	Mixed	Positive
IFNG	VPS13C	1.854	RNAseq	Positive	Positive
IFNG	PSMA4	1.8525	RNAseq	Positive	Positive
IFNG	RBM11	1.8525	RNAseq	Positive	Positive
IFNG	RNF148	1.852	RNAseq	Positive	Positive
IFNG	SCPEP1	1.852	RNAseq	Mixed	Positive
IFNG	NUCB1	1.852	RNAseq	Positive	Positive
IFNG	PRKCQ-AS1	1.8515	RNAseq	Positive	Positive
IFNG	BAK1	1.8515	RNAseq	Positive	Positive
IFNG	PCGF5	1.8515	RNAseq	Positive	Positive
IFNG	KRCC1	1.851	RNAseq	Positive	Positive
IFNG	MGAT4A	1.851	RNAseq	Positive	Positive
IFNG	NBR2	1.851	RNAseq	Mixed	Positive
IFNG	RNASE10	1.851	RNAseq	Positive	Positive
IFNG	DNAJC1	1.85	RNAseq	Positive	Positive
IFNG	TMEM44-AS1	1.85	RNAseq	Positive	Positive
IFNG	CNDP1	1.848	RNAseq	Positive	Positive
IFNG	CPT1B	1.847	RNAseq	Positive	Positive
IFNG	CMTR1	1.8465	RNAseq	Positive	Positive
IFNG	WDR97	1.846	RNAseq	Positive	Positive
IFNG	CLIP4	1.845	RNAseq	Positive	Positive
IFNG	DDX23	1.842	RNAseq	Mixed	Positive
IFNG	NKAPP1	1.8415	RNAseq	Positive	Positive
IFNG	MNX1	1.841	RNAseq	Mixed	Positive
IFNG	CADPS2	1.839	RNAseq	Positive	Positive
IFNG	NOD1	1.838	RNAseq	Positive	Positive
IFNG	SLC25A22	1.838	RNAseq	Positive	Positive
IFNG	CASP8	1.8375	RNAseq	Positive	Positive
IFNG	COX19	1.837	RNAseq	Mixed	Positive
IFNG	LINC01277	1.837	RNAseq	Mixed	Positive
IFNG	ZMYM5	1.836	RNAseq	Mixed	Positive
IFNG	FZD5	1.835	RNAseq	Positive	Positive
IFNG	ARAP2	1.833	RNAseq	Positive	Positive
IFNG	H1-10	1.833	RNAseq	Mixed	Positive
IFNG	TMEM30A-DT	1.833	RNAseq	Positive	Positive
IFNG	CARF	1.832	RNAseq	Positive	Positive
IFNG	LMNTD2	1.832	RNAseq	Mixed	Positive
IFNG	R3HDM2	1.832	RNAseq	Mixed	Positive
IFNG	LINC01023	1.83	RNAseq	Mixed	Positive
IFNG	SEPSECS	1.83	RNAseq	Positive	Positive
IFNG	GATA3	1.829	RNAseq	Positive	Positive
IFNG	SOHLH2	1.829	RNAseq	Mixed	Positive
IFNG	LINC00174	1.828	RNAseq	Mixed	Positive
IFNG	RHBDL1	1.828	RNAseq	Mixed	Positive
IFNG	LACTB	1.8275	RNAseq	Positive	Positive
IFNG	RFXANK	1.827	RNAseq	Positive	Positive
IFNG	STK33	1.8255	RNAseq	Positive	Positive
IFNG	SLC2A13	1.825	RNAseq	Positive	Positive
IFNG	DPYD-AS1	1.824	RNAseq	Positive	Positive
IFNG	TNFSF4	1.824	RNAseq	Mixed	Positive
IFNG	ZNF438	1.824	RNAseq	Positive	Positive
IFNG	LINC00662	1.823	RNAseq	Mixed	Positive
IFNG	SLC26A8	1.8225	RNAseq	Positive	Positive
IFNG	SYCE3	1.821	RNAseq	Positive	Positive
IFNG	PPP3CB-AS1	1.82	RNAseq	Mixed	Positive
IFNG	ST6GALNAC6	1.82	RNAseq	Positive	Positive
IFNG	ZNF596	1.82	RNAseq	Mixed	Positive
IFNG	LMO2	1.8195	RNAseq	Positive	Positive
IFNG	C5orf15	1.819	RNAseq	Positive	Positive
IFNG	CALHM6	1.819	RNAseq	Positive	Positive
IFNG	CORIN	1.817	RNAseq	Positive	Positive
IFNG	MVP	1.8165	RNAseq	Positive	Positive
IFNG	PBX1	1.815	RNAseq	Positive	Positive
IFNG	PARP6	1.814	RNAseq	Positive	Positive
IFNG	SQOR	1.814	RNAseq	Positive	Positive
IFNG	TOB1-AS1	1.814	RNAseq	Mixed	Positive
IFNG	UACA	1.814	RNAseq	Positive	Positive
IFNG	ZNF620	1.814	RNAseq	Positive	Positive
IFNG	SNX6	1.8135	RNAseq	Positive	Positive
IFNG	KANK2	1.813	RNAseq	Positive	Positive
IFNG	DNAJA1	1.812	RNAseq	Positive	Positive
IFNG	HESX1	1.812	RNAseq	Positive	Positive
IFNG	RIMKLBP2	1.812	RNAseq	Positive	Positive
IFNG	MTRNR2L4	1.811	RNAseq	Positive	Positive
IFNG	INPP1	1.81	RNAseq	Positive	Positive
IFNG	CHKB-CPT1B	1.809	RNAseq	Positive	Positive
IFNG	SHISA5	1.809	RNAseq	Positive	Positive
IFNG	ZNF773	1.809	RNAseq	Positive	Positive
IFNG	PDE4DIPP6	1.8085	RNAseq	Positive	Positive
IFNG	PLK5	1.805	RNAseq	Mixed	Positive
IFNG	BCAP29	1.803	RNAseq	Positive	Positive
IFNG	FPGT-TNNI3K	1.802	RNAseq	Mixed	Positive
IFNG	PDIA3P1	1.802	RNAseq	Positive	Positive
IFNG	RPS10P7	1.802	RNAseq	Mixed	Positive
IFNG	RGS17	1.801	RNAseq	Positive	Positive
IFNG	TTLL1-AS1	1.801	RNAseq	Mixed	Positive
IFNG	FBXO27	1.799	RNAseq	Positive	Positive
IFNG	CD160	1.798	RNAseq	Positive	Positive
IFNG	LINC01856	1.798	RNAseq	Positive	Positive
IFNG	SOX30	1.797	RNAseq	Mixed	Positive
IFNG	YARS1	1.797	RNAseq	Positive	Positive
IFNG	PLEKHS1	1.796	RNAseq	Positive	Positive
IFNG	HCG4	1.7955	RNAseq	Positive	Positive
IFNG	ANKRD12	1.795	RNAseq	Positive	Positive
IFNG	GKAP1	1.795	RNAseq	Mixed	Positive
IFNG	LIFR	1.7935	RNAseq	Positive	Positive
IFNG	SLC30A7	1.793	RNAseq	Positive	Positive
IFNG	ZSCAN12P1	1.792	RNAseq	Positive	Positive
IFNG	C1orf220	1.791	RNAseq	Positive	Positive
IFNG	CTH	1.789	RNAseq	Mixed	Positive
IFNG	NCOA2	1.789	RNAseq	Positive	Positive
IFNG	NPIPA7	1.789	RNAseq	Mixed	Positive
IFNG	COQ8B	1.788	RNAseq	Positive	Positive
IFNG	DENND1B	1.787	RNAseq	Positive	Positive
IFNG	LINC02798	1.787	RNAseq	Positive	Positive
IFNG	MBP	1.787	RNAseq	Positive	Positive
IFNG	SPATS2L	1.787	RNAseq	Positive	Positive
IFNG	KANSL1L	1.786	RNAseq	Mixed	Positive
IFNG	SREBF2-AS1	1.786	RNAseq	Positive	Positive
IFNG	TDRD5	1.7855	RNAseq	Positive	Positive
IFNG	ARIH2OS	1.785	RNAseq	Mixed	Positive
IFNG	DOCK9-DT	1.783	RNAseq	Mixed	Positive
IFNG	FAM124A	1.783	RNAseq	Mixed	Positive
IFNG	PGAM1P7	1.783	RNAseq	Positive	Positive
IFNG	SLC50A1	1.783	RNAseq	Positive	Positive
IFNG	PRRG4	1.782	RNAseq	Positive	Positive
IFNG	ZNF518A	1.781	RNAseq	Positive	Positive
IFNG	CXorf38	1.78	RNAseq	Positive	Positive
IFNG	PSMA5	1.78	RNAseq	Positive	Positive
IFNG	TRAM2-AS1	1.78	RNAseq	Mixed	Positive
IFNG	DENND4A	1.777	RNAseq	Positive	Positive
IFNG	ACCS	1.776	RNAseq	Mixed	Positive
IFNG	CEBPG	1.776	RNAseq	Mixed	Positive
IFNG	CEP162	1.776	RNAseq	Positive	Positive
IFNG	PKD1P6	1.776	RNAseq	Positive	Positive
IFNG	SORBS1	1.776	RNAseq	Positive	Positive
IFNG	GCHFR	1.775	RNAseq	Mixed	Positive
IFNG	FBXL5	1.7745	RNAseq	Positive	Positive
IFNG	CCDC106	1.774	RNAseq	Mixed	Positive
IFNG	FOXN3	1.774	RNAseq	Positive	Positive
IFNG	DNAJC27	1.773	RNAseq	Positive	Positive
IFNG	MRPL9	1.773	RNAseq	Mixed	Positive
IFNG	RNF19A	1.773	RNAseq	Positive	Positive
IFNG	DNPEP	1.771	RNAseq	Positive	Positive
IFNG	UBA6	1.771	RNAseq	Positive	Positive
IFNG	TEAD4	1.77	RNAseq	Positive	Positive
IFNG	VCPIP1	1.77	RNAseq	Positive	Positive
IFNG	LRRC37A3	1.769	RNAseq	Positive	Positive
IFNG	NPIPP1	1.768	RNAseq	Positive	Positive
IFNG	ITPK1	1.7675	RNAseq	Positive	Positive
IFNG	TRIM46	1.767	RNAseq	Positive	Positive
IFNG	FBXO7	1.7665	RNAseq	Positive	Positive
IFNG	ADGRE5	1.7655	RNAseq	Positive	Positive
IFNG	PHYHD1	1.765	RNAseq	Mixed	Positive
IFNG	RNF32	1.765	RNAseq	Positive	Positive
IFNG	ZNF425	1.765	RNAseq	Mixed	Positive
IFNG	DLGAP1-AS1	1.764	RNAseq	Positive	Positive
IFNG	PTPN12	1.764	RNAseq	Positive	Positive
IFNG	RIOK3	1.764	RNAseq	Mixed	Positive
IFNG	HMGCL	1.763	RNAseq	Mixed	Positive
IFNG	RAB11FIP2	1.763	RNAseq	Positive	Positive
IFNG	VMAC	1.763	RNAseq	Mixed	Positive
IFNG	MXD1	1.761	RNAseq	Positive	Positive
IFNG	DLG3	1.7605	RNAseq	Positive	Positive
IFNG	GARS1	1.758	RNAseq	Mixed	Positive
IFNG	HHLA3	1.758	RNAseq	Positive	Positive
IFNG	PTCD2	1.758	RNAseq	Positive	Positive
IFNG	PAIP1P1	1.757	RNAseq	Positive	Positive
IFNG	PKN1	1.757	RNAseq	Positive	Positive
IFNG	ZNF462	1.757	RNAseq	Positive	Positive
IFNG	DZIP3	1.756	RNAseq	Positive	Positive
IFNG	MSRB2	1.756	RNAseq	Mixed	Positive
IFNG	STX17	1.756	RNAseq	Positive	Positive
IFNG	CSRNP2	1.754	RNAseq	Positive	Positive
IFNG	LRRC61	1.754	RNAseq	Positive	Positive
IFNG	CEP57L1	1.753	RNAseq	Positive	Positive
IFNG	TMEM116	1.753	RNAseq	Mixed	Positive
IFNG	ACTR3C	1.75	RNAseq	Positive	Positive
IFNG	C4orf33	1.75	RNAseq	Positive	Positive
IFNG	PGPEP1	1.748	RNAseq	Mixed	Positive
IFNG	PTER	1.748	RNAseq	Positive	Positive
IFNG	LINC02076	1.746	RNAseq	Positive	Positive
IFNG	TGIF1	1.746	RNAseq	Positive	Positive
IFNG	TRIM26	1.746	RNAseq	Positive	Positive
IFNG	GUCD1	1.744	RNAseq	Positive	Positive
IFNG	TMEM219	1.742	RNAseq	Positive	Positive
IFNG	VEZF1	1.742	RNAseq	Positive	Positive
IFNG	TBC1D9	1.74	RNAseq	Positive	Positive
IFNG	PATL1	1.7395	RNAseq	Positive	Positive
IFNG	C21orf91	1.7385	RNAseq	Positive	Positive
IFNG	ALOX12P2	1.737	RNAseq	Positive	Positive
IFNG	PER3	1.737	RNAseq	Positive	Positive
IFNG	CBR3-AS1	1.7365	RNAseq	Positive	Positive
IFNG	JUND	1.736	RNAseq	Mixed	Positive
IFNG	RFX5-AS1	1.736	RNAseq	Positive	Positive
IFNG	ATAD3C	1.735	RNAseq	Mixed	Positive
IFNG	CILP2	1.735	RNAseq	Mixed	Positive
IFNG	DNASE2	1.735	RNAseq	Mixed	Positive
IFNG	POMP	1.735	RNAseq	Positive	Positive
IFNG	RGMB-AS1	1.735	RNAseq	Mixed	Positive
IFNG	ZBTB7B	1.735	RNAseq	Positive	Positive
IFNG	BAZ2A	1.7345	RNAseq	Positive	Positive
IFNG	KARS1	1.734	RNAseq	Positive	Positive
IFNG	NRSN2-AS1	1.733	RNAseq	Mixed	Positive
IFNG	SPATA1	1.733	RNAseq	Positive	Positive
IFNG	C3orf38	1.732	RNAseq	Positive	Positive
IFNG	NUTM2B	1.732	RNAseq	Mixed	Positive
IFNG	ZBED3-AS1	1.732	RNAseq	Mixed	Positive
IFNG	RCN1	1.731	RNAseq	Positive	Positive
IFNG	ZNF672	1.731	RNAseq	Positive	Positive
IFNG	CIR1	1.73	RNAseq	Positive	Positive
IFNG	RMDN3	1.7295	RNAseq	Positive	Positive
IFNG	PPM1B	1.729	RNAseq	Positive	Positive
IFNG	CTAGE4	1.728	RNAseq	Positive	Positive
IFNG	LIFR-AS1	1.728	RNAseq	Positive	Positive
IFNG	SSBP4	1.728	RNAseq	Positive	Positive
IFNG	MMP23B	1.727	RNAseq	Mixed	Positive
IFNG	L3HYPDH	1.726	RNAseq	Positive	Positive
IFNG	MKRN2OS	1.726	RNAseq	Positive	Positive
IFNG	FBXO30-DT	1.725	RNAseq	Positive	Positive
IFNG	WBP1	1.725	RNAseq	Mixed	Positive
IFNG	HDAC4	1.7245	RNAseq	Positive	Positive
IFNG	DLG1-AS1	1.724	RNAseq	Mixed	Positive
IFNG	RRAGC	1.7235	RNAseq	Positive	Positive
IFNG	TRIM34	1.723	RNAseq	Positive	Positive
IFNG	FBXL17	1.722	RNAseq	Positive	Positive
IFNG	NRSN2	1.722	RNAseq	Positive	Positive
IFNG	WHAMMP3	1.721	RNAseq	Positive	Positive
IFNG	WWC2-AS2	1.721	RNAseq	Mixed	Positive
IFNG	TNKS2-AS1	1.719	RNAseq	Positive	Positive
IFNG	TRIM66	1.718	RNAseq	Mixed	Positive
IFNG	FNBP1P1	1.717	RNAseq	Positive	Positive
IFNG	LINS1	1.717	RNAseq	Positive	Positive
IFNG	HSPA13	1.716	RNAseq	Positive	Positive
IFNG	GTF2IP20	1.715	RNAseq	Mixed	Positive
IFNG	MBD5	1.715	RNAseq	Positive	Positive
IFNG	ALDH2	1.714	RNAseq	Positive	Positive
IFNG	MYLK-AS1	1.713	RNAseq	Mixed	Positive
IFNG	LINC00624	1.712	RNAseq	Positive	Positive
IFNG	TMEM268	1.712	RNAseq	Positive	Positive
IFNG	GPR135	1.7115	RNAseq	Positive	Positive
IFNG	HDX	1.7115	RNAseq	Positive	Positive
IFNG	RALGPS2-AS1	1.711	RNAseq	Positive	Positive
IFNG	BBX	1.7105	RNAseq	Positive	Positive
IFNG	MET	1.7105	RNAseq	Positive	Positive
IFNG	ATP6V1B2	1.71	RNAseq	Positive	Positive
IFNG	CCDC148	1.71	RNAseq	Positive	Positive
IFNG	GPCPD1	1.708	RNAseq	Mixed	Positive
IFNG	MITD1	1.707	RNAseq	Positive	Positive
IFNG	SARS1	1.706	RNAseq	Mixed	Positive
IFNG	RNF146	1.705	RNAseq	Positive	Positive
IFNG	RNF217	1.704	RNAseq	Positive	Positive
IFNG	AASS	1.703	RNAseq	Positive	Positive
IFNG	ELAC1	1.702	RNAseq	Positive	Positive
IFNG	ZFP42	1.702	RNAseq	Positive	Positive
IFNG	HINT3	1.701	RNAseq	Mixed	Positive
IFNG	ITPRIP	1.701	RNAseq	Mixed	Positive
IFNG	MYO15A	1.701	RNAseq	Mixed	Positive
IFNG	LRRC37A	1.7	RNAseq	Positive	Positive
IFNG	S100A1	1.7	RNAseq	Positive	Positive
IFNG	ZNF419	1.7	RNAseq	Mixed	Positive
IFNG	NFE2L2	1.699	RNAseq	Positive	Positive
IFNG	H2AC8	1.698	RNAseq	Positive	Positive
IFNG	IFI27L1	1.698	RNAseq	Positive	Positive
IFNG	LINC01232	1.698	RNAseq	Positive	Positive
IFNG	CA13	1.697	RNAseq	Positive	Positive
IFNG	DCP1B	1.697	RNAseq	Positive	Positive
IFNG	LINC01144	1.697	RNAseq	Mixed	Positive
IFNG	SMCHD1	1.697	RNAseq	Positive	Positive
IFNG	ZNF19	1.697	RNAseq	Positive	Positive
IFNG	C19orf54	1.694	RNAseq	Mixed	Positive
IFNG	EZH2	1.693	RNAseq	Positive	Positive
IFNG	OTUD4	1.693	RNAseq	Positive	Positive
IFNG	AGPAT3	1.691	RNAseq	Positive	Positive
IFNG	DTNBP1	1.6905	RNAseq	Positive	Positive
IFNG	AHR	1.69	RNAseq	Mixed	Positive
IFNG	FAM8A1	1.69	RNAseq	Mixed	Positive
IFNG	PLEKHH3	1.69	RNAseq	Mixed	Positive
IFNG	TNKS1BP1	1.69	RNAseq	Mixed	Positive
IFNG	ZNF302	1.69	RNAseq	Positive	Positive
IFNG	SWT1	1.689	RNAseq	Positive	Positive
IFNG	TFAP2A-AS1	1.689	RNAseq	Positive	Positive
IFNG	FCER1G	1.688	RNAseq	Mixed	Positive
IFNG	PPP1R12A-AS1	1.688	RNAseq	Positive	Positive
IFNG	SCO1	1.687	RNAseq	Positive	Positive
IFNG	UBR2	1.686	RNAseq	Positive	Positive
IFNG	USP15	1.685	RNAseq	Positive	Positive
IFNG	USP42	1.685	RNAseq	Positive	Positive
IFNG	ARHGEF34P	1.6835	RNAseq	Positive	Positive
IFNG	ATXN7	1.682	RNAseq	Positive	Positive
IFNG	H4C9	1.681	RNAseq	Positive	Positive
IFNG	PHC3	1.681	RNAseq	Positive	Positive
IFNG	MYO6	1.6805	RNAseq	Positive	Positive
IFNG	ZNF449	1.68	RNAseq	Positive	Positive
IFNG	ACSS2	1.679	RNAseq	Positive	Positive
IFNG	LINC02604	1.679	RNAseq	Mixed	Positive
IFNG	CPNE1	1.6785	RNAseq	Positive	Positive
IFNG	CUL2	1.678	RNAseq	Positive	Positive
IFNG	CYB561D2	1.678	RNAseq	Mixed	Positive
IFNG	TMUB2	1.678	RNAseq	Positive	Positive
IFNG	KAT2B	1.677	RNAseq	Positive	Positive
IFNG	XPNPEP1	1.6755	RNAseq	Positive	Positive
IFNG	ANKFY1	1.675	RNAseq	Positive	Positive
IFNG	ANKRD45	1.675	RNAseq	Positive	Positive
IFNG	DYNLT1	1.674	RNAseq	Positive	Positive
IFNG	ZNF22-AS1	1.672	RNAseq	Positive	Positive
IFNG	BCL2L13	1.671	RNAseq	Positive	Positive
IFNG	CENPX	1.671	RNAseq	Mixed	Positive
IFNG	NBEA	1.671	RNAseq	Mixed	Positive
IFNG	MAST3	1.67	RNAseq	Positive	Positive
IFNG	ZNF876P	1.67	RNAseq	Positive	Positive
IFNG	AKTIP	1.668	RNAseq	Positive	Positive
IFNG	GAD1	1.668	RNAseq	Mixed	Positive
IFNG	PIK3R3	1.668	RNAseq	Positive	Positive
IFNG	SLC25A21-AS1	1.668	RNAseq	Mixed	Positive
IFNG	DOCK3	1.667	RNAseq	Mixed	Positive
IFNG	SLFN12L	1.667	RNAseq	Positive	Positive
IFNG	GUK1	1.666	RNAseq	Positive	Positive
IFNG	HCFC1R1	1.666	RNAseq	Mixed	Positive
IFNG	SCARB2	1.666	RNAseq	Positive	Positive
IFNG	H4C11	1.665	RNAseq	Mixed	Positive
IFNG	UNC80	1.665	RNAseq	Positive	Positive
IFNG	TRDMT1	1.664	RNAseq	Positive	Positive
IFNG	IL1B	1.662	RNAseq	Mixed	Positive
IFNG	ARHGAP5	1.66	RNAseq	Positive	Positive
IFNG	HINT2	1.66	RNAseq	Mixed	Positive
IFNG	MBOAT1	1.659	RNAseq	Positive	Positive
IFNG	NICN1	1.659	RNAseq	Mixed	Positive
IFNG	CTNNBL1	1.658	RNAseq	Positive	Positive
IFNG	ECI2	1.657	RNAseq	Positive	Positive
IFNG	LPP	1.6555	RNAseq	Positive	Positive
IFNG	CCDC28A	1.655	RNAseq	Positive	Positive
IFNG	MCL1	1.655	RNAseq	Positive	Positive
IFNG	ZER1	1.655	RNAseq	Mixed	Positive
IFNG	NBN	1.655	RNAseq	Positive	Positive
IFNG	MUTYH	1.654	RNAseq	Positive	Positive
IFNG	ZFAND3	1.654	RNAseq	Positive	Positive
IFNG	FMR1	1.653	RNAseq	Positive	Positive
IFNG	NEK1	1.653	RNAseq	Positive	Positive
IFNG	ZNF117	1.653	RNAseq	Positive	Positive
IFNG	CTAGE15	1.6525	RNAseq	Positive	Positive
IFNG	EDEM2	1.652	RNAseq	Positive	Positive
IFNG	RARS1	1.652	RNAseq	Positive	Positive
IFNG	MIR100HG	1.651	RNAseq	Mixed	Positive
IFNG	MLLT3	1.649	RNAseq	Positive	Positive
IFNG	PDK3	1.649	RNAseq	Positive	Positive
IFNG	RDH5	1.649	RNAseq	Mixed	Positive
IFNG	CYP2U1	1.648	RNAseq	Positive	Positive
IFNG	ZSCAN16	1.648	RNAseq	Positive	Positive
IFNG	LINC00926	1.647	RNAseq	Mixed	Positive
IFNG	LINC01515	1.646	RNAseq	Positive	Positive
IFNG	ZNF192P1	1.645	RNAseq	Positive	Positive
IFNG	ASAH2	1.641	RNAseq	Positive	Positive
IFNG	ATP13A3	1.641	RNAseq	Positive	Positive
IFNG	FAM111A-DT	1.639	RNAseq	Positive	Positive
IFNG	PDIK1L	1.639	RNAseq	Positive	Positive
IFNG	SIPA1L1	1.638	RNAseq	Positive	Positive
IFNG	TSKU	1.638	RNAseq	Positive	Positive
IFNG	GTF2IP12	1.636	RNAseq	Mixed	Positive
IFNG	SGMS1-AS1	1.636	RNAseq	Mixed	Positive
IFNG	SERPINI1	1.634	RNAseq	Positive	Positive
IFNG	SLC35A1	1.634	RNAseq	Positive	Positive
IFNG	APLF	1.631	RNAseq	Mixed	Positive
IFNG	PSMA6	1.6295	RNAseq	Positive	Positive
IFNG	DHRS12	1.629	RNAseq	Positive	Positive
IFNG	ZNF446	1.627	RNAseq	Mixed	Positive
IFNG	ADPRS	1.626	RNAseq	Positive	Positive
IFNG	TRIM14	1.624	RNAseq	Positive	Positive
IFNG	ALMS1-IT1	1.623	RNAseq	Mixed	Positive
IFNG	HRH4	1.622	RNAseq	Positive	Positive
IFNG	LINC02693	1.621	RNAseq	Positive	Positive
IFNG	CFAP69	1.62	RNAseq	Positive	Positive
IFNG	PLEKHA5	1.62	RNAseq	Positive	Positive
IFNG	GNG12-AS1	1.618	RNAseq	Mixed	Positive
IFNG	HAS1	1.617	RNAseq	Mixed	Positive
IFNG	ARF3	1.616	RNAseq	Positive	Positive
IFNG	ATP2C2-AS1	1.615	RNAseq	Mixed	Positive
IFNG	COQ5	1.615	RNAseq	Positive	Positive
IFNG	PSENEN	1.615	RNAseq	Positive	Positive
IFNG	RIPK1	1.6145	RNAseq	Positive	Positive
IFNG	GSTM2	1.613	RNAseq	Mixed	Positive
IFNG	RPS6KC1	1.613	RNAseq	Positive	Positive
IFNG	WDR45	1.612	RNAseq	Positive	Positive
IFNG	FGF7P6	1.611	RNAseq	Mixed	Positive
IFNG	HOXC6	1.611	RNAseq	Positive	Positive
IFNG	NINL	1.611	RNAseq	Mixed	Positive
IFNG	VAMP4	1.6095	RNAseq	Positive	Positive
IFNG	DISP1	1.609	RNAseq	Positive	Positive
IFNG	CCDC7	1.608	RNAseq	Mixed	Positive
IFNG	TRIM5	1.608	RNAseq	Positive	Positive
IFNG	PIK3C2G	1.607	RNAseq	Positive	Positive
IFNG	DOP1B	1.606	RNAseq	Positive	Positive
IFNG	PAQR8	1.606	RNAseq	Positive	Positive
IFNG	SLX4IP	1.606	RNAseq	Mixed	Positive
IFNG	MARS1	1.605	RNAseq	Mixed	Positive
IFNG	PSMB3	1.605	RNAseq	Positive	Positive
IFNG	ATP10D	1.6035	RNAseq	Positive	Positive
IFNG	LINC01719	1.603	RNAseq	Positive	Positive
IFNG	CIDECP1	1.6	RNAseq	Mixed	Positive
IFNG	CFLAR-AS1	1.599	RNAseq	Positive	Positive
IFNG	CXCL16	1.599	RNAseq	Positive	Positive
IFNG	H2BC18	1.598	RNAseq	Positive	Positive
IFNG	RMC1	1.598	RNAseq	Positive	Positive
IFNG	ZFAND1	1.598	RNAseq	Mixed	Positive
IFNG	TCEANC	1.597	RNAseq	Mixed	Positive
IFNG	RAB8B	1.5965	RNAseq	Positive	Positive
IFNG	GOLGB1	1.596	RNAseq	Positive	Positive
IFNG	TMCO4	1.594	RNAseq	Positive	Positive
IFNG	LINC01637	1.593	RNAseq	Mixed	Positive
IFNG	PRKAB2	1.593	RNAseq	Mixed	Positive
IFNG	KRT18	1.592	RNAseq	Positive	Positive
IFNG	LSR	1.592	RNAseq	Positive	Positive
IFNG	CNTLN	1.591	RNAseq	Positive	Positive
IFNG	ENG	1.591	RNAseq	Positive	Positive
IFNG	THAP8	1.591	RNAseq	Mixed	Positive
IFNG	RARG	1.59	RNAseq	Positive	Positive
IFNG	FYCO1	1.589	RNAseq	Positive	Positive
IFNG	PMM1	1.588	RNAseq	Positive	Positive
IFNG	HIBADH	1.586	RNAseq	Mixed	Positive
IFNG	PARD6B	1.586	RNAseq	Positive	Positive
IFNG	TMEM53	1.586	RNAseq	Positive	Positive
IFNG	NASPP1	1.585	RNAseq	Mixed	Positive
IFNG	EDA2R	1.583	RNAseq	Mixed	Positive
IFNG	LSMEM1	1.583	RNAseq	Mixed	Positive
IFNG	ACBD5	1.582	RNAseq	Positive	Positive
IFNG	RBPJ	1.582	RNAseq	Positive	Positive
IFNG	RFX7	1.581	RNAseq	Positive	Positive
IFNG	GALT	1.579	RNAseq	Positive	Positive
IFNG	TMEM170A	1.579	RNAseq	Positive	Positive
IFNG	ZNF350	1.579	RNAseq	Positive	Positive
IFNG	FZD1	1.578	RNAseq	Positive	Positive
IFNG	TMEM150A	1.578	RNAseq	Positive	Positive
IFNG	ETFBKMT	1.577	RNAseq	Positive	Positive
IFNG	OAF	1.577	RNAseq	Mixed	Positive
IFNG	PCYT1A	1.575	RNAseq	Positive	Positive
IFNG	CDC42SE2	1.574	RNAseq	Positive	Positive
IFNG	GTF2IP13	1.574	RNAseq	Mixed	Positive
IFNG	H2BC12	1.573	RNAseq	Positive	Positive
IFNG	ACOT2	1.572	RNAseq	Mixed	Positive
IFNG	ELMO1	1.571	RNAseq	Positive	Positive
IFNG	SH3BGR	1.571	RNAseq	Mixed	Positive
IFNG	LIMK1	1.57	RNAseq	Positive	Positive
IFNG	PKIG	1.568	RNAseq	Mixed	Positive
IFNG	H2BS1	1.567	RNAseq	Positive	Positive
IFNG	DVL2	1.566	RNAseq	Positive	Positive
IFNG	HOXA3	1.565	RNAseq	Positive	Positive
IFNG	PCBP1-AS1	1.565	RNAseq	Mixed	Positive
IFNG	XKR6	1.565	RNAseq	Positive	Positive
IFNG	AMZ2P1	1.564	RNAseq	Mixed	Positive
IFNG	CCDC153	1.564	RNAseq	Mixed	Positive
IFNG	GOLGA8R	1.563	RNAseq	Mixed	Positive
IFNG	ZBTB25	1.563	RNAseq	Positive	Positive
IFNG	ANO8	1.561	RNAseq	Mixed	Positive
IFNG	CYB5A	1.561	RNAseq	Positive	Positive
IFNG	PATZ1	1.561	RNAseq	Positive	Positive
IFNG	TOMM40P4	1.561	RNAseq	Positive	Positive
IFNG	SNHG11	1.56	RNAseq	Mixed	Positive
IFNG	STIMATE-MUSTN1	1.56	RNAseq	Positive	Positive
IFNG	ANKRA2	1.559	RNAseq	Mixed	Positive
IFNG	PYCR1	1.559	RNAseq	Mixed	Positive
IFNG	TPGS2	1.559	RNAseq	Positive	Positive
IFNG	ZSCAN21	1.559	RNAseq	Positive	Positive
IFNG	DENND2D	1.558	RNAseq	Positive	Positive
IFNG	NAPB	1.557	RNAseq	Positive	Positive
IFNG	EPC2	1.556	RNAseq	Positive	Positive
IFNG	VWA8	1.555	RNAseq	Positive	Positive
IFNG	KYAT3	1.554	RNAseq	Positive	Positive
IFNG	SAP30	1.554	RNAseq	Positive	Positive
IFNG	CENPBD1	1.553	RNAseq	Positive	Positive
IFNG	FAM131A	1.553	RNAseq	Mixed	Positive
IFNG	PSMA3	1.553	RNAseq	Positive	Positive
IFNG	SHMT2	1.553	RNAseq	Mixed	Positive
IFNG	ADPRHL1	1.552	RNAseq	Mixed	Positive
IFNG	SLC31A1	1.552	RNAseq	Positive	Positive
IFNG	TMEM143	1.551	RNAseq	Mixed	Positive
IFNG	TPK1	1.551	RNAseq	Positive	Positive
IFNG	NFE2L3	1.547	RNAseq	Positive	Positive
IFNG	LCA5	1.545	RNAseq	Mixed	Positive
IFNG	CD82	1.544	RNAseq	Positive	Positive
IFNG	NUBP1	1.544	RNAseq	Positive	Positive
IFNG	HOTAIRM1	1.543	RNAseq	Mixed	Positive
IFNG	SPACA9	1.542	RNAseq	Mixed	Positive
IFNG	SP1	1.54	RNAseq	Positive	Positive
IFNG	ZNF618	1.5395	RNAseq	Positive	Positive
IFNG	RRM2B	1.539	RNAseq	Positive	Positive
IFNG	TAOK3	1.539	RNAseq	Positive	Positive
IFNG	TMEM51	1.537	RNAseq	Positive	Positive
IFNG	NUDT6	1.536	RNAseq	Mixed	Positive
IFNG	PRH1	1.536	RNAseq	Positive	Positive
IFNG	SLC22A15	1.536	RNAseq	Mixed	Positive
IFNG	BCAR1	1.535	RNAseq	Mixed	Positive
IFNG	EPS8L2	1.535	RNAseq	Mixed	Positive
IFNG	SRGAP2B	1.535	RNAseq	Positive	Positive
IFNG	ZNF768	1.535	RNAseq	Mixed	Positive
IFNG	NUDT18	1.534	RNAseq	Mixed	Positive
IFNG	IRF2-DT	1.532	RNAseq	Positive	Positive
IFNG	GRIN3A	1.531	RNAseq	Positive	Positive
IFNG	ZNF277	1.531	RNAseq	Positive	Positive
IFNG	ARID4A	1.53	RNAseq	Mixed	Positive
IFNG	CIRBP	1.529	RNAseq	Mixed	Positive
IFNG	MAP3K14-AS1	1.529	RNAseq	Positive	Positive
IFNG	CHD2	1.528	RNAseq	Mixed	Positive
IFNG	SDCBP2-AS1	1.528	RNAseq	Mixed	Positive
IFNG	LXN	1.524	RNAseq	Positive	Positive
IFNG	ACAD11	1.523	RNAseq	Mixed	Positive
IFNG	GNB4	1.523	RNAseq	Mixed	Positive
IFNG	DCP1A	1.5225	RNAseq	Positive	Positive
IFNG	ELOVL7	1.52	RNAseq	Positive	Positive
IFNG	TTC21A	1.52	RNAseq	Mixed	Positive
IFNG	ZNF546	1.52	RNAseq	Positive	Positive
IFNG	SH3BP5	1.518	RNAseq	Mixed	Positive
IFNG	MAP2K5	1.517	RNAseq	Mixed	Positive
IFNG	BTBD8	1.516	RNAseq	Positive	Positive
IFNG	TNFSF9	1.516	RNAseq	Positive	Positive
IFNG	AJM1	1.514	RNAseq	Mixed	Positive
IFNG	PPP1R3F	1.513	RNAseq	Mixed	Positive
IFNG	EFHD2	1.512	RNAseq	Mixed	Positive
IFNG	AIDA	1.51	RNAseq	Positive	Positive
IFNG	CTTNBP2NL	1.51	RNAseq	Positive	Positive
IFNG	NEK7	1.51	RNAseq	Positive	Positive
IFNG	MTMR3	1.509	RNAseq	Positive	Positive
IFNG	CPNE8	1.506	RNAseq	Positive	Positive
IFNG	STS	1.506	RNAseq	Positive	Positive
IFNG	ZBED6CL	1.506	RNAseq	Positive	Positive
IFNG	IGIP	1.505	RNAseq	Mixed	Positive
IFNG	LRRCC1	1.505	RNAseq	Positive	Positive
IFNG	STAP2	1.505	RNAseq	Positive	Positive
IFNG	TPT1-AS1	1.504	RNAseq	Mixed	Positive
IFNG	MAT2B	1.502	RNAseq	Positive	Positive
IFNG	OR1F1	1.502	RNAseq	Positive	Positive
IFNG	TSTA3	1.502	RNAseq	Positive	Positive
IFNG	CRAT	0.167	RNAseq	Mixed	Positive
IFNG	AZIN1-AS1	0.1145	RNAseq	Mixed	Positive
IFNG	ZCWPW2	0.065	RNAseq	Mixed	Positive
IFNG	LINC02361	0.0425	RNAseq	Mixed	Positive
IFNG	ALDH1L2	0.0225	RNAseq	Mixed	Positive
IFNG	ZFP2	0.018	RNAseq	Mixed	Positive
IFNG	GLA	0.006	RNAseq	Mixed	Positive
IFNG	LINC00239	-0.011	RNAseq	Mixed	Negative
IFNG	PLA2G6	-0.093	RNAseq	Mixed	Negative
IFNG	SCNN1D	-0.1185	RNAseq	Mixed	Negative
IFNG	PRTN3	-0.159	RNAseq	Mixed	Negative
IFNG	LINC00342	-1.502	RNAseq	Negative	Negative
IFNG	PROCA1	-1.502	RNAseq	Mixed	Negative
IFNG	GOLGA2P10	-1.504	RNAseq	Negative	Negative
IFNG	EIF4E	-1.505	RNAseq	Mixed	Negative
IFNG	ORAI1	-1.505	RNAseq	Mixed	Negative
IFNG	SLC10A3	-1.505	RNAseq	Negative	Negative
IFNG	SLC35F2	-1.507	RNAseq	Negative	Negative
IFNG	ALYREF	-1.508	RNAseq	Mixed	Negative
IFNG	GNB5	-1.508	RNAseq	Negative	Negative
IFNG	POLH-AS1	-1.508	RNAseq	Mixed	Negative
IFNG	SPINT1-AS1	-1.508	RNAseq	Negative	Negative
IFNG	SNHG3	-1.509	RNAseq	Negative	Negative
IFNG	HSPA14	-1.51	RNAseq	Mixed	Negative
IFNG	LINC00638	-1.51	RNAseq	Mixed	Negative
IFNG	RFWD3	-1.511	RNAseq	Mixed	Negative
IFNG	ALG8	-1.512	RNAseq	Mixed	Negative
IFNG	BAG3	-1.512	RNAseq	Negative	Negative
IFNG	GOLIM4	-1.513	RNAseq	Negative	Negative
IFNG	NUFIP1	-1.513	RNAseq	Mixed	Negative
IFNG	PAK1IP1	-1.513	RNAseq	Mixed	Negative
IFNG	PTCH1	-1.513	RNAseq	Mixed	Negative
IFNG	LURAP1	-1.514	RNAseq	Negative	Negative
IFNG	TNS4	-1.514	RNAseq	Negative	Negative
IFNG	ALG10	-1.515	RNAseq	Mixed	Negative
IFNG	FNDC10	-1.515	RNAseq	Negative	Negative
IFNG	WDR4	-1.515	RNAseq	Mixed	Negative
IFNG	ANKRD36C	-1.516	RNAseq	Negative	Negative
IFNG	MRTO4	-1.516	RNAseq	Mixed	Negative
IFNG	SRRD	-1.516	RNAseq	Mixed	Negative
IFNG	YWHAH	-1.516	RNAseq	Mixed	Negative
IFNG	APMAP	-1.518	RNAseq	Negative	Negative
IFNG	SRSF2	-1.518	RNAseq	Mixed	Negative
IFNG	EPGN	-1.519	RNAseq	Negative	Negative
IFNG	NORAD	-1.519	RNAseq	Negative	Negative
IFNG	PCLAF	-1.519	RNAseq	Mixed	Negative
IFNG	RAD51D	-1.519	RNAseq	Negative	Negative
IFNG	CHADL	-1.52	RNAseq	Mixed	Negative
IFNG	DDX11-AS1	-1.52	RNAseq	Negative	Negative
IFNG	ECH1	-1.52	RNAseq	Mixed	Negative
IFNG	NECTIN3	-1.52	RNAseq	Negative	Negative
IFNG	ACTR3B	-1.522	RNAseq	Negative	Negative
IFNG	INO80C	-1.522	RNAseq	Negative	Negative
IFNG	LDHAP4	-1.522	RNAseq	Mixed	Negative
IFNG	ZNF232	-1.522	RNAseq	Mixed	Negative
IFNG	ATP2B1	-1.523	RNAseq	Negative	Negative
IFNG	TTI1	-1.523	RNAseq	Mixed	Negative
IFNG	SNHG26	-1.524	RNAseq	Negative	Negative
IFNG	FABP3	-1.525	RNAseq	Negative	Negative
IFNG	KLB	-1.525	RNAseq	Negative	Negative
IFNG	HMGB1P6	-1.526	RNAseq	Mixed	Negative
IFNG	AK1	-1.527	RNAseq	Negative	Negative
IFNG	IMP4	-1.527	RNAseq	Mixed	Negative
IFNG	LNCTAM34A	-1.527	RNAseq	Mixed	Negative
IFNG	PFKFB2	-1.527	RNAseq	Negative	Negative
IFNG	TTC3P1	-1.527	RNAseq	Negative	Negative
IFNG	CEP78	-1.528	RNAseq	Mixed	Negative
IFNG	NUP188	-1.528	RNAseq	Mixed	Negative
IFNG	CLDN18	-1.529	RNAseq	Mixed	Negative
IFNG	ELOVL3	-1.531	RNAseq	Negative	Negative
IFNG	ERBB3	-1.531	RNAseq	Mixed	Negative
IFNG	DFFB	-1.532	RNAseq	Negative	Negative
IFNG	PARD6G	-1.533	RNAseq	Negative	Negative
IFNG	ABHD14A-ACY1	-1.535	RNAseq	Negative	Negative
IFNG	FXN	-1.535	RNAseq	Negative	Negative
IFNG	TTC26	-1.535	RNAseq	Negative	Negative
IFNG	CALML4	-1.536	RNAseq	Negative	Negative
IFNG	HAT1	-1.536	RNAseq	Mixed	Negative
IFNG	PCED1B-AS1	-1.536	RNAseq	Negative	Negative
IFNG	DHX9	-1.537	RNAseq	Mixed	Negative
IFNG	MCM7	-1.537	RNAseq	Mixed	Negative
IFNG	WDFY3-AS2	-1.537	RNAseq	Mixed	Negative
IFNG	CBX1	-1.538	RNAseq	Negative	Negative
IFNG	LSM3	-1.539	RNAseq	Mixed	Negative
IFNG	OAT	-1.539	RNAseq	Negative	Negative
IFNG	PPRC1	-1.539	RNAseq	Mixed	Negative
IFNG	BOLA2B	-1.541	RNAseq	Mixed	Negative
IFNG	LOXL1-AS1	-1.541	RNAseq	Negative	Negative
IFNG	SBF2-AS1	-1.541	RNAseq	Mixed	Negative
IFNG	SPATA18	-1.541	RNAseq	Mixed	Negative
IFNG	TCTA	-1.542	RNAseq	Negative	Negative
IFNG	POLR3H	-1.544	RNAseq	Mixed	Negative
IFNG	RIMBP3C	-1.544	RNAseq	Mixed	Negative
IFNG	SLC7A5	-1.544	RNAseq	Mixed	Negative
IFNG	SETD6	-1.545	RNAseq	Negative	Negative
IFNG	CLUH	-1.546	RNAseq	Mixed	Negative
IFNG	SLC9A3R2	-1.546	RNAseq	Negative	Negative
IFNG	SRRT	-1.546	RNAseq	Mixed	Negative
IFNG	RHOQ	-1.547	RNAseq	Negative	Negative
IFNG	TSSK5P	-1.547	RNAseq	Negative	Negative
IFNG	ABCC5	-1.548	RNAseq	Negative	Negative
IFNG	IGHV1OR15-4	-1.548	RNAseq	Mixed	Negative
IFNG	TOMM6	-1.548	RNAseq	Mixed	Negative
IFNG	LRRC45	-1.549	RNAseq	Mixed	Negative
IFNG	SUV39H2	-1.549	RNAseq	Mixed	Negative
IFNG	SLC39A10	-1.551	RNAseq	Negative	Negative
IFNG	UBE2N	-1.551	RNAseq	Mixed	Negative
IFNG	ABCA5	-1.553	RNAseq	Mixed	Negative
IFNG	PRORP	-1.553	RNAseq	Mixed	Negative
IFNG	XK	-1.553	RNAseq	Negative	Negative
IFNG	ATP7B	-1.5535	RNAseq	Negative	Negative
IFNG	TBX2-AS1	-1.554	RNAseq	Negative	Negative
IFNG	HMGCR	-1.555	RNAseq	Mixed	Negative
IFNG	RPS6KA4	-1.555	RNAseq	Mixed	Negative
IFNG	TFDP1	-1.555	RNAseq	Mixed	Negative
IFNG	TTLL4	-1.555	RNAseq	Mixed	Negative
IFNG	ANXA2	-1.556	RNAseq	Negative	Negative
IFNG	PRRG2	-1.556	RNAseq	Mixed	Negative
IFNG	TEKT4P2	-1.557	RNAseq	Negative	Negative
IFNG	EFNB1	-1.559	RNAseq	Negative	Negative
IFNG	IFRD2	-1.559	RNAseq	Mixed	Negative
IFNG	CNTF	-1.563	RNAseq	Negative	Negative
IFNG	TSR1	-1.564	RNAseq	Mixed	Negative
IFNG	C17orf100	-1.566	RNAseq	Mixed	Negative
IFNG	PRRT3-AS1	-1.566	RNAseq	Negative	Negative
IFNG	TELO2	-1.566	RNAseq	Mixed	Negative
IFNG	UBE2G2	-1.566	RNAseq	Mixed	Negative
IFNG	OVOL2	-1.567	RNAseq	Mixed	Negative
IFNG	EPB41L4B	-1.5675	RNAseq	Negative	Negative
IFNG	CLPTM1L	-1.568	RNAseq	Mixed	Negative
IFNG	DEPDC7	-1.568	RNAseq	Negative	Negative
IFNG	GALNT1	-1.568	RNAseq	Negative	Negative
IFNG	TPM2	-1.568	RNAseq	Mixed	Negative
IFNG	FOXD4	-1.57	RNAseq	Negative	Negative
IFNG	NECAB3	-1.57	RNAseq	Negative	Negative
IFNG	NME1	-1.57	RNAseq	Mixed	Negative
IFNG	RDH13	-1.57	RNAseq	Negative	Negative
IFNG	PLCG1	-1.571	RNAseq	Negative	Negative
IFNG	PRELID2	-1.571	RNAseq	Mixed	Negative
IFNG	MAGI1	-1.572	RNAseq	Negative	Negative
IFNG	KTI12	-1.573	RNAseq	Mixed	Negative
IFNG	POLE	-1.574	RNAseq	Mixed	Negative
IFNG	NMT2	-1.575	RNAseq	Negative	Negative
IFNG	PINX1	-1.575	RNAseq	Negative	Negative
IFNG	CCDC167	-1.576	RNAseq	Negative	Negative
IFNG	MACROH2A2	-1.576	RNAseq	Negative	Negative
IFNG	SNHG14	-1.577	RNAseq	Negative	Negative
IFNG	TMTC4	-1.577	RNAseq	Negative	Negative
IFNG	MYCBP	-1.578	RNAseq	Mixed	Negative
IFNG	TMEM177	-1.579	RNAseq	Negative	Negative
IFNG	HSP90AB1	-1.58	RNAseq	Mixed	Negative
IFNG	SURF6	-1.58	RNAseq	Mixed	Negative
IFNG	TSPAN19	-1.58	RNAseq	Negative	Negative
IFNG	ME1	-1.581	RNAseq	Negative	Negative
IFNG	DGCR6	-1.582	RNAseq	Mixed	Negative
IFNG	FOXO3B	-1.582	RNAseq	Negative	Negative
IFNG	B4GALT2	-1.583	RNAseq	Negative	Negative
IFNG	ARSB	-1.584	RNAseq	Mixed	Negative
IFNG	METTL3	-1.584	RNAseq	Mixed	Negative
IFNG	SMPD4	-1.584	RNAseq	Mixed	Negative
IFNG	MSX2	-1.585	RNAseq	Negative	Negative
IFNG	AK7	-1.588	RNAseq	Negative	Negative
IFNG	CLN6	-1.588	RNAseq	Mixed	Negative
IFNG	LHPP	-1.588	RNAseq	Mixed	Negative
IFNG	RRP1B	-1.588	RNAseq	Mixed	Negative
IFNG	UBL3	-1.588	RNAseq	Mixed	Negative
IFNG	POTEC	-1.59	RNAseq	Negative	Negative
IFNG	ULBP1	-1.591	RNAseq	Negative	Negative
IFNG	DDR1	-1.592	RNAseq	Negative	Negative
IFNG	NUP35	-1.594	RNAseq	Mixed	Negative
IFNG	AIMP2	-1.595	RNAseq	Negative	Negative
IFNG	GPRC5D	-1.596	RNAseq	Negative	Negative
IFNG	NDC1	-1.596	RNAseq	Mixed	Negative
IFNG	DUOXA1	-1.597	RNAseq	Negative	Negative
IFNG	BLVRB	-1.598	RNAseq	Mixed	Negative
IFNG	MYO19	-1.598	RNAseq	Mixed	Negative
IFNG	CD9	-1.599	RNAseq	Negative	Negative
IFNG	PRPS1	-1.599	RNAseq	Mixed	Negative
IFNG	FAM210B	-1.6	RNAseq	Negative	Negative
IFNG	ITGA9-AS1	-1.6	RNAseq	Negative	Negative
IFNG	FAM66B	-1.601	RNAseq	Mixed	Negative
IFNG	AMPD2	-1.602	RNAseq	Negative	Negative
IFNG	CENPS	-1.602	RNAseq	Negative	Negative
IFNG	LDHA	-1.602	RNAseq	Mixed	Negative
IFNG	CDON	-1.603	RNAseq	Negative	Negative
IFNG	TMEM8B	-1.603	RNAseq	Mixed	Negative
IFNG	NOP56	-1.604	RNAseq	Mixed	Negative
IFNG	PRPS2	-1.604	RNAseq	Mixed	Negative
IFNG	SH3BP1	-1.604	RNAseq	Negative	Negative
IFNG	JUP	-1.607	RNAseq	Negative	Negative
IFNG	TBC1D7	-1.607	RNAseq	Negative	Negative
IFNG	CCT2	-1.608	RNAseq	Mixed	Negative
IFNG	CYB5D1	-1.609	RNAseq	Negative	Negative
IFNG	RRS1	-1.61	RNAseq	Mixed	Negative
IFNG	UXS1	-1.61	RNAseq	Negative	Negative
IFNG	VPS37B	-1.61	RNAseq	Negative	Negative
IFNG	GPER1	-1.612	RNAseq	Negative	Negative
IFNG	MED12L	-1.612	RNAseq	Negative	Negative
IFNG	TIPARP	-1.612	RNAseq	Negative	Negative
IFNG	RIOX1	-1.614	RNAseq	Mixed	Negative
IFNG	MYBBP1A	-1.615	RNAseq	Mixed	Negative
IFNG	NIPAL1	-1.616	RNAseq	Mixed	Negative
IFNG	TDG	-1.616	RNAseq	Negative	Negative
IFNG	PGAM5	-1.62	RNAseq	Mixed	Negative
IFNG	FAM171B	-1.621	RNAseq	Negative	Negative
IFNG	SFN	-1.621	RNAseq	Negative	Negative
IFNG	ZNF124	-1.623	RNAseq	Mixed	Negative
IFNG	SNAPC4	-1.624	RNAseq	Mixed	Negative
IFNG	GCSH	-1.626	RNAseq	Negative	Negative
IFNG	LINC02035	-1.626	RNAseq	Mixed	Negative
IFNG	ULBP3	-1.626	RNAseq	Negative	Negative
IFNG	KDM2B	-1.628	RNAseq	Negative	Negative
IFNG	NAALAD2	-1.628	RNAseq	Negative	Negative
IFNG	PPID	-1.628	RNAseq	Mixed	Negative
IFNG	ZNF287	-1.628	RNAseq	Negative	Negative
IFNG	EMP2	-1.629	RNAseq	Mixed	Negative
IFNG	SPATA33	-1.629	RNAseq	Mixed	Negative
IFNG	ADGRD2	-1.63	RNAseq	Negative	Negative
IFNG	HTRA1	-1.631	RNAseq	Negative	Negative
IFNG	OTX1	-1.633	RNAseq	Negative	Negative
IFNG	RCC1	-1.633	RNAseq	Mixed	Negative
IFNG	TICRR	-1.633	RNAseq	Mixed	Negative
IFNG	MAN1B1-DT	-1.634	RNAseq	Mixed	Negative
IFNG	SH3BGRL3	-1.634	RNAseq	Mixed	Negative
IFNG	FAH	-1.635	RNAseq	Negative	Negative
IFNG	PMM2	-1.635	RNAseq	Mixed	Negative
IFNG	JAM2	-1.636	RNAseq	Negative	Negative
IFNG	ACBD4	-1.637	RNAseq	Mixed	Negative
IFNG	ATP5MC3	-1.637	RNAseq	Negative	Negative
IFNG	DZIP1L	-1.638	RNAseq	Negative	Negative
IFNG	NEU3	-1.639	RNAseq	Negative	Negative
IFNG	TOMM5	-1.639	RNAseq	Negative	Negative
IFNG	EXOSC2	-1.64	RNAseq	Mixed	Negative
IFNG	PNMA8A	-1.64	RNAseq	Negative	Negative
IFNG	LINC00997	-1.64	RNAseq	Negative	Negative
IFNG	LYPLA2	-1.642	RNAseq	Mixed	Negative
IFNG	MAP6D1	-1.642	RNAseq	Negative	Negative
IFNG	PAICS	-1.643	RNAseq	Mixed	Negative
IFNG	FGF12	-1.644	RNAseq	Negative	Negative
IFNG	LCMT2	-1.644	RNAseq	Negative	Negative
IFNG	IGSF3	-1.646	RNAseq	Negative	Negative
IFNG	TTYH3	-1.646	RNAseq	Negative	Negative
IFNG	BRD3OS	-1.6465	RNAseq	Negative	Negative
IFNG	GCSHP5	-1.648	RNAseq	Negative	Negative
IFNG	TOMM40	-1.649	RNAseq	Mixed	Negative
IFNG	UNC119B	-1.649	RNAseq	Negative	Negative
IFNG	RRM1	-1.65	RNAseq	Mixed	Negative
IFNG	EXTL2	-1.651	RNAseq	Negative	Negative
IFNG	IDUA	-1.651	RNAseq	Mixed	Negative
IFNG	TRMT10C	-1.651	RNAseq	Negative	Negative
IFNG	BBOX1-AS1	-1.652	RNAseq	Negative	Negative
IFNG	HTRA2	-1.652	RNAseq	Negative	Negative
IFNG	MLEC	-1.652	RNAseq	Mixed	Negative
IFNG	UBE3D	-1.653	RNAseq	Negative	Negative
IFNG	PGAP4	-1.654	RNAseq	Negative	Negative
IFNG	CITED1	-1.655	RNAseq	Negative	Negative
IFNG	FANCG	-1.655	RNAseq	Mixed	Negative
IFNG	TMEM117	-1.655	RNAseq	Negative	Negative
IFNG	UBE2Q2P2	-1.655	RNAseq	Mixed	Negative
IFNG	DBNL	-1.656	RNAseq	Mixed	Negative
IFNG	LINC02021	-1.657	RNAseq	Negative	Negative
IFNG	TTYH2	-1.657	RNAseq	Negative	Negative
IFNG	NOSTRIN	-1.658	RNAseq	Negative	Negative
IFNG	MSH6	-1.659	RNAseq	Mixed	Negative
IFNG	DDX12P	-1.66	RNAseq	Mixed	Negative
IFNG	LINC00205	-1.661	RNAseq	Mixed	Negative
IFNG	MAP3K6	-1.661	RNAseq	Negative	Negative
IFNG	PHETA1	-1.661	RNAseq	Negative	Negative
IFNG	RAB15	-1.663	RNAseq	Negative	Negative
IFNG	ABCA10	-1.664	RNAseq	Negative	Negative
IFNG	CAT	-1.664	RNAseq	Negative	Negative
IFNG	HSPA8P8	-1.664	RNAseq	Mixed	Negative
IFNG	HCN2	-1.6655	RNAseq	Negative	Negative
IFNG	FAM98A	-1.666	RNAseq	Mixed	Negative
IFNG	VCP	-1.666	RNAseq	Mixed	Negative
IFNG	DIPK2A	-1.667	RNAseq	Negative	Negative
IFNG	TMEM14A	-1.669	RNAseq	Negative	Negative
IFNG	CLEC11A	-1.67	RNAseq	Negative	Negative
IFNG	ESRP1	-1.671	RNAseq	Mixed	Negative
IFNG	TRPC1	-1.671	RNAseq	Negative	Negative
IFNG	LINC00235	-1.672	RNAseq	Negative	Negative
IFNG	BCKDHB	-1.673	RNAseq	Negative	Negative
IFNG	ARL17B	-1.674	RNAseq	Mixed	Negative
IFNG	KIAA1211L	-1.674	RNAseq	Mixed	Negative
IFNG	TP53TG5	-1.674	RNAseq	Negative	Negative
IFNG	AATK	-1.675	RNAseq	Negative	Negative
IFNG	SLC27A4	-1.675	RNAseq	Negative	Negative
IFNG	GALR2	-1.678	RNAseq	Mixed	Negative
IFNG	GOLGA8N	-1.678	RNAseq	Mixed	Negative
IFNG	GRK4	-1.679	RNAseq	Negative	Negative
IFNG	RLN2	-1.679	RNAseq	Negative	Negative
IFNG	POP1	-1.68	RNAseq	Mixed	Negative
IFNG	TNK2-AS1	-1.68	RNAseq	Negative	Negative
IFNG	TXNDC5	-1.68	RNAseq	Negative	Negative
IFNG	ZBTB9	-1.68	RNAseq	Negative	Negative
IFNG	C4orf3	-1.681	RNAseq	Negative	Negative
IFNG	FMO4	-1.681	RNAseq	Negative	Negative
IFNG	LARGE1	-1.681	RNAseq	Negative	Negative
IFNG	AKR1B1	-1.682	RNAseq	Negative	Negative
IFNG	AP1M2	-1.682	RNAseq	Negative	Negative
IFNG	POLE3	-1.682	RNAseq	Mixed	Negative
IFNG	WDR90	-1.682	RNAseq	Mixed	Negative
IFNG	GTF2IP4	-1.684	RNAseq	Mixed	Negative
IFNG	MB	-1.684	RNAseq	Negative	Negative
IFNG	SCFD2	-1.684	RNAseq	Negative	Negative
IFNG	ANGPTL6	-1.6845	RNAseq	Negative	Negative
IFNG	FARSA	-1.685	RNAseq	Mixed	Negative
IFNG	DNAJC25	-1.686	RNAseq	Negative	Negative
IFNG	EGFR	-1.686	RNAseq	Negative	Negative
IFNG	SLBP	-1.686	RNAseq	Mixed	Negative
IFNG	ABHD17A	-1.687	RNAseq	Mixed	Negative
IFNG	ZNF649	-1.687	RNAseq	Negative	Negative
IFNG	FAM155B	-1.689	RNAseq	Negative	Negative
IFNG	RECQL4	-1.69	RNAseq	Mixed	Negative
IFNG	SLC44A5	-1.691	RNAseq	Mixed	Negative
IFNG	THOP1	-1.691	RNAseq	Mixed	Negative
IFNG	ALG1	-1.693	RNAseq	Negative	Negative
IFNG	CCDC88B	-1.693	RNAseq	Mixed	Negative
IFNG	CRYZ	-1.693	RNAseq	Negative	Negative
IFNG	UTP20	-1.693	RNAseq	Mixed	Negative
IFNG	LIG1	-1.694	RNAseq	Mixed	Negative
IFNG	PHTF2	-1.694	RNAseq	Negative	Negative
IFNG	SHQ1	-1.694	RNAseq	Mixed	Negative
IFNG	SORD2P	-1.694	RNAseq	Mixed	Negative
IFNG	SULT1A1	-1.694	RNAseq	Negative	Negative
IFNG	LINC00957	-1.695	RNAseq	Mixed	Negative
IFNG	LINC02873	-1.695	RNAseq	Negative	Negative
IFNG	HSPBP1	-1.696	RNAseq	Mixed	Negative
IFNG	NCLN	-1.696	RNAseq	Mixed	Negative
IFNG	NMB	-1.697	RNAseq	Negative	Negative
IFNG	TLE3	-1.6975	RNAseq	Negative	Negative
IFNG	REP15	-1.698	RNAseq	Negative	Negative
IFNG	FAM172A	-1.701	RNAseq	Negative	Negative
IFNG	GLRX5P1	-1.702	RNAseq	Negative	Negative
IFNG	SIGMAR1	-1.702	RNAseq	Negative	Negative
IFNG	CXorf58	-1.703	RNAseq	Mixed	Negative
IFNG	DSG2-AS1	-1.704	RNAseq	Negative	Negative
IFNG	DCAF13	-1.705	RNAseq	Mixed	Negative
IFNG	DPH2	-1.705	RNAseq	Negative	Negative
IFNG	SORD	-1.706	RNAseq	Mixed	Negative
IFNG	RDH10	-1.7065	RNAseq	Negative	Negative
IFNG	ADGRL2	-1.707	RNAseq	Negative	Negative
IFNG	NUP85	-1.707	RNAseq	Mixed	Negative
IFNG	PPEF1	-1.707	RNAseq	Mixed	Negative
IFNG	ZMAT3	-1.708	RNAseq	Negative	Negative
IFNG	BYSL	-1.709	RNAseq	Mixed	Negative
IFNG	COPRS	-1.71	RNAseq	Mixed	Negative
IFNG	LINC00484	-1.71	RNAseq	Negative	Negative
IFNG	NETO2	-1.71	RNAseq	Mixed	Negative
IFNG	SNRNP25	-1.71	RNAseq	Mixed	Negative
IFNG	SIDT2	-1.711	RNAseq	Negative	Negative
IFNG	FKBP4	-1.712	RNAseq	Mixed	Negative
IFNG	NOP16	-1.712	RNAseq	Mixed	Negative
IFNG	FGD2	-1.713	RNAseq	Negative	Negative
IFNG	GPATCH4	-1.713	RNAseq	Mixed	Negative
IFNG	CCDC180	-1.714	RNAseq	Mixed	Negative
IFNG	MIR181A1HG	-1.714	RNAseq	Negative	Negative
IFNG	ATPSCKMT	-1.715	RNAseq	Negative	Negative
IFNG	EXTL3-AS1	-1.715	RNAseq	Mixed	Negative
IFNG	ABCE1	-1.717	RNAseq	Mixed	Negative
IFNG	ADGRA3	-1.717	RNAseq	Negative	Negative
IFNG	PAK6	-1.717	RNAseq	Negative	Negative
IFNG	CAD	-1.718	RNAseq	Negative	Negative
IFNG	LINC02678	-1.718	RNAseq	Negative	Negative
IFNG	ADCY10P1	-1.719	RNAseq	Negative	Negative
IFNG	FOXL2NB	-1.719	RNAseq	Negative	Negative
IFNG	PRRT3	-1.719	RNAseq	Negative	Negative
IFNG	CENPW	-1.722	RNAseq	Mixed	Negative
IFNG	LGALS2	-1.722	RNAseq	Negative	Negative
IFNG	SERINC5	-1.722	RNAseq	Negative	Negative
IFNG	NPAS2	-1.723	RNAseq	Negative	Negative
IFNG	FASTKD1	-1.724	RNAseq	Negative	Negative
IFNG	SNHG9	-1.724	RNAseq	Negative	Negative
IFNG	CACYBP	-1.726	RNAseq	Mixed	Negative
IFNG	DENND2C	-1.726	RNAseq	Negative	Negative
IFNG	PTRH2	-1.726	RNAseq	Mixed	Negative
IFNG	NR2C2AP	-1.727	RNAseq	Mixed	Negative
IFNG	COX4I1P2	-1.729	RNAseq	Negative	Negative
IFNG	CRIP3	-1.729	RNAseq	Negative	Negative
IFNG	NUDC	-1.729	RNAseq	Mixed	Negative
IFNG	FABP5P7	-1.73	RNAseq	Negative	Negative
IFNG	FITM2	-1.731	RNAseq	Negative	Negative
IFNG	LTBP4	-1.731	RNAseq	Negative	Negative
IFNG	PLCD3	-1.731	RNAseq	Mixed	Negative
IFNG	LRRC29	-1.732	RNAseq	Mixed	Negative
IFNG	SHE	-1.732	RNAseq	Negative	Negative
IFNG	ALG3	-1.733	RNAseq	Negative	Negative
IFNG	FAM92A	-1.733	RNAseq	Negative	Negative
IFNG	SLC12A8	-1.733	RNAseq	Negative	Negative
IFNG	ARHGAP5-AS1	-1.734	RNAseq	Negative	Negative
IFNG	GLCE	-1.734	RNAseq	Negative	Negative
IFNG	UXT-AS1	-1.734	RNAseq	Mixed	Negative
IFNG	AHSA1	-1.735	RNAseq	Mixed	Negative
IFNG	FAM71E1	-1.735	RNAseq	Mixed	Negative
IFNG	CD276	-1.737	RNAseq	Mixed	Negative
IFNG	TUBA1C	-1.737	RNAseq	Mixed	Negative
IFNG	FBXO17	-1.738	RNAseq	Negative	Negative
IFNG	IL17D	-1.738	RNAseq	Negative	Negative
IFNG	MIR600HG	-1.738	RNAseq	Negative	Negative
IFNG	CCDC189	-1.74	RNAseq	Negative	Negative
IFNG	NTHL1	-1.741	RNAseq	Negative	Negative
IFNG	EXO5	-1.742	RNAseq	Mixed	Negative
IFNG	PHYH	-1.742	RNAseq	Negative	Negative
IFNG	B4GALNT4	-1.743	RNAseq	Negative	Negative
IFNG	LRRC19	-1.743	RNAseq	Negative	Negative
IFNG	TIPARP-AS1	-1.743	RNAseq	Mixed	Negative
IFNG	PRDX1	-1.744	RNAseq	Negative	Negative
IFNG	KCNS3	-1.745	RNAseq	Negative	Negative
IFNG	SMC3P1	-1.745	RNAseq	Negative	Negative
IFNG	PFAS	-1.746	RNAseq	Negative	Negative
IFNG	PM20D2	-1.746	RNAseq	Negative	Negative
IFNG	THOC3	-1.747	RNAseq	Mixed	Negative
IFNG	SCN1B	-1.748	RNAseq	Negative	Negative
IFNG	GSTT2B	-1.749	RNAseq	Negative	Negative
IFNG	MPZL3	-1.749	RNAseq	Negative	Negative
IFNG	PUS7	-1.749	RNAseq	Mixed	Negative
IFNG	CPA5	-1.75	RNAseq	Mixed	Negative
IFNG	GPR27	-1.752	RNAseq	Negative	Negative
IFNG	LINC00937	-1.752	RNAseq	Negative	Negative
IFNG	SMAD3	-1.752	RNAseq	Negative	Negative
IFNG	KCNN3	-1.754	RNAseq	Negative	Negative
IFNG	SLC2A11	-1.754	RNAseq	Negative	Negative
IFNG	C1orf216	-1.755	RNAseq	Negative	Negative
IFNG	HTR7P1	-1.755	RNAseq	Negative	Negative
IFNG	RNASEH2C	-1.755	RNAseq	Negative	Negative
IFNG	MED31	-1.759	RNAseq	Mixed	Negative
IFNG	PRPF4	-1.759	RNAseq	Mixed	Negative
IFNG	PPIF	-1.762	RNAseq	Mixed	Negative
IFNG	RPL32P24	-1.762	RNAseq	Mixed	Negative
IFNG	SYTL2	-1.762	RNAseq	Negative	Negative
IFNG	SLX1A	-1.765	RNAseq	Negative	Negative
IFNG	CGN	-1.766	RNAseq	Negative	Negative
IFNG	NECAB2	-1.766	RNAseq	Negative	Negative
IFNG	DHX37	-1.767	RNAseq	Mixed	Negative
IFNG	DIPK1A	-1.769	RNAseq	Negative	Negative
IFNG	LSM11	-1.769	RNAseq	Negative	Negative
IFNG	SF3A3	-1.769	RNAseq	Mixed	Negative
IFNG	UGT8	-1.77	RNAseq	Negative	Negative
IFNG	EEF1AKMT4	-1.772	RNAseq	Negative	Negative
IFNG	UMPS	-1.773	RNAseq	Mixed	Negative
IFNG	C3orf33	-1.776	RNAseq	Negative	Negative
IFNG	CHORDC1	-1.776	RNAseq	Mixed	Negative
IFNG	NOL6	-1.777	RNAseq	Mixed	Negative
IFNG	SERINC2	-1.777	RNAseq	Negative	Negative
IFNG	TRIM16	-1.7775	RNAseq	Negative	Negative
IFNG	NLE1	-1.78	RNAseq	Negative	Negative
IFNG	USP2	-1.781	RNAseq	Mixed	Negative
IFNG	SYTL4	-1.782	RNAseq	Negative	Negative
IFNG	TUBGCP5	-1.782	RNAseq	Mixed	Negative
IFNG	RRP9	-1.785	RNAseq	Mixed	Negative
IFNG	CLN8	-1.786	RNAseq	Negative	Negative
IFNG	SMARCD3	-1.786	RNAseq	Negative	Negative
IFNG	AMD1	-1.787	RNAseq	Mixed	Negative
IFNG	AUTS2	-1.788	RNAseq	Negative	Negative
IFNG	CCT3	-1.789	RNAseq	Mixed	Negative
IFNG	TRIM45	-1.789	RNAseq	Negative	Negative
IFNG	USP13	-1.789	RNAseq	Negative	Negative
IFNG	SUGCT	-1.79	RNAseq	Negative	Negative
IFNG	NOXRED1	-1.791	RNAseq	Mixed	Negative
IFNG	KCP	-1.792	RNAseq	Negative	Negative
IFNG	PIM1	-1.792	RNAseq	Negative	Negative
IFNG	CRACD	-1.7925	RNAseq	Negative	Negative
IFNG	LINC00933	-1.794	RNAseq	Mixed	Negative
IFNG	HSPA1B	-1.797	RNAseq	Mixed	Negative
IFNG	SUSD5	-1.797	RNAseq	Negative	Negative
IFNG	ANXA8	-1.801	RNAseq	Negative	Negative
IFNG	RASGEF1A	-1.803	RNAseq	Negative	Negative
IFNG	CD1D	-1.8035	RNAseq	Negative	Negative
IFNG	CC2D2A	-1.805	RNAseq	Negative	Negative
IFNG	KCNC4	-1.805	RNAseq	Negative	Negative
IFNG	FAM149A	-1.806	RNAseq	Negative	Negative
IFNG	ITM2C	-1.806	RNAseq	Negative	Negative
IFNG	MCTS2P	-1.807	RNAseq	Negative	Negative
IFNG	ZNF516-DT	-1.808	RNAseq	Mixed	Negative
IFNG	CHST10	-1.809	RNAseq	Mixed	Negative
IFNG	NEIL2	-1.809	RNAseq	Negative	Negative
IFNG	TFEB	-1.809	RNAseq	Mixed	Negative
IFNG	TREX2	-1.809	RNAseq	Negative	Negative
IFNG	RAET1K	-1.81	RNAseq	Negative	Negative
IFNG	PNPLA7	-1.811	RNAseq	Mixed	Negative
IFNG	DLL3	-1.813	RNAseq	Negative	Negative
IFNG	GNG4	-1.814	RNAseq	Negative	Negative
IFNG	LPCAT1	-1.814	RNAseq	Mixed	Negative
IFNG	POP5	-1.814	RNAseq	Negative	Negative
IFNG	HSD11B1L	-1.815	RNAseq	Negative	Negative
IFNG	LRGUK	-1.815	RNAseq	Negative	Negative
IFNG	BMP4	-1.816	RNAseq	Negative	Negative
IFNG	CCDC86	-1.816	RNAseq	Mixed	Negative
IFNG	RTL8B	-1.817	RNAseq	Negative	Negative
IFNG	C20orf27	-1.82	RNAseq	Negative	Negative
IFNG	PDE1C	-1.82	RNAseq	Negative	Negative
IFNG	ITGB1BP2	-1.821	RNAseq	Negative	Negative
IFNG	TBX2	-1.8215	RNAseq	Negative	Negative
IFNG	GOLGA6L10	-1.823	RNAseq	Negative	Negative
IFNG	H2BW2	-1.823	RNAseq	Negative	Negative
IFNG	GNAS-AS1	-1.8255	RNAseq	Negative	Negative
IFNG	TYRO3P	-1.827	RNAseq	Mixed	Negative
IFNG	CDH1	-1.829	RNAseq	Negative	Negative
IFNG	LRWD1	-1.829	RNAseq	Mixed	Negative
IFNG	LINC01534	-1.831	RNAseq	Negative	Negative
IFNG	ZDHHC1	-1.832	RNAseq	Mixed	Negative
IFNG	F2RL2	-1.833	RNAseq	Negative	Negative
IFNG	ATP8B1	-1.834	RNAseq	Negative	Negative
IFNG	ISG20L2	-1.834	RNAseq	Negative	Negative
IFNG	ST8SIA4	-1.835	RNAseq	Negative	Negative
IFNG	JAM3	-1.838	RNAseq	Negative	Negative
IFNG	MAPK12	-1.838	RNAseq	Negative	Negative
IFNG	LINC00641	-1.8395	RNAseq	Negative	Negative
IFNG	CEBPA	-1.84	RNAseq	Negative	Negative
IFNG	DOHH	-1.84	RNAseq	Negative	Negative
IFNG	SLC25A41	-1.841	RNAseq	Mixed	Negative
IFNG	ALOXE3P1	-1.842	RNAseq	Negative	Negative
IFNG	FTLP14	-1.843	RNAseq	Negative	Negative
IFNG	ISM1	-1.843	RNAseq	Negative	Negative
IFNG	C1QL4	-1.845	RNAseq	Negative	Negative
IFNG	CMTM8	-1.845	RNAseq	Negative	Negative
IFNG	RRP7BP	-1.845	RNAseq	Mixed	Negative
IFNG	ATP5MC1P6	-1.846	RNAseq	Negative	Negative
IFNG	GPRIN1	-1.848	RNAseq	Mixed	Negative
IFNG	WRAP53	-1.849	RNAseq	Mixed	Negative
IFNG	MAD2L1	-1.852	RNAseq	Mixed	Negative
IFNG	CYP2S1	-1.8525	RNAseq	Negative	Negative
IFNG	MEGF6	-1.853	RNAseq	Negative	Negative
IFNG	MISP3	-1.853	RNAseq	Negative	Negative
IFNG	CDK2	-1.854	RNAseq	Mixed	Negative
IFNG	MAGEE1	-1.854	RNAseq	Mixed	Negative
IFNG	SQLE	-1.855	RNAseq	Mixed	Negative
IFNG	LINC00472	-1.859	RNAseq	Negative	Negative
IFNG	NKX2-5	-1.859	RNAseq	Negative	Negative
IFNG	GEMIN5	-1.861	RNAseq	Mixed	Negative
IFNG	SIRT4	-1.862	RNAseq	Negative	Negative
IFNG	POLR2J4	-1.863	RNAseq	Negative	Negative
IFNG	SDC1	-1.863	RNAseq	Negative	Negative
IFNG	GRIP1	-1.864	RNAseq	Negative	Negative
IFNG	HOTAIR	-1.866	RNAseq	Mixed	Negative
IFNG	NDRG4	-1.8665	RNAseq	Negative	Negative
IFNG	FBXL19-AS1	-1.867	RNAseq	Negative	Negative
IFNG	TRIM60P18	-1.867	RNAseq	Negative	Negative
IFNG	PSMD10P2	-1.8675	RNAseq	Negative	Negative
IFNG	HYKK	-1.868	RNAseq	Negative	Negative
IFNG	PCAT6	-1.869	RNAseq	Negative	Negative
IFNG	GAL3ST4	-1.873	RNAseq	Mixed	Negative
IFNG	VIPR1	-1.873	RNAseq	Negative	Negative
IFNG	AQP10	-1.874	RNAseq	Negative	Negative
IFNG	GPR156	-1.874	RNAseq	Negative	Negative
IFNG	SLC47A1	-1.875	RNAseq	Negative	Negative
IFNG	CD302	-1.877	RNAseq	Negative	Negative
IFNG	MANEAL	-1.883	RNAseq	Negative	Negative
IFNG	KCNAB1	-1.884	RNAseq	Negative	Negative
IFNG	MARVELD3	-1.886	RNAseq	Negative	Negative
IFNG	SLC6A11	-1.886	RNAseq	Negative	Negative
IFNG	GDPD1	-1.887	RNAseq	Mixed	Negative
IFNG	ISL1	-1.889	RNAseq	Mixed	Negative
IFNG	RBM12	-1.892	RNAseq	Mixed	Negative
IFNG	TUBB	-1.893	RNAseq	Mixed	Negative
IFNG	ZNF248	-1.896	RNAseq	Negative	Negative
IFNG	CEBPA-DT	-1.898	RNAseq	Negative	Negative
IFNG	PIM2	-1.9	RNAseq	Mixed	Negative
IFNG	EMILIN3	-1.904	RNAseq	Negative	Negative
IFNG	PCOLCE2	-1.9045	RNAseq	Negative	Negative
IFNG	GPRIN2	-1.906	RNAseq	Mixed	Negative
IFNG	DGCR5	-1.906	RNAseq	Negative	Negative
IFNG	CARD10	-1.908	RNAseq	Negative	Negative
IFNG	CCDC84-DT	-1.91	RNAseq	Negative	Negative
IFNG	GRWD1	-1.91	RNAseq	Mixed	Negative
IFNG	ZNF649-AS1	-1.91	RNAseq	Negative	Negative
IFNG	CENPV	-1.911	RNAseq	Negative	Negative
IFNG	POLD1	-1.911	RNAseq	Mixed	Negative
IFNG	E2F3P2	-1.913	RNAseq	Negative	Negative
IFNG	PLAAT1	-1.916	RNAseq	Negative	Negative
IFNG	SLC25A29	-1.92	RNAseq	Negative	Negative
[truncated: 1,807 more rows]
