# Supplementary material for: A multi-omic analysis of MCF10A cells provides a resource for integrative assessment of ligand-mediated molecular and phenotypic responses
Source: Commun Biol. 2022 Oct 7;5:1066. doi: 10.1038/s42003-022-03975-9 (PMC9546880; doi:10.1038/s42003-022-03975-9)
Supplement: Supplementary file 13 — Supplementary Data 11 [file 42003_2022_3975_MOESM13_ESM.xlsx]

## Sheet: treatment cross correlations
Condition	HGF_24	HGF_48	OSM_24	OSM_48	EGF_24	EGF_48	BMP2+EGF_24	BMP2+EGF_48	IFNG+EGF_24	IFNG+EGF_48	TGFB+EGF_24	TGFB+EGF_48
HGF_24	1	0.602	0.044	0.262	0.00532	0.383	0.0373	0.218	-0.0458	0.261	-0.201	-0.0118
HGF_48	0.602	1	-0.0442	0.444	-0.249	0.266	-0.0683	0.149	-0.142	0.47	-0.278	-0.0398
OSM_24	0.044	-0.0442	1	0.672	0.321	0.188	0.192	0.143	0.47	0.188	0.277	0.283
OSM_48	0.262	0.444	0.672	1	-0.0614	0.146	0.0374	0.125	0.243	0.448	0.0905	0.212
EGF_24	0.00532	-0.249	0.321	-0.0614	1	0.389	0.332	0.251	0.285	-0.0917	0.192	0.173
EGF_48	0.383	0.266	0.188	0.146	0.389	1	-0.119	0.0689	0.19	0.205	-0.193	-0.0335
BMP2+EGF_24	0.0373	-0.0683	0.192	0.0374	0.332	-0.119	1	0.815	0.152	-0.0687	0.42	0.345
BMP2+EGF_48	0.218	0.149	0.143	0.125	0.251	0.0689	0.815	1	0.115	0.0572	0.327	0.38
IFNG+EGF_24	-0.0458	-0.142	0.47	0.243	0.285	0.19	0.152	0.115	1	0.504	0.248	0.188
IFNG+EGF_48	0.261	0.47	0.188	0.448	-0.0917	0.205	-0.0687	0.0572	0.504	1	-0.0344	0.108
TGFB+EGF_24	-0.201	-0.278	0.277	0.0905	0.192	-0.193	0.42	0.327	0.248	-0.0344	1	0.812
TGFB+EGF_48	-0.0118	-0.0398	0.283	0.212	0.173	-0.0335	0.345	0.38	0.188	0.108	0.812	1
