# Supplementary material for: A multi-omic analysis of MCF10A cells provides a resource for integrative assessment of ligand-mediated molecular and phenotypic responses
Source: Commun Biol. 2022 Oct 7;5:1066. doi: 10.1038/s42003-022-03975-9 (PMC9546880; doi:10.1038/s42003-022-03975-9)
Supplement: Supplementary file 14 — Supplementary Data 12 [file 42003_2022_3975_MOESM14_ESM.xlsx]

## Sheet: ATACseq TF motifs
ligand	feature	Log2FoldChange	Type
BMP2	B-ATF-related factors	2.089	motifs
EGF	Fos-related factors	2.712	motifs
EGF	Jun-related factors	2.554	motifs
EGF	Nuclear factor 1	1.811	motifs
EGF	HLH domain only	1.795	motifs
EGF	B-ATF-related factors	0.1635	motifs
HGF	p53-related factors	2.654	motifs
HGF	Nuclear factor 1	1.571	motifs
HGF	C/EBP-related	1.537	motifs
HGF	ATF-4-related factors	1.506	motifs
IFNG	Interferon-regulatory factors	3.4175	motifs
IFNG	STAT factors	2.833	motifs
IFNG	ATF-4-related factors	2.515	motifs
IFNG	HLH domain only	2.079	motifs
IFNG	C/EBP-related	2.057	motifs
IFNG	Fos-related factors	2.011	motifs
IFNG	NF-kappaB-related factors	1.934	motifs
IFNG	Jun-related factors	1.91	motifs
IFNG	B-ATF-related factors	1.769	motifs
IFNG	NFAT-related factors	1.578	motifs
OSM	ATF-4-related factors	2.481	motifs
OSM	p53-related factors	2.302	motifs
OSM	C/EBP-related	2.22	motifs
OSM	NF-kappaB-related factors	1.7495	motifs
OSM	B-ATF-related factors	1.687	motifs
OSM	CSL-related factors	1.64	motifs
OSM	Runt-related factors	1.527	motifs
TGFB	TEF-1-related factors	2.3	motifs
TGFB	B-ATF-related factors	2.265	motifs
TGFB	Fos-related factors	2.1975	motifs
TGFB	Jun-related factors	2.1305	motifs
TGFB	Maf-related factors	1.863	motifs
TGFB	Runt-related factors	1.774	motifs
TGFB	CREB-related factors	1.555	motifs
BMP2	HOX-related factors	1.64	motifs
IFNG	Three-zinc finger Kruppel-related factors	1.728	motifs
IFNG	Regulators of differentiation	1.688	motifs
IFNG	HSF factors	1.528	motifs
IFNG	HD-ZF factors	1.513	motifs
TGFB	SMAD factors	1.5915	motifs
