# Supplementary material for: A multi-omic analysis of MCF10A cells provides a resource for integrative assessment of ligand-mediated molecular and phenotypic responses
Source: Commun Biol. 2022 Oct 7;5:1066. doi: 10.1038/s42003-022-03975-9 (PMC9546880; doi:10.1038/s42003-022-03975-9)
Supplement: Supplementary file 15 — Supplementary Data 13 [file 42003_2022_3975_MOESM15_ESM.xlsx]

## Sheet: Hallmark GSEA
gene	BMP2	IFNG	TGFB	HGF	OSM	EGF
HALLMARK_HEDGEHOG_SIGNALING	1.38	-1.21	1.26	-1.04	-0.932	0.67
HALLMARK_PROTEIN_SECRETION	1.17	1.08	1.02	1.44	-0.762	-1
HALLMARK_TGF_BETA_SIGNALING	1.15	-1.45	0.82	-1.02	-1.46	-1.3
HALLMARK_ANDROGEN_RESPONSE	1.04	-0.995	1.08	1.12	0.857	-1.31
HALLMARK_EPITHELIAL_MESENCHYMAL_TRANSITION	1.03	-1.22	1.2	-1.36	-0.896	-0.733
HALLMARK_MITOTIC_SPINDLE	1.01	1.07	1.2	-1.07	-0.78	1.1
HALLMARK_UV_RESPONSE_DN	0.964	-1.16	1.3	-1.22	-1.12	-0.842
HALLMARK_MYC_TARGETS_V1	0.894	1.28	-1.22	-1.14	0.938	1.01
HALLMARK_REACTIVE_OXYGEN_SPECIES_PATHWAY	0.715	1.09	0.971	-1.08	-1.21	-1.02
HALLMARK_DNA_REPAIR	0.684	1.19	-1.08	-0.95	-0.588	0.878
HALLMARK_G2M_CHECKPOINT	0.623	1.24	-1.12	-0.928	0.961	1.22
HALLMARK_MYC_TARGETS_V2	0.592	1	-1.09	-1.21	-0.429	1.02
HALLMARK_PEROXISOME	-1.41	-1.11	-1.44	0.859	-1.38	-1.28
HALLMARK_OXIDATIVE_PHOSPHORYLATION	-1.38	-1.21	-1.06	0.916	-1.31	-1.24
HALLMARK_FATTY_ACID_METABOLISM	-1.33	-1.12	-1.22	0.918	-1.13	-1.28
HALLMARK_INTERFERON_ALPHA_RESPONSE	-1.32	1.07	-1.12	1.3	1.27	-1.47
HALLMARK_PANCREAS_BETA_CELLS	-1.32	-1.01	-1.1	1.21	-0.807	0.718
HALLMARK_ESTROGEN_RESPONSE_EARLY	-1.3	-1.25	-1.17	-1.11	-1.39	-1.42
HALLMARK_CHOLESTEROL_HOMEOSTASIS	-1.3	1.14	1.14	-1.24	-1.19	-1.45
HALLMARK_PI3K_AKT_MTOR_SIGNALING	-1.27	1.02	1.09	-1.06	1.01	0.711
HALLMARK_UV_RESPONSE_UP	-1.25	1.04	-1.06	-1.1	-1.08	-1.3
HALLMARK_GLYCOLYSIS	-1.25	-1.09	0.999	-1.37	1.01	-1.18
HALLMARK_ESTROGEN_RESPONSE_LATE	-1.24	-1.19	-1.22	-1.06	-1.42	-1.47
HALLMARK_APOPTOSIS	-1.22	1.16	1.19	0.905	-1.28	-1.39
HALLMARK_HEME_METABOLISM	-1.22	1.2	1.12	0.915	1.08	-0.853
HALLMARK_SPERMATOGENESIS	-1.2	-1.01	-1.2	-1.07	0.838	0.786
HALLMARK_INTERFERON_GAMMA_RESPONSE	-1.19	1.15	1.19	0.876	1.33	-1.12
HALLMARK_P53_PATHWAY	-1.14	-0.983	-1.02	0.807	-1.35	-1.35
HALLMARK_MTORC1_SIGNALING	-1.14	1.03	1.06	-1.32	-0.831	-1.22
HALLMARK_IL6_JAK_STAT3_SIGNALING	-1.13	1.3	1.26	-1.21	1.37	-1.02
HALLMARK_ALLOGRAFT_REJECTION	-1.13	1.46	1.15	-1.12	0.948	0.67
HALLMARK_KRAS_SIGNALING_DN	-1.11	-1.26	-1.26	1.07	-1.12	-1.08
HALLMARK_APICAL_JUNCTION	-1.11	-1.19	1.19	-0.849	-0.998	-0.816
HALLMARK_WNT_BETA_CATENIN_SIGNALING	-1.09	-1.19	1.25	0.86	1.07	-0.833
HALLMARK_IL2_STAT5_SIGNALING	-1.08	1.35	1.14	-1.22	1.13	-0.896
HALLMARK_INFLAMMATORY_RESPONSE	-1.06	1.32	1.24	-1.14	1.32	0.646
HALLMARK_UNFOLDED_PROTEIN_RESPONSE	-1.05	1.35	1.18	-1.29	0.834	-1.07
HALLMARK_ADIPOGENESIS	-1.04	-1.02	-1.18	1.09	-1.22	-1.29
HALLMARK_MYOGENESIS	-1.03	-1.3	1.08	-1.08	-1.29	-1.15
HALLMARK_NOTCH_SIGNALING	-1.03	0.95	-1.09	-1.16	-0.98	-1.28
HALLMARK_HYPOXIA	-1.02	-1.19	1.16	-1.16	1.08	-1.41
HALLMARK_BILE_ACID_METABOLISM	-1.01	-1.13	-1.22	1.05	-1.06	-0.871
HALLMARK_KRAS_SIGNALING_UP	-1	1.18	1.28	-1.29	-1.04	-0.968
HALLMARK_TNFA_SIGNALING_VIA_NFKB	-0.968	1.25	1.1	-1.22	1.24	-1.31
HALLMARK_XENOBIOTIC_METABOLISM	-0.942	-1.09	-0.986	-0.851	-0.993	-0.906
HALLMARK_ANGIOGENESIS	-0.932	-1.01	1.46	-1.05	1.47	-0.963
HALLMARK_APICAL_SURFACE	-0.929	1.33	1.01	-1.05	0.77	0.733
HALLMARK_COMPLEMENT	-0.912	1.35	1.24	0.939	1.16	-0.83
HALLMARK_COAGULATION	-0.884	1.04	1.03	-0.883	1.07	-1.11
HALLMARK_E2F_TARGETS	-0.472	1.14	-1.24	-0.993	0.884	1.13
