# Supplementary material for: A multi-omic analysis of MCF10A cells provides a resource for integrative assessment of ligand-mediated molecular and phenotypic responses
Source: Commun Biol. 2022 Oct 7;5:1066. doi: 10.1038/s42003-022-03975-9 (PMC9546880; doi:10.1038/s42003-022-03975-9)
Supplement: Supplementary file 16 — Supplementary Data 14 [file 42003_2022_3975_MOESM16_ESM.xlsx]

## Sheet: Sup Data 14 L1000FWD
experimentalCondition	qvals	combined_scores	pvals	sig_id	scores	zscores	pert_id	direction	Ligand	cell_id	pert_iname	moa	target	disease_area	indication	pert_dose	pert_time
BMP2_24	0.12	6.76	0	CPC003_HCC515_24H:BRD-K59632282-052-02-3:10	0.06	-1.61	BRD-K59632282	Positive	BMP2	HCC515	quinidine	sodium channel blocker	KCNA5|KCNA7|KCNH1|KCNH2|KCNH5|KCNK1|KCNK6|SCN5A|SLC29A4	infectious disease|cardiology	malaria|atrial fibrillation (AF)|ventricular arrhythmias	10	24
BMP2_24	0.1	7.22	0	CPC006_EFO27_6H:BRD-K18190982-002-01-2:44.4	0.06	-1.66	BRD-K18190982	Positive	BMP2	EFO27	COT-10b	NA	NA	NA	NA	44.4	6
BMP2_24	0.19	5.8	0	CPC006_HEPG2_6H:BRD-K64890080-001-03-9:10	0.06	-1.65	BRD-K64890080	Positive	BMP2	HEPG2	BI-2536	PLK inhibitor	BRD4|PLK1|PLK2|PLK3	NA	NA	10	6
BMP2_24	0.18	6.31	0	CPC012_VCAP_6H:BRD-K30381304-001-06-3:10	0.05	-1.77	BRD-K30381304	Positive	BMP2	VCAP	BRD-K30381304	NA	NA	NA	NA	10	6
BMP2_24	0.01	-10.01	0	LJP002_MDAMB231_24H:BRD-K43389698-001-03-2:10	-0.08	1.64	BRD-K43389698	Negative	BMP2	MDAMB231	BMS-387032	CDK inhibitor|cell cycle inhibitor|MCL1 inhibitor	CDK2|CDK7|CDK9	NA	NA	10	24
BMP2_24	0.01	-11.53	0	CPC008_MCF7_6H:BRD-K89093471-001-03-8:10	-0.08	1.82	BRD-K89093471	Negative	BMP2	MCF7	VU-0418934-2	NA	NA	NA	NA	10	6
BMP2_24	0.1	-7.1	0	HOG002_A549_24H:BRD-A68009927-003-02-9:10	-0.07	1.6	BRD-A68009927	Negative	BMP2	A549	daunorubicin	RNA synthesis inhibitor|topoisomerase inhibitor	TOP2A|TOP2B	hematologic malignancy	acute myeloid leukemia (AML)|acute lymphoblastic leukemia (ALL)	10	24
BMP2_24	0.05	-9.29	0	CPC015_A375_6H:BRD-A73909368-001-01-5:10	-0.07	1.76	BRD-A73909368	Negative	BMP2	A375	dactinomycin	RNA polymerase inhibitor	POLR2A	oncology	testicular carcinoma|Wilm's tumor|rhabdomyosarcoma|Ewing's sarcoma|gestational trophoblastic disease (GTD)	10	6
BMP2_24	0.09	-8.01	0	CPC009_PC3_24H:BRD-K26304855-001-01-5:10	-0.07	1.74	BRD-K26304855	Negative	BMP2	PC3	BRD-K26304855	NA	NA	NA	NA	10	24
BMP2_24	0.08	-7.8	0	LJP001_MDAMB231_24H:BRD-K79090631-001-18-1:2	-0.07	1.63	BRD-K79090631	Negative	BMP2	MDAMB231	CGP-60474	CDK inhibitor	CDK1|CDK2	NA	NA	2	24
BMP2_24	0.09	-8.25	0	CPC007_PC3_6H:BRD-K19499941-001-09-1:10	-0.07	1.77	BRD-K19499941	Negative	BMP2	PC3	BRD-K19499941	NA	NA	NA	NA	10	6
BMP2_24	0.1	-8.06	0	CPC005_PC3_24H:BRD-A76941896-003-02-0:10	-0.06	1.84	BRD-A76941896	Negative	BMP2	PC3	doxorubicin	topoisomerase inhibitor	TOP2A	hematologic malignancy|oncology	acute lymphoblastic leukemia (ALL)|acute myeloid leukemia (AML)|Wilm's tumor|breast cancer|ovarian cancer|Hodgkin's lymphoma|bladder cancer|multiple myeloma	10	24
BMP2_24	0.11	-7.2	0	CPC015_A549_24H:BRD-A68009927-003-02-9:10	-0.06	1.69	BRD-A68009927	Negative	BMP2	A549	daunorubicin	RNA synthesis inhibitor|topoisomerase inhibitor	TOP2A|TOP2B	hematologic malignancy	acute myeloid leukemia (AML)|acute lymphoblastic leukemia (ALL)	10	24
BMP2_24	0.1	-7.83	0	CPC009_PC3_6H:BRD-K09416995-001-31-6:10	-0.06	1.79	BRD-K09416995	Negative	BMP2	PC3	lovastatin	HMGCR inhibitor	HDAC2|HMGCR|ITGAL|NR1I2	cardiology|endocrinology	coronary heart disease|myocardial infarction|hypercholesterolemia	10	6
BMP2_24	0.13	-6.69	0	CPC009_MCF7_6H:BRD-K77547920-001-04-2:10	-0.06	1.72	BRD-K77547920	Negative	BMP2	MCF7	BRD-K77547920	NA	NA	NA	NA	10	6
BMP2_24	0.12	-6.58	0	LJP001_MDAMB231_24H:BRD-K64800655-001-03-3:10	-0.06	1.62	BRD-K64800655	Negative	BMP2	MDAMB231	PHA-793887	CDK inhibitor	CDK1|CDK2|CDK4|CDK5|CDK7|CDK9	NA	NA	10	24
BMP2_24	0.12	-6.85	0	CPC014_HEPG2_6H:BRD-U43867373-000-01-3:10	-0.06	1.7	BRD-U43867373	Negative	BMP2	HEPG2	WH-4025	NA	NA	NA	NA	10	6
BMP2_24	0.08	-8.49	0	CPC012_HT29_6H:BRD-K09661167-001-06-1:10	-0.06	1.8	BRD-K09661167	Negative	BMP2	HT29	BRD-K09661167	NA	NA	NA	NA	10	6
BMP2_24	0.12	-6.83	0	CPC017_HT29_6H:BRD-K06426971-001-01-9:10	-0.06	1.67	BRD-K06426971	Negative	BMP2	HT29	ryuvidine	histone lysine methyltransferase inhibitor	CDK2|CDK4	NA	NA	10	6
BMP2_24	0.18	-5.99	0	CPC014_SKB_24H:BRD-K19220233-001-01-5:10	-0.06	1.68	BRD-K19220233	Negative	BMP2	SKB	JNK-9L	NA	NA	NA	NA	10	24
BMP2_24	0.13	-7.04	0	CPC012_PC3_6H:BRD-K35004659-001-01-8:10	-0.06	1.78	BRD-K35004659	Negative	BMP2	PC3	BRD-K35004659	NA	NA	NA	NA	10	6
BMP2_24	0.19	-5.93	0	CPC014_HCC515_6H:BRD-K69852452-001-02-6:10	-0.06	1.7	BRD-K69852452	Negative	BMP2	HCC515	F-1566-0341	NA	NA	NA	NA	10	6
BMP2_24	0.16	-6.17	0	CPC019_A375_6H:BRD-K88278225-001-01-9:10	-0.06	1.67	BRD-K88278225	Negative	BMP2	A375	BRD-K88278225	NA	NA	NA	NA	10	6
BMP2_24	0.18	-6.09	0	CPC013_PC3_24H:BRD-K13390322-001-01-4:10	-0.06	1.71	BRD-K13390322	Negative	BMP2	PC3	AT-7519	CDK inhibitor	CDK1|CDK2|CDK4|CDK5|CDK6|CDK9	NA	NA	10	24
BMP2_24	0.19	-6.07	0	CPC008_MCF7_24H:BRD-K01896723-001-01-9:10	-0.06	1.74	BRD-K01896723	Negative	BMP2	MCF7	BRD-K01896723	NA	NA	NA	NA	10	24
BMP2_24	0.17	-6.12	0	CPC019_VCAP_6H:BRD-K65404805-001-01-6:10	-0.06	1.67	BRD-K65404805	Negative	BMP2	VCAP	BRD-K65404805	NA	NA	NA	NA	10	6
BMP2_24	0.13	-7.24	0	CPC006_RMUGS_6H:BRD-K00615600-001-06-1:25	-0.06	1.82	BRD-K00615600	Negative	BMP2	RMUGS	AG-14361	PARP inhibitor	PARP1	NA	NA	25	6
BMP2_24	0.13	-7.28	0	CPC004_HEPG2_6H:BRD-K06543683-066-01-3:10	-0.06	1.85	BRD-K06543683	Negative	BMP2	HEPG2	bisindolylmaleimide-ix	NA	NA	NA	NA	10	6
BMP2_24	0.2	-6.3	0	CPC008_HT29_6H:BRD-K61718261-001-04-4:10	-0.05	1.81	BRD-K61718261	Negative	BMP2	HT29	BRD-K61718261	NA	NA	NA	NA	10	6
BMP2_24	0.19	-5.96	0	CPC019_PC3_24H:BRD-K63368502-001-01-1:10	-0.05	1.7	BRD-K63368502	Negative	BMP2	PC3	BRD-K63368502	NA	NA	NA	NA	10	24
BMP2_24	0.16	-6.84	0	CPC008_PC3_6H:BRD-K92817986-001-03-3:10	-0.05	1.85	BRD-K92817986	Negative	BMP2	PC3	BJM-CSC-19	NA	NA	NA	NA	10	6
IFNG_24	0	13.42	0	MUC.CP006_MCF7_6H:BRD-K81418486-001-22-8:10	0.08	-1.86	BRD-K81418486	Positive	IFNG	MCF7	vorinostat	HDAC inhibitor	HDAC1|HDAC10|HDAC11|HDAC2|HDAC3|HDAC5|HDAC6|HDAC8|HDAC9	hematologic malignancy	cutaneous T-cell lymphoma (CTCL)	10	6
IFNG_24	0.03	8.1	0	CPC006_NOMO1_6H:BRD-A28105619-001-01-3:10	0.07	-1.65	BRD-A28105619	Positive	IFNG	NOMO1	cucurbitacin-i	NA	NA	NA	NA	10	6
IFNG_24	0.03	8.42	0	CPC010_VCAP_6H:BRD-A75769826-311-05-1:10	0.07	-1.7	BRD-A75769826	Positive	IFNG	VCAP	SDM25N	opioid receptor antagonist	OPRD1	NA	NA	10	6
IFNG_24	0.03	7.92	0	CPC006_MCF7_6H:BRD-K21672174-001-02-2:160	0.07	-1.65	BRD-K21672174	Positive	IFNG	MCF7	RO-28-1675	NA	NA	NA	NA	160	6
IFNG_24	0.03	9.07	0	CPC008_HT29_6H:BRD-K05566481-003-03-8:10	0.07	-1.72	BRD-K05566481	Positive	IFNG	HT29	KU-C104137	NA	NA	NA	NA	10	6
IFNG_24	0.06	7.33	0	CPC013_HT29_6H:BRD-K45818044-001-01-3:10	0.07	-1.73	BRD-K45818044	Positive	IFNG	HT29	SA-425500	NA	NA	NA	NA	10	6
IFNG_24	0.04	7.88	0	CPC014_MCF7_6H:BRD-K55420858-001-01-0:10	0.07	-1.75	BRD-K55420858	Positive	IFNG	MCF7	mirin	MRE11A exonuclease inhibitor	MRE11A	NA	NA	10	6
IFNG_24	0.05	7.03	0	CPC003_HCC515_24H:BRD-A25143711-001-01-4:10	0.07	-1.62	BRD-A25143711	Positive	IFNG	HCC515	hydrocortisone	glucocorticoid receptor agonist	ANXA1|NOS2|NR3C1|NR3C2	dermatology|neurology/psychiatry	eczema|psoriasis|seborrheic dermatitis|itching	10	24
IFNG_24	0.03	8.38	0	CPC006_HEPG2_6H:BRD-K12502280-001-01-5:11.1	0.07	-1.71	BRD-K12502280	Positive	IFNG	HEPG2	TG-101348	NA	NA	NA	NA	11.1	6
IFNG_24	0.06	6.89	0	CPC008_HEPG2_6H:BRD-K40329609-019-01-5:10	0.07	-1.66	BRD-K40329609	Positive	IFNG	HEPG2	BRD-K40329609	NA	NA	NA	NA	10	6
IFNG_24	0.09	6.32	0	CPC008_A375_6H:BRD-A43805296-014-01-2:10	0.06	-1.68	BRD-A43805296	Positive	IFNG	A375	BRD-A43805296	NA	NA	NA	NA	10	6
IFNG_24	0.09	6.42	0	CPC012_A375_6H:BRD-K36087356-001-01-8:10	0.06	-1.7	BRD-K36087356	Positive	IFNG	A375	BRD-K36087356	NA	NA	NA	NA	10	6
IFNG_24	0.09	6.51	0	CPC009_A375_6H:BRD-A98444709-001-04-6:10	0.06	-1.71	BRD-A98444709	Positive	IFNG	A375	BRD-A98444709	NA	NA	NA	NA	10	6
IFNG_24	0.09	6.76	0	CPC018_A375_6H:BRD-K51318897-001-07-0:10	0.06	-1.78	BRD-K51318897	Positive	IFNG	A375	fenbendazole	tubulin polymerization inhibitor	TUBB	infectious disease	gastrointestinal parasites|gastrointestinal roundworms	10	6
IFNG_24	0.08	7.04	0	CPC014_PC3_24H:BRD-K36529613-001-01-8:10	0.06	-1.78	BRD-K36529613	Positive	IFNG	PC3	PU-H71	HSP inhibitor	HSP90AA1	NA	NA	10	24
IFNG_24	0.11	6.38	0	CPC014_PC3_24H:BRD-K07877311-001-01-1:10	0.06	-1.74	BRD-K07877311	Positive	IFNG	PC3	BRD-K07877311	NA	NA	NA	NA	10	24
IFNG_24	0.14	6.15	0	CPC020_VCAP_6H:BRD-A25088322-001-01-2:10	0.06	-1.81	BRD-A25088322	Positive	IFNG	VCAP	CVF-SUMO-7	NA	NA	NA	NA	10	6
IFNG_24	0.13	5.81	0	CPC003_HCC515_24H:BRD-K63606607-001-01-8:10	0.06	-1.64	BRD-K63606607	Positive	IFNG	HCC515	bufalin	NA	NA	NA	NA	10	24
IFNG_24	0.14	5.72	0	CPC008_HEPG2_6H:BRD-K37456065-001-01-6:10	0.06	-1.69	BRD-K37456065	Positive	IFNG	HEPG2	VU-0365114-2	NA	NA	NA	NA	10	6
IFNG_24	0.15	5.49	0	CPC013_HA1E_6H:BRD-K46056750-001-01-3:10	0.06	-1.69	BRD-K46056750	Positive	IFNG	HA1E	AZD-7762	NA	NA	NA	NA	10	6
IFNG_24	0.12	6.49	0	CPC014_SKB_24H:BRD-K09186807-001-01-6:10	0.06	-1.81	BRD-K09186807	Positive	IFNG	SKB	KIN001-244	NA	NA	NA	NA	10	24
IFNG_24	0.16	5.14	0	CPC003_HCC515_24H:BRD-A49765801-001-03-3:10	0.06	-1.62	BRD-A49765801	Positive	IFNG	HCC515	fludroxycortide	glucocorticoid receptor agonist	NR3C1|SERPINA6	infectious disease|dermatology	skin infections|psoriasis	10	24
IFNG_24	0.14	5.95	0	CPC014_A549_24H:BRD-K85493820-001-01-6:10	0.06	-1.77	BRD-K85493820	Positive	IFNG	A549	KM-00927	NA	NA	NA	NA	10	24
IFNG_24	0.14	5.83	0	CPC012_A375_6H:BRD-K43069600-001-01-1:10	0.06	-1.72	BRD-K43069600	Positive	IFNG	A375	BRD-K43069600	NA	NA	NA	NA	10	6
IFNG_24	0.14	5.52	0	CPC005_A375_6H:BRD-K18518344-001-03-5:10	0.06	-1.66	BRD-K18518344	Positive	IFNG	A375	digitoxigenin	ATPase inhibitor	ATP1A1	NA	NA	10	6
IFNG_24	0.17	5.04	0	CPC003_HA1E_24H:BRD-A49765801-001-03-3:10	0.06	-1.62	BRD-A49765801	Positive	IFNG	HA1E	fludroxycortide	glucocorticoid receptor agonist	NR3C1|SERPINA6	infectious disease|dermatology	skin infections|psoriasis	10	24
IFNG_24	0.14	5.48	0	CPC004_HA1E_24H:BRD-A40639672-234-09-9:10	0.06	-1.63	BRD-A40639672	Positive	IFNG	HA1E	ketorolac	cyclooxygenase inhibitor	PTGS1|PTGS2	neurology/psychiatry	pain relief	10	24
IFNG_24	0.18	5.43	0	MUC.CP003_MCF7_6H:BRD-K23192422-001-01-1:1.1111	0.06	-1.77	BRD-K23192422	Positive	IFNG	MCF7	lestaurtinib	FLT3 inhibitor|growth factor receptor inhibitor|JAK inhibitor	FLT3|NTRK1	NA	NA	1.11	6
IFNG_24	0.15	5.36	0	CPC006_HT29_6H:BRD-K20755323-001-02-6:40	0.06	-1.65	BRD-K20755323	Positive	IFNG	HT29	SA-792728	NA	NA	NA	NA	40	6
IFNG_24	0.17	5.12	0	CPC006_HEPG2_6H:BRD-K64890080-001-03-9:10	0.06	-1.64	BRD-K64890080	Positive	IFNG	HEPG2	BI-2536	PLK inhibitor	BRD4|PLK1|PLK2|PLK3	NA	NA	10	6
IFNG_24	0.11	6.25	0	CPC006_NCIH508_6H:BRD-K12502280-001-01-5:11.1	0.06	-1.71	BRD-K12502280	Positive	IFNG	NCIH508	TG-101348	NA	NA	NA	NA	11.1	6
IFNG_24	0.18	4.96	0	CPC006_HCC15_6H:BRD-K56343971-001-02-3:10	0.06	-1.62	BRD-K56343971	Positive	IFNG	HCC15	vemurafenib	RAF inhibitor	BRAF|RAF1	oncology	melanoma	10	6
IFNG_24	0.14	5.34	0	CPC001_HCC515_24H:BRD-A59943784-001-01-8:10	0.06	-1.61	BRD-A59943784	Positive	IFNG	HCC515	fluticasone	NA	NA	NA	NA	10	24
IFNG_24	0.18	5.38	0	LJP001_SKBR3_6H:BRD-K38615104-001-08-4:0.08	0.06	-1.76	BRD-K38615104	Positive	IFNG	SKBR3	A-443644	NA	NA	NA	NA	0.08	6
IFNG_24	0.15	5.84	0	CPC017_HT29_6H:BRD-A38030642-001-01-2:10	0.06	-1.79	BRD-A38030642	Positive	IFNG	HT29	cyclosporin-a	NA	NA	NA	NA	10	6
IFNG_24	0.19	5.34	0	CPC014_MCF7_6H:BRD-K52911425-001-02-3:10	0.05	-1.78	BRD-K52911425	Positive	IFNG	MCF7	GDC-0941	PI3K inhibitor	PIK3CA|PIK3CB|PIK3CD|PIK3CG	NA	NA	10	6
IFNG_24	0	-12.34	0	CPC014_MCF7_6H:BRD-K94018295-001-06-5:10	-0.08	1.74	BRD-K94018295	Negative	IFNG	MCF7	EMF-sumo1-3	NA	NA	NA	NA	10	6
IFNG_24	0.01	-10.57	0	CPC008_PC3_6H:BRD-K07259155-001-05-2:10	-0.07	1.8	BRD-K07259155	Negative	IFNG	PC3	BRD-K07259155	NA	NA	NA	NA	10	6
IFNG_24	0.03	-9.37	0	CPC006_SW620_6H:BRD-K56700933-001-01-3:10	-0.07	1.77	BRD-K56700933	Negative	IFNG	SW620	phenethyl-isothiocyanate	anticancer agent	CYP2E1	NA	NA	10	6
IFNG_24	0.02	-9.97	0	CPC013_MCF7_6H:BRD-A32214171-001-01-7:10	-0.07	1.74	BRD-A32214171	Negative	IFNG	MCF7	BRD-A32214171	NA	NA	NA	NA	10	6
IFNG_24	0.03	-9.03	0	CPC004_VCAP_24H:BRD-K29950728-048-08-3:10	-0.07	1.8	BRD-K29950728	Negative	IFNG	VCAP	clomifene	estrogen receptor antagonist	ESR1	obstetrics/gynecology	infertility	10	24
IFNG_24	0.05	-7.29	0	CPC014_MCF7_24H:BRD-K85985071-001-20-7:10	-0.07	1.69	BRD-K85985071	Negative	IFNG	MCF7	ellipticine	NA	NA	NA	NA	10	24
IFNG_24	0.06	-7.42	0	CPC002_PC3_24H:BRD-A62336480-001-02-5:10	-0.07	1.8	BRD-A62336480	Negative	IFNG	PC3	niguldipine	NA	NA	NA	NA	10	24
IFNG_24	0.04	-8.13	0	CPC013_MCF7_6H:BRD-K82685933-001-02-2:10	-0.07	1.76	BRD-K82685933	Negative	IFNG	MCF7	BRD-K82685933	NA	NA	NA	NA	10	6
IFNG_24	0.03	-9.01	0	CPC008_HEPG2_6H:BRD-K88707333-001-04-0:10	-0.07	1.84	BRD-K88707333	Negative	IFNG	HEPG2	BRD-K88707333	NA	NA	NA	NA	10	6
IFNG_24	0.03	-8.6	0	CPC014_MCF7_6H:BRD-A13914662-001-01-1:10	-0.07	1.77	BRD-A13914662	Negative	IFNG	MCF7	BRD-A13914662	NA	NA	NA	NA	10	6
IFNG_24	0.05	-7.3	0	CPC017_A375_6H:BRD-K04546108-066-01-5:10	-0.07	1.69	BRD-K04546108	Negative	IFNG	A375	JAK3-inhibitor-VI	NA	NA	NA	NA	10	6
IFNG_24	0.09	-7.05	0	CPC006_HT29_24H:BRD-A36275421-001-11-1:10	-0.06	1.82	BRD-A36275421	Negative	IFNG	HT29	BRD-A36275421	NA	NA	NA	NA	10	24
IFNG_24	0.05	-7.62	0	CPC014_HT29_6H:BRD-K48576794-001-04-0:10	-0.06	1.76	BRD-K48576794	Negative	IFNG	HT29	BRD-K48576794	NA	NA	NA	NA	10	6
IFNG_24	0.09	-6.81	0	CPC008_MCF7_24H:BRD-K42455570-001-04-3:10	-0.06	1.76	BRD-K42455570	Negative	IFNG	MCF7	BRD-K42455570	NA	NA	NA	NA	10	24
IFNG_24	0.14	-5.77	0	CPC014_MCF7_6H:BRD-K81528515-001-03-9:10	-0.06	1.66	BRD-K81528515	Negative	IFNG	MCF7	nilotinib	Abl kinase inhibitor|Bcr-Abl kinase inhibitor	ABL1|KIT	hematologic malignancy	chronic myeloid leukemia (CML)	10	6
IFNG_24	0.06	-7.5	0	CPC014_MCF7_6H:BRD-K68313733-001-07-0:10	-0.06	1.76	BRD-K68313733	Negative	IFNG	MCF7	BRD-K68313733	NA	NA	NA	NA	10	6
IFNG_24	0.06	-7.56	0	CPC006_HCC515_6H:BRD-K61033289-001-01-2:10	-0.06	1.82	BRD-K61033289	Negative	IFNG	HCC515	15-delta-prostaglandin-j2	NA	NA	NA	NA	10	6
IFNG_24	0.06	-7.63	0	CPC012_MCF7_6H:BRD-K10554164-001-01-9:10	-0.06	1.79	BRD-K10554164	Negative	IFNG	MCF7	BRD-K10554164	NA	NA	NA	NA	10	6
IFNG_24	0.06	-7.68	0	CPC008_HCC515_6H:BRD-K66884694-001-05-3:10	-0.06	1.84	BRD-K66884694	Negative	IFNG	HCC515	BRD-K66884694	NA	NA	NA	NA	10	6
IFNG_24	0.11	-6.33	0	CPC009_HEPG2_6H:BRD-K89224880-001-07-5:10	-0.06	1.74	BRD-K89224880	Negative	IFNG	HEPG2	BRD-K89224880	NA	NA	NA	NA	10	6
IFNG_24	0.09	-7.09	0	CPC004_VCAP_24H:BRD-A83326220-001-04-2:10	-0.06	1.83	BRD-A83326220	Negative	IFNG	VCAP	brazilin	NA	NA	NA	NA	10	24
IFNG_24	0.09	-6.77	0	CPC012_MCF7_24H:BRD-A76490030-001-06-0:10	-0.06	1.76	BRD-A76490030	Negative	IFNG	MCF7	K784-3131	NA	NA	NA	NA	10	24
IFNG_24	0.06	-7.76	0	CPC006_HT29_24H:BRD-K61033289-001-01-2:10	-0.06	1.84	BRD-K61033289	Negative	IFNG	HT29	15-delta-prostaglandin-j2	NA	NA	NA	NA	10	24
IFNG_24	0.09	-6.58	0	CPC012_HCC515_6H:BRD-K74797618-001-01-9:10	-0.06	1.74	BRD-K74797618	Negative	IFNG	HCC515	MD-049	NA	NA	NA	NA	10	6
IFNG_24	0.05	-7.63	0	ERG010_VCAP_24H:BRD-A13084692-001-05-8:2	-0.06	1.72	BRD-A13084692	Negative	IFNG	VCAP	troglitazone	insulin sensitizer|PPAR receptor agonist	CYP2C8|PPARG|TRPM3	NA	NA	2	24
IFNG_24	0.1	-6.54	0	CPC007_PC3_6H:BRD-K10057859-001-02-1:10	-0.06	1.75	BRD-K10057859	Negative	IFNG	PC3	BRD-K10057859	NA	NA	NA	NA	10	6
IFNG_24	0.15	-5.74	0	CPC007_MCF7_6H:BRD-A76490030-001-09-4:10	-0.06	1.77	BRD-A76490030	Negative	IFNG	MCF7	K784-3131	NA	NA	NA	NA	10	6
IFNG_24	0.15	-5.65	0	CPC011_MCF7_24H:BRD-K55696337-003-16-0:10	-0.06	1.75	BRD-K55696337	Negative	IFNG	MCF7	topotecan	topoisomerase inhibitor	TOP1|TOP1MT	oncology	small cell lung cancer|cervical cancer	10	24
IFNG_24	0.14	-6.12	0	CPC003_HCC515_24H:BRD-K30296925-001-02-1:10	-0.06	1.84	BRD-K30296925	Negative	IFNG	HCC515	flavokavain-b	NA	NA	NA	NA	10	24
IFNG_24	0.14	-6.4	0	CPC006_HCC515_6H:BRD-K82135108-001-01-9:10	-0.06	1.84	BRD-K82135108	Negative	IFNG	HCC515	elesclomol	oxidative stress inducer	HSPA1A	NA	NA	10	6
IFNG_24	0.15	-5.79	0	CPC010_A375_6H:BRD-K29160485-001-02-4:10	-0.06	1.77	BRD-K29160485	Negative	IFNG	A375	BRD-K29160485	NA	NA	NA	NA	10	6
IFNG_24	0.17	-5.21	0	CPC013_HT29_6H:BRD-U44700465-000-01-4:10	-0.06	1.69	BRD-U44700465	Negative	IFNG	HT29	HG-5-88-01	NA	NA	NA	NA	10	6
IFNG_24	0.14	-6.03	0	CPC013_HCC515_6H:BRD-K18163752-001-01-9:10	-0.06	1.75	BRD-K18163752	Negative	IFNG	HCC515	BRD-K18163752	NA	NA	NA	NA	10	6
IFNG_24	0.14	-5.89	0	CPC012_HCC515_6H:BRD-A41250203-001-01-2:10	-0.06	1.75	BRD-A41250203	Negative	IFNG	HCC515	GP-42	NA	NA	NA	NA	10	6
IFNG_24	0.14	-5.89	0	CPC014_PC3_6H:BRD-K73982490-001-01-1:10	-0.06	1.71	BRD-K73982490	Negative	IFNG	PC3	BI-78D3	JNK inhibitor	MAPK8	NA	NA	10	6
IFNG_24	0.14	-5.63	0	CPC017_HEPG2_6H:BRD-K26669427-001-01-0:10	-0.06	1.7	BRD-K26669427	Negative	IFNG	HEPG2	WR-216174	NA	NA	NA	NA	10	6
IFNG_24	0.14	-5.65	0	CPD001_MCF7_6H:BRD-K32744045-001-23-9:10	-0.06	1.68	BRD-K32744045	Negative	IFNG	MCF7	disulfiram	aldehyde dehydrogenase inhibitor|DNA methyltransferase inhibitor|TRPV agonist	ALDH2|DBH	neurology/psychiatry	abstinence from alcohol	10	6
IFNG_24	0.15	-5.37	0	MUC.CP002_MCF7_6H:BRD-K66792149-001-01-8:11.1	-0.06	1.63	BRD-K66792149	Negative	IFNG	MCF7	quinoclamine	NA	NA	NA	NA	11.1	6
IFNG_24	0.14	-6.18	0	CPC002_PC3_24H:BRD-K98548675-001-02-6:10	-0.06	1.85	BRD-K98548675	Negative	IFNG	PC3	parthenolide	NFkB pathway inhibitor	NA	NA	NA	10	24
IFNG_24	0.13	-6.27	0	CPC007_VCAP_6H:BRD-K95352812-019-02-2:10	-0.06	1.79	BRD-K95352812	Negative	IFNG	VCAP	BRD-K95352812	NA	NA	NA	NA	10	6
IFNG_24	0.18	-5.16	0	CPC015_A549_24H:BRD-K22134346-001-11-6:10	-0.06	1.69	BRD-K22134346	Negative	IFNG	A549	simvastatin	HMGCR inhibitor	HMGCR|ITGB2	endocrinology|cardiology|neurology/psychiatry	hypercholesterolemia|coronary heart disease|myocardial infarction|stroke|hyperlipidemia	10	24
IFNG_24	0.14	-6.29	0	CPC004_PC3_6H:BRD-K51290057-001-01-0:10	-0.06	1.85	BRD-K51290057	Negative	IFNG	PC3	SA-792709	NA	NA	NA	NA	10	6
IFNG_24	0.14	-6.08	0	CPC011_HT29_6H:BRD-K33425534-001-06-7:10	-0.06	1.78	BRD-K33425534	Negative	IFNG	HT29	exemestane	aromatase inhibitor	CYP19A1	oncology	breast cancer	10	6
IFNG_24	0.18	-5.26	0	CPC007_VCAP_6H:BRD-K83194053-001-07-7:10	-0.06	1.73	BRD-K83194053	Negative	IFNG	VCAP	BRD-K83194053	NA	NA	NA	NA	10	6
IFNG_24	0.14	-5.83	0	CPC014_HEPG2_6H:BRD-K40255344-001-13-5:10	-0.06	1.73	BRD-K40255344	Negative	IFNG	HEPG2	tyrphostin-A9	protein tyrosine kinase inhibitor|tyrosine kinase inhibitor	NA	NA	NA	10	6
IFNG_24	0.12	-6.38	0	CPC008_MCF7_24H:BRD-K87726525-001-05-6:10	-0.06	1.8	BRD-K87726525	Negative	IFNG	MCF7	BRD-K87726525	NA	NA	NA	NA	10	24
IFNG_24	0.16	-5.72	0	CPC006_HA1E_6H:BRD-K92980438-001-01-7:160	-0.06	1.8	BRD-K92980438	Negative	IFNG	HA1E	BRD-K92980438	NA	NA	NA	NA	160	6
IFNG_24	0.14	-5.81	0	CPC013_MCF7_6H:BRD-A09984573-001-01-8:10	-0.06	1.74	BRD-A09984573	Negative	IFNG	MCF7	BRD-A09984573	NA	NA	NA	NA	10	6
TGFB_24	0	13.11	0	CPC014_PC3_24H:BRD-K79404599-001-03-6:10	0.08	-1.77	BRD-K79404599	Positive	TGFB	PC3	enzastaurin	PKC inhibitor	AKT1|GSK3B|PRKCA|PRKCB|PRKCD|PRKCG	NA	NA	10	24
TGFB_24	0	12.6	0	CPC009_A375_6H:BRD-A98444709-001-04-6:10	0.08	-1.71	BRD-A98444709	Positive	TGFB	A375	BRD-A98444709	NA	NA	NA	NA	10	6
TGFB_24	0	12.67	0	MUC.CP006_MCF7_24H:BRD-K17743125-001-01-9:3.3333	0.08	-1.86	BRD-K17743125	Positive	TGFB	MCF7	belinostat	HDAC inhibitor	HDAC1|HDAC10|HDAC11|HDAC2|HDAC3|HDAC4|HDAC5|HDAC6|HDAC7|HDAC8|HDAC9	hematologic malignancy	peripheral T-cell lymphoma (PTCL)	3.33	24
TGFB_24	0	10.78	0	CPC019_PC3_24H:BRD-K90700939-001-01-5:10	0.08	-1.74	BRD-K90700939	Positive	TGFB	PC3	BRD-K90700939	NA	NA	NA	NA	10	24
TGFB_24	0	11.85	0	CPC018_A375_6H:BRD-K51318897-001-07-0:10	0.08	-1.78	BRD-K51318897	Positive	TGFB	A375	fenbendazole	tubulin polymerization inhibitor	TUBB	infectious disease	gastrointestinal parasites|gastrointestinal roundworms	10	6
TGFB_24	0	11.71	0	CPC013_HT29_6H:BRD-K71322910-001-01-4:10	0.08	-1.73	BRD-K71322910	Positive	TGFB	HT29	ST-012525	NA	NA	NA	NA	10	6
TGFB_24	0	9.8	0	CPC012_A375_6H:BRD-K48935217-001-01-3:10	0.08	-1.69	BRD-K48935217	Positive	TGFB	A375	epothilone	NA	NA	NA	NA	10	6
TGFB_24	0	10.11	0	CPC008_MCF7_6H:BRD-K98676510-001-01-6:10	0.08	-1.68	BRD-K98676510	Positive	TGFB	MCF7	BRD-K98676510	NA	NA	NA	NA	10	6
TGFB_24	0	9.73	0	CPC006_HCC515_24H:BRD-K56343971-001-02-3:10	0.08	-1.63	BRD-K56343971	Positive	TGFB	HCC515	vemurafenib	RAF inhibitor	BRAF|RAF1	oncology	melanoma	10	24
TGFB_24	0	10.02	0	CPC018_HEPG2_6H:BRD-K65503129-001-04-8:10	0.07	-1.79	BRD-K65503129	Positive	TGFB	HEPG2	HSP90-inhibitor	NA	NA	NA	NA	10	6
TGFB_24	0	9.81	0	CPC018_HT29_6H:BRD-K00234327-001-01-4:10	0.07	-1.78	BRD-K00234327	Positive	TGFB	HT29	RU-24969	serotonin receptor agonist	HTR1A|HTR1B|HTR1D|HTR2A|HTR2B|HTR2C|HTR5A|HTR6	NA	NA	10	6
TGFB_24	0	9.57	0	CPC009_VCAP_6H:BRD-K69516039-001-02-9:10	0.07	-1.72	BRD-K69516039	Positive	TGFB	VCAP	BRD-K69516039	NA	NA	NA	NA	10	6
TGFB_24	0	8.48	0	CPC014_MCF7_6H:BRD-K37720887-001-01-1:10	0.07	-1.69	BRD-K37720887	Positive	TGFB	MCF7	SB-525334	TGF beta receptor inhibitor	TGFBR1	NA	NA	10	6
TGFB_24	0	9.9	0	CPC020_VCAP_6H:BRD-A63445921-003-02-6:10	0.07	-1.81	BRD-A63445921	Positive	TGFB	VCAP	nicardipine	calcium channel blocker	ADORA3	cardiology	chronic stable angina|hypertension	10	6
TGFB_24	0	8.74	0	CPC013_SKB_24H:BRD-K23984367-075-05-3:10	0.07	-1.71	BRD-K23984367	Positive	TGFB	SKB	sorafenib	FLT3 inhibitor|KIT inhibitor|PDGFR tyrosine kinase receptor inhibitor|RAF inhibitor|RET tyrosine kinase inhibitor|VEGFR inhibitor	BRAF|DDR2|FGFR1|FLT1|FLT3|FLT4|KDR|KIT|PDGFRB|RAF1|RET	oncology	renal cell carcinoma (RCC)|thyroid cancer|hepatocellular carcinoma (HCC)	10	24
TGFB_24	0.01	7.74	0	CPC006_HCC515_6H:BRD-K33583600-001-09-6:10	0.07	-1.64	BRD-K33583600	Positive	TGFB	HCC515	isoliquiritigenin	guanylate cyclase activator	GABBR1	NA	NA	10	6
TGFB_24	0.01	7.24	0	CPC014_HT29_6H:BRD-K23192422-001-01-1:10	0.07	-1.68	BRD-K23192422	Positive	TGFB	HT29	lestaurtinib	FLT3 inhibitor|growth factor receptor inhibitor|JAK inhibitor	FLT3|NTRK1	NA	NA	10	6
TGFB_24	0.01	7.47	0	CPC006_HEPG2_6H:BRD-K64890080-001-03-9:10	0.07	-1.64	BRD-K64890080	Positive	TGFB	HEPG2	BI-2536	PLK inhibitor	BRD4|PLK1|PLK2|PLK3	NA	NA	10	6
TGFB_24	0.01	7.84	0	CPC008_A375_6H:BRD-A43805296-014-01-2:10	0.07	-1.67	BRD-A43805296	Positive	TGFB	A375	BRD-A43805296	NA	NA	NA	NA	10	6
TGFB_24	0	8.9	0	CPC020_VCAP_6H:BRD-A25088322-001-01-2:10	0.07	-1.81	BRD-A25088322	Positive	TGFB	VCAP	CVF-SUMO-7	NA	NA	NA	NA	10	6
TGFB_24	0	7.94	0	CPC004_VCAP_24H:BRD-A26095496-001-03-2:10	0.07	-1.62	BRD-A26095496	Positive	TGFB	VCAP	clobetasol	NA	NA	NA	NA	10	24
TGFB_24	0	8.62	0	CPC011_VCAP_6H:BRD-K09471561-001-15-8:10	0.07	-1.74	BRD-K09471561	Positive	TGFB	VCAP	levofloxacin	bacterial DNA gyrase inhibitor	TOP2A	infectious disease|otolaryngology|pulmonary|urology	pneumonia|sinusitis|bronchitis|skin infections|prostatitis|urinary tract infections|pyelonephritis|anthrax|plague	10	6
TGFB_24	0.01	7.62	0	CPC006_NOMO1_6H:BRD-A28105619-001-01-3:10	0.07	-1.64	BRD-A28105619	Positive	TGFB	NOMO1	cucurbitacin-i	NA	NA	NA	NA	10	6
TGFB_24	0	10.2	0	CPC019_VCAP_6H:BRD-K23582869-001-01-3:10	0.07	-1.85	BRD-K23582869	Positive	TGFB	VCAP	BRD-K23582869	NA	NA	NA	NA	10	6
TGFB_24	0	8.99	0	CPC006_NCIH508_6H:BRD-K12502280-001-01-5:11.1	0.07	-1.71	BRD-K12502280	Positive	TGFB	NCIH508	TG-101348	NA	NA	NA	NA	11.1	6
TGFB_24	0	8.46	0	CPC013_HCC515_6H:BRD-K49810818-001-01-0:10	0.07	-1.73	BRD-K49810818	Positive	TGFB	HCC515	sorafenib	FLT3 inhibitor|KIT inhibitor|PDGFR tyrosine kinase receptor inhibitor|RAF inhibitor|RET tyrosine kinase inhibitor|VEGFR inhibitor	BRAF|DDR2|FGFR1|FLT1|FLT3|FLT4|KDR|KIT|PDGFRB|RAF1|RET	oncology	renal cell carcinoma (RCC)|thyroid cancer|hepatocellular carcinoma (HCC)	10	6
TGFB_24	0.01	8.45	0	LJP001_MCF10A_24H:BRD-A45498368-001-03-0:2	0.07	-1.8	BRD-A45498368	Positive	TGFB	MCF10A	WYE-125132	mTOR inhibitor	MTOR	NA	NA	2	24
TGFB_24	0.01	6.84	0	CPC006_HT29_24H:BRD-A18763547-300-04-8:10	0.06	-1.65	BRD-A18763547	Positive	TGFB	HT29	BAX-channel-blocker	cytochrome C release inhibitor	BAX	NA	NA	10	24
TGFB_24	0.01	7.64	0	CPC015_MCF7_6H:BRD-K59632282-052-02-3:10	0.06	-1.77	BRD-K59632282	Positive	TGFB	MCF7	quinidine	sodium channel blocker	KCNA5|KCNA7|KCNH1|KCNH2|KCNH5|KCNK1|KCNK6|SCN5A|SLC29A4	infectious disease|cardiology	malaria|atrial fibrillation (AF)|ventricular arrhythmias	10	6
TGFB_24	0.01	7.67	0	CPC006_A375_6H:BRD-K54256913-001-01-2:10	0.06	-1.69	BRD-K54256913	Positive	TGFB	A375	MK-1775	WEE1 kinase inhibitor	WEE1	NA	NA	10	6
TGFB_24	0.01	7.35	0	CPC013_PC3_6H:BRD-K66175015-001-01-7:10	0.06	-1.75	BRD-K66175015	Positive	TGFB	PC3	afatinib	EGFR inhibitor	EGFR|ERBB2|ERBB4	oncology	non-small cell lung cancer (NSCLC)	10	6
TGFB_24	0.02	7.2	0	HOG002_MCF7_6H:BRD-K76674262-001-02-5:0.3704	0.06	-1.79	BRD-K76674262	Positive	TGFB	MCF7	homoharringtonine	protein synthesis inhibitor	RPL3	hematologic malignancy	chronic myeloid leukemia (CML)	0.37	6
TGFB_24	0.01	7.13	0	CPC001_VCAP_24H:BRD-K68332390-001-03-3:10	0.06	-1.63	BRD-K68332390	Positive	TGFB	VCAP	ponalrestat	NA	NA	NA	NA	10	24
TGFB_24	0.01	8.3	0	CPC019_HT29_6H:BRD-K05197617-001-05-8:10	0.06	-1.82	BRD-K05197617	Positive	TGFB	HT29	BRD-K05197617	NA	NA	NA	NA	10	6
TGFB_24	0.02	6.49	0	CPC008_PC3_24H:BRD-K88622704-001-05-9:10	0.06	-1.65	BRD-K88622704	Positive	TGFB	PC3	BRD-K88622704	NA	NA	NA	NA	10	24
TGFB_24	0.02	7.09	0	LJP001_BT20_24H:BRD-K40175214-001-03-3:2	0.06	-1.81	BRD-K40175214	Positive	TGFB	BT20	torin-1	mTOR inhibitor	MTOR	NA	NA	2	24
TGFB_24	0.01	7.78	0	CPC014_A549_6H:BRD-K55420858-001-01-0:10	0.06	-1.76	BRD-K55420858	Positive	TGFB	A549	mirin	MRE11A exonuclease inhibitor	MRE11A	NA	NA	10	6
TGFB_24	0.01	8.5	0	CPC019_VCAP_6H:BRD-K22931010-001-02-9:10	0.06	-1.81	BRD-K22931010	Positive	TGFB	VCAP	KM-00519SC	NA	NA	NA	NA	10	6
TGFB_24	0.01	6.86	0	CPC004_VCAP_24H:BRD-K08109516-001-02-9:10	0.06	-1.64	BRD-K08109516	Positive	TGFB	VCAP	L-701324	glutamate receptor antagonist	GRIN1|GRIN2A|GRIN2B|GRIN2C|GRIN2D	NA	NA	10	24
TGFB_24	0.01	8.13	0	CPC017_HT29_6H:BRD-A62336480-001-02-5:10	0.06	-1.81	BRD-A62336480	Positive	TGFB	HT29	niguldipine	NA	NA	NA	NA	10	6
TGFB_24	0.02	6.57	0	LJP001_MCF7_6H:BRD-K51313569-001-03-7:10	0.06	-1.75	BRD-K51313569	Positive	TGFB	MCF7	palbociclib	CDK inhibitor	CDK4|CDK6	oncology	breast cancer	10	6
TGFB_24	0.01	7.67	0	CPC013_A375_6H:BRD-K71670746-001-01-6:10	0.06	-1.75	BRD-K71670746	Positive	TGFB	A375	BRD-K71670746	NA	NA	NA	NA	10	6
TGFB_24	0.04	5.99	0	ERG011_VCAP_6H:BRD-K69023402-001-05-8:0.4	0.06	-1.77	BRD-K69023402	Positive	TGFB	VCAP	thapsigargin	NA	NA	NA	NA	0.4	6
TGFB_24	0.03	6.07	0	CVD001_HUH7_24H:BRD-K67439147-001-01-7:10	0.06	-1.75	BRD-K67439147	Positive	TGFB	HUH7	SIB-1893	glutamate receptor antagonist	GRM4|GRM5	NA	NA	10	24
TGFB_24	0.02	6.85	0	CPC018_HT29_6H:BRD-K25906698-303-01-9:10	0.06	-1.79	BRD-K25906698	Positive	TGFB	HT29	immepip	histamine receptor agonist	HRH3|HRH4	NA	NA	10	6
TGFB_24	0.04	5.46	0	CPC005_PC3_6H:BRD-A47513740-001-02-5:10	0.06	-1.61	BRD-A47513740	Positive	TGFB	PC3	calyculin	NA	NA	NA	NA	10	6
TGFB_24	0.03	5.91	0	CPC010_VCAP_6H:BRD-K28916077-001-04-0:10	0.06	-1.68	BRD-K28916077	Positive	TGFB	VCAP	BRD-K28916077	NA	NA	NA	NA	10	6
TGFB_24	0.03	6.03	0	CPC006_A375_6H:BRD-K99696746-004-03-9:10	0.06	-1.66	BRD-K99696746	Positive	TGFB	A375	fatostatin	NA	NA	NA	NA	10	6
TGFB_24	0.03	6.4	0	CPC017_HT29_6H:BRD-A38030642-001-01-2:10	0.06	-1.78	BRD-A38030642	Positive	TGFB	HT29	cyclosporin-a	NA	NA	NA	NA	10	6
TGFB_24	0.04	5.64	0	CPC007_HT29_6H:BRD-K67941506-001-05-8:10	0.06	-1.65	BRD-K67941506	Positive	TGFB	HT29	BRD-K67941506	NA	NA	NA	NA	10	6
TGFB_24	0	-14.32	0	CPC015_A549_24H:BRD-K22134346-001-11-6:10	-0.09	1.7	BRD-K22134346	Negative	TGFB	A549	simvastatin	HMGCR inhibitor	HMGCR|ITGB2	endocrinology|cardiology|neurology/psychiatry	hypercholesterolemia|coronary heart disease|myocardial infarction|stroke|hyperlipidemia	10	24
TGFB_24	0	-14.85	0	CPC018_A375_6H:BRD-K43978949-075-01-7:10	-0.09	1.69	BRD-K43978949	Negative	TGFB	A375	PIT	purinergic receptor antagonist	P2RY1	NA	NA	10	6
TGFB_24	0	-12.37	0	CPC009_A549_6H:BRD-K18726304-019-01-8:10	-0.08	1.75	BRD-K18726304	Negative	TGFB	A549	BRD-K18726304	NA	NA	NA	NA	10	6
TGFB_24	0	-12.26	0	CPC014_MCF7_24H:BRD-K85985071-001-20-7:10	-0.08	1.69	BRD-K85985071	Negative	TGFB	MCF7	ellipticine	NA	NA	NA	NA	10	24
TGFB_24	0	-14.38	0	ERG010_VCAP_24H:BRD-A13084692-001-05-8:2	-0.08	1.73	BRD-A13084692	Negative	TGFB	VCAP	troglitazone	insulin sensitizer|PPAR receptor agonist	CYP2C8|PPARG|TRPM3	NA	NA	2	24
TGFB_24	0	-10.64	0	CPC019_MCF7_24H:BRD-A47832959-001-06-6:10	-0.08	1.66	BRD-A47832959	Negative	TGFB	MCF7	BRD-A47832959	NA	NA	NA	NA	10	24
TGFB_24	0	-10.88	0	CVD001_HEPG2_6H:BRD-K06426971-001-01-9:2.5	-0.08	1.65	BRD-K06426971	Negative	TGFB	HEPG2	ryuvidine	histone lysine methyltransferase inhibitor	CDK2|CDK4	NA	NA	2.5	6
TGFB_24	0	-11.51	0	CPC004_MCF7_6H:BRD-A06352418-001-15-0:10	-0.08	1.8	BRD-A06352418	Negative	TGFB	MCF7	terfenadine	histamine receptor antagonist	HRH1|KCNH1|KCNH2	NA	NA	10	6
TGFB_24	0	-11.84	0	CPC007_HT29_6H:BRD-A24021119-001-06-0:10	-0.08	1.78	BRD-A24021119	Negative	TGFB	HT29	BRD-A24021119	NA	NA	NA	NA	10	6
TGFB_24	0	-10.77	0	LJP001_MDAMB231_24H:BRD-A29901043-001-02-8:10	-0.08	1.66	BRD-A29901043	Negative	TGFB	MDAMB231	KIN001-127	NA	NA	NA	NA	10	24
TGFB_24	0	-11.95	0	CPC007_HT29_6H:BRD-K35920785-001-05-3:10	-0.08	1.83	BRD-K35920785	Negative	TGFB	HT29	BRD-K35920785	NA	NA	NA	NA	10	6
TGFB_24	0	-11.35	0	CPC006_A549_24H:BRD-K15108141-001-01-7:0.08	-0.08	1.85	BRD-K15108141	Negative	TGFB	A549	gemcitabine	ribonucleotide reductase inhibitor	CMPK1|RRM1|RRM2|TYMS	oncology	ovarian cancer|breast cancer|non-small cell lung cancer (NSCLC)|pancreatic cancer	0.08	24
TGFB_24	0	-9.16	0	CPC012_SKB_24H:BRD-A19248578-001-02-9:10	-0.08	1.7	BRD-A19248578	Negative	TGFB	SKB	latrunculin-b	NA	NA	NA	NA	10	24
TGFB_24	0	-10.54	0	CPC017_HEPG2_6H:BRD-K17743697-066-02-8:10	-0.08	1.72	BRD-K17743697	Negative	TGFB	HEPG2	KB-R7943	sodium/calcium exchange inhibitor	SLC8A1|TRPC3|TRPC5|TRPC6	NA	NA	10	6
TGFB_24	0	-10.37	0	CPC003_PC3_24H:BRD-K34995470-001-02-3:10	-0.08	1.8	BRD-K34995470	Negative	TGFB	PC3	SU-1498	NA	NA	NA	NA	10	24
TGFB_24	0	-11.56	0	CPC012_HT29_6H:BRD-A50388635-001-01-6:10	-0.08	1.78	BRD-A50388635	Negative	TGFB	HT29	BRD-A50388635	NA	NA	NA	NA	10	6
TGFB_24	0	-9.56	0	CPC012_VCAP_6H:BRD-K85123403-001-01-4:10	-0.07	1.75	BRD-K85123403	Negative	TGFB	VCAP	BRD-K85123403	NA	NA	NA	NA	10	6
TGFB_24	0	-10.41	0	CPC007_A375_6H:BRD-K39345836-001-05-8:10	-0.07	1.83	BRD-K39345836	Negative	TGFB	A375	BRD-K39345836	NA	NA	NA	NA	10	6
TGFB_24	0	-9.64	0	CPC004_VCAP_24H:BRD-K29950728-048-08-3:10	-0.07	1.8	BRD-K29950728	Negative	TGFB	VCAP	clomifene	estrogen receptor antagonist	ESR1	obstetrics/gynecology	infertility	10	24
TGFB_24	0	-9.4	0	CPC013_HT29_6H:BRD-K24681473-004-01-4:10	-0.07	1.73	BRD-K24681473	Negative	TGFB	HT29	YM-155	survivin inhibitor	BIRC5	NA	NA	10	6
TGFB_24	0	-8.9	0	CPC009_A549_24H:BRD-K94390040-019-01-9:10	-0.07	1.74	BRD-K94390040	Negative	TGFB	A549	BRD-K94390040	NA	NA	NA	NA	10	24
TGFB_24	0	-10.07	0	CPC014_ASC_24H:BRD-A74904029-001-05-7:10	-0.07	1.75	BRD-A74904029	Negative	TGFB	ASC	EI-231	NA	NA	NA	NA	10	24
TGFB_24	0	-9.15	0	CPC008_PC3_24H:BRD-K80822897-001-05-0:10	-0.07	1.74	BRD-K80822897	Negative	TGFB	PC3	BRD-K80822897	NA	NA	NA	NA	10	24
TGFB_24	0	-10	0	CPC012_PC3_6H:BRD-K82837433-001-01-6:10	-0.07	1.76	BRD-K82837433	Negative	TGFB	PC3	BRD-K82837433	NA	NA	NA	NA	10	6
TGFB_24	0	-8.98	0	CPC006_MCF7_24H:BRD-K15108141-001-01-7:0.08	-0.07	1.77	BRD-K15108141	Negative	TGFB	MCF7	gemcitabine	ribonucleotide reductase inhibitor	CMPK1|RRM1|RRM2|TYMS	oncology	ovarian cancer|breast cancer|non-small cell lung cancer (NSCLC)|pancreatic cancer	0.08	24
TGFB_24	0	-8.9	0	CPC006_VCAP_6H:BRD-K56700933-001-01-3:10	-0.07	1.8	BRD-K56700933	Negative	TGFB	VCAP	phenethyl-isothiocyanate	anticancer agent	CYP2E1	NA	NA	10	6
TGFB_24	0	-8.67	0	CPC013_HEPG2_6H:BRD-A75931230-001-03-9:10	-0.07	1.75	BRD-A75931230	Negative	TGFB	HEPG2	F-1061-0166	NA	NA	NA	NA	10	6
TGFB_24	0	-9.53	0	CPC001_PC3_24H:BRD-A15530910-001-01-3:10	-0.07	1.87	BRD-A15530910	Negative	TGFB	PC3	carpindolol	NA	NA	NA	NA	10	24
TGFB_24	0.01	-7.91	0	CPC002_HCC515_24H:BRD-K95785537-001-09-0:10	-0.07	1.79	BRD-K95785537	Negative	TGFB	HCC515	PP-2	SRC inhibitor	ABL1|LCK|RIPK2|SRC	NA	NA	10	24
TGFB_24	0.01	-8.4	0	CPC006_HA1E_6H:BRD-K28360340-001-01-8:10	-0.07	1.8	BRD-K28360340	Negative	TGFB	HA1E	TW-37	BCL inhibitor	BCL2|BCL2L1|MCL1	NA	NA	10	6
TGFB_24	0.01	-7.89	0	CPC018_HT29_6H:BRD-A52805806-001-02-8:10	-0.07	1.67	BRD-A52805806	Negative	TGFB	HT29	totaralolal	NA	NA	NA	NA	10	6
TGFB_24	0	-9.38	0	CPC004_PC3_6H:BRD-K33818169-003-01-2:10	-0.07	1.84	BRD-K33818169	Negative	TGFB	PC3	GW-3965	LXR agonist	NR1H2|NR1H3	NA	NA	10	6
TGFB_24	0.01	-8.53	0	CPC002_PC3_24H:BRD-K37270826-001-03-7:10	-0.07	1.83	BRD-K37270826	Negative	TGFB	PC3	mifepristone	glucocorticoid receptor antagonist|progesterone receptor antagonist	AR|NR1I2|NR3C1|PGR	endocrinology	hyperglycemia|diabetes mellitus	10	24
TGFB_24	0	-9.04	0	CPC012_MCF7_6H:BRD-K70524666-001-01-2:10	-0.07	1.77	BRD-K70524666	Negative	TGFB	MCF7	BRD-K70524666	NA	NA	NA	NA	10	6
TGFB_24	0.01	-8.8	0	CPC005_VCAP_24H:BRD-A79672927-001-10-8:10	-0.07	1.81	BRD-A79672927	Negative	TGFB	VCAP	tropicamide	acetylcholine receptor antagonist	CHRM3|CHRM4	ophthalmology	mydriasis diagnostic|cycloplegia diagnostic	10	24
TGFB_24	0.01	-8.01	0	CPC019_PC3_6H:BRD-K73945663-001-01-9:10	-0.07	1.66	BRD-K73945663	Negative	TGFB	PC3	BRD-K73945663	NA	NA	NA	NA	10	6
TGFB_24	0	-8.73	0	CPC013_MCF7_6H:BRD-K82685933-001-02-2:10	-0.07	1.76	BRD-K82685933	Negative	TGFB	MCF7	BRD-K82685933	NA	NA	NA	NA	10	6
TGFB_24	0.01	-7.58	0	CPC006_A375_24H:BRD-K10705233-003-02-8:40	-0.07	1.76	BRD-K10705233	Negative	TGFB	A375	GW-405833	cannabinoid receptor agonist	CNR2	NA	NA	40	24
TGFB_24	0.01	-8.25	0	CPC013_PC3_24H:BRD-K47832606-001-13-7:10	-0.07	1.71	BRD-K47832606	Negative	TGFB	PC3	floxuridine	DNA synthesis inhibitor	TYMS	oncology	colorectal cancer	10	24
TGFB_24	0.01	-7.93	0	LJP001_BT20_24H:BRD-K58772419-001-04-7:2	-0.07	1.65	BRD-K58772419	Negative	TGFB	BT20	AZD-6482	NA	NA	NA	NA	2	24
TGFB_24	0.01	-7.69	0	HOG003_MCF7_24H:BRD-A71390734-001-01-7:0.3704	-0.07	1.66	BRD-A71390734	Negative	TGFB	MCF7	idarubicin	topoisomerase inhibitor	TOP2A	hematologic malignancy	acute myeloid leukemia (AML)	0.37	24
TGFB_24	0.01	-8.08	0	CPC004_HT29_6H:BRD-K38055836-001-13-8:10	-0.06	1.82	BRD-K38055836	Negative	TGFB	HT29	etamivan	NA	NA	NA	NA	10	6
TGFB_24	0.01	-7.88	0	CPC006_PC3_24H:BRD-K83289131-001-01-4:10	-0.06	1.8	BRD-K83289131	Negative	TGFB	PC3	CAY-10618	NA	NA	NA	NA	10	24
TGFB_24	0.02	-7.18	0	CPC006_HCC515_6H:BRD-K41895714-001-02-2:10	-0.06	1.79	BRD-K41895714	Negative	TGFB	HCC515	AS-605240	NA	NA	NA	NA	10	6
TGFB_24	0.02	-6.64	0	CPC013_MCF7_24H:BRD-K89839824-001-01-2:10	-0.06	1.7	BRD-K89839824	Negative	TGFB	MCF7	raltitrexed	thymidylate synthase inhibitor	FPGS|TYMS	oncology	mesothelioma	10	24
TGFB_24	0.01	-6.91	0	CPC018_HT29_6H:BRD-K78959463-001-05-8:10	-0.06	1.65	BRD-K78959463	Negative	TGFB	HT29	FPL-64176	calcium channel activator	CACNA1C|CACNA1S	NA	NA	10	6
TGFB_24	0.01	-7.25	0	CPC011_PC3_24H:BRD-K71289571-001-08-0:10	-0.06	1.74	BRD-K71289571	Negative	TGFB	PC3	zafirlukast	leukotriene receptor antagonist	CYSLTR1|CYSLTR2	pulmonary	asthma	10	24
TGFB_24	0.02	-6.92	0	CPC012_PC3_24H:BRD-K07403598-001-01-0:10	-0.06	1.69	BRD-K07403598	Negative	TGFB	PC3	CAY-10470	NA	NA	NA	NA	10	24
TGFB_24	0.02	-7.13	0	CPC006_VCAP_24H:BRD-K35716340-001-02-0:12	-0.06	1.76	BRD-K35716340	Negative	TGFB	VCAP	BRD-K35716340	NA	NA	NA	NA	12	24
TGFB_24	0.01	-7.94	0	CPC002_HA1E_24H:BRD-A30437061-001-02-7:10	-0.06	1.86	BRD-A30437061	Negative	TGFB	HA1E	camptothecin	topoisomerase inhibitor	TOP1	NA	NA	10	24
HGF_24	0	31.15	0	CPC018_A375_6H:BRD-K18787491-001-07-8:10	0.12	-1.79	BRD-K18787491	Positive	HGF	A375	U-0126	MEK inhibitor	AKT1|CHEK1|GSK3B|LCK|MAP2K1|MAP2K2|MAP2K7|MAPK1|MAPK11|MAPK12|MAPK14|MAPK8|PRKCA|RAF1|ROCK1|RPS6KB1|SGK1	NA	NA	10	6
HGF_24	0	25.24	0	CPC018_A375_6H:BRD-K46419649-001-01-8:10	0.11	-1.78	BRD-K46419649	Positive	HGF	A375	U0126	NA	NA	NA	NA	10	6
HGF_24	0	20.34	0	CPC013_A375_6H:BRD-K29622226-001-01-9:10	0.11	-1.7	BRD-K29622226	Positive	HGF	A375	BRD-K29622226	NA	NA	NA	NA	10	6
HGF_24	0	22.52	0	CPC013_A375_6H:BRD-K49865102-001-01-9:10	0.11	-1.74	BRD-K49865102	Positive	HGF	A375	PD-0325901	MEK inhibitor	MAP2K1	NA	NA	10	6
HGF_24	0	18.63	0	CPC002_HCC515_24H:BRD-K95785537-001-09-0:10	0.11	-1.59	BRD-K95785537	Positive	HGF	HCC515	PP-2	SRC inhibitor	ABL1|LCK|RIPK2|SRC	NA	NA	10	24
HGF_24	0	22.59	0	LJP001_MCF10A_6H:BRD-K57080016-001-08-4:10	0.11	-1.83	BRD-K57080016	Positive	HGF	MCF10A	selumetinib	MEK inhibitor	MAP2K1	NA	NA	10	6
HGF_24	0	20.22	0	CPC002_HCC515_6H:BRD-K41337261-003-01-0:10	0.11	-1.63	BRD-K41337261	Positive	HGF	HCC515	ZM-306416	Abl kinase inhibitor|SRC inhibitor|VEGFR inhibitor	EGFR|FLT1|FLT4|KDR	NA	NA	10	6
HGF_24	0	21.82	0	LJP001_MCF10A_6H:BRD-K72420232-001-05-7:10	0.11	-1.8	BRD-K72420232	Positive	HGF	MCF10A	WZ-4002	EGFR inhibitor	EGFR|ERBB2	NA	NA	10	6
HGF_24	0	18.44	0	CPC006_A375_24H:BRD-K81473043-001-04-7:0.35	0.1	-1.62	BRD-K81473043	Positive	HGF	A375	tanespimycin	HSP inhibitor	HSP90AA1	NA	NA	0.35	24
HGF_24	0	17.22	0	CPC006_A375_6H:BRD-K87947369-001-01-6:10	0.1	-1.6	BRD-K87947369	Positive	HGF	A375	tozasertib	Aurora kinase inhibitor|Bcr-Abl kinase inhibitor|FLT3 inhibitor|JAK inhibitor	AURKA|AURKB|AURKC|LCK	NA	NA	10	6
HGF_24	0	17.14	0	CPC006_A375_6H:BRD-K93725829-001-01-2:0.5	0.09	-1.66	BRD-K93725829	Positive	HGF	A375	ERK-inhibitor-11E	NA	NA	NA	NA	0.5	6
HGF_24	0	15.89	0	CPC002_HCC515_6H:BRD-K18787491-001-05-2:10	0.09	-1.62	BRD-K18787491	Positive	HGF	HCC515	U-0126	MEK inhibitor	AKT1|CHEK1|GSK3B|LCK|MAP2K1|MAP2K2|MAP2K7|MAPK1|MAPK11|MAPK12|MAPK14|MAPK8|PRKCA|RAF1|ROCK1|RPS6KB1|SGK1	NA	NA	10	6
HGF_24	0	18.55	0	CPC013_A375_6H:BRD-K00954209-001-01-0:10	0.09	-1.75	BRD-K00954209	Positive	HGF	A375	BRD-K00954209	NA	NA	NA	NA	10	6
HGF_24	0	19.14	0	LJP001_MCF10A_6H:BRD-K57080016-001-08-4:2	0.09	-1.84	BRD-K57080016	Positive	HGF	MCF10A	selumetinib	MEK inhibitor	MAP2K1	NA	NA	2	6
HGF_24	0	15.79	0	CPC006_A375_6H:BRD-K53414658-001-01-7:10	0.09	-1.63	BRD-K53414658	Positive	HGF	A375	tivozanib	VEGFR inhibitor	FLT1|FLT4|KDR|KIT|PDGFRA|PDGFRB	oncology	renal cell carcinoma (RCC)	10	6
HGF_24	0	17.29	0	CPC014_HT29_6H:BRD-U43867373-000-01-3:10	0.09	-1.74	BRD-U43867373	Positive	HGF	HT29	WH-4025	NA	NA	NA	NA	10	6
HGF_24	0	17.68	0	CPC006_A375_6H:BRD-K41895714-001-02-2:10	0.09	-1.68	BRD-K41895714	Positive	HGF	A375	AS-605240	NA	NA	NA	NA	10	6
HGF_24	0	16.86	0	CPC014_A375_6H:BRD-K67578145-001-01-4:10	0.09	-1.75	BRD-K67578145	Positive	HGF	A375	GDC-0879	RAF inhibitor	BRAF	NA	NA	10	6
HGF_24	0	14.86	0	CPC006_HCC515_6H:BRD-K41895714-001-02-2:10	0.09	-1.65	BRD-K41895714	Positive	HGF	HCC515	AS-605240	NA	NA	NA	NA	10	6
HGF_24	0	16.55	0	LJP001_MCF10A_6H:BRD-K05104363-001-05-0:2	0.09	-1.8	BRD-K05104363	Positive	HGF	MCF10A	PD-184352	MEK inhibitor	MAP2K1|MAP3K1|MAP3K2	NA	NA	2	6
HGF_24	0	18.3	0	LJP001_MDAMB231_6H:BRD-K41895714-001-03-0:10	0.09	-1.86	BRD-K41895714	Positive	HGF	MDAMB231	AS-605240	NA	NA	NA	NA	10	6
HGF_24	0	16.49	0	LJP001_MDAMB231_6H:BRD-K05104363-001-05-0:10	0.09	-1.8	BRD-K05104363	Positive	HGF	MDAMB231	PD-184352	MEK inhibitor	MAP2K1|MAP3K1|MAP3K2	NA	NA	10	6
HGF_24	0	15.32	0	CPC014_A375_6H:BRD-K91701654-001-01-5:10	0.09	-1.75	BRD-K91701654	Positive	HGF	A375	U-0126	MEK inhibitor	AKT1|CHEK1|GSK3B|LCK|MAP2K1|MAP2K2|MAP2K7|MAPK1|MAPK11|MAPK12|MAPK14|MAPK8|PRKCA|RAF1|ROCK1|RPS6KB1|SGK1	NA	NA	10	6
HGF_24	0	15.55	0	CPC013_HT29_6H:BRD-K72703948-001-03-6:10	0.09	-1.75	BRD-K72703948	Positive	HGF	HT29	ZM-447439	Aurora kinase inhibitor	AURKA|AURKB	NA	NA	10	6
HGF_24	0	14.64	0	CPC006_HT29_6H:BRD-K57080016-001-04-3:80	0.09	-1.67	BRD-K57080016	Positive	HGF	HT29	selumetinib	MEK inhibitor	MAP2K1	NA	NA	80	6
HGF_24	0	15.7	0	CPC006_HCC515_6H:BRD-K34581968-001-01-2:11.1	0.09	-1.7	BRD-K34581968	Positive	HGF	HCC515	BMS-536924	IGF-1 inhibitor	AKT1|CCNE1|CDK2|CYP3A4|ERBB2|IGF1R|KDR|LCK|MAPK1|MET|PDGFRA|PDGFRB	NA	NA	11.1	6
HGF_24	0	15.15	0	CPC006_A375_6H:BRD-K34581968-001-01-2:11.1	0.09	-1.66	BRD-K34581968	Positive	HGF	A375	BMS-536924	IGF-1 inhibitor	AKT1|CCNE1|CDK2|CYP3A4|ERBB2|IGF1R|KDR|LCK|MAPK1|MET|PDGFRA|PDGFRB	NA	NA	11.1	6
HGF_24	0	14.41	0	CPC013_HA1E_6H:BRD-K46056750-001-01-3:10	0.09	-1.69	BRD-K46056750	Positive	HGF	HA1E	AZD-7762	NA	NA	NA	NA	10	6
HGF_24	0	13.78	0	CPC006_HCC515_6H:BRD-K20285085-001-01-4:10	0.09	-1.64	BRD-K20285085	Positive	HGF	HCC515	fostamatinib	SYK inhibitor	SYK	hematology	chronic immune thrombocytopenia (ITP)	10	6
HGF_24	0	14.57	0	CPC013_HCC515_6H:BRD-K19540840-001-01-1:10	0.09	-1.71	BRD-K19540840	Positive	HGF	HCC515	saracatinib	SRC inhibitor	ABL1|LCK|SRC|YES1	NA	NA	10	6
HGF_24	0	15.21	0	CPC006_HT29_6H:BRD-K41895714-001-02-2:10	0.09	-1.69	BRD-K41895714	Positive	HGF	HT29	AS-605240	NA	NA	NA	NA	10	6
HGF_24	0	15.22	0	LJP001_MDAMB231_24H:BRD-K05104363-001-05-0:10	0.08	-1.86	BRD-K05104363	Positive	HGF	MDAMB231	PD-184352	MEK inhibitor	MAP2K1|MAP3K1|MAP3K2	NA	NA	10	24
HGF_24	0	13.84	0	LJP001_MDAMB231_24H:BRD-K05804044-001-02-9:0.4	0.08	-1.8	BRD-K05804044	Positive	HGF	MDAMB231	AZ-628	RAF inhibitor	BRAF|RAF1	NA	NA	0.4	24
HGF_24	0	16.44	0	LJP001_MDAMB231_6H:BRD-K41895714-001-03-0:2	0.08	-1.92	BRD-K41895714	Positive	HGF	MDAMB231	AS-605240	NA	NA	NA	NA	2	6
HGF_24	0	12.87	0	CPC006_A375_6H:BRD-K03618428-001-01-3:22.2	0.08	-1.63	BRD-K03618428	Positive	HGF	A375	PP-110	NA	NA	NA	NA	22.2	6
HGF_24	0	14.47	0	CPC018_A375_6H:BRD-K12244279-001-02-5:10	0.08	-1.78	BRD-K12244279	Positive	HGF	A375	MEK1-2-inhibitor	MEK inhibitor	MAP2K2	NA	NA	10	6
HGF_24	0	14	0	CPC014_HT29_6H:BRD-K16478699-001-02-7:10	0.08	-1.75	BRD-K16478699	Positive	HGF	HT29	PLX-4720	NA	NA	NA	NA	10	6
HGF_24	0	14.75	0	LJP001_MCF10A_6H:BRD-K68407802-001-02-7:10	0.08	-1.84	BRD-K68407802	Positive	HGF	MCF10A	KIN001-055	NA	NA	NA	NA	10	6
HGF_24	0	13.63	0	LJP002_MDAMB231_24H:BRD-K41859756-001-03-5:0.4	0.08	-1.79	BRD-K41859756	Positive	HGF	MDAMB231	NVP-AUY922	HSP inhibitor	HSP90AA1|HSP90AB1	NA	NA	0.4	24
HGF_24	0	11.91	0	CPC006_HCC515_24H:BRD-K34581968-001-01-2:11.1	0.08	-1.61	BRD-K34581968	Positive	HGF	HCC515	BMS-536924	IGF-1 inhibitor	AKT1|CCNE1|CDK2|CYP3A4|ERBB2|IGF1R|KDR|LCK|MAPK1|MET|PDGFRA|PDGFRB	NA	NA	11.1	24
HGF_24	0	13.43	0	CPC013_HT29_6H:BRD-K16478699-001-01-9:10	0.08	-1.73	BRD-K16478699	Positive	HGF	HT29	PLX-4720	NA	NA	NA	NA	10	6
HGF_24	0	11.72	0	BRAF001_A375_6H:BRD-K67578145-001-05-5:10	0.08	-1.61	BRD-K67578145	Positive	HGF	A375	GDC-0879	RAF inhibitor	BRAF	NA	NA	10	6
HGF_24	0	13.17	0	CPC016_HT29_6H:BRD-K54330070-001-07-1:10	0.08	-1.77	BRD-K54330070	Positive	HGF	HT29	SB-202190	p38 MAPK inhibitor	AKT1|ALOX5|CHEK1|GSK3B|LCK|MAPK1|MAPK11|MAPK12|MAPK14|MAPK8|PRKCA|ROCK1|RPS6KB1|SGK1	NA	NA	10	6
HGF_24	0	11.44	0	CPC006_HT29_6H:BRD-K20285085-001-01-4:10	0.08	-1.64	BRD-K20285085	Positive	HGF	HT29	fostamatinib	SYK inhibitor	SYK	hematology	chronic immune thrombocytopenia (ITP)	10	6
HGF_24	0	12.2	0	CPC018_HT29_6H:BRD-K12244279-001-02-5:10	0.08	-1.75	BRD-K12244279	Positive	HGF	HT29	MEK1-2-inhibitor	MEK inhibitor	MAP2K2	NA	NA	10	6
HGF_24	0	13.32	0	CPC014_HCC515_6H:BRD-K49865102-001-02-7:10	0.08	-1.75	BRD-K49865102	Positive	HGF	HCC515	PD-0325901	MEK inhibitor	MAP2K1	NA	NA	10	6
HGF_24	0	10.04	0	CPC006_SNU1040_6H:BRD-K23875128-001-04-2:10	0.07	-1.64	BRD-K23875128	Positive	HGF	SNU1040	RHO-kinase-inhibitor-III[rockout]	NA	NA	NA	NA	10	6
HGF_24	0	9.9	0	CPC006_HT29_24H:BRD-K93725829-001-01-2:0.5	0.07	-1.62	BRD-K93725829	Positive	HGF	HT29	ERK-inhibitor-11E	NA	NA	NA	NA	0.5	24
HGF_24	0	11.4	0	LJP001_MCF10A_6H:BRD-K05104363-001-05-0:10	0.07	-1.8	BRD-K05104363	Positive	HGF	MCF10A	PD-184352	MEK inhibitor	MAP2K1|MAP3K1|MAP3K2	NA	NA	10	6
HGF_24	0	13.24	0	LJP001_MDAMB231_6H:BRD-K05104363-001-05-0:2	0.07	-1.87	BRD-K05104363	Positive	HGF	MDAMB231	PD-184352	MEK inhibitor	MAP2K1|MAP3K1|MAP3K2	NA	NA	2	6
HGF_24	0	-28.23	0	CPC006_HCC515_6H:BRD-A52650764-001-01-0:10	-0.12	1.8	BRD-A52650764	Negative	HGF	HCC515	ingenol	PKC activator	PRKCD|PRKCE	dermatology	keratosis	10	6
HGF_24	0	-22.1	0	CPC006_HCC515_24H:BRD-A15079084-001-02-9:10	-0.11	1.75	BRD-A15079084	Negative	HGF	HCC515	phorbol-12-myristate-13-acetate	NA	NA	NA	NA	10	24
HGF_24	0	-23.69	0	MUC.CP003_MCF7_6H:BRD-A52650764-001-01-0:0.3704	-0.11	1.64	BRD-A52650764	Negative	HGF	MCF7	ingenol	PKC activator	PRKCD|PRKCE	dermatology	keratosis	0.37	6
HGF_24	0	-22.23	0	MUC.CP003_MCF7_6H:BRD-A52650764-001-01-0:1.1111	-0.11	1.65	BRD-A52650764	Negative	HGF	MCF7	ingenol	PKC activator	PRKCD|PRKCE	dermatology	keratosis	1.11	6
HGF_24	0	-22.52	0	CPC019_MCF7_6H:BRD-K91145395-001-02-7:10	-0.11	1.68	BRD-K91145395	Negative	HGF	MCF7	prostratin	NA	NA	NA	NA	10	6
HGF_24	0	-19.16	0	CPC019_MCF7_24H:BRD-K91145395-001-02-7:10	-0.11	1.64	BRD-K91145395	Negative	HGF	MCF7	prostratin	NA	NA	NA	NA	10	24
HGF_24	0	-19.73	0	CPC006_HCC515_24H:BRD-A52650764-001-01-0:10	-0.11	1.75	BRD-A52650764	Negative	HGF	HCC515	ingenol	PKC activator	PRKCD|PRKCE	dermatology	keratosis	10	24
HGF_24	0	-17.95	0	CPC020_PC3_6H:BRD-K02562327-001-01-6:10	-0.1	1.64	BRD-K02562327	Negative	HGF	PC3	BRD-K02562327	NA	NA	NA	NA	10	6
HGF_24	0	-19.69	0	CPC006_MCF7_24H:BRD-A52650764-001-01-0:10	-0.1	1.76	BRD-A52650764	Negative	HGF	MCF7	ingenol	PKC activator	PRKCD|PRKCE	dermatology	keratosis	10	24
HGF_24	0	-21.02	0	CPC009_MCF7_6H:BRD-K14027855-019-01-8:10	-0.1	1.79	BRD-K14027855	Negative	HGF	MCF7	BRD-K14027855	NA	NA	NA	NA	10	6
HGF_24	0	-18.27	0	LJP001_BT20_6H:BRD-K01253243-001-02-2:2	-0.1	1.63	BRD-K01253243	Negative	HGF	BT20	SB-590885	RAF inhibitor	BRAF	NA	NA	2	6
HGF_24	0	-19.72	0	CPC006_MCF7_24H:BRD-A15079084-001-02-9:10	-0.1	1.78	BRD-A15079084	Negative	HGF	MCF7	phorbol-12-myristate-13-acetate	NA	NA	NA	NA	10	24
HGF_24	0	-20.34	0	MUC.CP003_MCF7_6H:BRD-A52650764-001-01-0:10	-0.1	1.67	BRD-A52650764	Negative	HGF	MCF7	ingenol	PKC activator	PRKCD|PRKCE	dermatology	keratosis	10	6
HGF_24	0	-16.85	0	CPC018_MCF7_24H:BRD-K74305673-001-02-1:10	-0.1	1.65	BRD-K74305673	Negative	HGF	MCF7	IKK-2-inhibitor-V	IKK inhibitor|NFkB pathway inhibitor	IKBKB	NA	NA	10	24
HGF_24	0	-17.53	0	CPC018_HEPG2_6H:BRD-K32292990-001-01-0:10	-0.1	1.67	BRD-K32292990	Negative	HGF	HEPG2	CGP-53353	EGFR inhibitor|PKC inhibitor	EGFR|PRKCB	NA	NA	10	6
HGF_24	0	-17.82	0	CPC019_HA1E_6H:BRD-K91145395-001-02-7:10	-0.1	1.67	BRD-K91145395	Negative	HGF	HA1E	prostratin	NA	NA	NA	NA	10	6
HGF_24	0	-21	0	CPC002_HA1E_6H:BRD-A76528577-065-01-2:10	-0.1	1.87	BRD-A76528577	Negative	HGF	HA1E	vincristine	tubulin polymerization inhibitor	TUBA4A|TUBB	hematologic malignancy	acute lymphoblastic leukemia (ALL)	10	6
HGF_24	0	-18.04	0	CPC009_A375_6H:BRD-K95138506-019-01-8:10	-0.09	1.79	BRD-K95138506	Negative	HGF	A375	BRD-K95138506	NA	NA	NA	NA	10	6
HGF_24	0	-18.34	0	CPC006_HCC515_6H:BRD-A15079084-001-02-9:10	-0.09	1.82	BRD-A15079084	Negative	HGF	HCC515	phorbol-12-myristate-13-acetate	NA	NA	NA	NA	10	6
HGF_24	0	-16.84	0	CPC006_A375_6H:BRD-K76703230-001-01-3:0.31	-0.09	1.81	BRD-K76703230	Negative	HGF	A375	YM-155	survivin inhibitor	BIRC5	NA	NA	0.31	6
HGF_24	0	-16.02	0	CPC014_HT29_6H:BRD-K43797669-001-13-0:10	-0.09	1.73	BRD-K43797669	Negative	HGF	HT29	genistein	tyrosine kinase inhibitor	CFTR|ESR1|ESR2|ESRRA|ESRRB|ESRRG|NCOA1|NCOA2|PPARG|PTK2B|TOP2A|TRPC5	NA	NA	10	6
HGF_24	0	-16.14	0	CPC019_PC3_24H:BRD-K67090983-001-01-5:10	-0.09	1.69	BRD-K67090983	Negative	HGF	PC3	BRD-K67090983	NA	NA	NA	NA	10	24
HGF_24	0	-17.24	0	CPC012_HT29_6H:BRD-K44432556-001-01-4:10	-0.09	1.79	BRD-K44432556	Negative	HGF	HT29	VU-0418946-1	NA	NA	NA	NA	10	6
HGF_24	0	-14.59	0	CPC014_HA1E_6H:BRD-A77467113-001-01-8:10	-0.09	1.67	BRD-A77467113	Negative	HGF	HA1E	EMF-sumo1-11	NA	NA	NA	NA	10	6
HGF_24	0	-16.36	0	CPC006_SW948_6H:BRD-A15079084-001-02-9:10	-0.09	1.79	BRD-A15079084	Negative	HGF	SW948	phorbol-12-myristate-13-acetate	NA	NA	NA	NA	10	6
HGF_24	0	-16.71	0	CPC012_NPC_24H:BRD-K44432556-001-01-4:10	-0.09	1.76	BRD-K44432556	Negative	HGF	NPC	VU-0418946-1	NA	NA	NA	NA	10	24
HGF_24	0	-15.87	0	CPC012_MCF7_24H:BRD-A15010982-001-01-9:10	-0.09	1.72	BRD-A15010982	Negative	HGF	MCF7	HU-211	NA	NA	NA	NA	10	24
HGF_24	0	-15.82	0	CPC019_HA1E_6H:BRD-K34363599-001-02-0:10	-0.09	1.68	BRD-K34363599	Negative	HGF	HA1E	RJC-00245SC	NA	NA	NA	NA	10	6
HGF_24	0	-15.58	0	CPC010_HT29_6H:BRD-K28916077-001-04-0:10	-0.09	1.77	BRD-K28916077	Negative	HGF	HT29	BRD-K28916077	NA	NA	NA	NA	10	6
HGF_24	0	-15.89	0	CPC012_HA1E_6H:BRD-A15010982-001-01-9:10	-0.09	1.77	BRD-A15010982	Negative	HGF	HA1E	HU-211	NA	NA	NA	NA	10	6
HGF_24	0	-14.44	0	CPC019_HCC515_6H:BRD-K91145395-001-02-7:10	-0.09	1.69	BRD-K91145395	Negative	HGF	HCC515	prostratin	NA	NA	NA	NA	10	6
HGF_24	0	-16.41	0	CPC013_HT29_6H:BRD-K69852452-001-01-8:10	-0.09	1.78	BRD-K69852452	Negative	HGF	HT29	F-1566-0341	NA	NA	NA	NA	10	6
HGF_24	0	-14.24	0	HOG002_A549_24H:BRD-K28907958-001-02-7:11.1	-0.09	1.66	BRD-K28907958	Negative	HGF	A549	CD-437	retinoid receptor agonist	RARG	NA	NA	11.1	24
HGF_24	0	-14.57	0	CPC017_HT29_6H:BRD-K96778649-001-03-2:10	-0.09	1.69	BRD-K96778649	Negative	HGF	HT29	tyrphostin-47	NA	NA	NA	NA	10	6
HGF_24	0	-15.88	0	CPC008_A375_6H:BRD-K74710236-001-04-8:10	-0.09	1.8	BRD-K74710236	Negative	HGF	A375	VU-0410183-2	NA	NA	NA	NA	10	6
HGF_24	0	-15.98	0	CPC008_HT29_6H:BRD-K74710236-001-04-8:10	-0.09	1.81	BRD-K74710236	Negative	HGF	HT29	VU-0410183-2	NA	NA	NA	NA	10	6
HGF_24	0	-15.93	0	CPC009_MCF7_6H:BRD-K52321331-019-01-2:10	-0.09	1.8	BRD-K52321331	Negative	HGF	MCF7	BRD-K52321331	NA	NA	NA	NA	10	6
HGF_24	0	-14.28	0	CPC011_HT29_6H:BRD-K59753975-065-02-1:10	-0.09	1.71	BRD-K59753975	Negative	HGF	HT29	vindesine	tubulin polymerization inhibitor	TUBB|TUBB1	oncology	breast cancer|non-small cell lung cancer (NSCLC)|melanoma	10	6
HGF_24	0	-13.51	0	CPC019_HT29_6H:BRD-A00420644-001-01-7:10	-0.08	1.71	BRD-A00420644	Negative	HGF	HT29	SA-3676	NA	NA	NA	NA	10	6
HGF_24	0	-13.34	0	CPC012_MCF7_6H:BRD-A15010982-001-01-9:10	-0.08	1.74	BRD-A15010982	Negative	HGF	MCF7	HU-211	NA	NA	NA	NA	10	6
HGF_24	0	-15.78	0	CPC006_RMUGS_6H:BRD-A15079084-001-02-9:10	-0.08	1.86	BRD-A15079084	Negative	HGF	RMUGS	phorbol-12-myristate-13-acetate	NA	NA	NA	NA	10	6
HGF_24	0	-14.17	0	CPC007_PC3_24H:BRD-A24021119-001-06-0:10	-0.08	1.77	BRD-A24021119	Negative	HGF	PC3	BRD-A24021119	NA	NA	NA	NA	10	24
HGF_24	0	-13.56	0	CPC006_HCC515_24H:BRD-K76703230-001-01-3:0.31	-0.08	1.78	BRD-K76703230	Negative	HGF	HCC515	YM-155	survivin inhibitor	BIRC5	NA	NA	0.31	24
HGF_24	0	-13.67	0	CPC006_PC3_24H:BRD-K88544581-001-03-8:80	-0.08	1.78	BRD-K88544581	Negative	HGF	PC3	CI-976	ACAT inhibitor	ACAT1|CES1	NA	NA	80	24
HGF_24	0	-14.05	0	CPC006_HEPG2_6H:BRD-A52650764-001-01-0:10	-0.08	1.8	BRD-A52650764	Negative	HGF	HEPG2	ingenol	PKC activator	PRKCD|PRKCE	dermatology	keratosis	10	6
HGF_24	0	-13.73	0	CPC013_HT29_6H:BRD-K24681473-004-01-4:10	-0.08	1.73	BRD-K24681473	Negative	HGF	HT29	YM-155	survivin inhibitor	BIRC5	NA	NA	10	6
HGF_24	0	-14.44	0	CPC006_HA1E_6H:BRD-K90999434-003-01-9:10	-0.08	1.82	BRD-K90999434	Negative	HGF	HA1E	BRD-K90999434	NA	NA	NA	NA	10	6
HGF_24	0	-15.74	0	CPC008_HT29_6H:BRD-K69097969-001-03-2:10	-0.08	1.83	BRD-K69097969	Negative	HGF	HT29	VU-0418939-2	NA	NA	NA	NA	10	6
HGF_24	0	-12.8	0	CPC002_HA1E_6H:BRD-K21064560-001-01-6:10	-0.08	1.84	BRD-K21064560	Negative	HGF	HA1E	BRD-K21064560	NA	NA	NA	NA	10	6
HGF_24	0	-13.54	0	CPC019_HT29_6H:BRD-K50204028-001-01-8:10	-0.08	1.72	BRD-K50204028	Negative	HGF	HT29	BRD-K50204028	NA	NA	NA	NA	10	6
OSM_24	0	10.55	0	CPC018_HT29_6H:BRD-K21064560-001-01-6:10	0.08	-1.77	BRD-K21064560	Positive	OSM	HT29	BRD-K21064560	NA	NA	NA	NA	10	6
OSM_24	0.01	8.52	0	CPC006_HEPG2_6H:BRD-K64890080-001-03-9:10	0.07	-1.65	BRD-K64890080	Positive	OSM	HEPG2	BI-2536	PLK inhibitor	BRD4|PLK1|PLK2|PLK3	NA	NA	10	6
OSM_24	0.01	9.14	0	PRISM001_PC3_6H:BRD-K36740062-001-02-5:10	0.07	-1.8	BRD-K36740062	Positive	OSM	PC3	GSK-1070916	NA	NA	NA	NA	10	6
OSM_24	0.01	9.29	0	CPC017_ASC_24H:BRD-K11911061-003-02-8:10	0.07	-1.77	BRD-K11911061	Positive	OSM	ASC	GR-127935	serotonin receptor antagonist	HTR1A|HTR1B|HTR1D|HTR1E|HTR1F|HTR2A|HTR2B|HTR2C|HTR6	NA	NA	10	24
OSM_24	0	9.87	0	CPC018_HT29_6H:BRD-K00234327-001-01-4:10	0.07	-1.78	BRD-K00234327	Positive	OSM	HT29	RU-24969	serotonin receptor agonist	HTR1A|HTR1B|HTR1D|HTR2A|HTR2B|HTR2C|HTR5A|HTR6	NA	NA	10	6
OSM_24	0.01	9.03	0	CPC009_VCAP_6H:BRD-A98444709-001-04-6:10	0.07	-1.69	BRD-A98444709	Positive	OSM	VCAP	BRD-A98444709	NA	NA	NA	NA	10	6
OSM_24	0	9.72	0	CPC006_HT29_6H:BRD-K61662457-001-02-2:20	0.07	-1.7	BRD-K61662457	Positive	OSM	HT29	CAY-10594	NA	NA	NA	NA	20	6
OSM_24	0.01	9.27	0	CPC014_PC3_24H:BRD-K88551539-001-01-0:10	0.07	-1.73	BRD-K88551539	Positive	OSM	PC3	CAY-10585	NA	NA	NA	NA	10	24
OSM_24	0.01	8.66	0	CPC006_CORL23_6H:BRD-K17349619-003-01-4:10	0.07	-1.69	BRD-K17349619	Positive	OSM	CORL23	HLI-373	NA	NA	NA	NA	10	6
OSM_24	0.01	7.6	0	CPC006_A375_24H:BRD-K61323504-001-03-2:11.1	0.07	-1.64	BRD-K61323504	Positive	OSM	A375	SB-225002	CC chemokine receptor antagonist	CXCR2	NA	NA	11.1	24
OSM_24	0.02	7.1	0	CPC006_PC3_24H:BRD-K56301217-001-01-7:11.1	0.07	-1.64	BRD-K56301217	Positive	OSM	PC3	ABT-737	BCL inhibitor	BCL2|BCL2L1|BCL2L2	NA	NA	11.1	24
OSM_24	0.01	8.01	0	CPC008_MCF7_6H:BRD-K98676510-001-01-6:10	0.07	-1.68	BRD-K98676510	Positive	OSM	MCF7	BRD-K98676510	NA	NA	NA	NA	10	6
OSM_24	0.01	8.56	0	CPC010_PC3_6H:BRD-K06221026-001-05-0:10	0.07	-1.74	BRD-K06221026	Positive	OSM	PC3	DUP-697	cyclooxygenase inhibitor	PTGS2	NA	NA	10	6
OSM_24	0.01	8.09	0	CPC014_A375_6H:BRD-K10906552-001-01-1:10	0.07	-1.73	BRD-K10906552	Positive	OSM	A375	BRD-K10906552	NA	NA	NA	NA	10	6
OSM_24	0.01	7.41	0	CPC003_HA1E_24H:BRD-A49765801-001-03-3:10	0.07	-1.62	BRD-A49765801	Positive	OSM	HA1E	fludroxycortide	glucocorticoid receptor agonist	NR3C1|SERPINA6	infectious disease|dermatology	skin infections|psoriasis	10	24
OSM_24	0.03	6.55	0	CPC006_HCC515_24H:BRD-K18190982-002-01-2:44.4	0.06	-1.65	BRD-K18190982	Positive	OSM	HCC515	COT-10b	NA	NA	NA	NA	44.4	24
OSM_24	0.03	6.36	0	CPC006_HCC15_6H:BRD-K56343971-001-02-3:10	0.06	-1.62	BRD-K56343971	Positive	OSM	HCC15	vemurafenib	RAF inhibitor	BRAF|RAF1	oncology	melanoma	10	6
OSM_24	0.03	6.43	0	CPC006_SW480_6H:BRD-K69840642-001-01-4:10	0.06	-1.64	BRD-K69840642	Positive	OSM	SW480	ISOX	NA	NA	NA	NA	10	6
OSM_24	0.03	6.91	0	CPC013_A549_24H:BRD-K17743125-001-03-5:10	0.06	-1.72	BRD-K17743125	Positive	OSM	A549	belinostat	HDAC inhibitor	HDAC1|HDAC10|HDAC11|HDAC2|HDAC3|HDAC4|HDAC5|HDAC6|HDAC7|HDAC8|HDAC9	hematologic malignancy	peripheral T-cell lymphoma (PTCL)	10	24
OSM_24	0.03	6.54	0	CPC008_PC3_24H:BRD-K88622704-001-05-9:10	0.06	-1.66	BRD-K88622704	Positive	OSM	PC3	BRD-K88622704	NA	NA	NA	NA	10	24
OSM_24	0.02	6.8	0	CPC006_HCC515_24H:BRD-A38030642-001-02-0:10	0.06	-1.63	BRD-A38030642	Positive	OSM	HCC515	cyclosporin-a	NA	NA	NA	NA	10	24
OSM_24	0.02	7.18	0	CPC014_VCAP_24H:BRD-U87780043-000-01-5:10	0.06	-1.73	BRD-U87780043	Positive	OSM	VCAP	XMD-132	NA	NA	NA	NA	10	24
OSM_24	0.03	7.24	0	CPC019_HT29_6H:BRD-K05197617-001-05-8:10	0.06	-1.82	BRD-K05197617	Positive	OSM	HT29	BRD-K05197617	NA	NA	NA	NA	10	6
OSM_24	0.05	6.67	0	PRISM001_PC3_6H:BRD-K36740062-001-02-5:5	0.06	-1.83	BRD-K36740062	Positive	OSM	PC3	GSK-1070916	NA	NA	NA	NA	5	6
OSM_24	0.03	6.63	0	CPC006_PC3_24H:BRD-K23875128-001-04-2:10	0.06	-1.69	BRD-K23875128	Positive	OSM	PC3	RHO-kinase-inhibitor-III[rockout]	NA	NA	NA	NA	10	24
OSM_24	0.06	6.22	0	CPC017_MCF7_6H:BRD-K17743697-066-02-8:10	0.06	-1.75	BRD-K17743697	Positive	OSM	MCF7	KB-R7943	sodium/calcium exchange inhibitor	SLC8A1|TRPC3|TRPC5|TRPC6	NA	NA	10	6
OSM_24	0.06	6.21	0	CPD003_PC3_24H:BRD-K86003836-001-05-5:10	0.06	-1.79	BRD-K86003836	Positive	OSM	PC3	flubendazole	tubulin polymerization inhibitor	TUBB	infectious disease	gastrointestinal parasites	10	24
OSM_24	0.08	5.3	0	CPC012_SKB_24H:BRD-K01614657-001-01-6:10	0.06	-1.65	BRD-K01614657	Positive	OSM	SKB	BRD-K01614657	NA	NA	NA	NA	10	24
OSM_24	0.04	6.22	0	CPC004_HA1E_24H:BRD-A49447682-001-01-6:10	0.06	-1.64	BRD-A49447682	Positive	OSM	HA1E	desoximetasone	glucocorticoid receptor agonist	NR3C1|PLA2G1B	dermatology	corticosteroid-responsive dermatoses	10	24
OSM_24	0.08	5.49	0	CPC016_A549_24H:BRD-A17065207-001-06-9:10	0.06	-1.71	BRD-A17065207	Positive	OSM	A549	brefeldin-a	NA	NA	NA	NA	10	24
OSM_24	0.05	6.12	0	CPC009_A375_6H:BRD-A98444709-001-04-6:10	0.06	-1.7	BRD-A98444709	Positive	OSM	A375	BRD-A98444709	NA	NA	NA	NA	10	6
OSM_24	0.06	5.81	0	CPC006_PC3_24H:BRD-K51575138-001-01-7:10	0.06	-1.65	BRD-K51575138	Positive	OSM	PC3	TPCA-1	IKK inhibitor	IKBKB	NA	NA	10	24
OSM_24	0.07	6.04	0	ERG011_VCAP_6H:BRD-K69023402-001-05-8:0.4	0.06	-1.78	BRD-K69023402	Positive	OSM	VCAP	thapsigargin	NA	NA	NA	NA	0.4	6
OSM_24	0.06	6.5	0	MUC.CP006_MCF7_24H:BRD-A39646320-001-01-3:10	0.06	-1.82	BRD-A39646320	Positive	OSM	MCF7	HC-toxin	NA	NA	NA	NA	10	24
OSM_24	0.06	6.05	0	CPC014_A549_6H:BRD-K69516039-001-01-1:10	0.06	-1.72	BRD-K69516039	Positive	OSM	A549	BRD-K69516039	NA	NA	NA	NA	10	6
OSM_24	0.06	5.99	0	CPC012_SKB_24H:BRD-K10573841-001-01-0:10	0.06	-1.69	BRD-K10573841	Positive	OSM	SKB	tunicamycin	NA	NA	NA	NA	10	24
OSM_24	0.03	6.89	0	CPC006_NCIH508_6H:BRD-K12502280-001-01-5:11.1	0.06	-1.71	BRD-K12502280	Positive	OSM	NCIH508	TG-101348	NA	NA	NA	NA	11.1	6
OSM_24	0.05	6.58	0	CPC020_A375_6H:BRD-K93568044-001-24-7:10	0.06	-1.78	BRD-K93568044	Positive	OSM	A375	hydrocortisone	glucocorticoid receptor agonist	ANXA1|NOS2|NR3C1|NR3C2	dermatology|neurology/psychiatry	eczema|psoriasis|seborrheic dermatitis|itching	10	6
OSM_24	0.04	6.77	0	HOG001_A549_24H:BRD-K92317137-001-04-0:3.33	0.06	-1.82	BRD-K92317137	Positive	OSM	A549	BRD-K92317137	NA	NA	NA	NA	3.33	24
OSM_24	0.06	5.65	0	CPC006_HT29_6H:BRD-A71390734-001-01-7:0.08	0.06	-1.62	BRD-A71390734	Positive	OSM	HT29	idarubicin	topoisomerase inhibitor	TOP2A	hematologic malignancy	acute myeloid leukemia (AML)	0.08	6
OSM_24	0.11	4.8	0	CPC013_VCAP_6H:BRD-K27630390-001-01-4:10	0.05	-1.69	BRD-K27630390	Positive	OSM	VCAP	BRD-K27630390	NA	NA	NA	NA	10	6
OSM_24	0.08	5.15	0	CPC004_VCAP_24H:BRD-K06712146-001-01-2:10	0.05	-1.61	BRD-K06712146	Positive	OSM	VCAP	YM-90709	IL5 inhibitor	CSF2RB|IL5RA	NA	NA	10	24
OSM_24	0.11	5.17	0	LJP001_BT20_24H:BRD-K40175214-001-03-3:10	0.05	-1.79	BRD-K40175214	Positive	OSM	BT20	torin-1	mTOR inhibitor	MTOR	NA	NA	10	24
OSM_24	0.1	5.18	0	HOG001_A549_6H:BRD-K68202742-001-10-8:1.11	0.05	-1.77	BRD-K68202742	Positive	OSM	A549	trichostatin-a	HDAC inhibitor	HDAC1|HDAC10|HDAC2|HDAC3|HDAC4|HDAC5|HDAC6|HDAC7|HDAC8|HDAC9	NA	NA	1.11	6
OSM_24	0.1	5.13	0	CPC014_VCAP_6H:BRD-K75081836-001-01-3:10	0.05	-1.76	BRD-K75081836	Positive	OSM	VCAP	BRD-K75081836	NA	NA	NA	NA	10	6
OSM_24	0.08	5.32	0	CPC004_VCAP_24H:BRD-A00993607-003-15-4:10	0.05	-1.64	BRD-A00993607	Positive	OSM	VCAP	alprenolol	adrenergic receptor antagonist	ADRB1|ADRB2	cardiology	angina pectoris	10	24
OSM_24	0.13	4.75	0	CPC019_HA1E_6H:BRD-A19037878:10	0.05	-1.74	BRD-A19037878	Positive	OSM	HA1E	trichostatin-a	HDAC inhibitor	HDAC1|HDAC10|HDAC2|HDAC3|HDAC4|HDAC5|HDAC6|HDAC7|HDAC8|HDAC9	NA	NA	10	6
OSM_24	0.07	6.08	0	CPC019_HT29_6H:BRD-A58482795-003-01-1:10	0.05	-1.8	BRD-A58482795	Positive	OSM	HT29	BRD-A58482795	NA	NA	NA	NA	10	6
OSM_24	0.1	5.17	0	CPC017_A549_24H:BRD-A23723433-001-01-2:10	0.05	-1.74	BRD-A23723433	Positive	OSM	A549	paclitaxel	tubulin polymerization inhibitor	BCL2|MAP2|MAP4|MAPT|NR1I2|TLR4|TUBA1A|TUBA1B|TUBA1C|TUBA3C|TUBA3D|TUBA3E|TUBA4A|TUBB|TUBB1|TUBB2A|TUBB2B|TUBB3|TUBB4A|TUBB4B|TUBB6|TUBB8	oncology	ovarian cancer|breast cancer|non-small cell lung cancer (NSCLC)	10	24
OSM_24	0.09	5.21	0	CPC007_MCF7_6H:BRD-K32862555-001-04-1:10	0.05	-1.67	BRD-K32862555	Positive	OSM	MCF7	BRD-K32862555	NA	NA	NA	NA	10	6
OSM_24	0	-14.19	0	CPC012_HT29_6H:BRD-A50388635-001-01-6:10	-0.08	1.78	BRD-A50388635	Negative	OSM	HT29	BRD-A50388635	NA	NA	NA	NA	10	6
OSM_24	0	-12.21	0	CPC018_HT29_6H:BRD-K12357156-001-01-5:10	-0.08	1.67	BRD-K12357156	Negative	OSM	HT29	AG-490	EGFR inhibitor|JAK inhibitor	EGFR|JAK2|JAK3	NA	NA	10	6
OSM_24	0	-11.65	0	CPC019_VCAP_6H:BRD-K61105081-001-01-8:10	-0.08	1.64	BRD-K61105081	Negative	OSM	VCAP	BRD-K61105081	NA	NA	NA	NA	10	6
OSM_24	0	-11.89	0	CPC007_HT29_6H:BRD-A24021119-001-06-0:10	-0.08	1.78	BRD-A24021119	Negative	OSM	HT29	BRD-A24021119	NA	NA	NA	NA	10	6
OSM_24	0	-12.75	0	CPC006_SW948_6H:BRD-K78126613-001-16-0:10	-0.08	1.82	BRD-K78126613	Negative	OSM	SW948	menadione	mitochondrial DNA polymerase inhibitor|phosphatase inhibitor	AOX1|BGLAP|F10|F2|F7|F9|GGCX|NQO1|NQO2|PROC|PROS1|PROZ|VKORC1|VKORC1L1	gastroenterology|neurology/psychiatry|dermatology|rheumatology	ulcerative colitis|diarrhea|headache|varicose veins|rheumatoid arthritis	10	6
OSM_24	0	-11.67	0	CPC008_MCF7_24H:BRD-K87726525-001-05-6:10	-0.08	1.8	BRD-K87726525	Negative	OSM	MCF7	BRD-K87726525	NA	NA	NA	NA	10	24
OSM_24	0	-10.44	0	CPD001_MCF7_6H:BRD-K32744045-001-23-9:10	-0.08	1.69	BRD-K32744045	Negative	OSM	MCF7	disulfiram	aldehyde dehydrogenase inhibitor|DNA methyltransferase inhibitor|TRPV agonist	ALDH2|DBH	neurology/psychiatry	abstinence from alcohol	10	6
OSM_24	0	-10.81	0	CPC010_PC3_24H:BRD-A61825514-001-06-9:10	-0.08	1.75	BRD-A61825514	Negative	OSM	PC3	BRD-A61825514	NA	NA	NA	NA	10	24
OSM_24	0.01	-8.87	0	CPC013_PC3_24H:BRD-K76236182-001-01-2:10	-0.07	1.73	BRD-K76236182	Negative	OSM	PC3	BRD-K76236182	NA	NA	NA	NA	10	24
OSM_24	0	-10.2	0	CPC002_HA1E_6H:BRD-K18787491-001-05-2:10	-0.07	1.84	BRD-K18787491	Negative	OSM	HA1E	U-0126	MEK inhibitor	AKT1|CHEK1|GSK3B|LCK|MAP2K1|MAP2K2|MAP2K7|MAPK1|MAPK11|MAPK12|MAPK14|MAPK8|PRKCA|RAF1|ROCK1|RPS6KB1|SGK1	NA	NA	10	6
OSM_24	0	-9.07	0	CPC020_VCAP_6H:BRD-A49848186-003-01-2:10	-0.07	1.66	BRD-A49848186	Negative	OSM	VCAP	BRD-A49848186	NA	NA	NA	NA	10	6
OSM_24	0.01	-9.04	0	CPC013_PC3_6H:BRD-A81530502-001-01-6:10	-0.07	1.71	BRD-A81530502	Negative	OSM	PC3	BRD-A81530502	NA	NA	NA	NA	10	6
OSM_24	0	-9.21	0	MUC.CP003_MCF7_6H:BRD-A52650764-001-01-0:0.3704	-0.07	1.64	BRD-A52650764	Negative	OSM	MCF7	ingenol	PKC activator	PRKCD|PRKCE	dermatology	keratosis	0.37	6
OSM_24	0.01	-8.67	0	CPC006_A375_24H:BRD-K10705233-003-02-8:40	-0.07	1.76	BRD-K10705233	Negative	OSM	A375	GW-405833	cannabinoid receptor agonist	CNR2	NA	NA	40	24
OSM_24	0.01	-8.48	0	CPC014_A549_24H:BRD-K77286328-001-02-9:10	-0.07	1.69	BRD-K77286328	Negative	OSM	A549	reversine	Aurora kinase inhibitor	AURKB|INCENP|MAP2K1	NA	NA	10	24
OSM_24	0	-10.51	0	CPC006_A375_6H:BRD-K56700933-001-01-3:10	-0.07	1.84	BRD-K56700933	Negative	OSM	A375	phenethyl-isothiocyanate	anticancer agent	CYP2E1	NA	NA	10	6
OSM_24	0.01	-8.67	0	CPC019_PC3_24H:BRD-K91145395-001-02-7:10	-0.07	1.71	BRD-K91145395	Negative	OSM	PC3	prostratin	NA	NA	NA	NA	10	24
OSM_24	0.01	-7.78	0	CPC010_HEPG2_6H:BRD-K65955264-005-03-8:10	-0.07	1.74	BRD-K65955264	Negative	OSM	HEPG2	BRD-K65955264	NA	NA	NA	NA	10	6
OSM_24	0.01	-7.97	0	CPC018_HT29_6H:BRD-K78959463-001-05-8:10	-0.07	1.66	BRD-K78959463	Negative	OSM	HT29	FPL-64176	calcium channel activator	CACNA1C|CACNA1S	NA	NA	10	6
OSM_24	0.01	-9.09	0	CPC007_HT29_6H:BRD-K68313733-001-11-2:10	-0.07	1.81	BRD-K68313733	Negative	OSM	HT29	BRD-K68313733	NA	NA	NA	NA	10	6
OSM_24	0.01	-9.02	0	CPC005_MCF7_24H:BRD-K64746805-001-02-9:10	-0.07	1.82	BRD-K64746805	Negative	OSM	MCF7	MBCQ	NA	NA	NA	NA	10	24
OSM_24	0.01	-8.3	0	CPC014_VCAP_24H:BRD-A11007541-003-01-9:10	-0.07	1.72	BRD-A11007541	Negative	OSM	VCAP	BCI-hydrochloride	NA	NA	NA	NA	10	24
OSM_24	0.01	-9.33	0	CPC009_A375_6H:BRD-K77547920-001-04-2:10	-0.07	1.82	BRD-K77547920	Negative	OSM	A375	BRD-K77547920	NA	NA	NA	NA	10	6
OSM_24	0.01	-7.72	0	LJP001_MCF7_6H:BRD-K01253243-001-02-2:0.4	-0.07	1.63	BRD-K01253243	Negative	OSM	MCF7	SB-590885	RAF inhibitor	BRAF	NA	NA	0.4	6
OSM_24	0.01	-8.71	0	CPC014_A549_24H:BRD-K13087974-001-01-7:10	-0.07	1.75	BRD-K13087974	Negative	OSM	A549	4,5-dianilinophthalimide	NA	NA	NA	NA	10	24
OSM_24	0.01	-9.46	0	CPC008_HT29_6H:BRD-K61718261-001-04-4:10	-0.07	1.82	BRD-K61718261	Negative	OSM	HT29	BRD-K61718261	NA	NA	NA	NA	10	6
OSM_24	0.01	-8.18	0	CPC020_MCF7_6H:BRD-K85660637-001-02-1:10	-0.07	1.69	BRD-K85660637	Negative	OSM	MCF7	BRD-K85660637	NA	NA	NA	NA	10	6
OSM_24	0.01	-7.92	0	CPC019_HT29_6H:BRD-K81249836-001-01-8:10	-0.07	1.68	BRD-K81249836	Negative	OSM	HT29	BRD-K81249836	NA	NA	NA	NA	10	6
OSM_24	0.01	-8.73	0	CPC020_A375_6H:BRD-A93393712-001-01-1:10	-0.07	1.72	BRD-A93393712	Negative	OSM	A375	CVF-SUMO-14	NA	NA	NA	NA	10	6
OSM_24	0.01	-8.66	0	CPC014_VCAP_24H:BRD-A77577770-001-03-4:10	-0.07	1.73	BRD-A77577770	Negative	OSM	VCAP	BRD-A77577770	NA	NA	NA	NA	10	24
OSM_24	0.04	-6.8	0	CPC004_HA1E_24H:BRD-K29458283-001-17-4:10	-0.06	1.8	BRD-K29458283	Negative	OSM	HA1E	chlorambucil	DNA inhibitor	NA	hematologic malignancy	chronic lymphocytic leukemia (CLL)|Hodgkin's lymphoma	10	24
OSM_24	0.02	-7.42	0	CPC007_HA1E_6H:BRD-K39345836-001-05-8:10	-0.06	1.79	BRD-K39345836	Negative	OSM	HA1E	BRD-K39345836	NA	NA	NA	NA	10	6
OSM_24	0.02	-7.25	0	CPC014_MCF7_6H:BRD-K35483542-001-04-9:10	-0.06	1.71	BRD-K35483542	Negative	OSM	MCF7	alitretinoin	NA	NA	NA	NA	10	6
OSM_24	0.02	-6.97	0	CPC019_A375_6H:BRD-K73945663-001-01-9:10	-0.06	1.68	BRD-K73945663	Negative	OSM	A375	BRD-K73945663	NA	NA	NA	NA	10	6
OSM_24	0.01	-8.03	0	CPC008_VCAP_6H:BRD-K55487965-001-04-3:10	-0.06	1.79	BRD-K55487965	Negative	OSM	VCAP	BRD-K55487965	NA	NA	NA	NA	10	6
OSM_24	0.01	-8.15	0	CPC013_PC3_6H:BRD-K76236182-001-01-2:10	-0.06	1.78	BRD-K76236182	Negative	OSM	PC3	BRD-K76236182	NA	NA	NA	NA	10	6
OSM_24	0.02	-8.02	0	CPC005_A375_24H:BRD-A56020723-001-02-0:10	-0.06	1.86	BRD-A56020723	Negative	OSM	A375	CA-074-Me	NA	NA	NA	NA	10	24
OSM_24	0.02	-7.64	0	CPC010_HT29_6H:BRD-K28916077-001-04-0:10	-0.06	1.77	BRD-K28916077	Negative	OSM	HT29	BRD-K28916077	NA	NA	NA	NA	10	6
OSM_24	0.04	-6.39	0	CPC012_PC3_6H:BRD-K28610502-001-01-0:10	-0.06	1.7	BRD-K28610502	Negative	OSM	PC3	RAN-05	NA	NA	NA	NA	10	6
OSM_24	0.02	-6.77	0	LJP001_MCF7_6H:BRD-K99252563-001-01-1:10	-0.06	1.62	BRD-K99252563	Negative	OSM	MCF7	QL-XII-47	NA	NA	NA	NA	10	6
OSM_24	0.03	-7.36	0	CPC009_HCC515_6H:BRD-K42489623-001-06-4:10	-0.06	1.79	BRD-K42489623	Negative	OSM	HCC515	BRD-K42489623	NA	NA	NA	NA	10	6
OSM_24	0.03	-7.07	0	CPC011_VCAP_6H:BRD-K51730347-001-03-1:10	-0.06	1.73	BRD-K51730347	Negative	OSM	VCAP	diphencyprone	immunostimulant	NA	NA	NA	10	6
OSM_24	0.02	-7.36	0	CPC014_MCF7_6H:BRD-A11706664-001-01-1:10	-0.06	1.72	BRD-A11706664	Negative	OSM	MCF7	triciribine	AKT inhibitor	AKT1|AKT2|AKT3	NA	NA	10	6
OSM_24	0.02	-7.08	0	CPC020_MCF7_6H:BRD-A49848186-003-01-2:10	-0.06	1.67	BRD-A49848186	Negative	OSM	MCF7	BRD-A49848186	NA	NA	NA	NA	10	6
OSM_24	0.01	-8.55	0	CPC008_HEPG2_6H:BRD-K88707333-001-04-0:10	-0.06	1.84	BRD-K88707333	Negative	OSM	HEPG2	BRD-K88707333	NA	NA	NA	NA	10	6
OSM_24	0.02	-7.93	0	CPC009_MCF7_6H:BRD-K36354764-001-04-2:10	-0.06	1.8	BRD-K36354764	Negative	OSM	MCF7	BRD-K36354764	NA	NA	NA	NA	10	6
OSM_24	0.01	-8.2	0	CPC018_HEPG2_6H:BRD-K33882852-003-01-0:10	-0.06	1.76	BRD-K33882852	Negative	OSM	HEPG2	ZK-93423	benzodiazepine receptor agonist	GABRA1|GABRA2|GABRA3|GABRA5|GABRB2|GABRG2	NA	NA	10	6
OSM_24	0.01	-7.95	0	CPC013_MCF7_6H:BRD-K16798053-001-01-0:10	-0.06	1.76	BRD-K16798053	Negative	OSM	MCF7	ST-4029573	NA	NA	NA	NA	10	6
OSM_24	0.03	-6.95	0	CPC006_MCF7_24H:BRD-K15108141-001-01-7:0.08	-0.06	1.76	BRD-K15108141	Negative	OSM	MCF7	gemcitabine	ribonucleotide reductase inhibitor	CMPK1|RRM1|RRM2|TYMS	oncology	ovarian cancer|breast cancer|non-small cell lung cancer (NSCLC)|pancreatic cancer	0.08	24
OSM_24	0.05	-6.68	0	CPC005_MCF7_24H:BRD-A78360835-001-01-1:10	-0.06	1.83	BRD-A78360835	Negative	OSM	MCF7	cercosporin	NA	NA	NA	NA	10	24
EGF_24	0	10.22	0	CPC013_A549_24H:BRD-K62970326-001-01-9:10	0.08	-1.7	BRD-K62970326	Positive	EGF	A549	BRD-K62970326	NA	NA	NA	NA	10	24
EGF_24	0	11.91	0	MUC.CP001_NKDBA_24H:BRD-K94127894-001-01-0:10.2021	0.08	-1.83	BRD-K94127894	Positive	EGF	NKDBA	SA-89068	NA	NA	NA	NA	10.2	24
EGF_24	0	9.8	0	CPC007_VCAP_24H:BRD-K97274161-001-05-4:10	0.08	-1.69	BRD-K97274161	Positive	EGF	VCAP	BRD-K97274161	NA	NA	NA	NA	10	24
EGF_24	0.01	8.83	0	CPC008_PC3_6H:BRD-K69396629-001-01-4:10	0.07	-1.69	BRD-K69396629	Positive	EGF	PC3	BRD-K69396629	NA	NA	NA	NA	10	6
EGF_24	0.01	8.06	0	CPC015_A549_24H:BRD-K12539581-001-14-6:10	0.07	-1.71	BRD-K12539581	Positive	EGF	A549	nocodazole	tubulin polymerization inhibitor	HPGDS	NA	NA	10	24
EGF_24	0.01	8.43	0	CPC006_HT29_24H:BRD-A18763547-300-04-8:10	0.07	-1.66	BRD-A18763547	Positive	EGF	HT29	BAX-channel-blocker	cytochrome C release inhibitor	BAX	NA	NA	10	24
EGF_24	0.01	8.28	0	CPC006_HA1E_24H:BRD-K23363278-001-01-3:1	0.07	-1.65	BRD-K23363278	Positive	EGF	HA1E	CYT-997	tubulin polymerization inhibitor	TUBB	NA	NA	1	24
EGF_24	0.01	9.21	0	CPC008_MCF7_24H:BRD-K57238941-001-06-2:10	0.07	-1.72	BRD-K57238941	Positive	EGF	MCF7	BRD-K57238941	NA	NA	NA	NA	10	24
EGF_24	0.01	7.2	0	CPC006_NOMO1_6H:BRD-A28105619-001-01-3:10	0.07	-1.65	BRD-A28105619	Positive	EGF	NOMO1	cucurbitacin-i	NA	NA	NA	NA	10	6
EGF_24	0.02	6.57	0	CPC006_MCF7_24H:BRD-A56592690-001-01-9:30	0.07	-1.63	BRD-A56592690	Positive	EGF	MCF7	PX-12	thioredoxin inhibitor	CNR1|TXN	NA	NA	30	24
EGF_24	0.01	7.77	0	CPC012_A375_6H:BRD-A19248578-001-02-9:10	0.07	-1.74	BRD-A19248578	Positive	EGF	A375	latrunculin-b	NA	NA	NA	NA	10	6
EGF_24	0.01	7.06	0	CPC004_HCC515_24H:BRD-A34806832-001-02-7:10	0.07	-1.62	BRD-A34806832	Positive	EGF	HCC515	proscillaridin	NA	NA	NA	NA	10	24
EGF_24	0.01	7.02	0	CPC004_PC3_24H:BRD-A93206962-001-01-2:10	0.07	-1.61	BRD-A93206962	Positive	EGF	PC3	L-755507	adrenergic receptor agonist	ADRB1|ADRB2|ADRB3	NA	NA	10	24
EGF_24	0.01	8.08	0	CPC014_VCAP_24H:BRD-K66902379-001-01-4:10	0.07	-1.75	BRD-K66902379	Positive	EGF	VCAP	BRD-K66902379	NA	NA	NA	NA	10	24
EGF_24	0.01	8.03	0	CPC014_A549_24H:BRD-K70511574-001-01-0:10	0.07	-1.76	BRD-K70511574	Positive	EGF	A549	sunitinib	FLT3 inhibitor|KIT inhibitor|PDGFR tyrosine kinase receptor inhibitor|RET tyrosine kinase inhibitor|VEGFR inhibitor	CSF1R|FGFR1|FLT1|FLT3|FLT4|KDR|KIT|PDGFRA|PDGFRB|RET	oncology	gastrointestinal stromal tumors (GIST)|renal cell carcinoma (RCC)|neuroendocrine tumors of pancreatic origin (PNET)	10	24
EGF_24	0.03	6.29	0	CPC006_A549_24H:BRD-K68185022-001-06-4:70.07	0.06	-1.65	BRD-K68185022	Positive	EGF	A549	ursolic-acid	ATPase inhibitor|NFkB pathway inhibitor|STAT inhibitor	HSD11B1|PLA2G1B|PTPN1|PYGM	NA	NA	70.07	24
EGF_24	0.02	6.66	0	CPC001_VCAP_24H:BRD-K94441233-001-03-1:10	0.06	-1.63	BRD-K94441233	Positive	EGF	VCAP	mevastatin	HMGCR inhibitor	HMGCR	NA	NA	10	24
EGF_24	0.03	6.5	0	CPC012_PC3_6H:BRD-K36267058-001-04-1:10	0.06	-1.7	BRD-K36267058	Positive	EGF	PC3	BAS-02859604	NA	NA	NA	NA	10	6
EGF_24	0.02	6.42	0	CPC001_VCAP_24H:BRD-A59943784-001-01-8:10	0.06	-1.63	BRD-A59943784	Positive	EGF	VCAP	fluticasone	NA	NA	NA	NA	10	24
EGF_24	0.04	5.69	0	CPC010_MCF7_24H:BRD-A24643465-001-05-3:10	0.06	-1.65	BRD-A24643465	Positive	EGF	MCF7	homoharringtonine	protein synthesis inhibitor	RPL3	hematologic malignancy	chronic myeloid leukemia (CML)	10	24
EGF_24	0.03	6.32	0	CPC006_MCF7_6H:BRD-K89732114-001-05-9:10	0.06	-1.64	BRD-K89732114	Positive	EGF	MCF7	trifluoperazine	dopamine receptor antagonist	ADRA1A|CALM1|CALY|DRD2|DRD4|HRH1|HTR2A|HTR2C|S100A4|TNNC1	neurology/psychiatry	schizophrenia	10	6
EGF_24	0.02	7.22	0	HOG003_A549_24H:BRD-K60230970-001-04-3:10.5126	0.06	-1.83	BRD-K60230970	Positive	EGF	A549	MG-132	proteasome inhibitor	PSMB1	NA	NA	10.51	24
EGF_24	0.02	7.09	0	CPC004_HT29_6H:BRD-A68930007-001-03-1:10	0.06	-1.66	BRD-A68930007	Positive	EGF	HT29	ouabain	ATPase inhibitor	ATP1A1	cardiology	hypertension|cardiac arrythmia	10	6
EGF_24	0.03	6.49	0	CPC008_HT29_6H:BRD-K89093471-001-03-8:10	0.06	-1.68	BRD-K89093471	Positive	EGF	HT29	VU-0418934-2	NA	NA	NA	NA	10	6
EGF_24	0.03	6.65	0	CPC019_A549_24H:BRD-K88278225-001-01-9:10	0.06	-1.77	BRD-K88278225	Positive	EGF	A549	BRD-K88278225	NA	NA	NA	NA	10	24
EGF_24	0.02	7.45	0	CPC011_A549_24H:BRD-K86003836-001-06-3:10	0.06	-1.75	BRD-K86003836	Positive	EGF	A549	flubendazole	tubulin polymerization inhibitor	TUBB	infectious disease	gastrointestinal parasites	10	24
EGF_24	0.03	6.72	0	CPC013_HA1E_6H:BRD-K17743125-001-03-5:10	0.06	-1.73	BRD-K17743125	Positive	EGF	HA1E	belinostat	HDAC inhibitor	HDAC1|HDAC10|HDAC11|HDAC2|HDAC3|HDAC4|HDAC5|HDAC6|HDAC7|HDAC8|HDAC9	hematologic malignancy	peripheral T-cell lymphoma (PTCL)	10	6
EGF_24	0.02	6.92	0	CPC006_PC3_6H:BRD-K35960502-001-10-1:10	0.06	-1.7	BRD-K35960502	Positive	EGF	PC3	niclosamide	DNA replication inhibitor|STAT inhibitor	STAT3	infectious disease	tapeworm	10	6
EGF_24	0.03	6.08	0	CPC006_HT29_6H:BRD-M86331534-373-01-5:10	0.06	-1.65	BRD-M86331534	Positive	EGF	HT29	pyrvinium-pamoate	androgen receptor antagonist	AR	infectious disease	pinworm	10	6
EGF_24	0.03	6.73	0	CPC015_MCF7_24H:BRD-K47869605-001-18-9:10	0.06	-1.76	BRD-K47869605	Positive	EGF	MCF7	podophyllotoxin	microtubule inhibitor|tubulin polymerization inhibitor	IGF1R|TOP2A|TUBA4A|TUBB	infectious disease	genital warts	10	24
EGF_24	0.02	7.13	0	CPC008_HT29_6H:BRD-K57238941-001-06-2:10	0.06	-1.72	BRD-K57238941	Positive	EGF	HT29	BRD-K57238941	NA	NA	NA	NA	10	6
EGF_24	0.03	6.23	0	CPC014_VCAP_24H:BRD-K99498722-001-01-8:10	0.06	-1.72	BRD-K99498722	Positive	EGF	VCAP	NPI-2358	NA	NA	NA	NA	10	24
EGF_24	0.03	6.66	0	CPC017_ASC_24H:BRD-K11911061-003-02-8:10	0.06	-1.77	BRD-K11911061	Positive	EGF	ASC	GR-127935	serotonin receptor antagonist	HTR1A|HTR1B|HTR1D|HTR1E|HTR1F|HTR2A|HTR2B|HTR2C|HTR6	NA	NA	10	24
EGF_24	0.03	6.51	0	CPC010_MCF7_24H:BRD-K54168141-001-05-4:10	0.06	-1.68	BRD-K54168141	Positive	EGF	MCF7	BRD-K54168141	NA	NA	NA	NA	10	24
EGF_24	0.02	7.8	0	CPC017_HT29_6H:BRD-A94756469-001-03-9:10	0.06	-1.82	BRD-A94756469	Positive	EGF	HT29	digoxin	ATPase inhibitor	ATP1A1	cardiology	congestive heart failure|atrial fibrillation (AF)	10	6
EGF_24	0.06	5.49	0	CPC014_PC3_24H:BRD-K01436366-001-02-4:10	0.06	-1.73	BRD-K01436366	Positive	EGF	PC3	XMD-1150	NA	NA	NA	NA	10	24
EGF_24	0.06	5.16	0	CPC006_HA1E_24H:BRD-K61323504-001-03-2:11.1	0.06	-1.64	BRD-K61323504	Positive	EGF	HA1E	SB-225002	CC chemokine receptor antagonist	CXCR2	NA	NA	11.1	24
EGF_24	0.03	6.87	0	CPC019_PC3_24H:BRD-K05684908-001-01-2:10	0.06	-1.84	BRD-K05684908	Positive	EGF	PC3	BRD-K05684908	NA	NA	NA	NA	10	24
EGF_24	0.08	4.87	0	CPC014_A549_24H:BRD-K67578145-001-01-4:10	0.06	-1.66	BRD-K67578145	Positive	EGF	A549	GDC-0879	RAF inhibitor	BRAF	NA	NA	10	24
EGF_24	0.06	5.15	0	CPC006_VCAP_24H:BRD-A62182663-001-01-4:10	0.06	-1.61	BRD-A62182663	Positive	EGF	VCAP	YK-4279	NA	NA	NA	NA	10	24
EGF_24	0.06	5.67	0	PCLB003_PC3_24H:BRD-K64606589-001-03-5:0.37	0.06	-1.83	BRD-K64606589	Positive	EGF	PC3	apicidin	NA	NA	NA	NA	0.37	24
EGF_24	0.06	5.49	0	CPC014_A549_24H:BRD-K99498722-001-01-8:10	0.06	-1.71	BRD-K99498722	Positive	EGF	A549	NPI-2358	NA	NA	NA	NA	10	24
EGF_24	0.05	5.82	0	CPC013_HT29_6H:BRD-K76938712-001-01-2:10	0.06	-1.71	BRD-K76938712	Positive	EGF	HT29	BRD-K76938712	NA	NA	NA	NA	10	6
EGF_24	0.05	5.7	0	CPC009_PC3_24H:BRD-A16820783-001-06-0:10	0.06	-1.68	BRD-A16820783	Positive	EGF	PC3	BRD-A16820783	NA	NA	NA	NA	10	24
EGF_24	0.04	5.87	0	CPC012_HT29_6H:BRD-A51777634-001-01-0:10	0.06	-1.72	BRD-A51777634	Positive	EGF	HT29	VU-0418933-1	NA	NA	NA	NA	10	6
EGF_24	0.06	5.09	0	CPC006_VCAP_6H:BRD-K67075780-001-03-7:160	0.06	-1.64	BRD-K67075780	Positive	EGF	VCAP	TGX-115	NA	NA	NA	NA	160	6
EGF_24	0.06	5.3	0	CPC009_PC3_24H:BRD-K00313977-019-01-1:10	0.06	-1.66	BRD-K00313977	Positive	EGF	PC3	BRD-K00313977	NA	NA	NA	NA	10	24
EGF_24	0.04	6.47	0	CPC017_HT29_6H:BRD-A80502530-001-01-2:10	0.06	-1.8	BRD-A80502530	Positive	EGF	HT29	cinobufagin	NA	NA	NA	NA	10	6
EGF_24	0.04	5.9	0	CPC013_PC3_24H:BRD-K71823332-001-01-1:10	0.06	-1.73	BRD-K71823332	Positive	EGF	PC3	epothilone-a	NA	NA	NA	NA	10	24
EGF_24	0.05	5.32	0	CPC006_A549_6H:BRD-A68631409-001-01-3:10	0.06	-1.64	BRD-A68631409	Positive	EGF	A549	evodiamine	ATPase inhibitor|TRPV agonist	TRPV1	NA	NA	10	6
EGF_24	0	-12.81	0	MUC.CP002_NKDBA_24H:BRD-A77467113-001-01-8:3.3333	-0.09	1.63	BRD-A77467113	Negative	EGF	NKDBA	EMF-sumo1-11	NA	NA	NA	NA	3.33	24
EGF_24	0	-11.83	0	CPC017_MCF7_24H:BRD-K05151076-001-01-8:10	-0.09	1.67	BRD-K05151076	Negative	EGF	MCF7	ZK-164015	estrogen receptor antagonist	ESR1|ESR2	NA	NA	10	24
EGF_24	0	-12.34	0	CPC003_PC3_24H:BRD-K34995470-001-02-3:10	-0.09	1.8	BRD-K34995470	Negative	EGF	PC3	SU-1498	NA	NA	NA	NA	10	24
EGF_24	0	-12.91	0	CPC013_A549_24H:BRD-K07881437-001-01-2:10	-0.09	1.76	BRD-K07881437	Negative	EGF	A549	danusertib	Aurora kinase inhibitor|growth factor receptor inhibitor	AURKA|AURKB|AURKC|FGFR1|NTRK1|RET|SLK	NA	NA	10	24
EGF_24	0	-10.85	0	HOG003_MCF7_24H:BRD-K22503835-001-06-0:3.33	-0.09	1.61	BRD-K22503835	Negative	EGF	MCF7	scriptaid	HDAC inhibitor	HDAC1|HDAC2|HDAC3|HDAC4|HDAC5|HDAC6|HDAC7|HDAC8|HDAC9	NA	NA	3.33	24
EGF_24	0	-12.33	0	CVD001_HEPG2_24H:BRD-K18787491-001-05-2:13.141	-0.09	1.69	BRD-K18787491	Negative	EGF	HEPG2	U-0126	MEK inhibitor	AKT1|CHEK1|GSK3B|LCK|MAP2K1|MAP2K2|MAP2K7|MAPK1|MAPK11|MAPK12|MAPK14|MAPK8|PRKCA|RAF1|ROCK1|RPS6KB1|SGK1	NA	NA	13.14	24
EGF_24	0	-11.34	0	CPC019_A375_6H:BRD-K99311057-001-02-6:10	-0.08	1.7	BRD-K99311057	Negative	EGF	A375	CD-00491SC	NA	NA	NA	NA	10	6
EGF_24	0	-10.7	0	CPC020_MCF7_24H:BRD-A80638690-001-02-8:10	-0.08	1.66	BRD-A80638690	Negative	EGF	MCF7	floxuridine	DNA synthesis inhibitor	TYMS	oncology	colorectal cancer	10	24
EGF_24	0	-11.03	0	CVD001_HEPG2_24H:BRD-K62810658-001-05-6:18.707	-0.08	1.68	BRD-K62810658	Negative	EGF	HEPG2	PD-98059	MEK inhibitor	AKT1|CHEK1|GSK3B|LCK|MAP2K1|MAPK1|MAPK11|MAPK12|MAPK14|MAPK8|PRKCA|RAF1|ROCK1|RPS6KB1|SGK1	NA	NA	18.71	24
EGF_24	0.01	-8.56	0	CPD003_MCF7_24H:BRD-K63828191-003-17-2:10	-0.08	1.63	BRD-K63828191	Negative	EGF	MCF7	raloxifene	estrogen receptor antagonist|selective estrogen receptor modulator (SERM)	ESR1|ESR2	orthopedics|oncology	osteoporosis|breast cancer	10	24
EGF_24	0	-9.64	0	CPC012_MCF7_24H:BRD-K45842176-001-01-3:10	-0.08	1.73	BRD-K45842176	Negative	EGF	MCF7	BRD-K45842176	NA	NA	NA	NA	10	24
EGF_24	0	-10.16	0	CPC013_HT29_6H:BRD-U37049823-000-01-2:10	-0.08	1.73	BRD-U37049823	Negative	EGF	HT29	HG-6-64-01	NA	NA	NA	NA	10	6
EGF_24	0	-10.2	0	CPC013_ASC_24H:BRD-K49328571-001-04-4:10	-0.08	1.76	BRD-K49328571	Negative	EGF	ASC	dasatinib	Bcr-Abl kinase inhibitor|ephrin inhibitor|KIT inhibitor|PDGFR tyrosine kinase receptor inhibitor|SRC inhibitor|tyrosine kinase inhibitor	ABL1|ABL2|BLK|EPHA2|FGR|FRK|FYN|HCK|KIT|LCK|LYN|PDGFRB|SRC|SRMS|STAT5B|YES1	hematologic malignancy	chronic myeloid leukemia (CML)|acute lymphoblastic leukemia (ALL)	10	24
EGF_24	0.01	-8.19	0	LJP001_MCF10A_6H:BRD-A60245366-001-02-9:10	-0.07	1.63	BRD-A60245366	Negative	EGF	MCF10A	AS-601245	NA	NA	NA	NA	10	6
EGF_24	0.01	-7.42	0	MUC.CP002_NKDBA_24H:BRD-K94176593-001-02-9:1.7444	-0.07	1.6	BRD-K94176593	Negative	EGF	NKDBA	TWS-119	glycogen synthase kinase inhibitor	GSK3B|JUN|MYC	NA	NA	1.74	24
EGF_24	0.01	-8.56	0	CPC013_MCF7_24H:BRD-K05104363-001-02-7:10	-0.07	1.71	BRD-K05104363	Negative	EGF	MCF7	PD-184352	MEK inhibitor	MAP2K1|MAP3K1|MAP3K2	NA	NA	10	24
EGF_24	0.01	-7.89	0	CPC018_A549_6H:BRD-K46419649-001-01-8:10	-0.07	1.67	BRD-K46419649	Negative	EGF	A549	U0126	NA	NA	NA	NA	10	6
EGF_24	0.01	-8.26	0	LJP001_MCF10A_6H:BRD-K05104363-001-05-0:2	-0.07	1.64	BRD-K05104363	Negative	EGF	MCF10A	PD-184352	MEK inhibitor	MAP2K1|MAP3K1|MAP3K2	NA	NA	2	6
EGF_24	0.01	-8.19	0	CPC018_MCF7_6H:BRD-K51290057-001-01-0:10	-0.07	1.65	BRD-K51290057	Negative	EGF	MCF7	SA-792709	NA	NA	NA	NA	10	6
EGF_24	0	-9.86	0	CPC013_VCAP_6H:BRD-K93578426-001-01-2:10	-0.07	1.77	BRD-K93578426	Negative	EGF	VCAP	BRD-K93578426	NA	NA	NA	NA	10	6
EGF_24	0	-9.78	0	CPC016_A375_6H:BRD-K22010301-001-01-2:10	-0.07	1.76	BRD-K22010301	Negative	EGF	A375	JLK-6	gamma secretase inhibitor	PSEN1	NA	NA	10	6
EGF_24	0.01	-9.87	0	CPC002_PC3_24H:BRD-A44780397-001-01-1:10	-0.07	1.85	BRD-A44780397	Negative	EGF	PC3	mifepristone	glucocorticoid receptor antagonist|progesterone receptor antagonist	AR|NR1I2|NR3C1|PGR	endocrinology	hyperglycemia|diabetes mellitus	10	24
EGF_24	0.01	-9.13	0	CPC006_HT29_6H:BRD-K56343971-001-02-3:10	-0.07	1.8	BRD-K56343971	Negative	EGF	HT29	vemurafenib	RAF inhibitor	BRAF|RAF1	oncology	melanoma	10	6
EGF_24	0.01	-7.66	0	PCLB003_HEPG2_24H:BRD-A25004090-001-06-8:10	-0.07	1.61	BRD-A25004090	Negative	EGF	HEPG2	erastin	ion channel antagonist	VDAC2	NA	NA	10	24
EGF_24	0.01	-9.46	0	CPC006_HCT116_6H:BRD-K68548958-001-01-2:20	-0.07	1.82	BRD-K68548958	Negative	EGF	HCT116	BRD-K68548958	NA	NA	NA	NA	20	6
EGF_24	0.01	-8.85	0	CPC008_VCAP_24H:BRD-K99530743-001-01-3:10	-0.07	1.76	BRD-K99530743	Negative	EGF	VCAP	BRD-K99530743	NA	NA	NA	NA	10	24
EGF_24	0.01	-9.06	0	CPC001_HA1E_6H:BRD-A94413429-003-01-6:10	-0.07	1.84	BRD-A94413429	Negative	EGF	HA1E	NTNCB	neuropeptide receptor antagonist	NPY5R	NA	NA	10	6
EGF_24	0.01	-9.02	0	MUC.CP003_MCF7_6H:BRD-K49049886-001-03-8:40	-0.07	1.66	BRD-K49049886	Negative	EGF	MCF7	CGS-15943	adenosine receptor antagonist	ADORA1|ADORA2A|ADORA2B|ADORA3	NA	NA	40	6
EGF_24	0.01	-8.7	0	CPC018_HT29_6H:BRD-K17497770-001-01-0:10	-0.07	1.74	BRD-K17497770	Negative	EGF	HT29	butein	EGFR inhibitor|SRC inhibitor	ACE	NA	NA	10	6
EGF_24	0.01	-7.38	0	MUC.CP003_MCF7_24H:BRD-K68143200-001-04-2:10	-0.07	1.63	BRD-K68143200	Negative	EGF	MCF7	SA-792541	NA	NA	NA	NA	10	24
EGF_24	0.02	-7.85	0	CPC002_HCC515_24H:BRD-K18787491-001-05-2:10	-0.07	1.83	BRD-K18787491	Negative	EGF	HCC515	U-0126	MEK inhibitor	AKT1|CHEK1|GSK3B|LCK|MAP2K1|MAP2K2|MAP2K7|MAPK1|MAPK11|MAPK12|MAPK14|MAPK8|PRKCA|RAF1|ROCK1|RPS6KB1|SGK1	NA	NA	10	24
EGF_24	0.01	-8.29	0	CPC013_MCF7_6H:BRD-K48950795-001-01-2:10	-0.07	1.75	BRD-K48950795	Negative	EGF	MCF7	BRD-K48950795	NA	NA	NA	NA	10	6
EGF_24	0.01	-7.62	0	CPC018_HEPG2_6H:BRD-K17497770-001-01-0:10	-0.07	1.69	BRD-K17497770	Negative	EGF	HEPG2	butein	EGFR inhibitor|SRC inhibitor	ACE	NA	NA	10	6
EGF_24	0.01	-8.18	0	CPC006_MCF7_24H:BRD-A36275421-001-11-1:10	-0.07	1.81	BRD-A36275421	Negative	EGF	MCF7	BRD-A36275421	NA	NA	NA	NA	10	24
EGF_24	0.02	-7.73	0	CPC002_PC3_24H:BRD-K47598052-001-06-7:10	-0.07	1.83	BRD-K47598052	Negative	EGF	PC3	PP-1	SRC inhibitor	HCK|RET	NA	NA	10	24
EGF_24	0.01	-7.68	0	CPC015_MCF7_24H:BRD-K30296925-001-02-1:10	-0.07	1.7	BRD-K30296925	Negative	EGF	MCF7	flavokavain-b	NA	NA	NA	NA	10	24
EGF_24	0.01	-8.49	0	CPC008_HEPG2_6H:BRD-K61718261-001-04-4:10	-0.07	1.81	BRD-K61718261	Negative	EGF	HEPG2	BRD-K61718261	NA	NA	NA	NA	10	6
EGF_24	0.01	-8.29	0	CPC012_VCAP_24H:BRD-K42308740-001-01-5:10	-0.07	1.77	BRD-K42308740	Negative	EGF	VCAP	ST-056792	NA	NA	NA	NA	10	24
EGF_24	0.01	-7.75	0	CPC014_A549_24H:BRD-A29901043-001-01-0:10	-0.07	1.72	BRD-A29901043	Negative	EGF	A549	KIN001-127	NA	NA	NA	NA	10	24
EGF_24	0.01	-8.68	0	CPC007_A375_6H:BRD-K39345836-001-05-8:10	-0.07	1.82	BRD-K39345836	Negative	EGF	A375	BRD-K39345836	NA	NA	NA	NA	10	6
EGF_24	0.01	-7	0	LJP002_MDAMB231_24H:BRD-K49865102-001-04-3:2	-0.07	1.61	BRD-K49865102	Negative	EGF	MDAMB231	PD-0325901	MEK inhibitor	MAP2K1	NA	NA	2	24
EGF_24	0.01	-7.49	0	CPC013_PC3_6H:BRD-A81530502-001-01-6:10	-0.07	1.71	BRD-A81530502	Negative	EGF	PC3	BRD-A81530502	NA	NA	NA	NA	10	6
EGF_24	0.01	-8.33	0	CPC006_THP1_6H:BRD-K79983625-001-01-1:11.1	-0.07	1.82	BRD-K79983625	Negative	EGF	THP1	DC-45-A2	NA	NA	NA	NA	11.1	6
EGF_24	0.01	-9.26	0	CPC006_MCF7_24H:BRD-K61033289-001-01-2:10	-0.07	1.85	BRD-K61033289	Negative	EGF	MCF7	15-delta-prostaglandin-j2	NA	NA	NA	NA	10	24
EGF_24	0.01	-8.04	0	CPC017_NPC_24H:BRD-K60932973-001-01-7:10	-0.07	1.7	BRD-K60932973	Negative	EGF	NPC	BRD-K60932973	NA	NA	NA	NA	10	24
EGF_24	0.01	-7.99	0	CPC014_HT29_6H:BRD-K32710582-001-01-5:10	-0.07	1.73	BRD-K32710582	Negative	EGF	HT29	EI-247	NA	NA	NA	NA	10	6
EGF_24	0.01	-7.66	0	CPC020_MCF7_6H:BRD-K85660637-001-02-1:10	-0.07	1.68	BRD-K85660637	Negative	EGF	MCF7	BRD-K85660637	NA	NA	NA	NA	10	6
EGF_24	0.01	-8.69	0	CPC004_PC3_6H:BRD-A06352418-001-15-0:10	-0.07	1.85	BRD-A06352418	Negative	EGF	PC3	terfenadine	histamine receptor antagonist	HRH1|KCNH1|KCNH2	NA	NA	10	6
EGF_24	0.01	-8.26	0	CPC010_A375_6H:BRD-K05331696-001-02-4:10	-0.07	1.77	BRD-K05331696	Negative	EGF	A375	BRD-K05331696	NA	NA	NA	NA	10	6
EGF_24	0.01	-7.72	0	CPC006_PC3_24H:BRD-A79768653-001-02-1:10	-0.07	1.77	BRD-A79768653	Negative	EGF	PC3	sirolimus	mTOR inhibitor	FKBP1A|MTOR	transplant|pulmonary	organ rejection|lymphangioleiomyomatosis	10	24
