# Supplementary material for: A multi-omic analysis of MCF10A cells provides a resource for integrative assessment of ligand-mediated molecular and phenotypic responses
Source: Commun Biol. 2022 Oct 7;5:1066. doi: 10.1038/s42003-022-03975-9 (PMC9546880; doi:10.1038/s42003-022-03975-9)
Supplement: Supplementary file 17 — Supplementary Data 15 [file 42003_2022_3975_MOESM17_ESM.xlsx]

## Sheet: Sup Data 15 MDD_multiomics_14
feature_type	Cluster	Set	feature	Type	HGF_24	HGF_48	OSM_24	OSM_48	EGF_24	EGF_48	BMP2+EGF_24	BMP2+EGF_48	IFNG+EGF_24	IFNG+EGF_48	TGFB+EGF_24	TGFB+EGF_48
H3K18ac1K23ac0_GCP	module_1	TGFB+EGF	H3K18ac1K23ac0	GCP	0.04269	0.401	-0.6424	0.04008	-0.9037	0.4775	-0.5934	0.4504	-1.036	-0.1988	-1.709	0.4446
p53-related factors_motifs	module_1	shared	p53-related factors	motifs	2.773	2.535	2.077	2.527	-2.301	0.7802	-2.065	0.7976	-2.634	-2.379	-2.254	-2.021
THEM5_RNAseq	module_1	shared	THEM5	RNAseq	0.07082	0.9215	-1.804	1.442	-0.1872	-1.833	0.3904	0.3278	-2.545	-1.527	-2.132	-2.318
CA3-AS1_RNAseq	module_1	shared	CA3-AS1	RNAseq	0.03639	0.7157	-0.6188	1.204	-0.1304	-0.3617	-0.3099	-0.2557	-2.698	-0.7119	-2.336	-0.8816
HES1_RNAseq	module_1	shared	HES1	RNAseq	0.1834	0.881	0.4437	1.249	-0.1226	0.2491	-0.5272	-0.2285	-1.635	-0.9902	-1.93	-1.423
CIPC_RNAseq	module_1	TGFB+EGF	CIPC	RNAseq	0.2153	1.275	0.4646	0.983	-0.006944	-0.07173	-0.3559	-0.8016	-0.4457	-0.9365	-1.402	-1.587
SNTB1_RNAseq	module_1	shared	SNTB1	RNAseq	-0.01777	-1.139	0.4321	1.107	-0.05019	0.2071	-1.582	-1.944	-1.007	-0.7045	-1.851	-1.711
LINC01123_RNAseq	module_1	TGFB+EGF	LINC01123	RNAseq	0.1159	0.8881	0.2444	0.93	0.07442	0.2715	-0.3966	-0.4315	-1.382	-0.9119	-1.903	-1.723
GOLGA2P10_RNAseq	module_1	IFNG+EGF	GOLGA2P10	RNAseq	0.7573	1.079	0.1902	0.9719	0.0898	0.7713	-0.1445	0.547	-1.504	-0.7796	-0.2829	0.3711
AATK_RNAseq	module_1	IFNG+EGF	AATK	RNAseq	0.1738	1.338	-0.7392	1.059	-0.605	-0.04692	-0.2229	-0.3108	-1.675	-0.8677	-0.6155	-0.9306
C2CD4D-AS1_RNAseq	module_1	IFNG+EGF	C2CD4D-AS1	RNAseq	0.04295	0.787	0.03343	1.134	0.00881	-0.02006	0.08064	0.0377	-2.616	0.02884	-0.662	-0.5647
ALG1L13P_RNAseq	module_1	TGFB+EGF	ALG1L13P	RNAseq	-0.003991	-0.1818	-0.3093	-0.4818	0.1094	0.08195	-0.2329	-0.2628	-0.766	0.002901	-2.084	-1.922
RRAGD_RNAseq	module_1	EGF	RRAGD	RNAseq	0.0002756	0.6026	-0.552	0.9208	-1.58	-0.3903	-1.042	0.1921	-1.265	-1.377	-1.312	-1.158
SLC35C1_RNAseq	module_1	shared	SLC35C1	RNAseq	-0.7249	-1.179	-0.4137	-1.301	0.05771	-0.8169	0.5234	-0.04365	0.5244	-1.596	1.69	1.359
ABLIM1_RNAseq	module_1	shared	ABLIM1	RNAseq	0.1998	1.095	-1.098	0.1279	-0.7217	-0.3006	-1.164	-1.213	-1.549	-1.221	-1.876	-1.686
REPIN1-AS1_RNAseq	module_1	EGF	REPIN1-AS1	RNAseq	0.02096	1.119	0.4318	0.5828	0.1175	1.517	-0.9999	-0.3683	-0.3439	-0.8016	-1.249	-1.1
TREM2_RNAseq	module_1	shared	TREM2	RNAseq	0.04525	0.402	0.5039	2.076	-0.09514	-0.1207	-0.4956	-0.3608	-2.296	-2.447	-2.881	-1.943
CEBPA_RNAseq	module_1	IFNG+EGF	CEBPA	RNAseq	0.3032	1.493	-1.019	0.2302	-0.1052	0.08849	-0.4496	-0.2264	-1.84	-0.4781	-1.298	-0.3547
CALML3_RNAseq	module_1	shared	CALML3	RNAseq	0.03507	0.526	-0.9988	0.0249	-0.09579	-0.1637	-0.2483	-0.1875	-2.836	-0.7369	-2.484	-0.5867
UGT1A7_RNAseq	module_1	shared	UGT1A7	RNAseq	0.02818	0.3503	-0.3695	-0.5447	-0.03252	-0.1723	-0.1371	-0.1152	-2.559	-0.6868	-2.626	-2.653
ACTL8_RNAseq	module_1	shared	ACTL8	RNAseq	0.04328	-0.6642	1.177	0.2531	0.02391	0.6178	-1.774	-0.0714	0.5173	-0.8669	-2.615	-2.29
WFDC5_RNAseq	module_1	shared	WFDC5	RNAseq	0.09829	2.094	-0.14	0.1815	0.01997	-0.05443	0.000932	-0.007928	-2.415	-0.9671	-2.488	-1.723
ALPK2_RNAseq	module_1	shared	ALPK2	RNAseq	-0.02957	-0.5995	-0.4182	-2.09	0.03606	-0.1713	-0.2158	-0.07108	0.5441	-0.4647	2.056	1.98
NRARP_RNAseq	module_1	shared	NRARP	RNAseq	1.465	1.306	0.6442	1.741	0.2971	1.636	-1.661	-1.681	-0.9049	-1.67	-2.093	-1.489
SPTY2D1OS_RNAseq	module_1	shared	SPTY2D1OS	RNAseq	0.03639	0.6475	-1.451	0.8536	-0.1374	-0.1618	-0.4623	0.07672	-1.862	-1.069	-1.843	-1.346
GPRC5C_RNAseq	module_1	shared	GPRC5C	RNAseq	0.1626	1.828	-0.7344	1.224	-1.294	-0.1087	-1.131	-1.258	-2.26	-1.355	-1.195	-0.619
KRT16_RNAseq	module_1	shared	KRT16	RNAseq	0.06099	2.003	-0.5439	0.04328	-0.09352	-0.3319	0.1224	0.139	-1.77	-0.6419	-1.989	-0.7571
PERP_RNAseq	module_1	shared	PERP	RNAseq	0.1344	1.575	-0.6169	1.303	-0.3784	-0.6486	-0.1091	-5.26e-05	-1.794	-0.7181	-1.004	0.05575
PC_RNAseq	module_1	shared	PC	RNAseq	0.0898	1.379	-1.456	0.09699	-0.4185	0.8896	-1.288	-1.252	-1.955	-0.2204	-1.477	-1.832
MINCR_RNAseq	module_1	shared	MINCR	RNAseq	0.1302	1.458	-1.494	-0.1294	-1.107	0.564	-1.413	-0.8367	-1.85	-0.7951	-1.987	-1.359
CRYBG2_RNAseq	module_1	shared	CRYBG2	RNAseq	0.0623	1.576	-0.8762	-0.19	-0.1818	-0.357	-0.2728	-1.142	-1.806	-0.8029	-1.486	-1.082
RASA1_RNAseq	module_1	TGFB+EGF	RASA1	RNAseq	-0.1608	-0.708	-0.2798	-0.4927	0.07246	-0.53	0.3945	-0.004319	-0.2148	-0.2101	1.573	1.176
ABCC2_RNAseq	module_1	shared	ABCC2	RNAseq	0.07246	1.273	-0.9176	-0.1275	-1.291	0.01833	-1.021	-0.4112	-2.403	-1.47	-2.545	-2.405
GPHN_RNAseq	module_1	TGFB+EGF	GPHN	RNAseq	0.018	0.6537	-0.7601	-0.2104	0.01406	0.1671	-0.6282	-0.5068	-0.2576	-0.3383	-1.548	-1.477
SLC6A11_RNAseq	module_1	IFNG+EGF	SLC6A11	RNAseq	0.08849	-0.04397	0.736	1.132	-0.3518	-0.4669	0.2965	1.151	-1.565	-2.207	-1.181	-0.8933
MCMDC2_RNAseq	module_1	TGFB+EGF	MCMDC2	RNAseq	0.08097	0.1493	0.6671	0.8857	-0.05149	0.8697	-0.6855	-0.1903	-1.05	-0.5115	-1.867	-0.6162
OMA1_RNAseq	module_1	TGFB+EGF	OMA1	RNAseq	0.1322	0.5191	-0.4984	-0.2606	-0.1862	0.2242	-1.156	-0.357	-1.419	-0.03612	-1.605	-1.18
CD36_RNAseq	module_1	shared	CD36	RNAseq	0.04328	1.124	-0.7276	2.21	-0.06912	-0.1611	-0.1255	-0.1634	-2.908	-1.428	-2.351	-0.754
CPLX1_RNAseq	module_1	shared	CPLX1	RNAseq	0.05902	1.43	-0.6932	0.6334	-1.162	0.05575	-1.073	-0.1323	-2.083	-1.349	-1.889	-1.715
DEFB1_RNAseq	module_1	TGFB+EGF	DEFB1	RNAseq	0.07573	1.322	-0.5076	0.1055	-0.009897	-0.1029	0.1985	0.0272	-1.309	-0.455	-2.268	-2.291
BCAM_RNAseq	module_1	shared	BCAM	RNAseq	0.1454	1.551	1.081	0.7703	-0.09806	0.2786	-1.202	-1.702	-1.431	-0.8105	-1.379	-1.24
Notch1_RPPA	module_1	shared	Notch1	RPPA	1.505	2.109	-1.081	-0.934	0.1318	1.496	-1.131	-0.6861	-2.359	-0.876	-1.427	-1.246
s6ps240244_5_af488fitc_txt_standev_nuc_cycIF	module_2+8	shared	s6ps240244_5_af488fitc_txt_standev_nuc	cycIF	-1.093	-2.142	-1.588	-2.345	-0.69	-0.7898	-0.6792	-0.3361	-0.6944	-0.6744	-0.3552	0.5335
s6ps240244_5_af488fitc_int_mean_cytoplasm_cycIF	module_2+8	shared	s6ps240244_5_af488fitc_int_mean_cytoplasm	cycIF	-1.043	-1.837	-1.524	-2.133	-0.6452	-0.3204	-0.6431	0.1719	-0.5426	-0.328	-0.3837	0.5771
cyclind1_8_af488fitc_txt_standev_nuc_cycIF	module_2+8	shared	cyclind1_8_af488fitc_txt_standev_nuc	cycIF	-0.7308	-1.615	-1.421	-1.905	-0.601	-1.289	-0.2415	-0.6331	-0.6029	-0.5335	-0.3436	0.2313
cjun_9_af488fitc_int_mean_nuc_cycIF	module_2+8	HGF	cjun_9_af488fitc_int_mean_nuc	cycIF	-0.9047	-1.767	-0.9953	-1.36	-0.593	-1.092	0.05602	0.1113	0.02579	-0.2677	0.6337	1.354
s6ps235s236_5_af647cy5_int_mean_nuc_cycIF	module_2+8	shared	s6ps235s236_5_af647cy5_int_mean_nuc	cycIF	-1.313	-2.613	-1.925	-2.808	-0.5877	-1.419	-0.7646	-1.078	-0.8423	-1.142	-0.3828	0.383
s6ps235s236_5_af647cy5_txt_standev_nuc_cycIF	module_2+8	shared	s6ps235s236_5_af647cy5_txt_standev_nuc	cycIF	-1.015	-2.227	-1.59	-2.463	-0.551	-0.4911	-0.6455	-0.01898	-0.6431	-0.57	-0.3742	0.7416
s6ps240244_5_af488fitc_int_mean_nuc_cycIF	module_2+8	shared	s6ps240244_5_af488fitc_int_mean_nuc	cycIF	-1.325	-2.571	-1.904	-2.708	-0.639	-1.713	-0.7377	-1.416	-0.8353	-1.324	-0.3643	0.00117
ndg1pt346_3_af488fitc_int_mean_nuc_cycIF	module_2+8	shared	ndg1pt346_3_af488fitc_int_mean_nuc	cycIF	-2.024	-2.171	0.1585	1.171	-1.817	-2.339	-1.429	-1.876	-2.057	-2.44	-0.7147	0.5499
s6ps235s236_5_af647cy5_txt_standev_cytoplasm_cycIF	module_2+8	shared	s6ps235s236_5_af647cy5_txt_standev_cytoplasm	cycIF	-0.923	-1.907	-1.49	-2.234	-0.4538	-0.1818	-0.6137	0.2318	-0.5115	-0.3467	-0.3507	0.741
met_6_af488fitc_int_mean_nuc_cycIF	module_2+8	shared	met_6_af488fitc_int_mean_nuc	cycIF	-0.9348	-2.185	-1.227	-2.025	-0.1567	-1.39	-0.08332	-0.8965	0.2147	-0.09106	0.01121	0.03881
s6ps240244_5_af488fitc_txt_standev_cytoplasm_cycIF	module_2+8	shared	s6ps240244_5_af488fitc_txt_standev_cytoplasm	cycIF	-1.007	-1.787	-1.495	-2.038	-0.5732	-0.5459	-0.6156	-0.1284	-0.5581	-0.4943	-0.3286	0.5082
s6ps235s236_5_af647cy5_int_mean_cytoplasm_cycIF	module_2+8	shared	s6ps235s236_5_af647cy5_int_mean_cytoplasm	cycIF	-0.9709	-2.036	-1.555	-2.424	-0.553	0.1087	-0.6581	0.5879	-0.5168	-0.1601	-0.4372	0.8202
nfkbp65_2_af647cy5_int_mean_nuc_cycIF	module_2+8	OSM	nfkbp65_2_af647cy5_int_mean_nuc	cycIF	-0.4346	-1.45	-1.017	-1.544	0.284	-0.7571	-0.01415	-0.5635	0.002356	0.4553	0.4197	1.188
HPCAL4_RNAseq	module_2+8	shared	HPCAL4	RNAseq	0.006841	-0.3042	-0.476	-2.203	0.04065	0.1003	-0.1659	-0.0577	-2.019	-1.733	1.815	0.5342
RNF182_RNAseq	module_2+8	shared	RNF182	RNAseq	-0.03219	0.01406	-0.8082	-1.624	-0.1675	-0.8369	0.5151	0.3548	-1.806	-1.969	1.665	1.66
EML1_RNAseq	module_2+8	shared	EML1	RNAseq	-0.1675	-1.201	-1.239	-1.866	-0.03677	-0.9122	1.817	1.614	-1.373	-1.875	1.408	1.065
PDLIM4_RNAseq	module_2+8	OSM	PDLIM4	RNAseq	0.1214	0.9334	-1.411	-1.664	-0.7513	-0.6741	-0.3648	-0.5694	-0.9966	-0.3593	0.7926	-0.288
CREB3_RNAseq	module_2+8	TGFB+EGF	CREB3	RNAseq	-0.3369	-0.6515	-0.9336	-0.8955	-0.02039	-0.5617	0.8412	0.6522	0.0813	-0.44	2.011	1.794
RASSF7_RNAseq	module_2+8	TGFB+EGF	RASSF7	RNAseq	-0.1419	-0.56	-0.4455	-0.9828	-0.05378	-0.7467	0.9116	0.5929	-0.1567	-1.311	1.8	1.693
SPRY4-AS1_RNAseq	module_2+8	shared	SPRY4-AS1	RNAseq	-0.06162	-1.872	0.1139	-1.763	0.01603	-0.1249	0.1169	0.09764	-0.2925	0.07999	0.4953	0.8176
SERPINB7_RNAseq	module_2+8	shared	SERPINB7	RNAseq	0.03639	0.3188	-1.541	-0.8267	0.04755	-0.1278	0.2109	0.2974	-1.972	-2.077	1.637	1.385
PMP22_RNAseq	module_2+8	shared	PMP22	RNAseq	-0.1223	-1.771	0.6259	-1.139	0.425	0.1165	-1.535	-1.715	-1.299	-2.265	-0.006288	-0.1464
C1orf216_RNAseq	module_2+8	IFNG+EGF	C1orf216	RNAseq	-0.2372	-0.3448	-0.8392	-1.375	0.3414	-0.1242	-0.05215	-0.07434	-0.8937	-1.755	0.08162	-0.2117
PRDX1_RNAseq	module_2+8	IFNG+EGF	PRDX1	RNAseq	-0.1291	-0.3518	-0.02269	-0.7521	-0.1139	-0.3646	0.4621	-0.1233	-0.1773	-1.744	0.2538	-0.3932
FHDC1_RNAseq	module_2+8	OSM	FHDC1	RNAseq	-0.1236	-1.072	-0.9563	-1.753	0.1126	-0.5904	-0.7221	-0.9312	-0.9282	-1.439	0.4092	0.2609
LINC00243_RNAseq	module_2+8	shared	LINC00243	RNAseq	-0.03874	-0.3442	-0.3132	-1.451	0.07311	-0.04659	-0.2661	-0.09968	-2.457	-1.612	1.952	-0.4874
SRRD_RNAseq	module_2+8	IFNG+EGF	SRRD	RNAseq	-0.1374	-0.9772	0.2684	-0.1535	0.1761	-0.14	-0.1665	-0.1621	0.03704	-1.516	1.253	0.2453
MMP10_RNAseq	module_2+8	shared	MMP10	RNAseq	-0.02957	-2.31	-1.944	-2.552	1.8	-2.029	2.61	1.592	-1.812	-2.944	2.588	-2.164
ZYG11A_RNAseq	module_2+8	shared	ZYG11A	RNAseq	-0.02433	-1.267	0.6654	-1.864	0.1244	0.113	-0.04528	0.1087	-0.8958	-1.848	1.009	1.142
EMILIN1_RNAseq	module_2+8	OSM	EMILIN1	RNAseq	-0.2496	-1.32	-0.9936	-1.549	-0.1672	-0.8012	-1.245	-0.3433	-1.142	0.7868	1.027	-0.3242
LNCAROD_RNAseq	module_2+8	shared	LNCAROD	RNAseq	0.2959	1.23	-2.456	-2.745	0.2334	0.0006038	1.931	2.125	-2.194	-2.014	-0.268	1.203
SORBS3_RNAseq	module_2+8	TGFB+EGF	SORBS3	RNAseq	-0.2637	-0.6908	-0.3889	-1.038	0.3945	0.1445	0.02982	-0.1665	-0.178	-0.5947	1.574	1.467
PA2G4P4_RNAseq	module_2+8	IFNG+EGF	PA2G4P4	RNAseq	0.02358	-0.03481	-0.01974	-0.3018	0.07573	0.0354	0.356	0.1975	-0.8977	-2.112	1.109	0.429
ARHGDIB_RNAseq	module_2+8	shared	ARHGDIB	RNAseq	-0.1023	-1.786	0.0354	-1.442	0.08195	0.1071	-0.472	-0.6019	-0.1859	-2.015	0.6541	0.409
HID1_RNAseq	module_2+8	shared	HID1	RNAseq	-0.01646	0.2644	-2.265	-2.214	-0.1023	-0.1172	-0.5745	-0.2628	-1.732	-1.12	0.4023	0.8944
HIP1_RNAseq	module_2+8	shared	HIP1	RNAseq	0.04656	0.1221	-1.872	-1.71	-0.4154	-0.824	1.683	1.643	-1.177	1.104	0.04623	1.228
STK39_RNAseq	module_2+8	shared	STK39	RNAseq	-0.04365	-0.2313	-1.455	-2.171	0.1412	0.1825	0.9667	1.449	-1.126	-1.546	0.1664	-0.3985
LINC02777_RNAseq	module_2+8	shared	LINC02777	RNAseq	-0.06651	-0.7082	0.02391	-1.092	-0.2189	-1.848	-0.01187	-0.5916	-0.7884	-0.2967	1.913	1.636
SH2D2A_RNAseq	module_2+8	shared	SH2D2A	RNAseq	-0.1506	-2.228	0.5413	-1.651	0.03212	-1.066	-0.1323	-0.5901	0.502	-1.665	2.158	0.8638
EPHA2_RNAseq	module_2+8	HGF	EPHA2	RNAseq	-0.2051	-1.529	-0.0479	-1.459	0.1503	-0.02859	0.2851	0.1435	0.5402	-0.5256	1.362	0.3057
CHRNA9_RNAseq	module_2+8	shared	CHRNA9	RNAseq	-0.1181	-2.368	0.6586	-0.9186	0.03409	-2.183	0.5679	0.06132	0.02096	-1.778	1.401	-0.5894
SLC9A7P1_RNAseq	module_2+8	shared	SLC9A7P1	RNAseq	-0.02269	-0.6483	-1.728	-1.583	-0.0626	-0.4631	0.193	0.1751	-1.898	-0.1535	0.505	0.7732
FHOD1_RNAseq	module_2+8	shared	FHOD1	RNAseq	-1.09	-1.526	0.2324	-1.384	0.3315	0.2166	-0.4337	-0.7272	0.2697	-1.906	1.292	0.1123
ROBO4_RNAseq	module_2+8	shared	ROBO4	RNAseq	-1.745	-2.032	1.006	-1.948	-0.2431	-1.276	0.01275	-0.627	-1.007	-1.688	2.125	0.1638
AKR1B1_RNAseq	module_2+8	IFNG+EGF	AKR1B1	RNAseq	-0.1413	-0.929	-1.169	-1.042	-0.1834	-0.1637	-0.4749	-0.3518	-1.19	-1.682	0.6489	-0.001365
SMILR_RNAseq	module_2+8	shared	SMILR	RNAseq	0.004543	-0.1071	-1.457	0.2296	0.0813	-1.642	0.5465	0.3109	-1.655	-2.131	1.613	1.759
RFLNB_RNAseq	module_2+8	shared	RFLNB	RNAseq	-0.03579	-0.8532	-0.2533	-0.8755	-0.02269	-0.3242	0.01045	-0.001037	-1.898	-2.261	1.954	2.255
DUSP14_RNAseq	module_2+8	TGFB+EGF	DUSP14	RNAseq	-0.07238	-0.2412	-0.9895	-1.104	0.2647	0.4176	0.5971	0.7511	-0.4165	-0.2874	1.65	1.238
ALDH1B1_RNAseq	module_2+8	IFNG+EGF	ALDH1B1	RNAseq	0.02687	-0.7075	-0.06749	-0.9654	0.4568	0.7069	0.1237	0.7225	-0.5622	-2.04	1.203	1.143
TMEM156_RNAseq	module_2+8	shared	TMEM156	RNAseq	-0.1284	-2.113	0.1399	-0.6726	0.06722	-0.1634	0.03737	-0.1662	-0.01842	-0.2813	1.568	0.2827
AK5_RNAseq	module_2+8	IFNG+EGF	AK5	RNAseq	-5.26e-05	-0.4639	0.2013	-1.462	0.05476	-0.06945	-0.02334	-0.06292	-0.8223	-2.076	0.6506	0.3115
LINC02582_RNAseq	module_2+8	shared	LINC02582	RNAseq	-1.462	-2.157	-1.287	-2.137	0.389	-0.3117	1.286	0.3693	0.6851	-1.869	1.466	-0.4596
TMEM191B_RNAseq	module_2+8	shared	TMEM191B	RNAseq	-0.04757	-1.92	-1.766	-1.401	-0.04266	-0.3735	-0.02531	0.2352	-1.161	-0.2195	1.537	-0.3401
PDLIM2_RNAseq	module_2+8	OSM	PDLIM2	RNAseq	-1.057	-1.228	-1.985	-2.191	0.01176	0.004543	-0.5047	-1.11	-1.128	1.032	1.275	-0.1435
TAF13_RNAseq	module_2+8	TGFB+EGF	TAF13	RNAseq	-0.5676	-0.6259	0.02129	-0.8983	-0.2048	-1.063	1.201	0.9401	0.02588	-1.32	1.773	1.503
ELOVL4_RNAseq	module_2+8	shared	ELOVL4	RNAseq	-0.368	-0.8882	-1.591	-1.871	-0.222	-0.7587	1.342	1.313	-1.741	-1.883	0.9401	0.747
MOSMO_RNAseq	module_2+8	BMP2+EGF	MOSMO	RNAseq	-0.7564	-1.037	-1.008	-1.408	0.2207	-0.5838	1.559	1.326	-0.8014	-1.198	0.417	-0.4808
KLHL42_RNAseq	module_2+8	OSM	KLHL42	RNAseq	-0.1113	-0.9009	-0.1255	-1.579	0.3176	0.018	0.1577	0.1493	0.5679	-1.149	0.8914	0.298
SCARA3_RNAseq	module_2+8	shared	SCARA3	RNAseq	0.2138	-0.3766	-1.145	-2.145	0.2588	0.7013	-1.961	-2.188	-0.9921	-2.268	0.3959	1.968
RPSAP52_RNAseq	module_2+8	shared	RPSAP52	RNAseq	-0.08962	-2.395	-0.4436	-2.414	0.0226	-0.5723	0.5012	0.1532	0.2709	-2.014	1.577	-0.1723
TTLL11_RNAseq	module_2+8	BMP2+EGF	TTLL11	RNAseq	-0.4375	-1.465	-0.9936	-1.202	0.1257	-0.7058	1.357	1.586	0.6584	-1.072	0.7918	0.542
DISP2_RNAseq	module_2+8	shared	DISP2	RNAseq	-0.04921	-1.171	0.3209	-1.102	-0.157	-0.2409	-0.9081	-1.525	-0.6303	-1.48	1.699	1.341
CDHR2_RNAseq	module_2+8	shared	CDHR2	RNAseq	-0.01318	-1.489	0.3581	-1.184	0.0423	-1.587	0.2252	0.09927	-0.1972	-1.968	1.086	0.8632
LRRC49_RNAseq	module_2+8	OSM	LRRC49	RNAseq	0.1561	0.3309	-0.7155	-1.618	0.4335	0.609	0.1344	0.3649	-0.5846	-1.329	0.8938	1.475
MYOT_RNAseq	module_2+8	shared	MYOT	RNAseq	0.02654	0.3209	-1.415	-0.8783	-0.01154	-0.3366	2.196	2.261	-1.214	-2.277	1.41	1.818
SLC35F2_RNAseq	module_2+8	IFNG+EGF	SLC35F2	RNAseq	-0.1656	-0.8605	-0.8508	-1.362	0.1006	-0.2588	0.5392	0.1985	-0.9314	-1.507	1.113	0.7854
ADAMTS7P3_RNAseq	module_2+8	BMP2+EGF	ADAMTS7P3	RNAseq	0.08555	0.4391	0.01767	-1.006	0.1159	0.04295	2.37	0.137	-1.495	-1.373	1.281	0.9675
LRRC8C_RNAseq	module_2+8	shared	LRRC8C	RNAseq	-1.457	-1.951	0.1509	-1.841	0.09535	-1.193	0.3096	-0.2007	-0.4507	-2.228	1.815	0.454
SH3KBP1_RNAseq	module_2+8	shared	SH3KBP1	RNAseq	-0.3792	-1.777	0.1799	-1.149	0.1179	-0.816	1.032	0.03672	-0.92	-1.585	1.951	0.6689
MCAM_RNAseq	module_2+8	shared	MCAM	RNAseq	-0.1451	-2.05	1.046	-0.2394	-0.11	-0.1123	-0.5409	-0.4884	-1.859	-2.006	2.291	2.337
NT5DC3_RNAseq	module_2+8	OSM	NT5DC3	RNAseq	-0.06945	-0.8837	-0.9287	-1.773	0.7753	-0.1249	0.1732	-0.3628	0.09437	-0.4816	0.859	0.429
EPB41L1_RNAseq	module_2+8	shared	EPB41L1	RNAseq	0.0331	0.3166	-1.789	-1.7	-1.172	-0.9507	-1.259	-1.433	-2.166	-1.173	0.8478	0.8586
CDR2L_RNAseq	module_2+8	shared	CDR2L	RNAseq	0.2538	1.615	-2.029	-1.924	-1.367	-0.05835	0.1496	0.6715	-2.016	-1.329	1.282	1.514
CD24_RNAseq	module_2+8	shared	CD24	RNAseq	0.06132	1.026	-2.06	-1.426	-0.1675	-0.3021	0.2274	0.5082	-2.214	-2.054	1.248	2.011
COTL1_RNAseq	module_2+8	shared	COTL1	RNAseq	-0.1307	-1.363	-0.4408	-1.515	0.1113	0.02129	-0.1159	-0.1042	-0.9155	-1.882	1.197	0.4844
ARFGEF3_RNAseq	module_2+8	OSM	ARFGEF3	RNAseq	-0.1704	-0.8591	-0.4364	-1.77	-0.2142	0.1159	-0.9761	-1.321	0.3318	0.1084	0.6731	0.1201
MARCHF4_RNAseq	module_2+8	shared	MARCHF4	RNAseq	-0.01252	-0.7998	-0.3197	-2.614	0.06263	-0.1255	-0.04495	-0.1313	-0.8773	-1.41	2.695	2.603
PITPNM3_RNAseq	module_2+8	shared	PITPNM3	RNAseq	-0.04888	-0.5241	-1.826	-1.896	-0.4837	-1.206	1.646	1.516	-2.178	-1.571	0.5931	0.04361
SMIM29_RNAseq	module_2+8	OSM	SMIM29	RNAseq	-0.4612	-1.328	-1.48	-1.995	0.05935	-0.3495	-0.3048	-0.6846	-0.132	-0.8567	0.8864	0.3737
PHLDB1_RNAseq	module_2+8	TGFB+EGF	PHLDB1	RNAseq	0.03343	-1.038	-0.9833	-0.2868	-0.06684	-1.309	-0.04855	0.1464	-1.376	0.1593	1.972	1.988
DISP3_RNAseq	module_2+8	IFNG+EGF	DISP3	RNAseq	0.03409	0.4847	0.04787	-0.5078	0.09176	-0.112	0.002901	0.02457	-0.7689	-2.822	0.6787	-0.1091
FAM171A1_RNAseq	module_2+8	IFNG+EGF	FAM171A1	RNAseq	-0.2098	-1.066	-0.2477	-0.1333	0.1613	-0.249	0.3303	0.2264	-1.763	-2.123	1.324	1.059
GALNT18_RNAseq	module_2+8	IFNG+EGF	GALNT18	RNAseq	-0.2658	-1.114	0.09111	-1.21	-0.09968	-0.2637	-0.2652	-0.7417	-0.7405	-2.097	-0.00596	-0.9747
RPL32P24_RNAseq	module_2+8	IFNG+EGF	RPL32P24	RNAseq	-0.03383	-0.4504	-0.7492	-0.4104	0.01472	-0.164	0.04033	-0.131	0.16	-1.762	0.03278	-0.4386
PCDHA12_RNAseq	module_2+8	shared	PCDHA12	RNAseq	-0.06717	0.5956	-1.515	-0.4106	-1.282	-1.077	0.1642	0.7528	-1.635	-1.159	1.187	1.581
LINC02561_RNAseq	module_2+8	shared	LINC02561	RNAseq	-0.01252	-0.8955	-0.03808	-0.9744	-0.2151	-1.634	-0.2523	-1.932	-1.849	-1.538	0.1658	-0.08345
RLN2_RNAseq	module_2+8	IFNG+EGF	RLN2	RNAseq	0.0505	-0.3463	-1.012	-1.205	-0.06195	0.1716	0.02358	0.3369	-1.22	-1.679	0.07672	0.9805
DAW1_RNAseq	module_2+8	shared	DAW1	RNAseq	-1.978	-2.294	-0.5809	-1.913	0.1009	-0.9965	0.5548	0.4585	-1.524	-2.219	2.009	1.97
MGLL_RNAseq	module_2+8	shared	MGLL	RNAseq	-0.1181	-0.9014	-1.673	-1.935	-0.024	-1.053	1.52	1.521	-1.36	-1.691	2.312	1.925
MYBL1_RNAseq	module_2+8	OSM	MYBL1	RNAseq	-0.07173	-1.485	-0.7289	-2.119	0.9566	0.1519	-0.4631	-0.3801	0.2115	-1.438	0.1725	0.7054
KRTAP2-3_RNAseq	module_2+8	TGFB+EGF	KRTAP2-3	RNAseq	0.01997	-0.08995	-0.5213	-1.308	0.02391	-0.11	-0.1506	-0.04168	-0.9477	-0.1149	2.496	2.265
GRK5_RNAseq	module_2+8	OSM	GRK5	RNAseq	-0.9112	-1.305	-1.583	-1.992	-0.1525	-1.027	1.337	1.387	-1.302	-0.3354	1.014	-0.2898
OLMALINC_RNAseq	module_2+8	shared	OLMALINC	RNAseq	-1.218	-1.783	-1.142	-1.878	1.052	0.001588	1.398	0.6619	0.8343	-1.475	1.562	0.2412
SERPINB5_RNAseq	module_2+8	shared	SERPINB5	RNAseq	0.02161	0.0646	-1.068	-1.117	-0.587	-1.456	1.564	1.373	-1.478	-1.74	0.6458	0.286
GRIK2_RNAseq	module_2+8	shared	GRIK2	RNAseq	0.03967	-0.05868	-0.8424	-0.896	0.04065	-0.0815	1.881	1.982	-2.023	-1.087	1.816	1.956
POU2F3_RNAseq	module_2+8	shared	POU2F3	RNAseq	0.00126	0.3936	-2.064	-1.617	-0.04136	-0.4512	-0.3369	-0.3209	-0.9997	-1.252	1.577	0.05607
LINC02535_RNAseq	module_2+8	shared	LINC02535	RNAseq	-0.09449	-2.091	0.474	-1.802	0.1227	-1.672	0.3075	-0.06912	-0.5262	-1.805	1.509	0.7901
RAP1GAP_RNAseq	module_2+8	shared	RAP1GAP	RNAseq	-0.04724	-1.914	-0.6077	-2.004	-0.1146	-0.4515	-0.7329	0.0377	-1.769	-1.81	1.964	0.7616
CST6_RNAseq	module_2+8	shared	CST6	RNAseq	-0.03284	-1.699	-1.781	-2.321	-0.04201	-1.558	0.2023	-0.1032	-0.7697	-1.667	2.288	2.226
KRT7_RNAseq	module_2+8	TGFB+EGF	KRT7	RNAseq	-0.3378	-1.137	-1.2	-1.349	-0.2089	-0.5231	0.7737	0.801	-1.318	-1.203	1.646	1.607
KLF10_RNAseq	module_2+8	EGF	KLF10	RNAseq	-0.7321	-1.23	0.4841	0.1606	-0.5256	-1.575	0.6463	-0.3266	-0.4109	-1.05	0.6782	0.07442
CNTD2_RNAseq	module_2+8	shared	CNTD2	RNAseq	-0.1039	-1.996	-1.663	-2.09	-0.1071	-1.583	-0.2997	-0.6474	-1.354	-0.9365	2.446	1.671
GABRA2_RNAseq	module_2+8	shared	GABRA2	RNAseq	-0.1732	-1.627	-0.2129	-1.532	0.06984	-0.1862	0.7812	0.05509	-0.6522	-1.667	1.18	-1.159
CCDC136_RNAseq	module_2+8	shared	CCDC136	RNAseq	-0.0158	-0.6881	-1.557	-1.902	-0.2916	-0.2997	-1.257	-1.308	-1.562	-1.344	0.7366	0.5709
SCD5_RNAseq	module_2+8	shared	SCD5	RNAseq	0.2531	1.635	-1.535	-1.211	-0.1291	0.1006	-0.5302	0.06197	-1.845	-1.932	0.7083	1.535
FAM167A_RNAseq	module_2+8	shared	FAM167A	RNAseq	-1.825	-2.183	-2.089	-2.371	-0.008913	-1.602	-1.858	-2.031	-0.7607	-0.5889	1.344	1.627
MYOZ1_RNAseq	module_2+8	TGFB+EGF	MYOZ1	RNAseq	0.002573	-0.1624	-0.8818	-1.207	-0.03383	-0.1448	-0.0181	0.04984	-0.9007	-1.371	2.6	2.6
SNCB_RNAseq	module_2+8	IFNG+EGF	SNCB	RNAseq	-0.001365	-0.2597	-0.2375	-0.8949	0.02982	-0.1726	0.04	-0.06292	-1.066	-2.449	0.3054	0.03278
PPP1R14C_RNAseq	module_2+8	IFNG+EGF	PPP1R14C	RNAseq	0.361	1.135	-1.367	-1.485	-0.1175	0.1263	0.6434	0.9297	-1.99	-1.315	1.179	1.206
GREB1L_RNAseq	module_2+8	shared	GREB1L	RNAseq	-0.2301	-1.605	-1.189	-1.96	0.2569	-0.6848	1.421	1.05	-1.697	-2.316	-0.1621	0.2857
DMBT1_RNAseq	module_2+8	shared	DMBT1	RNAseq	-0.1339	-2.394	-2.131	-2.616	0.09699	0.01735	-0.3506	-0.4221	-0.09417	-1.476	0.3166	-0.004319
LINC00862_RNAseq	module_2+8	shared	LINC00862	RNAseq	-0.09157	-0.5686	-0.7758	-1.357	0.04361	-1.478	1.79	0.4058	-1.529	-0.1062	2.674	2.537
ADAMTS14_RNAseq	module_2+8	shared	ADAMTS14	RNAseq	0.04525	0.9788	-2.445	-2.138	-0.1884	-1.932	0.1574	0.1748	-2.106	0.4931	1.584	1.574
CFL2_RNAseq	module_2+8	OSM	CFL2	RNAseq	-0.08085	-0.3637	-1.279	-1.504	-0.4666	-0.4601	0.5545	0.5869	-0.7123	-0.1242	0.9638	0.5813
KIF26B_RNAseq	module_2+8	shared	KIF26B	RNAseq	-0.03579	-0.7538	1.384	0.4453	0.2497	-0.5166	-1.394	-1.32	-1.599	-1.901	1.668	0.1084
C5AR2_RNAseq	module_2+8	shared	C5AR2	RNAseq	-0.05803	0.03442	-1.776	-1.604	-1.556	-1.691	1.245	1.258	-1.774	0.7134	2.182	1.261
TMEM184B_RNAseq	module_2+8	TGFB+EGF	TMEM184B	RNAseq	-0.3395	-0.8254	-0.7923	-1.154	-0.01482	-0.3937	0.5127	0.5584	-0.9238	-1.27	1.503	1.342
ADAMTS1_RNAseq	module_2+8	shared	ADAMTS1	RNAseq	-0.03252	-2.088	0.939	-1.708	0.1016	0.0249	0.004871	-0.06684	-1.847	-2.507	2.325	2.3
ROR1_RNAseq	module_2+8	shared	ROR1	RNAseq	-0.1281	-0.6155	-1.572	-1.99	-0.6531	-1.204	-0.6929	-0.164	-2.369	-2.468	0.6814	-0.612
JAM3_RNAseq	module_2+8	IFNG+EGF	JAM3	RNAseq	-0.04266	-0.7507	-0.1827	-0.8828	0.127	0.1113	0.2365	0.02982	-0.9449	-1.838	0.194	0.3817
TMCC2_RNAseq	module_2+8	shared	TMCC2	RNAseq	0.09013	0.6351	-0.5738	-0.7409	-0.09709	-1.353	-0.5557	-0.8033	-1.851	-2.025	1.533	1.932
CDA_RNAseq	module_2+8	shared	CDA	RNAseq	-0.07238	-0.6609	-1.34	-1.746	-0.2847	-1.64	1.598	1.506	-1.894	-1.804	1.879	1.851
RAB6B_RNAseq	module_2+8	shared	RAB6B	RNAseq	-0.07531	-0.615	-0.735	-1.366	-0.9933	-0.4257	-0.1378	0.202	-1.644	-2.03	1.831	1.455
TP53I3_RNAseq	module_2+8	shared	TP53I3	RNAseq	-0.1563	0.02293	-1.011	-0.964	-1.189	-1.405	0.4915	0.1208	-1.683	-0.7913	1.997	1.912
MALL_RNAseq	module_2+8	shared	MALL	RNAseq	-1.583	-1.73	-0.4078	-0.885	-0.4966	-1.666	1.918	1.621	-2.174	-2.328	1.111	-1.778
ITGB2_RNAseq	module_2+8	HGF	ITGB2	RNAseq	-0.1323	-1.855	-0.2801	-1.306	-0.0276	-0.2798	-0.6421	-0.3844	-0.8635	-0.2117	0.4925	1.337
TUBA4A_RNAseq	module_2+8	shared	TUBA4A	RNAseq	-0.1751	-1.625	-0.432	-1.68	0.1422	-1.23	0.09601	0.09241	-0.4375	-2.209	1.917	1.705
RFTN1_RNAseq	module_2+8	shared	RFTN1	RNAseq	-0.1094	-1.901	0.3194	-0.8435	0.04	-1.528	0.01866	-0.2615	-0.05117	-1.84	2.153	1.699
ARSI_RNAseq	module_2+8	shared	ARSI	RNAseq	-0.001694	-0.1397	-2.049	-2.003	-0.2242	-2.039	-0.1547	0.01275	-1.582	-0.955	0.8827	1.46
MGAT5B_RNAseq	module_2+8	shared	MGAT5B	RNAseq	-0.1976	-1.839	-1.37	-2.354	0.04	-0.04888	-0.723	-1.256	-1.816	-1.628	0.9344	1.537
TRIM45_RNAseq	module_2+8	IFNG+EGF	TRIM45	RNAseq	-0.6256	-1.461	-0.09417	-1.384	0.04492	-0.9304	-0.1249	-0.1802	-1.35	-1.789	1.048	0.158
LINC00460_RNAseq	module_2+8	shared	LINC00460	RNAseq	-0.0688	-1.931	0.2569	-1.25	0.1828	0.07835	0.09699	-0.3212	0.6743	-1.646	1.415	0.03081
INHBA_RNAseq	module_2+8	shared	INHBA	RNAseq	-0.1	-2.347	-2.522	-2.911	0.04033	-2.067	0.3212	-0.01088	0.5454	-2.136	2.142	0.3884
CYP2AB1P_RNAseq	module_2+8	BMP2+EGF	CYP2AB1P	RNAseq	0.02982	0.03409	0.1286	-0.437	0.04558	0.02358	2.834	2.759	-0.09255	-0.7609	0.2252	0.5472
COMETT_RNAseq	module_2+8	IFNG+EGF	COMETT	RNAseq	-0.01711	-0.5979	0.02293	-1.895	-0.005303	-0.0815	0.07606	-0.0688	0.4665	-2.253	1.174	0.3916
TRNP1_RNAseq	module_2+8	OSM	TRNP1	RNAseq	0.1419	0.6188	-2.235	-2.324	-0.4318	-0.2167	0.6288	1.157	-0.919	0.687	0.8294	1.284
BLK_RNAseq	module_2+8	shared	BLK	RNAseq	-0.03317	-1.531	-0.6447	-1.619	0.06165	-0.1985	-0.3547	-0.2409	-0.7842	-2.116	0.5869	0.3705
NXPH4_RNAseq	module_2+8	shared	NXPH4	RNAseq	0.0272	-0.9355	-0.4025	-1.602	-0.04168	-0.1139	-1.671	-1.773	-1.754	-1.593	-0.207	0.5244
HS6ST3_RNAseq	module_2+8	shared	HS6ST3	RNAseq	-0.05672	-1.325	-0.5627	-1.759	0.1328	-1.585	2.184	2.1	-1.438	-2.297	2.019	1.538
DUSP4_RNAseq	module_2+8	shared	DUSP4	RNAseq	-1.594	-1.989	-0.8335	-2.157	0.00881	-0.2051	0.01209	-0.07954	-0.7099	-1.763	1.699	0.8642
ADGRB2_RNAseq	module_2+8	shared	ADGRB2	RNAseq	-0.03645	-1.456	-1.581	-2.027	-0.03645	-0.4911	-1.977	-2.129	-2.082	-1.916	-0.2251	1.151
NCS1_RNAseq	module_2+8	IFNG+EGF	NCS1	RNAseq	-0.6973	-1.24	-0.1071	-0.907	0.1231	-0.839	0.9998	0.7096	-0.5824	-1.976	0.9875	0.7627
RASGRF1_RNAseq	module_2+8	shared	RASGRF1	RNAseq	0.03212	-1.967	-0.8585	-2.27	0.1188	-0.2388	0.02129	-0.1704	0.4526	0.1883	1.043	1.326
BCAR3_RNAseq	module_2+8	shared	BCAR3	RNAseq	-1.283	-1.777	-0.8146	-1.865	0.1622	-0.2111	0.1347	-0.3439	1.102	-1.201	0.6918	-0.1413
EXOG_RNAseq	module_2+8	OSM	EXOG	RNAseq	-0.1068	-1.095	-0.8805	-1.744	0.1761	-0.1608	-0.3815	-0.2871	-0.739	-1.164	0.00881	-0.5909
KCTD16_RNAseq	module_2+8	IFNG+EGF	KCTD16	RNAseq	-0.01646	-0.05868	-0.522	0.1551	0.0331	-0.3625	0.7483	0.364	-2.089	-1.034	1.189	0.517
IL18_RNAseq	module_2+8	shared	IL18	RNAseq	0.2665	0.8712	-1.841	-1.843	-0.683	0.1123	1.119	1.617	-1.883	-0.9363	1.14	1.681
FOXA1_RNAseq	module_2+8	shared	FOXA1	RNAseq	-0.4826	-1.14	-1.478	-2.19	0.2252	0.2947	-1.08	-0.519	-0.1362	-1.648	0.9441	-1.199
HS1BP3-IT1_RNAseq	module_2+8	shared	HS1BP3-IT1	RNAseq	-0.03612	-1.576	-1.172	-1.3	0.004214	-0.2332	0.04919	-0.1972	0.1344	-1.628	1.764	-0.003663
HYOU1_RNAseq	module_2+8	TGFB+EGF	HYOU1	RNAseq	-0.6638	-1.062	0.1799	-1.062	-0.08637	-0.5115	0.2039	-0.3985	0.542	-0.7988	1.771	0.6341
MYORG_RNAseq	module_2+8	shared	MYORG	RNAseq	-0.0854	-0.5592	-1.103	-1.574	-0.5853	-0.8412	0.002901	0.2864	-1.618	-2.132	1.699	1.68
MITF_RNAseq	module_2+8	shared	MITF	RNAseq	1.051	1.41	-1.421	-1.436	0.2681	0.3608	1.564	1.962	-1.831	-1.108	1.277	1.734
DGKI_RNAseq	module_2+8	TGFB+EGF	DGKI	RNAseq	0.02358	0.008154	-0.2086	-1.042	0.07377	-0.06031	0.1276	0.08784	-0.3715	-0.9944	3.092	3.139
FGF5_RNAseq	module_2+8	shared	FGF5	RNAseq	-0.1071	-2.048	-0.4187	-2.069	0.03179	-0.2871	0.7837	0.3005	-0.961	-2.445	2.439	1.825
KRT83_RNAseq	module_2+8	OSM	KRT83	RNAseq	0.06197	-0.148	-1.999	-2.244	0.07148	0.03737	0.125	0.179	-1.41	-0.6331	0.02293	0.5635
SLC39A13_RNAseq	module_2+8	shared	SLC39A13	RNAseq	-0.8561	-1.118	-0.3189	-1.355	-0.02465	-0.971	0.6598	0.3901	-0.7319	-1.515	1.907	1.715
FLVCR1_RNAseq	module_2+8	IFNG+EGF	FLVCR1	RNAseq	-0.2816	-0.8213	0.3357	-0.8976	0.3997	0.436	0.2195	-0.07564	-0.14	-1.979	0.5899	-0.7978
PSORS1C1_RNAseq	module_2+8	shared	PSORS1C1	RNAseq	-0.009569	0.1879	-1.079	-0.4523	-1.368	-1.711	-0.3286	0.1445	-1.492	-0.7925	1.484	1.535
MISP_RNAseq	module_2+8	shared	MISP	RNAseq	-0.561	-0.8939	-1.427	-1.577	-0.6556	-0.3072	-0.1181	0.1175	-1.056	-0.8669	1.94	1.877
NTNG1_RNAseq	module_2+8	shared	NTNG1	RNAseq	-0.04397	-0.8356	-0.6755	-2.026	0.0482	-0.2301	0.0741	-0.06129	0.6399	-1.316	2.385	1.979
GPRC5A_RNAseq	module_2+8	shared	GPRC5A	RNAseq	-1.302	-1.431	-1.079	-1.223	-0.2378	-1.355	0.8598	1.182	-0.09092	-1.815	1.629	1.554
OAT_RNAseq	module_2+8	IFNG+EGF	OAT	RNAseq	0.07279	0.1396	-0.5812	-1.016	-0.1764	0.2144	-0.003663	0.193	-1.013	-1.539	1.222	1.101
DDIT4L_RNAseq	module_2+8	shared	DDIT4L	RNAseq	-0.05411	-2.011	0.3438	-0.6322	-0.08962	-0.2765	0.1172	0.3375	-2.2	-1.399	1.588	1.142
LPAR1_RNAseq	module_2+8	shared	LPAR1	RNAseq	-0.04528	-1.523	1.311	-0.9301	0.09143	-0.2807	0.1318	0.2749	-2.165	-2.286	2.307	2.147
PBX4_RNAseq	module_2+8	TGFB+EGF	PBX4	RNAseq	0.05115	0.3438	-0.5202	-1.334	0.1328	1.243	0.702	0.4822	-0.4095	-0.5052	1.804	1.752
TIMM17A_RNAseq	module_2+8	OSM	TIMM17A	RNAseq	-0.2591	-0.6259	-0.7955	-1.539	0.06197	0.07377	0.001917	-0.3174	0.1889	-1.438	0.5936	-0.2901
LINC01583_RNAseq	module_2+8	TGFB+EGF	LINC01583	RNAseq	-0.02433	-0.1191	0.1677	-0.9267	0.06197	-0.0371	-0.17	0.04656	-1.512	-1.724	2.589	2.459
HOXC5_RNAseq	module_2+8	shared	HOXC5	RNAseq	-0.2316	-1.634	-0.7622	-1.789	1.074	0.6961	-0.2569	-0.7176	-1.569	-2.397	0.7753	0.4465
LYPLA2_RNAseq	module_2+8	IFNG+EGF	LYPLA2	RNAseq	-0.3789	-0.7401	-0.2677	-0.4728	-0.09449	-0.196	0.5752	0.3578	0.4055	-1.642	1.078	0.227
AFP_RNAseq	module_2+8	shared	AFP	RNAseq	-0.009897	-0.7226	-0.0893	-0.8537	0.04623	-0.07466	0.1432	0.201	-0.8995	-2.516	1.919	2.01
TUBAP2_RNAseq	module_2+8	IFNG+EGF	TUBAP2	RNAseq	-0.006944	-1.058	0.3942	-1.22	0.137	-0.1525	-0.07954	0.1237	-0.1349	-2.339	0.001588	0.4156
KIAA1549L_RNAseq	module_2+8	shared	KIAA1549L	RNAseq	-1.825	-2.235	1.148	-1.145	0.01439	-1.88	1.001	-0.1	-1.813	-2.66	2.113	1.554
DGCR5_RNAseq	module_2+8	IFNG+EGF	DGCR5	RNAseq	-0.04921	-0.9385	-0.1155	-0.6919	-0.01711	-0.1614	-0.7476	-0.1777	-1.937	-1.875	0.5173	1.321
TRPC1_RNAseq	module_2+8	IFNG+EGF	TRPC1	RNAseq	0.01833	-0.4364	-1.159	-1.4	0.2796	-0.7359	0.6922	0.3042	-1.373	-1.671	1.476	1.058
NBPF20_RNAseq	module_2+8	shared	NBPF20	RNAseq	-0.2164	-1.108	-0.607	-1.387	-0.2585	-1.503	0.6624	-0.3547	-1.756	-2.171	1.032	-0.6717
P2RY2_RNAseq	module_2+8	IFNG+EGF	P2RY2	RNAseq	-0.3451	-1.309	-0.6692	-1.049	0.05771	-0.7355	-0.6965	-0.9586	-2.066	-2.263	1.418	0.5607
MGAM_RNAseq	module_2+8	shared	MGAM	RNAseq	-0.024	-0.2394	0.2644	-0.6077	0.08097	-0.09287	0.2962	2.04	-2.093	-0.8995	1.651	1.458
APLP1_RNAseq	module_2+8	shared	APLP1	RNAseq	0.01702	-0.52	-1.122	-0.7168	-0.04561	0.04722	-0.244	-0.3818	-1.855	-1.686	1.412	2.062
ESRG_RNAseq	module_2+8	shared	ESRG	RNAseq	-1.209	-1.985	-1.253	-2.082	0.3968	-0.2597	1.322	0.3814	0.7085	-1.938	1.55	-0.4438
MTAP_RNAseq	module_2+8	shared	MTAP	RNAseq	-0.04299	-0.7949	-1.067	-2.174	-0.01482	-0.3582	-0.1675	-0.5246	-0.62	-1.727	1.223	-0.2511
UXT-AS1_RNAseq	module_2+8	IFNG+EGF	UXT-AS1	RNAseq	-0.07271	-0.4406	0.8392	-0.5065	0.009139	-0.001365	-0.39	-0.02859	0.3743	-1.734	0.8795	-0.1773
ADTRP_RNAseq	module_2+8	shared	ADTRP	RNAseq	-0.2591	-1.444	0.005856	-1.581	0.1003	-1.319	-0.7075	-1.388	-1.318	-0.9803	1.571	0.3893
GDF11_RNAseq	module_2+8	shared	GDF11	RNAseq	-0.1406	-1.204	-0.1627	-0.4493	0.1221	0.4069	-0.7144	-0.9079	-1.79	-2.433	1.438	1.582
FMNL3_RNAseq	module_2+8	shared	FMNL3	RNAseq	-0.1217	-1.93	0.01603	-1.603	0.2289	-0.3579	-0.07368	-1.095	-0.6636	-1.873	1.656	0.3746
GCOM1_RNAseq	module_2+8	OSM	GCOM1	RNAseq	0.02096	-0.1323	-1.179	-2.047	0.03081	-0.2198	0.9911	0.2842	-0.857	-1.102	0.6713	-0.9594
EWSAT1_RNAseq	module_2+8	shared	EWSAT1	RNAseq	-0.03776	-0.8167	-0.5315	-1.046	-0.1265	-0.4395	-0.0802	-0.1563	-1.883	0.4307	0.7845	1.666
LRRK1_RNAseq	module_2+8	shared	LRRK1	RNAseq	-1.132	-1.61	-1.037	-1.782	0.9776	-0.3419	1.174	0.5454	0.3796	-1.652	1.23	-0.4974
PRR5L_RNAseq	module_2+8	shared	PRR5L	RNAseq	-1.43	-1.99	-1.117	-1.896	-0.003335	-0.8697	-1.617	-1.599	-1.456	-1.887	1.913	1.999
MYH15_RNAseq	module_2+8	shared	MYH15	RNAseq	-2.042	-2.566	-1.692	-2.766	0.02457	-2.03	-0.2089	-1.799	-1.985	-2.439	2.354	0.8443
TMEM74_RNAseq	module_2+8	IFNG+EGF	TMEM74	RNAseq	-0.03055	-0.9439	-0.0407	-1.406	0.111	0.0157	0.06722	0.0482	-0.7424	-2.181	0.5648	0.1847
HSF2BP_RNAseq	module_2+8	shared	HSF2BP	RNAseq	0.08817	-1.154	-1.514	-1.746	0.06427	-0.6755	1.109	1.013	-2.131	-1.78	1.983	2.077
POLR2J4_RNAseq	module_2+8	IFNG+EGF	POLR2J4	RNAseq	0.07311	-0.6547	-0.3348	-0.7274	-0.1201	-0.1982	-0.3977	-0.4588	-0.6437	-1.863	0.2678	-0.664
BMERB1_RNAseq	module_2+8	shared	BMERB1	RNAseq	-0.06814	-0.5417	-1.392	-1.252	-0.09968	-1.009	-0.2612	-0.2139	-1.956	-1.702	1.893	1.826
FHOD3_RNAseq	module_2+8	shared	FHOD3	RNAseq	-0.2798	-1.669	0.6461	-1.037	-0.2154	-0.6768	-1.383	-1.939	-0.7333	-1.524	1.524	1.326
MEIS3_RNAseq	module_2+8	shared	MEIS3	RNAseq	-0.01547	-0.01383	-0.857	-1.432	-1.351	-1.691	-0.3114	-1.415	-1.969	-1.567	1.878	1.393
TFPI2_RNAseq	module_2+8	shared	TFPI2	RNAseq	-0.03481	-1.741	-0.8367	-2.353	0.1822	-0.2456	1.886	0.345	-0.6143	-2.387	0.706	-0.9395
KCNMA1_RNAseq	module_2+8	shared	KCNMA1	RNAseq	-0.09547	-2.224	-2.491	-3.027	0.03672	-1.874	-0.0443	-0.3977	-2.228	-2.4	1.363	-1.128
TCEAL3_RNAseq	module_2+8	shared	TCEAL3	RNAseq	0.05673	-0.2493	-0.7628	-1.169	0.1266	0.07999	0.9579	1.641	-0.7331	-1.195	1.876	2.033
PRRT4_RNAseq	module_2+8	shared	PRRT4	RNAseq	-0.03579	-0.2403	0.01866	-0.141	0.009795	-0.02596	-1.855	-0.3153	-2.188	-1.872	0.9204	1.15
MAMLD1_RNAseq	module_2+8	shared	MAMLD1	RNAseq	-0.9814	-1.15	-1.405	-2.076	0.1509	-0.121	-1.318	-1.335	-1.22	-1.896	0.7918	-0.7568
IGFL3_RNAseq	module_2+8	shared	IGFL3	RNAseq	0.07115	1.814	-0.5775	-1.584	0.04394	0.2974	0.245	2.532	-1.814	-1.608	2.186	2.806
GASAL1_RNAseq	module_2+8	shared	GASAL1	RNAseq	-0.01285	-0.3599	-1.675	-1.963	-0.2922	-1.448	1.584	1.605	-1.69	-1.66	0.2659	1.052
ZDHHC8P1_RNAseq	module_2+8	shared	ZDHHC8P1	RNAseq	-0.05868	-0.5605	-1.956	-1.91	-0.1913	-0.4101	-0.5389	-0.5363	-2.29	-1.775	0.2412	1.481
APCDD1L-DT_RNAseq	module_2+8	shared	APCDD1L-DT	RNAseq	-0.02203	-2.243	-1.957	-2.805	0.03672	-0.3066	0.2023	-0.1107	-0.02203	-1.346	1.615	0.4124
IFNLR1_RNAseq	module_2+8	shared	IFNLR1	RNAseq	0.01078	-0.989	-1.07	-1.614	0.04065	-0.09287	0.07082	0.5475	0.4167	-1.22	1.963	1.856
MAP3K4-AS1_RNAseq	module_2+8	shared	MAP3K4-AS1	RNAseq	-0.05051	-0.9716	-1.666	-1.796	-0.601	-1.813	1.765	1.289	-1.351	-1.412	0.02785	-0.8117
PALLD_RNAseq	module_2+8	TGFB+EGF	PALLD	RNAseq	-0.01547	-0.1985	-0.1723	-1.039	-0.157	-0.3749	0.294	1.288	-1.377	-1.204	2.207	2.171
CCNJL_RNAseq	module_2+8	shared	CCNJL	RNAseq	-1.425	-1.668	-0.4507	-1.563	-0.008257	0.5191	-1.717	-2.188	-1.656	-2.156	2.052	1.761
FOXL2NB_RNAseq	module_2+8	IFNG+EGF	FOXL2NB	RNAseq	0.05083	0.1716	0.1956	-0.8556	0.2584	0.8771	-0.2731	-0.08085	-1.719	-1.402	0.4087	0.8302
UNGP3_RNAseq	module_2+8	IFNG+EGF	UNGP3	RNAseq	0.006841	-0.1217	-0.06358	-0.1365	-0.03121	-0.09384	0.002573	-0.05378	-0.8345	-1.991	0.5745	0.4554
CHML_RNAseq	module_2+8	shared	CHML	RNAseq	-0.326	-1.253	-1.001	-1.72	0.2274	-0.06064	0.83	0.474	-1.24	-1.849	0.7083	-0.6855
MPV17L2_RNAseq	module_2+8	OSM	MPV17L2	RNAseq	0.1012	0.3248	-0.9947	-1.761	0.4649	0.9569	0.2491	0.8306	0.4164	-1.283	0.3681	0.7918
IQCJ-SCHIP1_RNAseq	module_2+8	shared	IQCJ-SCHIP1	RNAseq	-0.4312	-1.438	-1.281	-2.031	0.0813	-0.7687	0.5783	0.6764	-0.1634	-0.7842	1.768	1.719
PRR9_RNAseq	module_2+8	BMP2+EGF	PRR9	RNAseq	0.03803	-0.08377	-0.1843	-0.8227	0.05443	-0.01711	2.928	2.863	-0.9769	-1.297	0.3916	0.4301
GPR27_RNAseq	module_2+8	IFNG+EGF	GPR27	RNAseq	-0.1738	-1.246	-0.5419	-1.25	-0.0003808	-0.01941	-0.5515	-0.6105	-1.242	-1.752	-0.01515	-0.6129
COCH_RNAseq	module_2+8	shared	COCH	RNAseq	-0.141	-1.833	0.9079	0.3099	-0.02465	0.1451	-1.652	-0.7455	-0.6361	-1.773	-0.07336	0.9128
ZFP36L1_RNAseq	module_2+8	TGFB+EGF	ZFP36L1	RNAseq	-0.8055	-1.126	-0.8565	-1.193	0.3893	-0.9212	1.213	0.6418	-0.4	-0.6242	1.803	1.488
MLLT11_RNAseq	module_2+8	shared	MLLT11	RNAseq	-0.2499	-1.191	-1.315	-1.46	-0.2415	-0.4866	0.2412	-0.0841	-1.747	-2.076	1.94	1.889
PLTP_RNAseq	module_2+8	shared	PLTP	RNAseq	-0.03808	-2.319	-0.3937	-0.5718	-0.003991	-0.1723	-0.1281	-0.1738	-0.4237	-0.5711	1.954	1.693
GOLIM4_RNAseq	module_2+8	IFNG+EGF	GOLIM4	RNAseq	0.003886	-0.9689	-0.001037	-1.028	0.3628	-0.1016	0.4996	0.03934	-0.6172	-1.513	0.5292	0.08882
TUBB2A_RNAseq	module_2+8	shared	TUBB2A	RNAseq	-0.8261	-1.706	-0.3503	-1.743	0.2343	-1.264	1.066	0.8559	1.239	-1.699	2.219	1.861
DAAM1_RNAseq	module_2+8	shared	DAAM1	RNAseq	0.0459	-0.6214	0.5055	-0.6352	-0.1029	-1.3	0.3602	0.4338	-2.017	-2.222	1.774	1.773
KRT86_RNAseq	module_2+8	shared	KRT86	RNAseq	-0.01482	-0.6978	-2.345	-2.505	0.09209	0.3869	0.1432	0.5218	-1.6	-1.209	-0.01416	0.8655
SLC27A4_RNAseq	module_2+8	IFNG+EGF	SLC27A4	RNAseq	-0.1107	0.03869	-1.03	-1.2	-0.09774	-0.4997	0.3922	0.08882	-1.142	-1.675	0.5355	-0.547
APAF1_RNAseq	module_2+8	shared	APAF1	RNAseq	-0.7202	-1.116	0.8256	-0.8885	-0.3637	-0.8131	-0.2976	-0.845	0.5863	-1.572	1.634	0.9249
TRIML2_RNAseq	module_2+8	shared	TRIML2	RNAseq	0.05083	0.05706	0.4187	-1.384	0.1741	-0.1799	1.697	2.071	-1.414	-1.52	2.201	2.342
PLEK2_RNAseq	module_2+8	shared	PLEK2	RNAseq	-0.2388	-2.067	0.5402	-1.371	0.08228	-1.122	0.423	-0.04201	0.5044	-1.751	1.783	0.7221
CSF2_RNAseq	module_2+8	shared	CSF2	RNAseq	-0.02826	-1.947	-0.489	-2.772	0.04033	-0.3792	0.2283	-0.1178	-1.019	-2.805	2.469	-0.3424
RELT_RNAseq	module_2+8	shared	RELT	RNAseq	-0.8675	-1.536	0.4532	-1.27	0.389	-0.4826	0.1713	0.05443	-0.05672	-2.03	1.034	-0.4359
PAQR3_RNAseq	module_2+8	OSM	PAQR3	RNAseq	-0.1723	-1.284	-0.2591	-1.544	0.5645	0.2777	0.2039	0.2099	-0.7045	-1.436	0.4383	-0.2982
AMOTL1_RNAseq	module_2+8	shared	AMOTL1	RNAseq	-0.101	-0.4596	-0.2566	-0.3445	0.005199	-0.7933	0.8505	0.3539	-1.214	-1.728	1.501	0.4966
MAP7D1_RNAseq	module_2+8	TGFB+EGF	MAP7D1	RNAseq	-0.5089	-0.8511	-0.1754	-1.209	0.04098	-0.8331	0.8529	0.6449	0.3221	-1.016	1.657	1.299
PTGER4_RNAseq	module_2+8	shared	PTGER4	RNAseq	-0.02891	-1.748	-0.9373	-2.031	0.4107	0.5535	0.8951	1.571	0.2026	-0.7388	1.787	0.509
TYRO3P_RNAseq	module_2+8	IFNG+EGF	TYRO3P	RNAseq	0.01045	-0.227	-0.07824	-0.2304	0.02588	-0.0276	0.1117	0.01209	0.01308	-1.827	0.2375	-0.1789
MICAL1_RNAseq	module_2+8	TGFB+EGF	MICAL1	RNAseq	-0.6611	-0.8461	-0.2394	-0.312	-0.2832	-1.148	0.9775	0.6418	-0.6929	-0.6289	2.11	1.651
GPAM_RNAseq	module_2+8	shared	GPAM	RNAseq	0.09503	-0.8515	-0.226	-1.122	-0.1931	-1.525	0.976	0.1538	-1.84	-1.68	2.135	2.044
LINC01819_RNAseq	module_2+8	shared	LINC01819	RNAseq	-0.02859	-0.4406	-0.1824	-2.357	-0.05574	-0.06977	-0.3063	-0.1339	-1.409	-2.354	0.5047	0.4917
PRUNE2_RNAseq	module_2+8	shared	PRUNE2	RNAseq	-0.1139	-0.9856	0.425	-1.47	-0.07271	-0.1982	2.007	2.123	-0.8257	-0.8502	2.134	2.329
TRIM36_RNAseq	module_2+8	shared	TRIM36	RNAseq	-0.009897	-0.9947	-0.6405	-1.801	0.07606	-0.8894	0.3176	-0.2979	-0.4974	-0.1142	1.756	1.012
SLAMF9_RNAseq	module_2+8	shared	SLAMF9	RNAseq	-0.009241	-1.858	-0.2474	-1.736	-0.06064	-1.69	1.657	0.5407	-1.415	-2.36	2.645	2.655
MCF2_RNAseq	module_2+8	shared	MCF2	RNAseq	-1.166	-2.071	-2.088	-2.516	-0.1259	-1.265	-0.3483	-0.3741	-1.726	-1.943	1.637	0.9186
SLC6A17_RNAseq	module_2+8	shared	SLC6A17	RNAseq	-0.2257	-1.902	0.03606	-1.78	0.1003	-0.5713	-0.3666	-0.7798	-1.312	-2.211	0.5127	0.2888
LRRC59_RNAseq	module_2+8	OSM	LRRC59	RNAseq	-0.3582	-1.343	-0.1586	-1.575	0.3087	-0.088	0.4032	0.09339	0.6979	-1.4	1.416	0.7311
ARL4C_RNAseq	module_2+8	shared	ARL4C	RNAseq	-1.596	-1.977	-0.4118	-2.306	0.04689	-1.625	-0.8611	-1.961	-2.021	-2.5	1.523	-0.1133
TIPARP_RNAseq	module_2+8	IFNG+EGF	TIPARP	RNAseq	-0.6932	-1.187	-0.3413	-0.7407	-0.3849	-1.046	0.7779	0.4718	-1.339	-1.612	1.017	0.7386
FLRT2_RNAseq	module_2+8	shared	FLRT2	RNAseq	-0.07564	-1.418	-1.089	-1.904	0.409	-1.004	1.9	1.868	-1.792	-1.111	1.876	1.388
RPL13AP20_RNAseq	module_2+8	shared	RPL13AP20	RNAseq	-0.2658	-1.726	-0.7729	-1.526	0.08162	-0.9777	-0.03776	-0.2949	-0.3949	-1.612	1.55	0.5454
PLAU_RNAseq	module_2+8	shared	PLAU	RNAseq	-0.1837	-1.521	-0.6296	-0.9744	-0.1236	-1.616	-1.701	-2.002	-0.1567	-1.571	2.598	2.267
GPRIN1_RNAseq	module_2+8	IFNG+EGF	GPRIN1	RNAseq	-0.7533	-1.495	0.2934	-1.479	0.1165	-1.107	0.5407	0.02785	0.7494	-1.848	1.096	0.628
LNCOG_RNAseq	module_2+8	shared	LNCOG	RNAseq	0.007825	-1.028	-0.4287	-2.156	0.2412	0.07279	2.385	2.47	-1.888	-2.537	2.459	2.516
MLPH_RNAseq	module_2+8	shared	MLPH	RNAseq	-1.579	-1.939	-1.823	-2.441	0.01012	-1.627	0.342	-0.1834	0.6068	-1.681	1.302	-0.0626
MAP3K9_RNAseq	module_2+8	shared	MAP3K9	RNAseq	-0.9063	-1.57	-1.073	-1.804	0.02588	-1.28	0.9847	0.8663	-1.601	-2.055	1.058	-0.4293
SNCA_RNAseq	module_2+8	shared	SNCA	RNAseq	0.2777	0.8759	-1.692	-1.948	-0.1113	1.112	0.3103	1.141	-1.742	-1.852	1.325	1.472
C3orf18_RNAseq	module_2+8	shared	C3orf18	RNAseq	-0.06912	-0.278	-1.621	-1.151	-0.2756	-0.5135	0.03442	-0.3021	-1.585	0.7388	0.9136	1.357
ST3GAL5_RNAseq	module_2+8	shared	ST3GAL5	RNAseq	-1.527	-1.777	-2.153	-2.082	-0.1954	0.291	-1.464	-1.125	-1.719	-0.5475	1.39	-0.2007
YIPF5_RNAseq	module_2+8	shared	YIPF5	RNAseq	-0.1172	-0.926	-0.5197	-0.7705	-0.348	-1.353	1.895	1.758	-0.9333	-1.037	2.047	1.825
NEXN_RNAseq	module_2+8	shared	NEXN	RNAseq	0.02588	-0.6261	-2.182	-2.296	0.09437	0.04886	1.719	1.947	-0.2007	-1.762	2.167	2.155
RTN4RL1_RNAseq	module_2+8	IFNG+EGF	RTN4RL1	RNAseq	-0.05901	-0.6235	-0.5133	-1.128	0.06624	-0.4025	1.047	0.6904	-1.686	-2.185	1.143	0.08359
HTRA2_RNAseq	module_2+8	IFNG+EGF	HTRA2	RNAseq	-0.4331	-0.5099	-0.8605	-1.051	-0.3729	-0.2576	0.1918	-0.08572	-1.285	-1.652	0.6913	-0.4504
ANXA5_RNAseq	module_2+8	shared	ANXA5	RNAseq	-0.9215	-1.669	-1.007	-1.799	0.2919	-0.9231	0.9216	0.08686	0.07279	-1.556	1.636	0.9974
FOXD1-AS1_RNAseq	module_2+8	shared	FOXD1-AS1	RNAseq	-0.1045	-0.8026	-0.8912	-1.986	0.002573	-1.122	0.1214	-0.3778	-1.189	-1.214	1.731	1.163
EEPD1_RNAseq	module_2+8	OSM	EEPD1	RNAseq	0.03015	-0.6382	-0.3895	-1.667	0.06918	-0.7788	0.02621	-0.05639	-0.675	-0.7511	0.1195	0.447
HAS2_RNAseq	module_2+8	shared	HAS2	RNAseq	-0.1339	-2.23	-1.939	-1.713	0.02129	-2.064	1.623	0.1016	0.5392	-1.736	1.534	0.6647
P3H3_RNAseq	module_2+8	shared	P3H3	RNAseq	-0.04266	-1.362	-0.7523	-1.403	0.02194	0.2409	-0.8231	-0.3917	-1.973	-2.244	0.9658	1.968
RAET1L_RNAseq	module_2+8	shared	RAET1L	RNAseq	0.1399	1.731	-2.279	-2.005	-0.008257	-0.2114	-0.1503	-0.01088	-2.394	-2.15	2.409	1.932
ARNTL_RNAseq	module_2+8	OSM	ARNTL	RNAseq	-0.1506	-1.077	-1.833	-1.702	-0.1697	-0.4834	0.7618	0.05607	-0.7776	0.04	1.113	0.04984
SYTL4_RNAseq	module_2+8	IFNG+EGF	SYTL4	RNAseq	-0.3917	-1.378	-0.2952	-1.4	0.05902	0.03048	-0.3798	-0.4081	-0.7515	-1.782	-0.1998	0.004871
SLC7A6_RNAseq	module_2+8	shared	SLC7A6	RNAseq	-0.03317	-0.7671	-0.4005	-1.639	0.7331	-0.2204	0.7303	0.6931	-0.5955	-1.779	1.634	1.253
SHANK3_RNAseq	module_2+8	shared	SHANK3	RNAseq	-0.5213	-1.248	0.1972	-0.1342	-0.04724	-0.6531	-0.6062	-0.7636	-0.8962	-2.065	1.617	1.263
ABTB2_RNAseq	module_2+8	shared	ABTB2	RNAseq	-0.1065	-1.287	-2.15	-2.449	-0.1649	-1.571	-0.3937	-0.4061	-1.786	-1.629	1.836	1.585
TGM4_RNAseq	module_2+8	shared	TGM4	RNAseq	-0.06358	-1.125	-1.777	-2.304	0.8377	1.235	0.1441	-0.4016	-2.098	-1.753	1.276	0.295
ME1_RNAseq	module_2+8	IFNG+EGF	ME1	RNAseq	-0.2323	-0.7858	-1.023	-1.087	-0.4845	-0.06195	0.3203	0.1126	-1.46	-1.581	1.062	0.755
RBM24_RNAseq	module_2+8	shared	RBM24	RNAseq	-0.03088	-0.6394	-1.202	-1.744	0.07966	-0.04005	0.03212	0.07573	-2.158	-0.9202	1.711	1.202
PCBP4_RNAseq	module_2+8	TGFB+EGF	PCBP4	RNAseq	-0.02924	0.2538	-1.035	-0.7151	-0.3498	-0.5785	0.927	1.165	-0.7515	-0.0217	1.768	1.627
C1orf116_RNAseq	module_2+8	shared	C1orf116	RNAseq	0.1367	1.36	-1.511	-1.59	-0.8269	-0.3726	-0.04594	0.27	-1.837	-0.6631	0.815	0.4931
GPRC5D_RNAseq	module_2+8	IFNG+EGF	GPRC5D	RNAseq	-0.07205	-0.1281	0.3569	-0.8543	-0.03776	-0.4132	0.4	0.1667	-0.1249	-1.596	1.366	-0.1429
ANTXR2_RNAseq	module_2+8	shared	ANTXR2	RNAseq	-1.598	-1.693	0.2842	-1.242	0.0505	-1.557	-0.02891	-1.117	1.044	-0.2211	1.602	0.07148
MATN2_RNAseq	module_2+8	TGFB+EGF	MATN2	RNAseq	-0.01252	-0.02367	-1.301	-0.878	-0.2542	-0.9916	-0.156	-0.2357	-1.236	-0.8537	1.105	1.732
FAXC_RNAseq	module_2+8	IFNG+EGF	FAXC	RNAseq	-0.6611	-1.343	-0.08767	-0.8524	0.09633	0.01472	-0.9947	-0.8828	-1.35	-2.096	0.4451	0.8605
ABR_RNAseq	module_2+8	TGFB+EGF	ABR	RNAseq	-0.9128	-1.153	-0.1242	-1.259	0.05115	-0.9596	0.3203	-0.2991	-0.6007	-1.177	1.819	1.299
GCNT1_RNAseq	module_2+8	shared	GCNT1	RNAseq	-0.06129	-1.401	-0.2129	-1.735	0.5778	-0.202	1.773	1.812	0.3866	-1.477	1.675	1.72
SPRYD7_RNAseq	module_2+8	OSM	SPRYD7	RNAseq	-0.07336	-0.7513	-1.127	-1.501	0.1911	-0.09676	0.6146	0.521	-0.6661	0.1169	0.8116	0.6586
LINC00973_RNAseq	module_2+8	shared	LINC00973	RNAseq	-0.06195	-2.334	-2.398	-2.96	0.1159	-0.3313	0.5612	-0.01449	-1.121	-1.613	1.53	0.202
CARD10_RNAseq	module_2+8	IFNG+EGF	CARD10	RNAseq	-0.5706	-1.369	0.09241	-1.214	0.1136	-0.163	-0.9014	-0.8749	-0.9586	-1.908	0.517	0.4844
LINC00342_RNAseq	module_2+8	IFNG+EGF	LINC00342	RNAseq	-0.03284	-0.9522	-0.201	-0.547	0.02818	-0.4129	-0.05247	0.4161	-1.502	-1.208	1.096	0.7444
C2CD4C_RNAseq	module_2+8	shared	C2CD4C	RNAseq	-0.07596	-0.8618	0.3521	-0.866	0.05509	-1.062	0.419	1.467	-1.098	-1.955	2.084	2.214
ANKRD1_RNAseq	module_2+8	shared	ANKRD1	RNAseq	0.04689	0.1383	-0.9905	-1.705	0.07737	0.1988	2.175	2.433	-1.801	-2.161	2.44	2.56
LOXL3_RNAseq	module_2+8	shared	LOXL3	RNAseq	-0.07661	-1.293	-1.295	-1.958	0.2026	0.5737	-0.1697	-0.0815	0.06361	-1.961	0.1221	0.6764
SPAG1_RNAseq	module_2+8	shared	SPAG1	RNAseq	-1.154	-1.707	0.05575	-1.93	0.6708	-0.2946	1.018	0.2581	0.894	-0.786	1.514	0.5607
RAB15_RNAseq	module_2+8	IFNG+EGF	RAB15	RNAseq	0.08653	1.135	-0.52	-1.303	-0.1023	-0.3271	-0.2523	-0.3781	-1.341	-1.663	0.9957	0.4346
GRAP2_RNAseq	module_2+8	shared	GRAP2	RNAseq	-0.03514	-2.489	0.05607	-1.189	0.02326	-2.109	-0.1509	-0.2459	-0.7181	-0.7266	0.917	-0.3433
RPSAP70_RNAseq	module_2+8	IFNG+EGF	RPSAP70	RNAseq	-0.01351	-1.495	-0.1576	-0.8495	0.0157	0.04755	-0.2126	0.1796	-0.3895	-2.311	-0.0217	0.4882
F3_RNAseq	module_2+8	shared	F3	RNAseq	-1.622	-2.221	0.5511	-1.803	0.006841	-1.649	0.548	0.4224	-1.073	-2.331	2.072	1.693
DOK4_RNAseq	module_2+8	BMP2+EGF	DOK4	RNAseq	-0.009897	0.5181	-1.5	-1.004	-1.072	-1.388	1.685	1.617	-1.481	-0.7729	1.287	0.5926
CFAP157_RNAseq	module_2+8	OSM	CFAP157	RNAseq	-0.5457	-0.7247	-1.139	-1.521	0.02194	-0.6414	0.7208	0.2029	-0.5341	-1.445	0.7524	-0.7138
PAX8_RNAseq	module_2+8	shared	PAX8	RNAseq	-0.1217	-1.609	-1.055	-1.516	0.1117	-1.965	-0.1416	-0.1087	-1.595	-2.049	2.099	0.6266
DIPK1A_RNAseq	module_2+8	IFNG+EGF	DIPK1A	RNAseq	0.2368	0.2068	-0.694	-0.1467	-0.1045	-0.183	0.1883	0.4456	-1.442	-1.769	0.6988	0.8703
CORO1A_RNAseq	module_2+8	shared	CORO1A	RNAseq	-1.531	-1.92	-1.621	-2.519	-0.1259	-0.4353	-0.2176	-0.7733	-1.336	-2.355	1.911	0.3221
SDCBP2_RNAseq	module_2+8	shared	SDCBP2	RNAseq	-1.305	-1.23	-1.594	-1.644	-0.2862	-1.815	-0.3159	-1.499	1.115	-1.528	1.296	-1.714
PSG4_RNAseq	module_2+8	shared	PSG4	RNAseq	0.05148	0.1331	-0.008913	-0.7125	0.1568	-0.2886	0.2033	1.849	-1.567	-2.28	2.539	2.786
SEMA7A_RNAseq	module_2+8	shared	SEMA7A	RNAseq	-0.2582	-2.135	-1.154	-2.263	0.07017	-2.045	-0.294	-1.332	1.079	-2.393	2.758	2.463
SEC14L2_RNAseq	module_2+8	OSM	SEC14L2	RNAseq	-0.1113	-0.4927	-1.344	-1.516	-0.4179	-1.259	-0.2816	-0.8605	-0.8405	-1.466	0.8184	0.2531
ZNF185_RNAseq	module_2+8	TGFB+EGF	ZNF185	RNAseq	0.07115	0.7303	-1.406	-1.201	-0.06782	-1.384	1.028	0.7265	-1.323	-1.256	2.177	1.832
PGBD1_RNAseq	module_2+8	TGFB+EGF	PGBD1	RNAseq	-0.5182	-1.38	-0.2057	-1.283	0.1224	-0.6086	0.495	-0.139	0.03869	-0.9464	1.527	1.146
HYAL3_RNAseq	module_2+8	shared	HYAL3	RNAseq	-0.7923	-0.6556	-1.116	-1.414	-0.7289	-0.744	-0.03186	0.4193	-1.487	-1.905	1.669	1.308
SOAT2_RNAseq	module_2+8	OSM	SOAT2	RNAseq	0.00126	-0.3251	-0.2877	-2.695	0.01866	-0.07954	0.007825	-0.09157	-0.546	-1.263	-0.008913	0.5594
DPF1_RNAseq	module_2+8	shared	DPF1	RNAseq	0.01997	-1.398	-0.9832	-1.988	0.04361	-0.2853	0.5638	0.3075	-0.8901	-1.99	0.9886	1.02
TOX2_RNAseq	module_2+8	shared	TOX2	RNAseq	-0.1586	-1.578	-0.4834	-1.239	0.0354	0.4244	-0.419	-0.04692	-1.686	-1.162	1.376	1.643
FOXG1-AS1_RNAseq	module_2+8	shared	FOXG1-AS1	RNAseq	-0.1856	-2.338	0.8093	-1.993	0.2074	-0.249	0.8784	0.03442	-1.21	-2.459	1.76	1.505
YIF1A_RNAseq	module_2+8	TGFB+EGF	YIF1A	RNAseq	-0.1336	-0.5037	-0.2961	-0.6943	-0.1742	-0.1268	0.4253	0.5133	-0.5792	-0.694	1.587	1.561
HILPDA_RNAseq	module_2+8	IFNG+EGF	HILPDA	RNAseq	-0.3186	-0.9518	-0.336	-0.8339	0.06722	-0.09676	-0.3729	-0.577	-1.439	-2.043	0.4487	0.2118
H2BW2_RNAseq	module_2+8	IFNG+EGF	H2BW2	RNAseq	-5.26e-05	-0.005303	-0.2195	-0.1352	-0.04463	-0.2045	-0.2419	0.08555	-0.8433	-1.823	0.9706	1.293
S100A2_RNAseq	module_2+8	shared	S100A2	RNAseq	-0.5146	-1.576	-0.6932	-1.268	0.08915	-1.016	0.5719	-0.2129	1.004	-2.24	0.8868	-1.113
TMEM176B_RNAseq	module_2+8	shared	TMEM176B	RNAseq	-0.1087	-2.069	-1.782	-2.432	0.26	-1.748	1.561	0.06329	2.1	-1.322	2.182	1.637
LINC02657_RNAseq	module_2+8	shared	LINC02657	RNAseq	-1.441	-2.01	-0.6284	-1.761	-0.09449	-1.547	0.1409	-0.5542	-1.247	-2.085	1.114	1.033
ATP1B1_RNAseq	module_2+8	shared	ATP1B1	RNAseq	-0.2304	-1.112	-1.752	-2.208	0.00126	-0.253	0.3215	-0.2826	-1.129	-1.459	1.662	1.356
PPARD_RNAseq	module_2+8	shared	PPARD	RNAseq	-0.6954	-1.161	0.5901	-0.4746	-0.1818	-1.398	1.962	1.747	-1.465	-1.799	2.23	1.664
KRT85_RNAseq	module_2+8	OSM	KRT85	RNAseq	0.05378	-0.5755	-2.167	-2.297	0.08097	0.1048	-0.06847	0.1943	-1.434	-0.3439	-0.4218	0.4841
GSG1L_RNAseq	module_2+8	TGFB+EGF	GSG1L	RNAseq	-0.02596	-0.2471	-0.0528	-0.6527	0.1899	-0.0854	0.4707	0.2441	-0.553	-0.4436	1.576	0.9933
DOHH_RNAseq	module_2+8	IFNG+EGF	DOHH	RNAseq	0.04098	-0.2826	0.6092	-0.3643	0.1419	0.1341	0.0006038	0.07802	-0.9159	-1.84	0.1905	0.3512
PLXNA2_RNAseq	module_2+8	shared	PLXNA2	RNAseq	-0.2042	-1.44	-1.692	-2.23	0.2007	-1.239	1.727	1.505	-1.514	-1.973	1.412	-0.3968
FNDC4_RNAseq	module_2+8	shared	FNDC4	RNAseq	-0.2279	-1.057	-0.7913	-0.5376	-0.03808	-1.039	-0.3521	-0.3283	-1.16	-1.91	2.153	1.926
TM4SF19_RNAseq	module_2+8	TGFB+EGF	TM4SF19	RNAseq	-1.054	-1.196	-0.5782	-1.107	-0.09287	-0.3404	0.1831	-1.404	1.292	-0.8433	2.162	-0.6506
CCDC9B_RNAseq	module_2+8	shared	CCDC9B	RNAseq	-0.9543	-1.115	-1.754	-2.185	-0.01121	-0.5993	-0.01547	-0.1538	-1.143	-0.8242	2.048	1.506
ZNF703_RNAseq	module_2+8	TGFB+EGF	ZNF703	RNAseq	-0.01351	-0.4674	-0.5277	-1.411	0.2226	-0.2716	-0.1856	-0.4204	-0.8677	-1.29	1.59	1.483
TNFRSF12A_RNAseq	module_2+8	shared	TNFRSF12A	RNAseq	-0.1345	-1.918	-0.6368	-1.949	0.07541	-0.5492	0.2472	0.1227	0.7524	-0.7701	1.614	1.121
SEPTIN5_RNAseq	module_2+8	shared	SEPTIN5	RNAseq	-0.2628	-1.672	0.3828	0.2603	-0.09676	-0.3634	-1.109	-1.158	-1.787	-2.371	2.009	1.648
GJC1_RNAseq	module_2+8	shared	GJC1	RNAseq	-0.6259	-1.63	0.007169	-1.329	0.3014	-0.4204	0.295	-0.3486	-0.4279	-2.189	1.394	1.054
CES1_RNAseq	module_2+8	shared	CES1	RNAseq	-0.1621	-1.784	1.175	-0.5914	0.2734	0.01964	1.906	0.5058	-1.604	-2.651	1.24	-1.474
SUSD5_RNAseq	module_2+8	IFNG+EGF	SUSD5	RNAseq	-0.2698	-1.401	-0.9659	-1.228	-0.2164	-1.144	-0.2496	-0.4056	-1.661	-1.933	1.071	1.06
GDPD3_RNAseq	module_2+8	shared	GDPD3	RNAseq	0.03081	0.3115	-1.994	-1.459	-0.09352	-0.7023	0.8294	0.0459	-1.785	-1.255	1.84	-1.426
PADI1_RNAseq	module_2+8	shared	PADI1	RNAseq	-0.01974	-1.31	-1.43	-2.41	-0.002022	-0.3096	-0.03906	-0.2082	-2.117	-2.038	1.668	0.5143
ZFP57_RNAseq	module_2+8	shared	ZFP57	RNAseq	-0.07173	-1.171	-0.5063	0.1068	-0.1802	-0.328	0.1809	0.9034	-1.598	-1.64	2.303	2.287
DCLK1_RNAseq	module_2+8	shared	DCLK1	RNAseq	-0.003663	-0.3407	-2.091	-1.777	0.004543	-0.338	-0.08767	-0.202	-1.154	0.8262	1.555	1.52
ABHD2_RNAseq	module_2+8	TGFB+EGF	ABHD2	RNAseq	-0.1586	-1.241	-0.5024	-1.484	0.07606	-0.455	0.2004	0.01669	0.8507	-1.341	1.525	-0.3547
C1QTNF2_RNAseq	module_2+8	shared	C1QTNF2	RNAseq	-0.03481	-1.801	-0.9805	-2.549	0.09601	-1.122	0.2653	0.005527	-0.08117	-2.338	2.075	2.224
STARD13-AS_RNAseq	module_2+8	shared	STARD13-AS	RNAseq	0.007497	-0.1175	0.7285	-2.047	0.06132	-0.008585	0.02523	-0.1573	0.326	-2.052	0.7876	0.2544
SLC45A3_RNAseq	module_2+8	shared	SLC45A3	RNAseq	-1.257	-1.785	0.5384	-1.446	0.1224	-0.5071	-0.4879	-1.288	-0.6029	-2.106	1.482	0.9524
CREB5_RNAseq	module_2+8	shared	CREB5	RNAseq	-0.06847	-1.768	0.1289	-1.897	0.1451	0.03606	0.2071	0.2503	-0.7399	-1.618	1.37	-0.4714
ADAMTS12_RNAseq	module_2+8	IFNG+EGF	ADAMTS12	RNAseq	-0.04757	-1.141	0.006841	-0.1697	0.04558	-0.06684	-0.2609	-0.4265	-1.139	-2.332	0.7214	0.5511
LINC02678_RNAseq	module_2+8	IFNG+EGF	LINC02678	RNAseq	-0.08605	-1.205	-0.7723	-0.7919	-0.2474	-1.301	-0.9635	-0.6572	-1.718	-0.88	0.6307	-0.4647
CAPRIN2_RNAseq	module_2+8	HGF	CAPRIN2	RNAseq	-1.219	-1.557	1.066	-1.264	0.1674	-0.8585	0.9697	0.2182	-0.2129	-1.335	0.9027	-0.7735
NLRP10_RNAseq	module_2+8	shared	NLRP10	RNAseq	0.01472	-0.7243	-0.6513	-2.706	0.03376	-0.1998	0.06001	0.0226	-2.422	-2.104	0.2706	-0.1213
DIXDC1_RNAseq	module_2+8	shared	DIXDC1	RNAseq	0.08784	0.367	-1.044	-1.043	-0.268	-0.7187	0.2103	0.1325	-1.522	-1.175	1.982	1.933
CYP4F11_RNAseq	module_2+8	shared	CYP4F11	RNAseq	-0.3319	-0.5366	-1.416	-1.604	-0.7988	-1.299	2.097	2.188	-1.218	-1.303	1.165	-0.601
PTPRR_RNAseq	module_2+8	TGFB+EGF	PTPRR	RNAseq	-0.00235	-0.1352	0.07377	-1.207	0.0226	-0.06195	-0.07694	-0.06358	-0.409	-0.4935	2.333	0.8842
MICAL2_RNAseq	module_2+8	shared	MICAL2	RNAseq	-0.9445	-1.667	0.7183	-1.697	0.3387	-0.3838	0.2922	-0.01219	-1.201	-1.865	2.071	1.475
HOMER2_RNAseq	module_2+8	shared	HOMER2	RNAseq	0.06984	0.1344	-0.1464	-0.2001	0.5381	-0.01449	0.8759	0.4448	-1.563	-1.831	1.744	0.899
TMEM44_RNAseq	module_2+8	TGFB+EGF	TMEM44	RNAseq	-0.6382	-0.9188	-0.1236	0.3557	-0.7478	-1.056	-0.8082	-1.382	-1.105	-1.282	1.608	1.246
ZNF287_RNAseq	module_2+8	IFNG+EGF	ZNF287	RNAseq	-0.01482	-0.02662	-1.349	-1.296	-0.1598	-0.05868	0.1253	0.2765	-1.628	-1.429	0.6768	0.4127
SLC27A6_RNAseq	module_2+8	shared	SLC27A6	RNAseq	-0.01121	-0.2826	-0.7367	-1.407	-0.06129	-0.3622	-0.02105	-0.4075	-2.14	-2.373	1.953	0.7724
PORCN_RNAseq	module_2+8	shared	PORCN	RNAseq	-1.284	-1.539	-1.73	-1.539	-0.9943	-1.276	1.062	0.09274	-1.982	-1.845	0.4221	-0.936
BAMBI_RNAseq	module_2+8	shared	BAMBI	RNAseq	0.04065	-0.1862	-0.3809	-0.7078	-0.2341	-1.204	1.572	1.782	-1.384	-1.785	0.9678	0.4015
TMC7_RNAseq	module_2+8	shared	TMC7	RNAseq	0.01373	-0.2161	-1.017	-0.2594	-1.143	-1.589	0.07279	0.09045	-2.147	-1.621	1.059	0.9429
BDNF_RNAseq	module_2+8	shared	BDNF	RNAseq	0.06918	0.4792	-1.948	-2.184	0.1953	0.2669	-1.104	-0.3018	-1.516	-1.204	0.7965	1.757
HSPA1A_RNAseq	module_2+8	IFNG+EGF	HSPA1A	RNAseq	0.03573	-0.4712	-0.4717	-1.419	0.5788	0.09143	0.9213	1.04	0.7327	-2.182	0.9597	0.6285
ANGPTL4_RNAseq	module_2+8	shared	ANGPTL4	RNAseq	-0.1123	-2.404	0.9413	-1.589	-0.01482	-2.065	-0.1966	-1.924	0.7518	-2.291	2.08	1.097
ALOX5AP_RNAseq	module_2+8	shared	ALOX5AP	RNAseq	-0.1576	-2.289	-1.305	-2.255	-0.2126	-2.176	-1.984	-2.317	-2.315	-2.348	2.433	2.541
MAPKAPK3_RNAseq	module_2+8	shared	MAPKAPK3	RNAseq	-0.449	-0.9897	-1.162	-1.597	0.3297	-0.2486	0.9905	0.623	0.2894	-1.716	0.6577	-0.9555
LOXL2_RNAseq	module_2+8	shared	LOXL2	RNAseq	-1.713	-2.23	0.8886	0.8152	-0.05966	-1.664	-0.3048	-1.704	-0.9769	-1.947	1.429	0.2559
FLVCR1-DT_RNAseq	module_2+8	OSM	FLVCR1-DT	RNAseq	-0.06945	-1.129	-0.8094	-1.574	0.08162	0.283	-0.05215	0.1751	-1.052	-1.483	0.3767	0.2709
VSTM2L_RNAseq	module_2+8	shared	VSTM2L	RNAseq	-1.12	-1.139	-2.013	-2.417	-0.98	-1.808	-0.4956	-1.356	-1.387	-2.025	1.436	1.421
CSF1R_RNAseq	module_2+8	shared	CSF1R	RNAseq	0.02457	0.3994	-1.886	-1.499	-0.2195	-1.818	1.415	1.498	-2.315	-1.627	1.96	1.507
APCDD1L_RNAseq	module_2+8	shared	APCDD1L	RNAseq	-0.03284	-1.932	-0.7973	-2.185	0.1237	-1.033	0.5028	-0.04594	-1.736	-2.331	2.29	2.1
SLC8A1_RNAseq	module_2+8	shared	SLC8A1	RNAseq	-0.03219	-2.726	-1.4	-2.763	0.09992	-0.2744	0.0996	-0.01547	0.8642	-2.387	2.071	0.4321
LMNTD1_RNAseq	module_2+8	IFNG+EGF	LMNTD1	RNAseq	0.05443	-0.4011	0.2321	-1.804	0.0564	-0.04397	0.2616	0.4484	-1.537	-2.473	0.7539	0.554
SLC35F3_RNAseq	module_2+8	shared	SLC35F3	RNAseq	-1.14	-2.025	-1.423	-2.092	-0.05574	-1.224	-0.532	-0.5084	-1.606	-2.287	2.046	2.092
CLN8_RNAseq	module_2+8	IFNG+EGF	CLN8	RNAseq	-0.05019	-0.2415	-0.1432	-1.043	0.0272	-0.4033	0.3486	0.2687	-0.8244	-1.786	1.343	0.309
KCTD17_RNAseq	module_2+8	OSM	KCTD17	RNAseq	-0.003006	-1.221	-1.36	-1.534	-0.1184	-0.3171	0.5709	0.5449	-1.125	-0.8844	1.414	1.488
OPN1SW_RNAseq	module_2+8	shared	OPN1SW	RNAseq	-0.06945	-1.511	-0.3254	-1.182	0.03672	-0.1429	-0.3313	-0.1426	-1.046	-2.521	1.479	1.1
S1PR3_RNAseq	module_2+8	shared	S1PR3	RNAseq	-0.2067	-1.736	-2.169	-2.602	0.06361	-0.2725	-0.2067	-0.6375	-0.2101	-2.205	0.3336	-0.562
HABP4_RNAseq	module_2+8	OSM	HABP4	RNAseq	-0.1853	-1.172	-1.581	-1.992	0.06361	-0.5205	0.9823	0.4665	-0.3186	-1.13	1.496	1.038
BACH2_RNAseq	module_2+8	TGFB+EGF	BACH2	RNAseq	0.01373	-0.2505	0.08391	-1.438	0.2606	0.01308	0.4075	0.5532	-1.226	0.1722	1.552	1.492
RELL2_RNAseq	module_2+8	OSM	RELL2	RNAseq	-0.8409	-0.4411	-1.497	-1.666	-0.2486	0.02227	-1.18	-0.9822	-0.2829	-0.48	0.2743	0.2519
CXCL8_RNAseq	module_2+8	shared	CXCL8	RNAseq	-0.03252	-1.16	-0.8063	-1.531	0.0377	-0.2335	0.2516	0.2356	-0.659	-2.349	2.346	0.4998
SNAI2_RNAseq	module_2+8	shared	SNAI2	RNAseq	-0.7505	-1.265	-0.4185	-1.126	-0.1068	-1.791	0.8264	-0.1333	-1.174	-1.769	1.299	0.93
PTPRB_RNAseq	module_2+8	shared	PTPRB	RNAseq	-0.04692	-1.518	1.023	0.326	-0.005632	-0.6735	-0.828	-1.561	-1.309	-1.931	1.68	0.7114
GLIS1_RNAseq	module_2+8	shared	GLIS1	RNAseq	0.01176	-0.4966	-1.838	-1.449	0.03803	-0.1815	0.5813	1.909	-2.663	-2.144	0.2166	1.475
RNASE7_RNAseq	module_2+8	shared	RNASE7	RNAseq	-0.08962	-1.572	-0.5901	-1.788	0.1035	-1.704	1.508	1.184	-1.56	-2.275	2.302	2
NT5DC2_RNAseq	module_2+8	shared	NT5DC2	RNAseq	-0.02269	-1.129	0.05509	-1.333	0.3693	0.3372	0.2469	0.03836	-1.689	-2.454	1.599	1.416
APLN_RNAseq	module_2+8	shared	APLN	RNAseq	-0.04299	-2.142	0.2188	-1.772	0.0249	0.01111	-0.24	-2.684	-1.033	-2.504	0.5856	0.1019
NEDD9_RNAseq	module_2+8	shared	NEDD9	RNAseq	-0.02269	-0.4842	-1.997	-2.222	-1.265	-1.968	-0.2865	0.01505	-0.5679	-0.7405	2.665	2.503
PXDN_RNAseq	module_2+8	TGFB+EGF	PXDN	RNAseq	-0.0443	0.419	-1.356	-1.172	-1.015	-0.8364	-0.8483	-1.41	-1.28	-1.385	1.64	1.727
CTSV_RNAseq	module_2+8	shared	CTSV	RNAseq	-0.0528	-1.175	-1.366	-1.824	-0.05182	-1.57	0.4075	-5.26e-05	-1.516	-2.054	1.39	1.121
NAV3_RNAseq	module_2+8	shared	NAV3	RNAseq	-1.621	-2.124	-0.7206	-2.186	0.3038	-1.579	1.433	0.2894	1.118	-2.165	1.461	-0.788
FOXD1_RNAseq	module_2+8	shared	FOXD1	RNAseq	-0.8134	-0.9444	-1.085	-1.757	0.1895	-0.9785	-0.1152	-0.288	-1.198	-1.122	1.667	0.9191
PDGFA_RNAseq	module_2+8	shared	PDGFA	RNAseq	-0.2183	-0.7955	-1.57	-1.713	0.007825	-0.689	-1.186	-1.299	-1.447	0.4161	1.791	1.458
FLNC_RNAseq	module_2+8	shared	FLNC	RNAseq	-0.0407	-1.539	-0.3917	-1.157	-0.04659	-0.2768	0.2384	0.06984	-1.653	-1.868	2.51	2.173
ORAI1_RNAseq	module_2+8	IFNG+EGF	ORAI1	RNAseq	-0.2192	-1.061	-0.08377	-0.9633	0.1619	0.1045	0.323	0.008482	0.08849	-1.505	0.6527	0.1854
GLCE_RNAseq	module_2+8	IFNG+EGF	GLCE	RNAseq	-0.2856	-1.072	0.2359	-0.4585	0.5119	-0.03841	0.3348	-0.3858	-0.7656	-1.734	0.9641	0.741
UCA1_RNAseq	module_2+8	shared	UCA1	RNAseq	-0.02072	-0.576	-2.105	-1.338	-0.04495	-1.999	2.703	2.721	-1.076	-0.9361	1.734	1.323
DKK3_RNAseq	module_2+8	shared	DKK3	RNAseq	-0.05443	-2.008	0.6122	-2.869	0.09992	-0.291	0.1867	0.01341	-0.3617	-0.6908	1.416	1.358
KCNA7_RNAseq	module_2+8	TGFB+EGF	KCNA7	RNAseq	-0.03383	-0.4254	-0.4466	-1.155	0.03803	-0.1039	0.5223	0.03409	-1.077	-1.589	1.84	1.068
UNC13D_RNAseq	module_2+8	shared	UNC13D	RNAseq	-0.2133	-0.9263	-1.919	-1.53	-1.441	-1.371	0.5023	0.9699	-2.106	-1.461	0.3971	-0.7719
TSPAN33_RNAseq	module_2+8	shared	TSPAN33	RNAseq	0.1558	-0.2539	-0.1906	-1.717	0.2409	0.3983	1.021	1.315	-0.9766	-1.418	1.139	1.651
CORO2B_RNAseq	module_2+8	shared	CORO2B	RNAseq	-1.185	-1.769	-0.09968	-1.635	0.2431	-1.095	0.05738	-0.8448	-0.9186	-2.227	2.2	1.574
ST3GAL1_RNAseq	module_2+8	shared	ST3GAL1	RNAseq	-0.1643	-0.8755	-0.3637	-0.9055	0.03967	-1.06	1.495	1.158	0.06099	-1.556	1.621	0.3151
SLC19A2_RNAseq	module_2+8	shared	SLC19A2	RNAseq	-0.132	-0.5223	-0.07792	-0.8012	0.2144	0.1493	-0.1313	-0.6663	-0.3177	-1.541	1.598	0.7157
MIR1915HG_RNAseq	module_2+8	shared	MIR1915HG	RNAseq	0.07901	-0.05313	-1.628	-1.028	0.1179	1.212	-1.224	-0.2928	-1.737	-0.03612	1.397	1.321
KRT87P_RNAseq	module_2+8	shared	KRT87P	RNAseq	-0.02301	-0.6781	-2.366	-2.461	-0.2211	0.3749	0.8742	1.179	-1.656	-1.534	0.7818	1.14
HACD1_RNAseq	module_2+8	TGFB+EGF	HACD1	RNAseq	-0.1878	-0.7951	-0.914	-0.7673	-0.3183	-0.2419	0.09666	0.2531	-1.339	-1.347	1.53	1.379
RHOBTB1_RNAseq	module_2+8	IFNG+EGF	RHOBTB1	RNAseq	0.06886	-0.9339	-0.9457	-1.131	-0.07889	-0.936	-0.3015	0.1994	-1.469	-2.118	1.256	1.212
VASN_RNAseq	module_2+8	shared	VASN	RNAseq	-0.02433	-0.7542	-1.865	-1.745	-1.384	-1.968	1.028	0.0849	-1.608	0.7567	2.149	1.173
TAGLN3_RNAseq	module_2+8	shared	TAGLN3	RNAseq	-1.777	-2.482	-1.8	-2.715	0.342	-1.954	1.076	-0.8414	1.274	-1.98	1.699	-0.9735
EIF5A2_RNAseq	module_2+8	shared	EIF5A2	RNAseq	-0.04594	-1.47	0.2214	-1.886	0.1593	-0.0407	0.5157	0.2525	0.6581	-1.891	1.167	0.417
LINC01711_RNAseq	module_2+8	shared	LINC01711	RNAseq	-0.01941	-2.532	-0.2326	-1.686	0.08195	-0.1117	-0.1547	-0.2123	-1.43	-1.165	1.802	1.025
EXTL2_RNAseq	module_2+8	IFNG+EGF	EXTL2	RNAseq	0.04361	-0.6333	-0.6444	-1.382	0.4562	0.5869	0.2412	0.2996	-0.5938	-1.651	0.4811	0.6212
ARL13A_RNAseq	module_2+8	shared	ARL13A	RNAseq	-0.03546	-1.14	-1.934	-1.727	0.01308	-0.2655	-0.2883	-0.1142	-1.908	-1.917	0.9401	0.8605
LRRC19_RNAseq	module_2+8	IFNG+EGF	LRRC19	RNAseq	0.04459	-0.03448	-0.1515	-0.6735	0.1276	0.1574	-0.7796	0.04394	-0.6833	-1.743	0.5979	-0.1531
ANKK1_RNAseq	module_2+8	shared	ANKK1	RNAseq	-0.04659	-0.2997	-1.105	-1.852	-0.0181	-0.2419	-0.2511	-0.3994	-1.772	-2.143	1.477	-0.1304
CLDN4_RNAseq	module_2+8	shared	CLDN4	RNAseq	0.01373	0.2793	-2.369	-1.955	-0.1097	-0.3189	-0.1646	-0.07564	-1.864	-1.436	0.967	-0.5777
SLC9A3R2_RNAseq	module_2+8	IFNG+EGF	SLC9A3R2	RNAseq	0.1006	0.9863	-1.213	-1.014	-0.9119	-0.256	0.4816	0.5452	-1.546	-1.147	1.425	0.8642
COL13A1_RNAseq	module_2+8	shared	COL13A1	RNAseq	-0.17	-2.181	0.6132	-0.4898	-0.0626	-0.7116	0.1902	-0.2357	-1.623	-1.86	1.549	0.3515
NANOS1_RNAseq	module_2+8	shared	NANOS1	RNAseq	0.01242	-0.5736	-1.512	-1.739	0.03901	-1.471	0.03114	0.0249	-1.402	-1.564	-0.1678	-0.05411
HTRA1_RNAseq	module_2+8	IFNG+EGF	HTRA1	RNAseq	-0.07108	-0.8396	-1.224	-0.08345	0.08915	-0.405	1.01	0.6463	-0.2631	-1.631	0.4988	0.9446
AK1_RNAseq	module_2+8	IFNG+EGF	AK1	RNAseq	-0.01711	0.3802	-1.192	-1.122	-1.001	-0.662	-0.907	-0.5858	-1.527	-0.8314	0.4029	0.3351
PMEPA1_RNAseq	module_2+8	shared	PMEPA1	RNAseq	-0.1297	-1.945	0.3569	-0.8627	-0.1197	-2.036	0.723	0.316	-1.132	-2.12	2.366	2.296
TMEM100_RNAseq	module_2+8	shared	TMEM100	RNAseq	0.05509	1.53	-1.679	-2.617	0.08195	1.259	0.1068	0.2802	-1.968	-1.04	0.2774	1.111
PDGFB_RNAseq	module_2+8	shared	PDGFB	RNAseq	-0.01842	-0.4757	-0.3489	-2.146	-0.05999	-0.0893	-0.1275	-0.2057	-1.449	-0.469	2.912	2.402
TMEM104_RNAseq	module_2+8	shared	TMEM104	RNAseq	-0.2982	-0.9034	-0.8131	-1.399	0.01078	-0.4104	0.8542	0.8521	0.2017	-1.54	1.667	1.441
CNIH3-AS2_RNAseq	module_2+8	HGF	CNIH3-AS2	RNAseq	0.008154	-2.216	0.1879	-1.363	0.04722	0.07246	-0.0443	-0.08117	-1.356	-1.661	-0.1236	-0.2517
WDR66_RNAseq	module_2+8	shared	WDR66	RNAseq	0.05115	-1.132	-0.1881	-0.8433	0.234	0.04262	-0.407	0.3711	-1.503	-1.318	1.856	2.133
LFNG_RNAseq	module_2+8	shared	LFNG	RNAseq	0.1051	0.04131	-2.031	-2.23	-0.2079	-1.721	1.08	1.378	-1.077	-0.6529	-0.5637	1.03
MMP1_RNAseq	module_2+8	shared	MMP1	RNAseq	-0.1442	-2.562	-2.247	-2.579	0.2656	-2.603	2.392	0.2236	-1.618	-2.793	1.832	-2.722
SUSD4_RNAseq	module_2+8	shared	SUSD4	RNAseq	-0.09449	-2.22	-0.1239	-2.305	0.05902	-1.727	0.03048	0.005856	1.195	-1.492	2.299	2.009
KDELR3_RNAseq	module_2+8	shared	KDELR3	RNAseq	-0.1464	-1.722	-0.409	-1.616	0.0564	-1.2	-0.04561	-0.9583	-1.3	-2.26	2.431	2.291
LINC01910_RNAseq	module_2+8	shared	LINC01910	RNAseq	-0.05803	-2.007	-1.085	-1.988	-0.02433	-0.07661	-0.4797	-0.03612	-1.992	-1.795	1.112	0.7357
CREB3L2_RNAseq	module_2+8	TGFB+EGF	CREB3L2	RNAseq	-0.4919	-1.055	-0.3422	-1.266	0.01275	-0.6808	-0.1349	-0.156	-1.396	-0.9331	1.856	1.74
ADD2_RNAseq	module_2+8	shared	ADD2	RNAseq	-0.03645	-0.9592	0.8355	0.1638	0.06099	0.07606	-0.8086	-0.9065	-1.104	-1.831	1.583	1.129
C3orf52_RNAseq	module_2+8	TGFB+EGF	C3orf52	RNAseq	-0.03317	0.1828	-0.7642	-0.7764	-0.07075	-0.7384	0.4338	0.2029	-0.0639	-1.311	1.842	0.9862
SLC26A2_RNAseq	module_2+8	shared	SLC26A2	RNAseq	-0.03383	-0.947	-0.7296	-1.395	0.04623	0.4244	0.06787	-0.07303	-1.983	-2.19	1.611	0.8877
LARGE1_RNAseq	module_2+8	IFNG+EGF	LARGE1	RNAseq	-0.02105	-0.3111	-1.095	-1.258	-0.06456	-1.061	0.8437	0.6515	-1.25	-1.681	1.08	0.8414
L1CAM_RNAseq	module_2+8	shared	L1CAM	RNAseq	-1.33	-1.859	-1.712	-2.175	-1.21	-1.799	-1.621	-1.505	-1.907	-2.06	1.736	1.592
SDF2L1_RNAseq	module_2+8	shared	SDF2L1	RNAseq	-0.9843	-1.51	0.01669	-1.665	0.02326	-0.5141	0.3456	0.06034	0.8853	-2.056	1.659	0.0813
TGFBR2_RNAseq	module_2+8	OSM	TGFBR2	RNAseq	-0.3144	-1.113	-1.219	-1.809	0.1221	-0.2154	0.5861	0.8984	-0.7609	-1.079	1.094	1.381
HOXC11_RNAseq	module_2+8	BMP2+EGF	HOXC11	RNAseq	0.1988	0.1335	-1.12	-1.148	0.1038	-0.914	1.552	1.59	-1.328	-1.288	0.4718	0.2891
MATN3_RNAseq	module_2+8	shared	MATN3	RNAseq	-0.1259	-1.784	0.5833	-1.348	0.1564	-0.9543	0.4434	0.2851	-1.574	-2.091	2.295	2.334
UXS1_RNAseq	module_2+8	IFNG+EGF	UXS1	RNAseq	-0.2042	-0.8301	-0.3486	-0.787	0.05575	-0.4498	-0.3789	-0.2057	-1.044	-1.61	0.9337	0.7316
FAM98A_RNAseq	module_2+8	IFNG+EGF	FAM98A	RNAseq	-0.1919	-0.935	-0.1563	-1.318	0.2334	-0.1894	0.4687	0.2444	0.5548	-1.666	1.292	0.8296
NKX6-1_RNAseq	module_2+8	shared	NKX6-1	RNAseq	0.02161	-1.016	-0.6828	-1.952	-0.01711	-0.3233	0.03901	0.009795	-1.684	-2.298	1.562	1.28
SYT11_RNAseq	module_2+8	shared	SYT11	RNAseq	0.06624	-0.008585	-0.7967	-0.6665	0.01209	-0.01875	-0.05868	-0.177	-1.611	-0.8463	0.004543	1.791
GRAP_RNAseq	module_2+8	IFNG+EGF	GRAP	RNAseq	0.009139	-0.1573	-0.3171	-0.5259	0.02588	-0.0906	0.2556	0.2061	-0.3532	-1.969	0.1003	-0.09027
BHLHA15_RNAseq	module_2+8	shared	BHLHA15	RNAseq	-0.07205	-1.731	0.2267	-1.412	-0.0906	-0.2323	-0.006616	-0.26	-1.674	-1.041	2.198	0.3823
LUARIS_RNAseq	module_2+8	shared	LUARIS	RNAseq	0.03081	-0.5755	-1.944	-2.148	-0.03546	-0.4555	-0.1255	-0.01908	-1.837	-2.103	1.547	2.402
ARHGAP31_RNAseq	module_2+8	shared	ARHGAP31	RNAseq	-0.03448	-0.654	-1.232	-1.71	-0.03055	-0.08637	0.05542	-0.7917	0.1593	-1.475	1.733	0.9411
PDE1C_RNAseq	module_2+8	IFNG+EGF	PDE1C	RNAseq	0.02884	-0.6645	0.5082	0.2147	0.0777	0.1097	-0.02465	-0.1487	-0.776	-1.82	0.7479	0.08817
ABCG4_RNAseq	module_2+8	OSM	ABCG4	RNAseq	0.01472	-0.268	-0.2713	-2.147	0.01964	-0.01941	-0.02924	-0.1236	-1.836	-1.494	-0.178	0.7094
SERPINE1_RNAseq	module_2+8	shared	SERPINE1	RNAseq	-0.1512	-1.997	-0.8225	-1.581	-0.183	-2.442	2.009	1.336	-1.342	-2.048	2.561	2.468
ATP2B4_RNAseq	module_2+8	shared	ATP2B4	RNAseq	-0.762	-0.4466	-1.253	1.062	-0.2403	-1.58	0.2922	-0.5988	-1.362	-1.816	1.625	-0.1849
CRYAB_RNAseq	module_2+8	shared	CRYAB	RNAseq	0.06984	1.95	-2.413	-1.903	-0.09157	-1.674	0.2879	0.3673	-1.847	0.5386	1.149	2.348
GLTP_RNAseq	module_2+8	shared	GLTP	RNAseq	-0.08052	-0.2606	-0.003006	-0.1097	0.002573	-0.6927	1.548	1.318	-0.9996	-1.43	1.589	1.049
PINK1_RNAseq	module_2+8	shared	PINK1	RNAseq	0.07377	0.7254	-1.528	-1.098	-0.9365	-1.218	1.056	1.259	-1.437	0.05607	1.339	1.539
LCE3E_RNAseq	module_2+8	shared	LCE3E	RNAseq	0.0157	0.1642	0.3717	-0.8379	0.1175	-0.08507	2.743	2.507	-1.01	-2.266	3.007	2.318
MSX2_RNAseq	module_2+8	IFNG+EGF	MSX2	RNAseq	-0.2394	-0.8086	-0.2931	-1.387	0.2087	-0.1194	0.4797	0.4704	-0.7056	-1.585	0.6527	0.2904
DCBLD2_RNAseq	module_2+8	shared	DCBLD2	RNAseq	-1.225	-1.8	-1.747	-2.169	0.4386	-0.7591	0.7186	0.06951	0.2786	-1.845	1.371	0.382
AP1S2_RNAseq	module_2+8	OSM	AP1S2	RNAseq	-0.07173	-0.5816	-0.9251	-1.514	0.138	0.1312	0.2823	-0.3339	-0.19	-1.294	1.466	0.7074
SLC47A1_RNAseq	module_2+8	IFNG+EGF	SLC47A1	RNAseq	0.003886	-0.5005	-0.05476	-0.3439	0.0682	0.01538	-0.5542	-0.1152	-1.875	-1.315	0.08947	0.5833
FAM149A_RNAseq	module_2+8	IFNG+EGF	FAM149A	RNAseq	0.03836	-1.141	0.006184	-0.8816	-0.02957	-1.484	-0.9637	0.002573	-0.9107	-1.806	0.4576	0.4723
CACNB3_RNAseq	module_2+8	shared	CACNB3	RNAseq	-0.02465	-0.1547	-1.018	-0.9205	-0.0867	0.1035	-0.1868	-0.01777	-1.366	-1.705	1.583	1.466
AKT3_RNAseq	module_2+8	TGFB+EGF	AKT3	RNAseq	-0.226	-0.6949	-0.9561	-1.195	0.1257	-0.2898	0.1886	-0.04365	-1.028	-0.7921	1.552	1.309
MBOAT2_RNAseq	module_2+8	shared	MBOAT2	RNAseq	-0.2557	-0.3628	-1.591	-1.691	-0.4073	-1.434	1.535	1.332	-1.36	-1.611	1.891	1.275
S100A5_RNAseq	module_2+8	shared	S100A5	RNAseq	-0.06945	-1.762	-1.141	-2.031	0.05902	-0.1608	0.09209	0.01078	-0.9579	-1.253	0.1503	0.3743
CGB8_RNAseq	module_2+8	shared	CGB8	RNAseq	-0.03579	-2.229	-2.261	-2.397	-0.08442	-2.478	2.526	2.366	-2.306	-2.941	2.763	2.749
ULBP3_RNAseq	module_2+8	IFNG+EGF	ULBP3	RNAseq	-0.09514	-0.8859	-0.5328	-1.407	0.05017	-0.1592	-0.3926	-0.8133	-0.9407	-1.626	1.192	-0.02006
EHD3_RNAseq	module_2+8	shared	EHD3	RNAseq	-0.1162	-1.109	-0.749	-1.844	-0.2952	-0.2823	-0.4555	0.1838	-1.571	-1.742	1.129	1.369
TMEM121_RNAseq	module_2+8	shared	TMEM121	RNAseq	-0.131	-1.977	-0.2664	-1.301	-0.1323	-0.5008	-1.763	-1.46	1.243	-2.013	0.7565	1.406
MIR222HG_RNAseq	module_2+8	shared	MIR222HG	RNAseq	-0.2304	-0.5642	-1.488	-2.053	0.2112	0.169	-0.2428	-0.2741	-1.073	-1.618	1.148	-0.4911
GPSM1_RNAseq	module_2+8	TGFB+EGF	GPSM1	RNAseq	-0.1865	-0.6029	-0.8944	0.5724	-0.3269	-1.271	1.162	1.077	-1.48	-1.286	1.611	1.403
ARHGAP22_RNAseq	module_2+8	shared	ARHGAP22	RNAseq	-0.1374	-0.7697	-0.4671	-1.197	0.09045	-0.1416	0.8061	0.2365	-1.242	-2.056	1.623	0.1519
CA8_RNAseq	module_2+8	shared	CA8	RNAseq	-0.03284	-1.027	-1.068	-1.552	-0.01678	-0.0815	-0.3743	-0.3726	-1.521	-2.717	1.555	2.089
NOX5_RNAseq	module_2+8	shared	NOX5	RNAseq	-1.366	-2.252	-1.891	-2.05	-0.1925	-1.642	0.3726	-0.3654	-1.827	-1.954	1.994	1.763
PCYT1B_RNAseq	module_2+8	IFNG+EGF	PCYT1B	RNAseq	-0.02138	-0.2434	-0.3042	-1.285	0.1156	-0.01449	-0.2101	0.1084	-2.17	-1.972	0.2746	1.36
C10orf55_RNAseq	module_2+8	shared	C10orf55	RNAseq	-0.2139	-0.5427	-1.153	-1.389	0.02687	-0.2477	-1.851	-1.839	-0.5532	-1.165	2.245	1.796
CENPI_RNAseq	module_2+8	shared	CENPI	RNAseq	-0.03612	-1.667	0.5431	-1.543	0.2566	0.04722	0.3503	0.1279	1.052	-1.757	0.8925	0.6782
BOC_RNAseq	module_2+8	shared	BOC	RNAseq	-0.007272	-1.094	-0.1397	-0.4714	0.08588	-0.6412	-0.2526	-0.1062	-1.362	-1.99	1.056	1.514
ANXA2_RNAseq	module_2+8	IFNG+EGF	ANXA2	RNAseq	-0.3553	-0.6714	-0.6417	-1.295	-0.04659	-1.02	1.042	0.903	-0.9632	-1.556	1.426	1.113
CDR2_RNAseq	module_2+8	shared	CDR2	RNAseq	-0.06227	-1.029	-0.2486	-1.721	0.5709	0.3852	0.4607	0.1205	-0.554	-1.002	1.601	1.593
B3GALT5_RNAseq	module_2+8	BMP2+EGF	B3GALT5	RNAseq	0.0505	0.3336	-0.1563	-0.4698	0.06001	-0.1531	2.063	2.364	-0.3354	-1.052	0.7635	1.026
ST6GAL2_RNAseq	module_2+8	shared	ST6GAL2	RNAseq	-0.003335	-1.559	-1.047	-2.41	0.05509	0.009139	0.1322	-0.03252	-1.816	-2.347	0.1629	-0.1184
KCNS3_RNAseq	module_2+8	IFNG+EGF	KCNS3	RNAseq	-0.1808	-1.224	-0.4011	-0.8354	-0.06586	-0.1204	-0.7238	-0.6467	-1.102	-1.745	0.3875	-0.03514
NKX2-8_RNAseq	module_2+8	OSM	NKX2-8	RNAseq	-0.000709	-0.4658	-1.38	-1.809	-0.122	0.1315	-0.3909	-0.02039	0.3696	0.4383	1.264	-0.6826
SLC52A2_RNAseq	module_2+8	shared	SLC52A2	RNAseq	-0.6642	-1.038	-0.4631	-1.315	0.07606	-0.5831	0.4101	0.1338	0.4301	-1.521	1.645	1.062
P4HA3_RNAseq	module_2+8	shared	P4HA3	RNAseq	0.01012	-1.282	0.3477	0.04065	0.04033	-0.5841	0.6977	0.5197	-1.604	-1.619	2.574	2.457
NPTXR_RNAseq	module_2+8	shared	NPTXR	RNAseq	-0.004319	-0.06814	-1.6	-1.194	-0.2001	-1.46	-0.2459	-0.3795	-2.341	-2.167	-0.06945	1.017
CCN2_RNAseq	module_2+8	shared	CCN2	RNAseq	-0.05901	-2.047	-1.774	-2.536	0.2531	-0.1007	0.02654	0.2026	-1.169	-1.639	2.453	2.368
UBASH3B_RNAseq	module_2+8	shared	UBASH3B	RNAseq	-1.018	-1.933	1.234	-1.247	0.1474	-1.325	0.7535	0.4069	-1.672	-2.479	2.006	1.739
DDAH1_RNAseq	module_2+8	shared	DDAH1	RNAseq	-0.1152	-1.519	-1.147	-1.86	0.09666	0.5696	-0.627	-0.3407	0.2783	-0.6019	1.237	0.8534
TATDN2P2_RNAseq	module_2+8	IFNG+EGF	TATDN2P2	RNAseq	-0.06945	-0.7768	0.5788	-0.6649	0.1156	-1.013	0.3518	-0.09482	-1.872	-2.091	1.193	-0.03153
CSGALNACT1_RNAseq	module_2+8	shared	CSGALNACT1	RNAseq	-0.05019	-1.133	-1.387	0.2774	-0.07792	-0.291	0.1406	0.505	-2.145	-2.011	1.659	2.031
COX4I1P2_RNAseq	module_2+8	IFNG+EGF	COX4I1P2	RNAseq	0.03245	-0.2098	-0.4375	-1.446	0.04	-0.3042	-0.1052	-0.1653	-0.8297	-1.729	0.2013	-0.1716
PLPP4_RNAseq	module_2+8	shared	PLPP4	RNAseq	-0.1262	-2.245	-1.774	-2.441	0.02752	-1.666	2.009	2.06	-1.432	-2.078	2.118	1.335
CATSPER1_RNAseq	module_2+8	shared	CATSPER1	RNAseq	-1.119	-1.971	-1.919	-2.13	-0.02498	-1.129	-0.6129	-0.6003	-1.395	-1.807	1.726	0.7311
TRPM2_RNAseq	module_2+8	shared	TRPM2	RNAseq	-0.6821	-1.428	-0.7257	-1.754	0.3166	-0.5904	0.9222	0.9028	0.7408	-1.857	1.238	0.07901
SMAGP_RNAseq	module_2+8	shared	SMAGP	RNAseq	-0.222	-1.739	-0.4528	-1.602	0.2563	-0.3937	0.3384	0.03048	0.5904	-1.684	1.028	-0.11
AKNAD1_RNAseq	module_2+8	IFNG+EGF	AKNAD1	RNAseq	-0.02138	-0.6978	-0.2449	-1.023	-0.04594	-0.9226	-0.1528	-0.6419	-2.254	-1.367	0.9781	-0.6221
BAG3_RNAseq	module_2+8	IFNG+EGF	BAG3	RNAseq	0.01439	-0.1598	0.1629	-0.876	0.2634	0.228	0.9685	0.9811	-0.1506	-1.512	1.182	1.02
LGALS1_RNAseq	module_2+8	TGFB+EGF	LGALS1	RNAseq	-0.06097	-0.902	-0.7719	-1.26	0.168	-0.2795	0.6161	0.5068	-0.1582	-1.211	1.748	1.8
NAP1L2_RNAseq	module_2+8	shared	NAP1L2	RNAseq	0.06066	0.5916	-0.3852	-1.095	0.06296	-0.3162	1.491	1.774	-0.7069	-1.405	1.567	1.052
RPS6KL1_RNAseq	module_2+8	shared	RPS6KL1	RNAseq	0.0249	-0.2344	-1.257	-2.107	0.0996	1.33	0.5175	1.426	-0.6978	-0.5318	1.429	1.656
FAM92A_RNAseq	module_2+8	IFNG+EGF	FAM92A	RNAseq	-0.09806	-0.954	-0.4118	-0.8837	0.4118	0.3737	-0.4805	-0.2394	-0.9641	-1.733	0.1693	0.811
PHLDA2_RNAseq	module_2+8	shared	PHLDA2	RNAseq	-1.02	-1.333	-1.535	-2.245	0.08555	-0.2089	-0.1445	-0.341	1.271	-1.737	1.44	-0.763
KIF7_RNAseq	module_2+8	shared	KIF7	RNAseq	-0.04953	-0.8819	-1.03	-1.607	-0.05639	-0.2285	0.08849	-0.01613	-1.234	-1.802	-0.0479	-0.07922
MANF_RNAseq	module_2+8	shared	MANF	RNAseq	-0.7591	-1.232	-0.000709	-1.277	-0.1381	-0.8697	-0.1058	-0.5297	0.9615	-1.536	1.645	0.3224
TCEAL4_RNAseq	module_2+8	BMP2+EGF	TCEAL4	RNAseq	0.5342	0.8933	-0.9606	-0.4479	-0.04855	0.5095	0.7254	1.537	-1.241	-0.9311	0.1834	1.304
BEND7_RNAseq	module_2+8	shared	BEND7	RNAseq	-0.07238	-1.182	-0.8715	-0.7082	-0.1846	-0.2576	-1.046	-0.6971	-1.611	-1.15	1.643	1.756
LPXN_RNAseq	module_2+8	shared	LPXN	RNAseq	-1.162	-1.864	0.3898	-1.706	0.03442	-1.473	1.807	1.696	-1.514	-1.728	2.349	2.037
RAD51D_RNAseq	module_2+8	IFNG+EGF	RAD51D	RNAseq	-0.2107	-1.292	0.1796	-1.446	0.07082	-0.3096	0.1642	0.01702	-0.244	-1.519	0.4349	0.1351
IGFBP3_RNAseq	module_2+8	shared	IGFBP3	RNAseq	-0.0639	-1.668	-1.057	-0.8935	-0.04757	-2.326	2.372	1.669	-0.8545	-1.442	1.403	1.878
PINLYP_RNAseq	module_2+8	TGFB+EGF	PINLYP	RNAseq	-0.0076	-0.5236	0.05115	-0.9974	-0.000709	-0.9415	-0.09449	-1.336	0.5273	-0.8946	1.993	1.229
CYP27C1_RNAseq	module_2+8	shared	CYP27C1	RNAseq	-0.1435	-1.635	-1.212	-1.503	0.1182	-1.375	0.9731	-0.05737	-1.836	-2.443	1.896	1.204
MMP9_RNAseq	module_2+8	shared	MMP9	RNAseq	-0.04953	-2.621	-2.301	-1.552	-0.0479	-2.832	-0.495	-0.4226	-1.82	-2.603	2.585	0.2226
MRAP2_RNAseq	module_2+8	shared	MRAP2	RNAseq	-0.06358	-0.627	-1.385	-1.931	-0.1998	-1.314	-1.01	-0.706	-1.578	-2.327	1.287	1.754
EMP3_RNAseq	module_2+8	shared	EMP3	RNAseq	-0.868	-1.578	-1.217	-1.729	0.1263	-0.2551	-0.1681	-0.8924	1.377	-1.322	1.464	0.7015
C3orf67_RNAseq	module_2+8	shared	C3orf67	RNAseq	-1.084	-1.86	-0.4882	-1.696	0.08293	-1.511	0.9731	-0.252	-1.158	-1.692	1.394	-0.3692
MPZL3_RNAseq	module_2+8	IFNG+EGF	MPZL3	RNAseq	-0.007272	-0.3389	-0.6949	-0.9619	-0.4498	-1.026	0.2864	-0.55	-1.749	-1.394	0.8767	0.02982
CYP1B1-AS1_RNAseq	module_2+8	shared	CYP1B1-AS1	RNAseq	-1.233	-1.954	-1.457	-2.147	0.8929	-0.2952	1.405	0.5423	-0.4847	-2.124	1.368	-0.5901
RAPH1_RNAseq	module_2+8	shared	RAPH1	RNAseq	-1.18	-1.678	-1.442	-1.971	-0.112	-1.388	1.1	0.208	-1.12	-1.714	1.378	-0.6654
CAMK1D_RNAseq	module_2+8	OSM	CAMK1D	RNAseq	-0.1107	-1.227	-1.899	-2.386	-0.1387	-1.457	-0.5974	-0.511	-0.1213	-0.04692	1.354	0.9858
TRAK2_RNAseq	module_2+8	OSM	TRAK2	RNAseq	-0.1678	-0.4159	-1.083	-1.536	-0.195	-0.726	0.1448	-1.036	-0.9607	-0.9679	0.7907	0.5358
CLTB_RNAseq	module_2+8	TGFB+EGF	CLTB	RNAseq	0.07115	0.6001	-0.7826	-1.151	-0.1824	-0.4482	0.8065	0.9413	-0.4444	-1.161	1.66	1.596
CKLF_RNAseq	module_2+8	OSM	CKLF	RNAseq	-0.0688	-1.316	-0.4477	-1.528	0.1956	0.3151	-0.3369	-0.3741	0.1422	-1.312	0.5394	0.3925
DOCK2_RNAseq	module_2+8	shared	DOCK2	RNAseq	-0.03317	-2.129	-0.3573	-1.809	0.06558	-2.077	2.057	0.4473	-2.115	-2.329	2.39	2.04
ADGRD2_RNAseq	module_2+8	IFNG+EGF	ADGRD2	RNAseq	0.01636	-0.3401	0.1892	-0.9568	0.2808	0.3309	-0.1805	0.2509	-1.63	-0.8717	0.8739	0.7526
TMEM98_RNAseq	module_2+8	shared	TMEM98	RNAseq	-0.1317	-1.743	-0.2973	-1.534	0.1107	-0.2557	-0.1875	0.1571	-0.2625	-1.544	1.758	1.685
SOWAHA_RNAseq	module_2+8	shared	SOWAHA	RNAseq	-0.008585	-1.832	-0.08637	-1.673	0.1029	0.345	-0.2907	0.0272	-1.818	-2.53	0.6747	0.3608
ADORA1_RNAseq	module_2+8	shared	ADORA1	RNAseq	0.05738	-1.086	-0.5525	-1.757	0.3188	1.312	-1.506	-0.9808	-1.485	-2.342	1.118	1.071
IDS_RNAseq	module_2+8	OSM	IDS	RNAseq	-0.5166	-0.9119	-1.487	-1.702	-0.2104	-0.87	-0.05019	-0.4647	-0.5745	-1.375	1.26	0.05345
ATPSCKMT_RNAseq	module_2+8	IFNG+EGF	ATPSCKMT	RNAseq	0.2147	-0.6613	-0.09255	-0.6602	0.5244	0.1341	0.07704	0.2588	-1.031	-1.715	0.1597	-0.06195
CCDC74B_RNAseq	module_2+8	shared	CCDC74B	RNAseq	0.0623	-0.3832	-0.7665	-1.888	0.1908	-0.1178	1.628	1.771	-1.596	-1.866	1.386	1.261
GSTT2B_RNAseq	module_2+8	IFNG+EGF	GSTT2B	RNAseq	-0.2204	-0.409	-0.8248	-1.264	-0.7628	-0.6433	-0.231	-0.01777	-0.9875	-1.749	0.1016	0.3729
C15orf65_RNAseq	module_2+8	shared	C15orf65	RNAseq	0.04558	0.7128	-1.77	-1.864	-0.1897	-0.657	2.061	2.093	-2.01	0.5178	1.311	1.372
ADAM12_RNAseq	module_2+8	shared	ADAM12	RNAseq	-1.778	-2.255	1.286	-0.05639	-0.1681	-1.565	-2.009	-2.534	-2.316	-2.72	1.241	-1.409
PLSCR3_RNAseq	module_2+8	shared	PLSCR3	RNAseq	-0.5052	-0.7529	-0.577	-0.6755	-0.4698	-0.7492	1.031	0.6703	-0.323	-1.583	1.664	1.462
MYO7B_RNAseq	module_2+8	shared	MYO7B	RNAseq	-0.02727	-1.079	-1.82	-1.948	-0.06292	-2.162	0.3375	0.29	-1.954	-2.187	2.653	2.821
TSPAN5_RNAseq	module_2+8	shared	TSPAN5	RNAseq	-1.745	-2.267	-0.7384	-2.064	0.1227	-1.323	-0.1792	-1.71	0.3272	-1.935	1.997	1.559
ADAM23_RNAseq	module_2+8	IFNG+EGF	ADAM23	RNAseq	-0.01482	-0.00596	-1.246	-1.446	0.1344	-0.294	0.02621	-0.2449	-0.0577	-2.379	0.9458	0.881
CREG2_RNAseq	module_2+8	shared	CREG2	RNAseq	-0.04594	-0.6343	-2.076	-2.339	-0.2925	-1.541	-0.3156	-0.1678	-2.198	-2.235	1.209	1.31
CCDC74A_RNAseq	module_2+8	shared	CCDC74A	RNAseq	0.0002756	-0.9983	-1.007	-1.581	-0.1304	-0.6289	-0.7719	-0.2889	-2.029	-1.369	0.3667	0.8649
INPP5A_RNAseq	module_2+8	TGFB+EGF	INPP5A	RNAseq	-0.1767	-0.4359	0.3339	-0.4935	0.07933	-0.2958	0.2947	0.04033	-0.8864	-1.36	1.503	1.141
CRYBA2_RNAseq	module_2+8	shared	CRYBA2	RNAseq	-0.1288	-2.186	-1.094	-2.102	0.0862	-1.843	1.871	1.383	-1.827	-2.134	0.801	-0.04626
NEGR1_RNAseq	module_2+8	shared	NEGR1	RNAseq	0.1136	0.4825	-1.865	-1.723	0.2469	0.3605	-0.1426	-0.2499	-1.442	-0.8803	1.82	2.187
MYO5A_RNAseq	module_2+8	TGFB+EGF	MYO5A	RNAseq	-0.267	-0.5974	-0.8364	-1.073	-0.1113	-1.017	0.8146	0.4156	-0.9321	-1.047	1.503	0.8039
MED31_RNAseq	module_2+8	IFNG+EGF	MED31	RNAseq	-0.3012	-1.01	0.1516	-0.8679	0.06034	0.04098	0.306	0.1399	0.05443	-1.759	0.697	0.3309
MAP6D1_RNAseq	module_2+8	IFNG+EGF	MAP6D1	RNAseq	-0.312	-1.232	-0.3527	-1.323	0.04787	-0.5177	-0.3503	-0.2372	-0.52	-1.642	1.043	0.4258
DKK1_RNAseq	module_2+8	shared	DKK1	RNAseq	0.1551	0.777	-2.598	-2.571	0.1458	-0.09125	2.013	2.161	-2.255	-2.155	1.06	1.719
EPHB2_RNAseq	module_2+8	shared	EPHB2	RNAseq	-1.288	-1.663	-1.464	-1.554	-0.5507	-1.744	-1.474	-2.087	-1.55	-2.133	2.476	2.272
SLC39A7_RNAseq	module_2+8	TGFB+EGF	SLC39A7	RNAseq	-0.1704	-0.5547	0.1802	-0.8482	0.1597	-0.1707	0.2774	-0.1016	-0.8123	-1.445	1.699	1.59
LAMA2_RNAseq	module_2+8	shared	LAMA2	RNAseq	-0.04103	-1.408	-1.107	-1.851	-0.02465	-0.004319	-1.58	-0.2919	-0.5964	-0.9016	-0.2655	-0.3407
P4HA2_RNAseq	module_2+8	TGFB+EGF	P4HA2	RNAseq	0.08032	0.3339	-0.4246	-0.6781	-0.5264	-1.444	1.031	0.678	-0.9429	-0.9555	2.068	1.779
ADAMTS7_RNAseq	module_2+8	shared	ADAMTS7	RNAseq	0.009467	-0.19	-1.699	-1.6	-0.3489	-0.1036	-0.6103	-0.8399	-1.7	-1.35	1.62	1.261
GADD45A_RNAseq	module_2+8	shared	GADD45A	RNAseq	0.1117	0.1234	-1.642	-1.753	-0.07075	-0.606	0.3858	0.1751	-1.879	0.1998	1.652	1.927
ST6GALNAC5_RNAseq	module_2+8	shared	ST6GALNAC5	RNAseq	0.08261	0.3732	-2.089	-1.477	-0.02924	0.1364	-0.1935	-0.1547	-2.089	-1.846	1.898	1.672
CRACD_RNAseq	module_2+8	IFNG+EGF	CRACD	RNAseq	0.02161	0.2112	1.094	-1.119	0.07999	0.5334	-0.1595	0.4751	-1.648	-1.937	0.8784	1.015
CHST11_RNAseq	module_2+8	shared	CHST11	RNAseq	-1.348	-1.917	-0.6131	-1.26	-0.0371	-1.652	-0.2615	-1.159	-1.123	-2.059	2.157	1.536
TRPV3_RNAseq	module_2+8	shared	TRPV3	RNAseq	-0.1745	-1.809	-2.184	-2.432	-0.02826	-2.178	2.214	1.827	-0.8288	-1.917	2.186	-1.767
FAM102B_RNAseq	module_2+8	shared	FAM102B	RNAseq	-0.04299	-1.1	0.6522	-0.8403	0.3203	-0.5497	-0.1378	-0.5141	-1.286	-1.94	1.535	1.306
FYN_RNAseq	module_2+8	shared	FYN	RNAseq	0.001917	-0.2434	-0.8852	-1.02	0.05115	-0.2107	0.823	0.7342	-1.953	-1.483	1.479	1.527
FADS1_RNAseq	module_2+8	TGFB+EGF	FADS1	RNAseq	-0.2731	-1.236	-0.1464	-0.5267	0.04131	0.9259	0.7797	0.6475	-0.999	-1.296	1.733	1.639
SAMD4A_RNAseq	module_2+8	TGFB+EGF	SAMD4A	RNAseq	-0.3634	-1.374	-1.007	-1.437	-0.1307	-0.8006	1.122	1.362	0.1357	-0.1716	1.536	1.428
LINC02029_RNAseq	module_2+8	shared	LINC02029	RNAseq	-0.0181	-0.6096	-1.35	-1.996	-0.1796	-2.317	0.8363	0.4284	-2.009	-1.827	1.427	0.6085
ABLIM3_RNAseq	module_2+8	OSM	ABLIM3	RNAseq	-0.2713	-0.5952	-2.116	-2.264	-0.2877	-0.81	0.1825	0.2239	-0.6613	0.6972	1.204	0.8859
CHRNA3_RNAseq	module_2+8	OSM	CHRNA3	RNAseq	0.0423	0.08391	0.3115	-1.979	0.1597	0.05837	0.1341	0.3402	0.0006038	-1.521	0.6205	0.8836
MYO10_RNAseq	module_2+8	shared	MYO10	RNAseq	-0.3932	-1.407	-0.2301	-1.107	0.1263	-1.186	1.577	0.695	-0.6338	-1.578	2.25	1.58
ST3GAL6_RNAseq	module_2+8	shared	ST3GAL6	RNAseq	-0.1789	-1.258	-0.2316	-1.834	-0.1827	-0.2183	-0.2725	-0.4974	-1.08	-1.854	0.7342	-0.4118
CCND1_RNAseq	module_2+8	shared	CCND1	RNAseq	-0.1649	-1.548	-1.861	-2.473	0.0587	-0.2713	0.4015	0.1719	1.313	-0.641	1.084	-0.3471
PLCB4_RNAseq	module_2+8	shared	PLCB4	RNAseq	-0.1032	-1.753	-1.863	-1.983	0.04197	-1.021	0.2928	-0.1551	0.6703	-1.048	2.566	2.493
TYRO3_RNAseq	module_2+8	shared	TYRO3	RNAseq	-0.2692	-1.441	-0.9265	-1.528	-0.2462	-1.257	1.271	0.3628	-2.008	-2.39	0.8903	0.2553
CAVIN1_RNAseq	module_2+8	TGFB+EGF	CAVIN1	RNAseq	-0.2051	-0.5664	-0.4014	-1.135	0.1626	-0.5424	0.4164	0.3898	0.05083	-0.6502	1.843	1.73
LINC01357_RNAseq	module_2+8	TGFB+EGF	LINC01357	RNAseq	-0.1068	-1.107	-0.4517	-0.5833	0.02391	-0.5005	0.517	0.3884	-1.254	-1.482	1.268	1.566
SLC29A1_RNAseq	module_2+8	shared	SLC29A1	RNAseq	-0.06553	-1.249	0.1429	-1.634	0.4898	-0.4887	-0.4746	-0.779	-0.4776	-2.173	1.889	1.432
PNMA8A_RNAseq	module_2+8	IFNG+EGF	PNMA8A	RNAseq	0.1445	0.563	-1.319	-1.157	-0.2719	-0.3591	-0.4663	-0.1419	-1.64	-1.344	0.9683	1.28
CDK14_RNAseq	module_2+8	shared	CDK14	RNAseq	0.04656	0.1279	-0.9884	-1.141	0.1185	0.002245	0.53	0.05542	-1.654	-1.569	1.883	1.716
ENC1_RNAseq	module_2+8	shared	ENC1	RNAseq	-0.2023	-2.051	-1.491	-2.46	0.2783	-0.5768	-0.06031	-0.1554	-0.08052	-1.67	1.812	1.183
PKIB_RNAseq	module_2+8	shared	PKIB	RNAseq	-0.3407	-1.757	-0.8848	-1.922	0.01012	-0.4384	-0.6658	-1.443	0.4261	-0.2868	1.455	0.6208
MSRB3_RNAseq	module_2+8	TGFB+EGF	MSRB3	RNAseq	0.1825	-0.09806	-0.7062	-1.264	0.4836	0.1441	1.16	1.25	-0.2048	-1.136	2.157	2.063
MYOM3_RNAseq	module_2+8	shared	MYOM3	RNAseq	-0.195	-0.5981	0.1899	-0.2762	-0.9936	-1.97	0.2207	-0.1592	-1.062	-1.348	2.272	2.023
PHLPP2_RNAseq	module_2+8	OSM	PHLPP2	RNAseq	-0.1275	-0.9016	-1.05	-1.877	0.16	-0.1818	0.9265	0.8214	0.3066	-0.6958	1.041	0.2947
OSGIN1_RNAseq	module_2+8	shared	OSGIN1	RNAseq	-0.681	-0.809	-1.431	-1.5	-0.7352	-1.691	0.9629	1.336	-1.315	-1.545	0.5904	-1.549
IVL_RNAseq	module_2+8	shared	IVL	RNAseq	0.0423	0.2774	-2.327	-2.552	0.05312	-0.3809	2.083	1.982	-2.127	-2.564	2.262	1.836
ITGB5_RNAseq	module_2+8	shared	ITGB5	RNAseq	-0.4696	-1.469	-1.258	-1.75	0.02358	-0.9556	0.2528	-0.2826	-1.406	-1.797	1.565	1.359
FAM83G_RNAseq	module_2+8	BMP2+EGF	FAM83G	RNAseq	-0.62	-0.9976	-0.9579	-1.047	-0.5545	-1.146	1.98	1.888	-0.964	-1.438	0.7498	-0.4517
MYRF_RNAseq	module_2+8	BMP2+EGF	MYRF	RNAseq	-0.05051	-0.473	0.8412	-0.2765	0.07279	-0.03022	-0.2139	-1.66	-0.1567	-0.9633	0.4764	-0.0841
MUC12-AS1_RNAseq	module_2+8	shared	MUC12-AS1	RNAseq	-0.004319	-2.648	-0.2744	-2.569	-0.0217	-0.09741	0.04558	0.02752	-0.8167	-1.54	0.859	0.3954
REPS2_RNAseq	module_2+8	shared	REPS2	RNAseq	-0.03546	0.3936	-1.212	-0.8377	-1.133	-1.268	-1.193	-1.516	-2.122	-1.823	1.315	1.294
SLC36A1_RNAseq	module_2+8	shared	SLC36A1	RNAseq	-0.07531	-0.906	-0.9566	-1.568	-0.08345	-0.7992	0.4748	-0.1894	-0.3735	-1.749	1.105	-0.7243
NXPE3_RNAseq	module_2+8	OSM	NXPE3	RNAseq	0.0682	0.005199	-1.349	-1.669	-0.3257	-0.1259	0.01144	-0.1226	-1.313	-1.191	0.924	0.6828
WNT7A_RNAseq	module_2+8	shared	WNT7A	RNAseq	-0.1751	-2.261	-1.89	-2.613	0.009795	-0.5226	-1.797	-2.067	-1.908	-2.486	2.561	2.083
SPARC_RNAseq	module_2+8	shared	SPARC	RNAseq	-0.05019	-1.22	-1.428	-1.778	-0.0003808	0.2071	-1.469	-1.852	-1.681	-1.796	1.913	2.028
GPR75_RNAseq	module_2+8	IFNG+EGF	GPR75	RNAseq	-0.1998	-1.222	0.07017	-1.445	0.2083	-0.8427	0.8825	-0.05901	-0.6024	-2.011	0.8055	-0.8988
CAMK4_RNAseq	module_2+8	shared	CAMK4	RNAseq	0.01275	-0.5353	0.2597	-1.233	0.07868	-0.141	-1.798	-1.843	-1.07	-1.688	1.86	1.402
ZNF281_RNAseq	module_2+8	TGFB+EGF	ZNF281	RNAseq	-0.3105	-1.022	0.04656	-0.816	0.1978	-0.5315	1.162	1.023	-0.1751	-0.6577	1.531	1.108
CLCF1_RNAseq	module_2+8	shared	CLCF1	RNAseq	-1.309	-1.814	-1.891	-2.03	-0.1104	-1.593	0.1286	-0.6506	0.4425	-1.732	1.5	0.7397
REP15_RNAseq	module_2+8	IFNG+EGF	REP15	RNAseq	0.002573	-0.5094	0.265	0.3866	0.08555	-0.533	-0.3171	-0.2207	-0.4207	-1.698	0.4982	-0.282
ABALON_RNAseq	module_2+8	shared	ABALON	RNAseq	-0.2862	-1.624	-0.4441	-1.561	0.1741	-0.05182	0.6132	0.2093	-0.07368	-0.9693	1.239	0.4685
KPNA7_RNAseq	module_2+8	shared	KPNA7	RNAseq	0.01735	0.3236	-2.072	-1.265	-0.1688	-2.154	-0.2372	-0.2667	-1.599	-1.252	2.233	1.944
CD83_RNAseq	module_2+8	shared	CD83	RNAseq	-0.09352	-0.9684	-1.238	-2.245	0.1831	-0.01646	-0.2347	-0.2288	0.9293	-1.642	1.478	-0.4438
CALB1_RNAseq	module_2+8	shared	CALB1	RNAseq	0.9603	1.492	-1.186	-1.303	0.9139	0.2962	1.262	1.104	-1.198	-1.775	1.656	1.337
MPRIP_RNAseq	module_2+8	shared	MPRIP	RNAseq	-0.9345	-1.509	-0.9217	-1.544	0.2842	-0.485	1.387	1.001	-0.7078	-1.676	0.7526	-0.7189
SLC1A1_RNAseq	module_2+8	shared	SLC1A1	RNAseq	-0.1423	-1.655	-0.2603	-1.156	-0.2517	-0.5195	-0.2051	-0.1275	-2.09	-2.633	1.191	1.074
DPF3_RNAseq	module_2+8	OSM	DPF3	RNAseq	0.002573	0.01767	-0.1957	-1.55	0.05148	0.08882	-0.1843	-0.13	0.233	-1.402	0.7659	0.7492
PDLIM3_RNAseq	module_2+8	shared	PDLIM3	RNAseq	-0.01154	-1.884	0.01275	-1.244	0.1042	-0.3227	0.216	-0.2551	-1.742	-2.11	1.937	1.409
CPNE4_RNAseq	module_2+8	shared	CPNE4	RNAseq	0.1725	1.239	-1.158	-2.262	-0.06521	0.2814	0.02785	-0.1362	-1.602	-2.006	1.326	1.399
ORAI2_RNAseq	module_2+8	shared	ORAI2	RNAseq	-0.2652	-1.773	-0.6233	-0.781	-0.07792	-0.893	-0.8561	-1.346	-1.083	-1.848	1.897	1.348
CDH2_RNAseq	module_2+8	shared	CDH2	RNAseq	-0.1972	-1.702	-1.541	-2.196	0.1386	-0.429	-1.184	-1.444	-1.96	-2.152	2.474	2.351
EFNB1_RNAseq	module_2+8	IFNG+EGF	EFNB1	RNAseq	-0.5146	-0.9334	0.3608	-0.03645	-0.02105	-0.724	-0.07238	-0.3509	-1.056	-1.559	0.7217	-0.2192
GPR180_RNAseq	module_2+8	shared	GPR180	RNAseq	-0.6221	-1.383	-0.02826	-1.673	0.234	-0.4287	0.3945	-0.009569	0.4662	-1.344	1.583	1.212
PRRC1_RNAseq	module_2+8	TGFB+EGF	PRRC1	RNAseq	-0.06358	-0.5133	0.06427	-0.4287	0.1312	-0.08247	0.3746	0.08359	-0.5787	-1.34	1.743	1.511
ADGRF4_RNAseq	module_2+8	shared	ADGRF4	RNAseq	0.11	0.1818	-1.223	-0.9018	-0.4493	-1.522	0.3471	0.5863	-1.397	-1.189	1.793	1.852
SCG5_RNAseq	module_2+8	shared	SCG5	RNAseq	-0.1239	-2.381	-0.1503	-2.239	0.004543	-2.447	0.07933	-0.4229	-0.8175	-2.229	2.433	1.576
PLA2G15_RNAseq	module_2+8	TGFB+EGF	PLA2G15	RNAseq	-0.2759	-0.9143	-0.5748	-0.489	-0.2895	-0.9817	0.4147	0.07213	-0.7281	-1.064	1.546	1.303
TGFBI_RNAseq	module_2+8	shared	TGFBI	RNAseq	0.05312	-1.5	0.1484	0.7254	-1.05	-2.085	1.515	0.7789	-1.64	-2.026	2.158	2.32
LRRC20_RNAseq	module_2+8	IFNG+EGF	LRRC20	RNAseq	-0.1262	-1.047	-0.5097	-1.189	0.2093	0.8776	-0.5933	-0.4444	-1.275	-2.124	1.13	1.256
MSX1_RNAseq	module_2+8	shared	MSX1	RNAseq	-0.03579	-1.017	0.2017	-1.583	0.1661	-0.1013	0.7912	0.1185	-0.004647	-1.718	1.359	-0.001365
RGS11_RNAseq	module_2+8	shared	RGS11	RNAseq	-0.05672	0.0813	-1.764	-1.374	-0.2192	-1.448	-1.573	-0.49	-2.442	-0.5323	1.404	1.274
TGFB1I1_RNAseq	module_2+8	shared	TGFB1I1	RNAseq	-0.8884	-1.153	-0.1362	-0.04005	-0.09255	-0.9857	0.2484	0.2324	-0.5422	-1.511	2.023	2.014
ZNF365_RNAseq	module_2+8	shared	ZNF365	RNAseq	-0.02793	-0.9805	-1.947	-2.034	-0.157	-1.295	0.2977	0.2144	-2.124	-2.286	1.916	1.133
KCNAB1_RNAseq	module_2+8	IFNG+EGF	KCNAB1	RNAseq	0.02523	0.5622	0.1347	-0.9459	-0.03121	-0.003991	0.3029	0.1883	-1.884	-0.5187	0.719	1.013
OTULINL_RNAseq	module_2+8	IFNG+EGF	OTULINL	RNAseq	-0.03776	-1.081	0.6055	-1.394	0.1645	-0.03579	-0.1567	0.1597	-1.182	-2.246	1.233	1.034
RAET1K_RNAseq	module_2+8	IFNG+EGF	RAET1K	RNAseq	-0.01974	-0.5465	0.6055	-0.9569	0.4737	0.1227	-0.123	-0.2067	-0.4829	-1.81	1.113	-0.2741
ILDR2_RNAseq	module_2+8	shared	ILDR2	RNAseq	-0.02564	-1.456	-0.3886	-1.862	0.01833	-0.112	-1.231	-1.656	-1.37	-2.751	0.228	-0.1419
LAMC2_RNAseq	module_2+8	shared	LAMC2	RNAseq	-0.1659	-1.979	0.05706	-0.7554	0.04459	-1.943	1.746	1.076	-0.449	-2.021	2.473	2.359
NFATC2_RNAseq	module_2+8	shared	NFATC2	RNAseq	-0.07043	-1.746	-2.263	-3.027	-0.03972	-2.384	-1.767	-0.1764	-1.547	-2.215	2.514	0.5673
TNS4_RNAseq	module_2+8	IFNG+EGF	TNS4	RNAseq	-0.5003	-0.8919	-0.8223	-1.254	-0.1142	-0.9284	0.4613	0.4874	-0.8061	-1.514	0.3459	0.5529
LOXL1_RNAseq	module_2+8	shared	LOXL1	RNAseq	-0.09287	-0.7593	-1.078	-1.797	-0.3375	-0.5452	-1.414	-0.8265	-1.819	-1.689	0.7056	1.324
FERMT1_RNAseq	module_2+8	shared	FERMT1	RNAseq	-1.04	-1.555	-0.02662	-1.313	0.03934	-1.033	1.483	0.3925	0.9736	-1.374	1.817	-0.3934
AFAP1L1_RNAseq	module_2+8	shared	AFAP1L1	RNAseq	-1.109	-1.772	0.5114	-1.59	0.05017	-0.2394	-1.507	-2.021	-0.8369	-2.253	1.117	0.6717
HHEX_RNAseq	module_2+8	OSM	HHEX	RNAseq	-0.06129	-1.395	-0.06651	-1.544	0.03212	-0.01842	-0.2619	-0.1586	-0.04136	-1.389	0.4523	0.6458
SBK1_RNAseq	module_2+8	TGFB+EGF	SBK1	RNAseq	0.04131	0.1568	0.3429	-0.7266	0.124	0.4723	-1.409	-0.123	-0.8284	-1.068	0.3986	1.544
CGB5_RNAseq	module_2+8	shared	CGB5	RNAseq	0.01209	-2.849	-0.552	-1.653	0.006841	-0.2597	2.572	1.906	-0.8399	-1.277	2.729	2.685
ADRA1B_RNAseq	module_2+8	shared	ADRA1B	RNAseq	-0.07238	-2.152	-2.604	-3.136	-0.01055	-1.57	-0.6347	-0.5475	-2.495	-1.884	1.639	1.139
HNRNPA1P27_RNAseq	module_2+8	shared	HNRNPA1P27	RNAseq	-0.01908	-2.313	-0.8869	-1.783	-0.03383	-2.475	0.07737	-0.1139	-2.27	-1.689	0.3919	-1.165
CRY1_RNAseq	module_2+8	shared	CRY1	RNAseq	-0.6679	-1.583	-0.8433	-1.866	-0.1078	-0.4011	-0.3054	-0.6212	-0.606	-2.111	0.7959	0.1003
SLC35A2_RNAseq	module_2+8	TGFB+EGF	SLC35A2	RNAseq	-0.4039	-0.6352	0.03048	-0.4588	-0.1979	-0.8493	0.5441	0.2528	-0.2285	-1.149	1.584	1.387
FSD1_RNAseq	module_2+8	TGFB+EGF	FSD1	RNAseq	0.0226	-0.9879	-0.4898	-1.056	0.07049	-0.03219	-0.02433	0.04525	-0.9713	-1.624	0.4041	1.835
ADRB1_RNAseq	module_2+8	shared	ADRB1	RNAseq	0.01603	-0.7403	-0.5865	-1.817	0.1464	0.1609	0.2774	0.9665	-0.2979	-1.105	1.769	1.262
MMP15_RNAseq	module_2+8	shared	MMP15	RNAseq	-0.03448	0.9152	-0.8367	-0.6872	-0.99	0.1632	-1.52	-1.158	-1.992	-1.548	0.3652	1.534
ADAMTSL5_RNAseq	module_2+8	TGFB+EGF	ADAMTSL5	RNAseq	-0.9261	-0.6451	-0.7196	-0.6995	-0.5969	-0.9745	0.6375	0.2469	-0.9372	-1.479	1.891	1.657
SERTAD4-AS1_RNAseq	module_2+8	shared	SERTAD4-AS1	RNAseq	-0.04528	-1.975	-1.698	-2.453	0.2466	-0.1181	-1.484	-1.741	-1.367	-2.136	1.335	1.151
IL11_RNAseq	module_2+8	shared	IL11	RNAseq	-1.268	-1.594	-1.966	-1.764	-0.3357	-2.057	1.624	0.8611	-1.445	-1.775	2.353	1.958
ANKRD36C_RNAseq	module_2+8	IFNG+EGF	ANKRD36C	RNAseq	0.03606	-0.6797	0.125	-0.5947	0.1609	-0.06097	0.1211	0.4066	-1.516	-0.8552	1.059	1.22
TMEM14A_RNAseq	module_2+8	IFNG+EGF	TMEM14A	RNAseq	-0.0371	-0.9643	-0.9726	-1.401	-0.01711	0.2144	-0.4318	-0.2588	-0.9498	-1.669	0.302	0.1915
KANK4_RNAseq	module_2+8	shared	KANK4	RNAseq	-0.0003808	-1.608	-1.443	-0.2073	-0.1126	-2.634	2.313	2.26	-2.698	-2.668	2.321	2.364
ASL_RNAseq	module_2+8	TGFB+EGF	ASL	RNAseq	-0.4738	-1.047	-0.4569	-0.3983	0.03606	-0.4555	0.7586	0.7473	0.2334	-0.3018	1.679	1.047
SEMA3C_RNAseq	module_2+8	shared	SEMA3C	RNAseq	0.03573	0.3948	-2.196	-1.946	-0.2628	-1.167	-0.7792	-0.7735	-1.873	-1.049	2.14	1.756
KLF12_RNAseq	module_2+8	shared	KLF12	RNAseq	-0.7683	-1.202	-1.574	-1.701	0.06329	-1.108	0.8672	0.1609	-1.617	-1.391	0.959	-0.1808
THBS1_RNAseq	module_2+8	shared	THBS1	RNAseq	-0.08345	-1.972	0.3154	-1.886	0.1918	-0.2816	0.01373	0.1237	-1.762	-2.224	2.172	1.98
TTLL11-IT1_RNAseq	module_2+8	shared	TTLL11-IT1	RNAseq	-0.231	-1.745	-0.6167	-1.518	0.4476	-0.8194	1.629	1.746	1.122	-1.697	0.5653	0.177
LINC02021_RNAseq	module_2+8	IFNG+EGF	LINC02021	RNAseq	0.004214	-0.91	0.1331	-0.8392	0.09111	-0.02629	0.04	0.0564	-0.8206	-1.657	1.313	0.9238
LINC02273_RNAseq	module_2+8	shared	LINC02273	RNAseq	-0.03546	-1.971	1.65	-2.226	0.1172	-0.1694	0.04919	0.07573	0.5599	-1.839	1.732	-0.02924
WNT9A_RNAseq	module_2+8	shared	WNT9A	RNAseq	-1.587	-1.654	-2.047	-1.917	-1.382	-2.347	-0.5078	-1.564	1.569	-0.9402	1.673	0.4969
HBEGF_RNAseq	module_2+8	shared	HBEGF	RNAseq	-0.1754	-1.591	0.03245	-1.431	-0.1268	-1.771	-0.3325	-1.505	-1.235	0.6574	1.658	-1.507
NMT2_RNAseq	module_2+8	IFNG+EGF	NMT2	RNAseq	0.04492	-0.6141	-0.6202	-0.4995	0.7145	0.4058	0.7427	0.7325	-1.119	-1.575	1.18	0.8404
MMP2_RNAseq	module_2+8	shared	MMP2	RNAseq	-0.01482	-0.3289	-1.677	0.01176	-0.2807	-1.516	-1.775	-1.736	-2.003	-1.992	2.526	2.537
LINC02454_RNAseq	module_2+8	shared	LINC02454	RNAseq	-0.07075	-1.503	-0.4419	-2.065	-0.05705	-0.531	-0.2288	-0.6081	-0.8664	-2.038	0.1244	-1.138
ATAD3B_RNAseq	module_2+8	shared	ATAD3B	RNAseq	-0.3755	-1.458	0.1978	-1.612	0.6494	-0.1941	0.3831	0.2274	1.021	-1.832	1.102	-0.007928
WNT5A_RNAseq	module_2+8	shared	WNT5A	RNAseq	-0.2117	-1.321	-1.073	-0.7951	-0.4942	-0.4248	-0.1881	-0.2548	-0.7562	-1.747	2.266	1.86
NOSTRIN_RNAseq	module_2+8	IFNG+EGF	NOSTRIN	RNAseq	-0.04921	-1.225	-0.1023	-1.299	0.1638	-0.7874	0.08588	-0.0299	-0.7546	-1.658	0.2214	0.002901
BMP2_RNAseq	module_2+8	shared	BMP2	RNAseq	-0.07434	0.1029	-1.35	-1.302	-0.2499	-1.44	0.3843	0.05345	-1.919	-1.362	1.798	-0.7794
MB21D2_RNAseq	module_2+8	shared	MB21D2	RNAseq	-0.07531	-0.8276	-0.8115	-1.617	0.6008	-0.6089	1.679	1.791	-0.8221	-0.8976	2.011	1.801
NCLN_RNAseq	module_2+8	IFNG+EGF	NCLN	RNAseq	-0.3274	-0.9579	-0.04855	-1.158	0.3643	-0.02596	0.7781	0.4411	0.4696	-1.696	0.7006	0.4164
DDA1_RNAseq	module_2+8	TGFB+EGF	DDA1	RNAseq	-0.309	-0.3342	-0.7131	-0.7052	-0.03939	-0.331	0.398	0.7174	0.3245	-0.6237	1.561	1.288
ULBP1_RNAseq	module_2+8	IFNG+EGF	ULBP1	RNAseq	-0.08572	-0.925	-0.8082	-1.401	0.1156	-0.4487	-0.267	-0.6815	-0.9903	-1.591	1.218	0.4571
SCN5A_RNAseq	module_2+8	IFNG+EGF	SCN5A	RNAseq	0.00881	-0.4892	0.03114	-0.7521	0.04722	-0.08572	0.1087	0.07541	-0.6426	-2.705	0.5921	0.2811
PSG5_RNAseq	module_2+8	shared	PSG5	RNAseq	0.02982	-0.1837	0.1484	-0.808	0.05411	-0.07043	0.0203	0.04164	-2.539	-1.719	2.079	2.608
LMOD1_RNAseq	module_2+8	TGFB+EGF	LMOD1	RNAseq	0.01012	-0.1271	0.07639	-0.8631	0.05378	-0.0639	-0.07043	-0.04168	-0.7461	-0.948	-0.1947	1.782
BCAS4_RNAseq	module_2+8	shared	BCAS4	RNAseq	0.01078	0.486	-1.56	-1.367	-0.4132	0.1642	-1.259	-1.082	-1.513	-1.148	1.094	1.002
COL16A1_RNAseq	module_2+8	shared	COL16A1	RNAseq	-0.01678	-1.344	-1.299	-1.726	-0.1802	-1.28	-1.457	-1.44	-1.691	-1.215	0.8315	0.4124
HMGA2-AS1_RNAseq	module_2+8	shared	HMGA2-AS1	RNAseq	-0.03906	-2.252	-1.141	-1.976	-0.03153	-0.5923	0.1857	-0.1815	0.9202	-1.81	1.006	-0.7923
TTC9_RNAseq	module_2+8	shared	TTC9	RNAseq	0.02129	0.1613	-1.546	-1.182	-0.1602	-0.7174	0.4216	0.4178	-1.459	-1.784	1.341	1.272
FUT4_RNAseq	module_2+8	shared	FUT4	RNAseq	-0.1935	-2.077	0.7101	-1.925	0.11	-0.6249	0.2553	-0.2898	-0.7496	-1.957	2.105	1.471
MPP2_RNAseq	module_2+8	shared	MPP2	RNAseq	0.0623	-0.6744	0.5509	-1.678	0.01176	0.2437	-0.1634	0.1201	0.0849	-1.92	0.8646	1.544
KCNC4_RNAseq	module_2+8	IFNG+EGF	KCNC4	RNAseq	-0.0714	-1.205	0.6249	-0.3573	0.007169	-0.2282	0.7868	0.2169	-0.7699	-1.805	1.194	-0.6708
PLCXD2_RNAseq	module_2+8	shared	PLCXD2	RNAseq	-0.09579	-0.6298	-0.6524	-1.953	-0.04659	0.2334	0.5165	0.6824	-0.3366	-1.382	2.214	2.015
VCL_RNAseq	module_2+8	TGFB+EGF	VCL	RNAseq	-0.1217	-0.7511	-0.01187	-0.5945	0.11	-0.0443	0.2419	0.8168	-0.4284	-1.424	1.66	1.334
ADGRF5_RNAseq	module_2+8	shared	ADGRF5	RNAseq	-0.04463	-2.178	-0.5202	-1.337	0.08261	-0.1653	0.2422	0.03704	-0.8576	-2.607	2.597	2.005
TIAM1_RNAseq	module_2+8	IFNG+EGF	TIAM1	RNAseq	-0.7228	-1.427	0.9416	-0.7114	-0.003663	-0.252	-0.9884	-1.273	-1.161	-2.227	1.112	-0.7283
ABCG2_RNAseq	module_2+8	shared	ABCG2	RNAseq	-0.08052	-1.561	-1.343	-2.153	0.0777	-0.07987	-0.1142	-0.0528	-1.485	-2.213	0.9595	1.201
SPTB_RNAseq	module_2+8	shared	SPTB	RNAseq	-0.0479	-1.033	-0.2001	-1.25	0.05509	-0.5728	0.283	0.09241	-1.717	-0.9625	1.944	0.2469
DZIP1L_RNAseq	module_2+8	IFNG+EGF	DZIP1L	RNAseq	-0.1719	-1.366	0.6689	-0.08345	-0.1162	-1.133	-0.6872	-0.8977	-0.9692	-1.638	1.467	0.8429
AXL_RNAseq	module_2+8	OSM	AXL	RNAseq	-0.2465	-1.113	-1.96	-1.625	0.9796	-0.0443	-1.165	-1.384	-0.6289	1.085	0.6406	0.9364
SLIT3_RNAseq	module_2+8	shared	SLIT3	RNAseq	-0.01974	-0.3477	-0.5091	-1.551	-0.01055	-0.227	-0.178	-0.3227	-2.8	-2.287	2.403	2.6
LINC00571_RNAseq	module_2+8	TGFB+EGF	LINC00571	RNAseq	0.04558	-0.1735	-0.4248	-0.9881	-0.11	-0.1681	0.06394	0.03081	-1.115	-1.389	1.656	1.13
HCN2_RNAseq	module_2+8	IFNG+EGF	HCN2	RNAseq	0.007825	0.126	-0.4196	0.2118	-0.1735	-1.289	1.43	0.9651	-1.578	-1.753	1.437	1.117
GMIP_RNAseq	module_2+8	TGFB+EGF	GMIP	RNAseq	-0.1935	-0.2813	-0.4112	-0.6705	-0.4251	-0.5267	0.6217	0.5394	-0.4961	-0.7323	1.745	1.059
PPP1R3C_RNAseq	module_2+8	shared	PPP1R3C	RNAseq	-0.02695	-1.857	0.3411	-0.6495	-0.03939	-2.237	-0.04037	-0.1078	-1.816	-0.9809	0.4434	-0.7078
SCGB3A2_RNAseq	module_2+8	shared	SCGB3A2	RNAseq	-0.1982	-2.078	-1.447	-2.251	0.3179	-0.2223	1.08	0.3599	-0.3755	-2.125	1.295	-0.9505
PDE4A_RNAseq	module_2+8	shared	PDE4A	RNAseq	-0.8924	-1.62	0.07049	-0.02203	-0.1123	-0.7442	-0.4942	-0.7911	-1.232	-1.751	1.471	0.7543
B4GALNT1_RNAseq	module_2+8	shared	B4GALNT1	RNAseq	-1.064	-1.537	-1.304	-1.944	-5.26e-05	-0.9311	0.3266	-0.4318	-1.816	-2.614	1.782	1.106
BTBD19_RNAseq	module_2+8	TGFB+EGF	BTBD19	RNAseq	0.0423	-0.5935	0.06755	-1.114	0.09992	0.2662	-0.6442	-0.07173	-0.07499	-0.1278	1.66	0.536
MANCR_RNAseq	module_2+8	shared	MANCR	RNAseq	-0.07824	-1.539	-0.7758	-1.641	0.0203	-1.875	0.05181	-0.2526	-2.031	-2.605	2.004	0.6761
SLC35E4_RNAseq	module_2+8	shared	SLC35E4	RNAseq	-0.4821	-1.008	-1.394	-1.829	0.348	0.1503	0.1445	0.1828	-1.047	-1.72	1.192	0.2128
AOX1_RNAseq	module_2+8	shared	AOX1	RNAseq	-0.112	-1.577	-1.221	-1.791	0.2459	0.02063	1.569	1.56	-1.667	-2.21	1.63	1.839
MMP17_RNAseq	module_2+8	shared	MMP17	RNAseq	-1.246	-1.414	-0.8185	-1.497	-0.2032	0.02129	-1.499	-1.937	-0.8965	-1.176	1.601	1.319
GDPD5_RNAseq	module_2+8	shared	GDPD5	RNAseq	-0.0932	-0.3114	-0.5807	-1.003	-0.2594	-0.6638	-0.04168	-0.3212	-1.505	-1.077	1.972	1.301
NOL4L_RNAseq	module_2+8	shared	NOL4L	RNAseq	-0.08507	0.3121	-1.301	-0.6015	-0.4609	-0.9935	-0.08247	-0.1947	-1.955	-1.826	1.531	1.531
HNRNPA1P33_RNAseq	module_2+8	shared	HNRNPA1P33	RNAseq	-0.05313	-0.9919	0.03869	-0.6577	-0.3063	-1.557	0.3441	0.1516	-1.522	-1.853	1.426	0.976
AFAP1L2_RNAseq	module_2+8	shared	AFAP1L2	RNAseq	-0.0335	-1.745	-1.976	-1.913	0.05706	-1.498	-1.209	-1.59	-1.388	-2.008	2.115	2.085
TSPAN12_RNAseq	module_2+8	shared	TSPAN12	RNAseq	-0.00596	-0.207	-0.3784	-1.885	-0.0335	-0.09125	0.05083	-0.0828	-2.075	-2.361	1.021	-0.024
EPHA5_RNAseq	module_2+8	shared	EPHA5	RNAseq	0.05214	-0.6804	-1.623	-2.197	0.05443	-0.09157	1.284	0.4906	-0.5452	-1.753	2.128	2.069
CCN1_RNAseq	module_2+8	shared	CCN1	RNAseq	-0.06651	-1.811	-0.8742	-1.91	0.2324	-0.2658	1.655	1.886	-0.5622	-1.63	2.438	2.323
RIPOR1_RNAseq	module_2+8	TGFB+EGF	RIPOR1	RNAseq	-0.5676	-1.025	-0.5231	-1.055	0.1738	-0.3135	0.8398	0.656	-0.3686	-1.322	1.513	1.395
TSPAN19_RNAseq	module_2+8	IFNG+EGF	TSPAN19	RNAseq	-0.01219	-1.012	-0.1509	-0.1528	0.01078	0.09405	-0.08442	-0.07238	-0.9849	-1.58	0.3054	0.535
CRYZ_RNAseq	module_2+8	IFNG+EGF	CRYZ	RNAseq	-0.3538	-0.9884	-0.07564	-0.0714	-0.002022	-0.2029	-0.04299	-0.2603	-0.2677	-1.693	0.6722	0.2993
SLC9A2_RNAseq	module_2+8	shared	SLC9A2	RNAseq	-0.09027	-1.871	-1.912	-2.406	-0.05607	-0.1592	-1.118	-0.06553	-2.31	-2.709	1.574	0.6881
OSBP2_RNAseq	module_2+8	shared	OSBP2	RNAseq	-1.389	-2.046	-2.293	-2.545	0.007825	-0.9469	-0.09092	0.01603	-1.959	-2.039	1.246	-0.7272
LINC01269_RNAseq	module_2+8	shared	LINC01269	RNAseq	-0.04463	-0.7069	-0.6359	-1.98	0.001588	-1.808	-0.2449	-0.04495	-0.815	-1.794	-0.07596	-0.7268
TMEM191A_RNAseq	module_2+8	shared	TMEM191A	RNAseq	-0.3433	-1.057	-0.9659	-1.952	-0.07401	-0.6433	0.2122	0.2836	-1.256	-1.651	1.918	1.486
GNG2_RNAseq	module_2+8	shared	GNG2	RNAseq	0.04262	-1.629	-0.749	-2.043	0.03278	-0.2341	0.2036	0.0006038	-1.31	-2.667	0.3075	0.7479
FGFR1_RNAseq	module_2+8	BMP2+EGF	FGFR1	RNAseq	-0.1846	-1.31	-1.41	-1.499	-0.04037	-1.41	-1.187	-1.738	-0.6859	-1.497	1.349	-0.315
RTN4R_RNAseq	module_2+8	TGFB+EGF	RTN4R	RNAseq	-0.1957	-1.194	-0.4547	-1.496	0.02917	0.0331	-0.1432	0.1593	-0.7348	-1.377	1.831	1.712
MYADM_RNAseq	module_2+8	TGFB+EGF	MYADM	RNAseq	-0.7976	-1.4	-1.216	-1.308	-0.05443	-1.173	0.9197	1.032	-0.9979	-1.386	2.006	1.683
NDST3_RNAseq	module_2+8	shared	NDST3	RNAseq	-0.05737	-0.594	-1.756	-2.362	0.006184	-0.1499	-0.24	-0.1397	-1.935	-2.255	-0.3375	0.6876
TTLL7_RNAseq	module_2+8	shared	TTLL7	RNAseq	-0.9536	-1.512	-0.4736	-1.644	0.02654	-0.8347	0.6297	0.2622	-0.9729	-1.626	1.74	1.417
ZNF704_RNAseq	module_2+8	shared	ZNF704	RNAseq	0.05247	-0.4863	0.4789	-1.34	0.1597	0.6075	1.296	1.878	-1.372	-2.395	0.9395	1.795
SLC25A35_RNAseq	module_2+8	OSM	SLC25A35	RNAseq	0.04	0.3681	-0.5003	-1.694	-0.1094	0.222	0.4369	0.4781	-0.557	0.08457	0.6434	0.4343
ARNT2_RNAseq	module_2+8	IFNG+EGF	ARNT2	RNAseq	-0.02039	-1.192	0.2516	0.1393	0.06787	-0.0528	-0.5228	-0.4566	-0.6824	-2.194	0.2531	-0.3605
MLEC_RNAseq	module_2+8	IFNG+EGF	MLEC	RNAseq	-0.04037	-0.4353	-0.437	-1.436	0.07541	-0.6866	0.01735	-0.585	0.2362	-1.652	0.8672	-0.5716
RTL8B_RNAseq	module_2+8	IFNG+EGF	RTL8B	RNAseq	-0.6584	-0.9586	-0.9622	-0.9627	-0.556	-0.1716	-0.4504	-0.2898	-1.231	-1.817	0.3172	0.6434
LINC00319_RNAseq	module_2+8	shared	LINC00319	RNAseq	0.08653	0.369	-1.865	-1.247	-1.195	-0.2674	0.02161	-0.1133	-2.115	-0.3451	0.6112	1.282
TP53I11_RNAseq	module_2+8	shared	TP53I11	RNAseq	-0.04168	0.3166	-0.3395	-0.8747	-1.368	-1.653	-0.66	-1.496	-1.649	-1.696	1.573	1.099
YWHAH_RNAseq	module_2+8	IFNG+EGF	YWHAH	RNAseq	-0.6053	-1.45	0.2974	-1.25	0.3133	-0.3895	0.1526	-0.02367	0.8992	-1.516	1.265	0.8903
COL5A3_RNAseq	module_2+8	shared	COL5A3	RNAseq	0.03606	0.6415	-0.04495	0.03869	-0.07434	-1.599	-0.6481	-1.576	-1.736	-2.041	1.397	0.1253
ALCAM_RNAseq	module_2+8	TGFB+EGF	ALCAM	RNAseq	0.4118	0.5861	-1.367	-0.9946	0.2074	0.2242	1.258	1.249	-0.9497	-0.1036	1.763	1.537
POLH-AS1_RNAseq	module_2+8	IFNG+EGF	POLH-AS1	RNAseq	0.04558	-0.7705	0.08162	-0.7157	0.2919	0.1074	0.4939	-0.09157	0.631	-1.508	0.8323	-0.1928
SH3BGRL3_RNAseq	module_2+8	IFNG+EGF	SH3BGRL3	RNAseq	-0.8534	-1.177	-0.5008	-1.039	0.005856	-1.072	0.4582	-0.03841	0.5944	-1.634	1.416	0.7783
LINC00968_RNAseq	module_2+8	TGFB+EGF	LINC00968	RNAseq	0.01899	-0.1467	-0.2892	-0.6768	0.00881	-0.008913	0.04197	0.02293	-0.7459	-1.113	-0.3254	2.41
ADRA2C_RNAseq	module_2+8	shared	ADRA2C	RNAseq	-0.1172	-1.956	-0.7394	-0.4331	-0.02924	-0.9564	-0.2004	-0.3316	-1.688	-2.494	1.829	1.831
PTK6_RNAseq	module_2+8	shared	PTK6	RNAseq	-1.295	-1.086	-0.8997	-0.6382	-1.495	-1.522	-1.115	-1.672	-1.068	1.433	1.198	-0.8944
COL6A3_RNAseq	module_2+8	shared	COL6A3	RNAseq	-0.08832	-2.385	0.02194	-1.96	0.1029	-2.133	0.2556	-0.2979	0.5226	-2.518	2.089	-0.06423
FSCN1_RNAseq	module_2+8	shared	FSCN1	RNAseq	-0.9141	-1.58	0.7556	-0.5363	0.1886	-0.3806	-0.1931	-0.748	-0.2139	-1.873	1.239	0.6593
NCAM1_RNAseq	module_2+8	OSM	NCAM1	RNAseq	0.007825	-0.002022	0.9503	-2.169	0.1038	-0.02924	0.08261	0.03442	0.2718	-0.5809	0.4521	0.6442
FAM3C2_RNAseq	module_2+8	shared	FAM3C2	RNAseq	-0.01646	-0.7036	-0.8295	-1.524	0.2622	-0.1242	0.6013	0.5934	0.6591	-1.518	0.9434	0.5558
ANXA6_RNAseq	module_2+8	shared	ANXA6	RNAseq	-0.1464	-1.418	-0.3683	-1.354	0.01111	-0.2783	0.04262	-0.3917	0.02949	-2.175	2.378	2.238
GNG11_RNAseq	module_2+8	shared	GNG11	RNAseq	-0.3766	-1.687	-0.8857	-1.805	0.3846	-0.2979	0.6016	0.4762	-0.00596	-1.03	0.622	0.7586
AOC1_RNAseq	module_2+8	shared	AOC1	RNAseq	0.02851	-0.01515	-1.735	-2.157	0.1201	-0.53	0.7591	0.1412	0.48	-1.77	0.5696	-0.2016
SKIL_RNAseq	module_2+8	shared	SKIL	RNAseq	-0.06325	-1.137	-0.8049	-0.9292	-0.6384	-1.846	0.8337	0.3503	-0.9124	0.2662	1.625	1.278
CDC14A_RNAseq	module_2+8	OSM	CDC14A	RNAseq	-0.0335	-0.9383	-1.383	-1.898	0.03639	-0.1242	0.6747	1.442	-1.304	-0.6703	1.012	0.8968
PMM2_RNAseq	module_2+8	IFNG+EGF	PMM2	RNAseq	-0.2722	-0.7039	-0.4863	-1.093	0.5055	0.04131	1.086	0.7357	0.004871	-1.635	1.395	0.9166
SFR1_RNAseq	module_2+8	OSM	SFR1	RNAseq	-1.037	-1.489	-0.4436	-1.633	0.01242	-0.7872	0.6151	-0.03383	0.7684	-0.8382	0.787	-0.5358
SEPTIN3_RNAseq	module_2+8	shared	SEPTIN3	RNAseq	-0.1236	-1.358	-0.8414	-0.6611	-0.2403	-1.317	-1.897	-1.711	-1.321	-2.043	0.4459	1.3
HKDC1_RNAseq	module_2+8	shared	HKDC1	RNAseq	-0.02629	-1.783	-0.5741	-2.079	-0.01711	-1.093	0.07082	-0.2001	-1.198	-1.644	0.7676	-1.666
TXNDC15_RNAseq	module_2+8	TGFB+EGF	TXNDC15	RNAseq	0.08718	0.1357	-0.7591	-0.5159	0.05378	-0.1557	0.3099	0.2001	-0.3971	-0.9589	1.57	1.435
PCED1B_RNAseq	module_2+8	HGF	PCED1B	RNAseq	-0.1159	-1.902	0.2026	-1.227	0.006184	-0.8435	0.1918	-0.001037	-1.427	-1.227	1.339	1.258
LINC01968_RNAseq	module_2+8	IFNG+EGF	LINC01968	RNAseq	0.03048	0.1899	0.1966	-0.4134	0.06656	0.01735	-0.07466	0.02424	0.498	-2.23	-0.1358	0.4118
TBC1D7_RNAseq	module_2+8	IFNG+EGF	TBC1D7	RNAseq	-0.01875	-0.4861	-0.1592	-0.5338	0.02161	-0.2397	0.4451	0.06951	-1.012	-1.607	0.9941	0.8513
LINC02551_RNAseq	module_2+8	shared	LINC02551	RNAseq	-0.03481	-2.062	0.4394	-1.436	-0.04299	-2.282	0.09503	-0.2795	-0.9821	-2.276	2.362	2.331
SERTAD4_RNAseq	module_2+8	shared	SERTAD4	RNAseq	-0.03612	-2.045	-1.668	-2.493	0.1706	-0.1656	-1.139	-1.9	-1.546	-2.416	1.169	0.2959
SHISA4_RNAseq	module_2+8	shared	SHISA4	RNAseq	-0.02039	0.4977	-2.054	-1.774	-1.629	-1.453	-0.3775	0.0226	-1.943	-0.3372	1.565	1.745
RABAC1_RNAseq	module_2+8	TGFB+EGF	RABAC1	RNAseq	0.08555	0.4604	-0.9641	-0.7399	-0.5086	-0.9719	0.9538	0.9526	-0.9457	-0.8528	1.861	1.922
NSG1_RNAseq	module_2+8	shared	NSG1	RNAseq	-0.02826	0.4651	-1.594	-1.701	-1.052	-1.475	-0.4427	-1.43	-2.29	-2.384	1.067	0.5879
ARHGAP18_RNAseq	module_2+8	OSM	ARHGAP18	RNAseq	-0.2173	-1.13	-1.017	-1.837	0.1802	0.3572	-0.3126	-0.9492	0.5281	-0.4087	1.037	-0.8424
CCDC167_RNAseq	module_2+8	IFNG+EGF	CCDC167	RNAseq	-0.06684	-0.7164	-0.6349	-0.6615	-0.1602	0.07966	0.4467	0.6888	-0.9226	-1.576	1.252	0.8981
REEP2_RNAseq	module_2+8	shared	REEP2	RNAseq	0.07672	-0.1352	-1.365	-1.659	0.1745	0.3233	-1.581	-0.1624	-1.258	-0.634	-0.3593	1.448
TENM4_RNAseq	module_2+8	shared	TENM4	RNAseq	0.009467	-1.238	-1.639	-1.668	-0.0158	-1.038	0.4849	-0.1843	-1.155	-1.756	2.181	1.993
EXO5_RNAseq	module_2+8	IFNG+EGF	EXO5	RNAseq	-0.08832	-1.299	0.3884	-1.38	-0.08735	-0.6717	-0.2354	-0.6105	0.326	-1.742	0.7099	-0.04005
CCBE1_RNAseq	module_2+8	shared	CCBE1	RNAseq	-0.06814	-2.158	-0.8215	-1.868	0.168	-0.1754	2.254	2.243	1.173	-0.8225	2.498	2.274
UBTD1_RNAseq	module_2+8	shared	UBTD1	RNAseq	-0.1278	0.3438	-0.7373	-0.9887	-0.09352	-0.3917	-0.1265	-0.2496	-1.506	-1.631	1.723	1.565
LINC01629_RNAseq	module_2+8	shared	LINC01629	RNAseq	-0.1032	-1.695	1.128	-0.799	-0.1242	-2.157	-0.4132	-0.2054	-1.922	-2.548	2.142	0.9282
CES1P2_RNAseq	module_2+8	shared	CES1P2	RNAseq	-1.58	-2.143	-0.4504	-2.051	1.087	-0.207	2.314	2.078	-1.588	-2.698	1.287	-1.499
SLC10A3_RNAseq	module_2+8	IFNG+EGF	SLC10A3	RNAseq	-0.5256	-1.109	-0.005632	-0.8307	0.08718	-0.9897	0.3834	-0.1868	-0.2242	-1.505	1.271	0.3294
PDZD7_RNAseq	module_2+8	shared	PDZD7	RNAseq	-0.1172	-0.2406	-1.815	-2.015	-1.074	-0.5664	-0.2674	-0.346	-2.052	-1.61	0.6879	0.8018
VPS37B_RNAseq	module_2+8	IFNG+EGF	VPS37B	RNAseq	-0.8487	-1.343	0.8575	-0.0714	0.08718	-1.135	0.1454	-0.13	-0.8711	-1.61	0.9216	-0.09644
NOP14-AS1_RNAseq	module_2+8	shared	NOP14-AS1	RNAseq	-0.845	-1.339	-1.091	-1.451	0.005199	-1.273	1.392	1.099	-0.6714	-1.655	2.042	1.833
TIGAR_RNAseq	module_2+8	OSM	TIGAR	RNAseq	-0.3271	-0.9134	-0.5107	-1.703	0.1195	0.2302	-0.249	0.2746	0.4292	-1.144	0.9564	0.5635
S100A3_RNAseq	module_2+8	shared	S100A3	RNAseq	-0.9825	-1.629	-0.6081	-1.222	-0.08735	-1.029	-0.4677	-0.8439	0.4144	-1.572	0.7431	-0.681
PRSS3_RNAseq	module_2+8	shared	PRSS3	RNAseq	-0.03284	-2.119	-0.3846	-1.98	0.1218	-0.4223	0.486	0.09339	-1.324	-2.106	1.238	-1.371
TIMP2_RNAseq	module_2+8	shared	TIMP2	RNAseq	-0.06586	-0.1815	-1.519	-0.6359	-0.9021	-0.6971	0.3492	0.6329	-1.63	-0.9578	1.706	1.952
GLI2_RNAseq	module_2+8	shared	GLI2	RNAseq	0.01406	-2.368	-0.366	-0.7858	0.04033	0.005199	-0.01285	-0.1333	-1.721	-2.314	2.316	2.481
IMPDH1_RNAseq	module_2+8	IFNG+EGF	IMPDH1	RNAseq	-0.1783	-1.101	0.04623	-1.188	0.4822	0.3396	0.03967	-0.1113	-1.11	-2.026	0.6771	0.3191
GALNT1_RNAseq	module_2+8	IFNG+EGF	GALNT1	RNAseq	-0.2248	-1.054	-0.2292	-0.4416	-0.01449	-0.3427	-0.09806	-0.2707	-0.9781	-1.568	0.5228	0.1613
RCAN3_RNAseq	module_2+8	TGFB+EGF	RCAN3	RNAseq	-0.1255	-0.2545	-0.6982	-0.8853	-0.1317	-0.7638	1.164	0.8619	-0.5029	0.04197	1.512	0.9939
KIF3C_RNAseq	module_2+8	TGFB+EGF	KIF3C	RNAseq	-0.2622	-1.453	-1.253	0.5252	-0.1442	-0.7832	0.03146	0.1651	-0.5071	-1.132	2.259	2.255
MRC2_RNAseq	module_2+8	shared	MRC2	RNAseq	0.0813	-0.5836	-1.061	-0.6284	-0.4813	-1.373	-0.6214	-1.484	-1.105	-1.541	1.815	1.917
ANOS1_RNAseq	module_2+8	shared	ANOS1	RNAseq	-0.01613	-2.108	0.1844	-0.533	0.02621	-0.1265	-0.177	-0.1528	-1.835	-0.9574	2.146	2.324
CALHM2_RNAseq	module_2+8	shared	CALHM2	RNAseq	0.2122	0.6808	-1.777	-1.786	-0.5	-0.4679	0.6122	0.9717	-1.752	0.4462	0.6434	0.6205
CRCT1_RNAseq	module_2+8	shared	CRCT1	RNAseq	0.02326	0.004871	-1.867	-2.625	0.1606	-0.05672	2.573	2.241	-0.2961	-2.093	2.666	2.512
WTIP_RNAseq	module_2+8	shared	WTIP	RNAseq	-0.7848	-1.513	-0.163	-1.184	0.2017	-0.943	0.02982	-0.5858	0.4408	-0.9275	1.679	1.351
KRT75_RNAseq	module_2+8	shared	KRT75	RNAseq	-0.006944	-1.116	0.8236	-1.152	0.1253	-0.3486	1.987	2.295	-1.295	-2.004	2.395	1.092
WDR1_RNAseq	module_2+8	TGFB+EGF	WDR1	RNAseq	-0.3974	-1.029	-0.2713	-1.114	0.009795	-0.7669	0.3746	0.3696	0.7336	-1.244	1.715	1.128
TNFRSF11A_RNAseq	module_2+8	shared	TNFRSF11A	RNAseq	-0.9617	-1.724	-0.4601	-1.537	0.04394	-0.3348	-0.7285	-1.307	-1.43	-1.943	1.399	0.4887
TPM2_RNAseq	module_2+8	IFNG+EGF	TPM2	RNAseq	-0.2615	-1.057	-0.5785	-1.059	0.3172	0.2226	0.1889	0.2656	0.04492	-1.568	0.9181	1.244
KRT18P59_RNAseq	module_2+8	OSM	KRT18P59	RNAseq	0.008154	-0.217	-0.1754	-2.073	-0.02301	-0.1068	-0.1	-0.1423	-0.7988	-1.408	0.3363	-0.123
GNB5_RNAseq	module_2+8	IFNG+EGF	GNB5	RNAseq	0.09927	-0.02859	-0.2922	-0.004975	-0.02662	-0.6593	1.187	1.211	-1.187	-1.508	1.407	1.285
LINC02599_RNAseq	module_2+8	shared	LINC02599	RNAseq	-0.01022	-0.443	0.2786	-2.392	0.06492	-0.2332	0.07737	-0.01088	-0.4157	-2.494	1.198	0.2891
ASAP2_RNAseq	module_2+8	TGFB+EGF	ASAP2	RNAseq	-0.7872	-1.477	-0.1853	-1.265	0.03672	-0.8148	0.5568	0.04	-0.5597	-1.228	1.541	1.314
OPN3_RNAseq	module_2+8	TGFB+EGF	OPN3	RNAseq	0.1448	0.2327	-1.49	-1.004	-0.0854	0.4098	0.8546	1.056	-1.367	-1.126	1.828	1.649
CRELD2_RNAseq	module_2+8	TGFB+EGF	CRELD2	RNAseq	-0.6741	-1.025	-0.2798	-1.057	-0.4786	-1.031	0.1655	-0.1439	0.4944	-1.177	1.694	-0.05933
MVB12B_RNAseq	module_2+8	shared	MVB12B	RNAseq	0.1045	-0.5935	-0.3153	-0.7856	0.3166	1.009	-0.7784	-0.4185	-1.648	-1.35	1.677	1.685
NECTIN3_RNAseq	module_2+8	IFNG+EGF	NECTIN3	RNAseq	-0.6186	-1.4	-0.3732	-1.239	0.3281	-0.03776	-0.004647	-0.4477	-0.5497	-1.52	1.404	0.7735
POLM_RNAseq	module_2+8	shared	POLM	RNAseq	-1.109	-1.22	0.1927	-0.4929	0.007169	-0.3506	1.353	0.6638	-0.4924	-1.505	1.927	1.498
NRG1_RNAseq	module_2+8	shared	NRG1	RNAseq	-0.1168	-1.881	1.044	-1.604	0.2321	-0.8762	-0.2603	-0.2276	1.354	-1.947	1.376	0.3363
ANO4_RNAseq	module_2+8	shared	ANO4	RNAseq	-0.1349	-2.213	-1.309	-2.726	0.07639	-2.102	0.1519	-0.2603	-0.3445	-2.247	2.418	2.149
FAM219A_RNAseq	module_2+8	TGFB+EGF	FAM219A	RNAseq	-0.3298	-0.8339	-0.2692	-0.9324	-0.1255	-0.8388	0.9252	0.7695	-0.8154	-0.9625	1.842	1.411
ARSL_RNAseq	module_2+8	shared	ARSL	RNAseq	0.004543	-1.795	-0.1091	-1.816	0.06394	-0.1509	0.2172	0.03573	-1.744	-2.019	-0.2301	0.5853
LPAL2_RNAseq	module_2+8	shared	LPAL2	RNAseq	-0.04136	-1.941	0.8266	-1.772	0.126	0.0006038	-0.1026	-1.595	-0.5657	-1.553	0.505	0.2017
AMPD2_RNAseq	module_2+8	IFNG+EGF	AMPD2	RNAseq	0.02457	0.3224	-0.2762	-0.1062	0.2201	0.7812	-0.2198	-0.08247	-0.7731	-1.602	0.9224	0.5709
CERK_RNAseq	module_2+8	IFNG+EGF	CERK	RNAseq	-0.3316	-0.551	-0.4053	-0.5386	0.05115	-0.1493	0.3658	0.3566	-1.979	-2.029	1.13	-0.2079
LRWD1_RNAseq	module_2+8	IFNG+EGF	LRWD1	RNAseq	-0.6079	-1.243	0.1146	-1.16	0.3023	-0.1039	0.4879	-0.09417	0.06689	-1.829	0.6151	-0.1159
GRPR_RNAseq	module_2+8	OSM	GRPR	RNAseq	-0.02269	-0.2092	-0.2016	-2.258	0.02063	-0.1365	-0.07857	-0.1887	-1.516	-1.657	1.021	-0.1487
LINC00942_RNAseq	module_2+8	shared	LINC00942	RNAseq	0.06886	0.4723	-0.2514	-1.517	-0.03481	-0.3069	-0.2288	-0.1573	-1.953	-1.798	2.157	2.188
TGFA_RNAseq	module_2+8	shared	TGFA	RNAseq	-1.351	-1.646	1.486	-0.7465	0.03081	-1.317	0.5823	-0.4268	-0.689	-1.666	1.69	-0.4674
ITGA2_RNAseq	module_2+8	shared	ITGA2	RNAseq	-1.374	-1.751	0.3625	-1.397	-1.017	-1.698	-0.06749	-1.31	-1.594	-2.065	1.827	-0.7329
HCG22_RNAseq	module_2+8	shared	HCG22	RNAseq	0.08947	1.132	-2.061	-2.188	0.0947	-0.1242	2.068	0.4998	-0.7257	-1.719	2.088	1.176
ARMH4_RNAseq	module_2+8	IFNG+EGF	ARMH4	RNAseq	-0.02465	-0.4257	0.4133	-1.497	0.01735	-0.3746	-0.08215	-0.08605	-1.07	-2.21	1.445	1.017
MID1_RNAseq	module_2+8	OSM	MID1	RNAseq	0.1084	-0.2741	-0.937	-1.585	0.255	0.1818	-0.5863	-0.1307	0.6922	-1.048	0.2172	0.9112
INPP4B_RNAseq	module_2+8	shared	INPP4B	RNAseq	-0.04626	-0.4449	-1.292	-1.412	-0.2585	-0.1586	-0.1646	-0.006944	-1.526	-1.795	1.79	1.344
SCEL_RNAseq	module_2+8	shared	SCEL	RNAseq	-0.003991	0.008482	-2.052	-2.257	0.08686	-0.1426	0.5205	0.3646	-1.859	-2.169	0.7936	1.637
LINC01605_RNAseq	module_2+8	shared	LINC01605	RNAseq	-0.1713	-1.553	-0.1439	-0.7002	0.09992	-2.2	0.8065	0.6752	-1.697	-2.594	2.067	1.563
NOG_RNAseq	module_2+8	shared	NOG	RNAseq	-0.08637	-0.4599	-2.036	-1.925	-0.2158	-0.2167	2.04	2.057	-2.699	-2.558	1.701	1.178
SLC16A2_RNAseq	module_2+8	shared	SLC16A2	RNAseq	-0.2731	-1.107	-1.098	-1.229	0.01505	-0.5336	-0.03808	0.372	-1.917	-2.088	2.076	1.947
SMOX_RNAseq	module_2+8	shared	SMOX	RNAseq	-0.2874	-1.356	-1.12	-1.578	-0.006288	0.5811	-0.5202	-1.006	-1.777	0.817	1.377	0.1156
HTR1D_RNAseq	module_2+8	shared	HTR1D	RNAseq	0.1029	0.9486	-1.444	-1.902	-0.04528	0.2122	-0.5117	-0.1065	-2.029	-1.427	2.277	2.303
INSYN2B_RNAseq	module_2+8	shared	INSYN2B	RNAseq	-0.1307	-2.55	-1.849	-2.437	0.2397	-1.291	2.574	2.456	-2.482	-3.034	0.9108	-0.407
MYH16_RNAseq	module_2+8	shared	MYH16	RNAseq	-0.06586	-1.608	0.5157	-1.927	-0.03415	-0.2057	-0.7536	-0.5522	-0.4853	-2.022	2.564	2.006
MELTF_RNAseq	module_2+8	shared	MELTF	RNAseq	-0.876	-1.765	-0.476	-0.6089	-0.01416	-1.303	0.07737	-0.3532	0.6078	-1.78	1.721	1.683
KRT81_RNAseq	module_2+8	shared	KRT81	RNAseq	-0.06749	-0.6958	-2.433	-2.518	-0.2214	0.3533	0.7567	1.183	-1.741	-1.506	0.466	1.099
GFI1B_RNAseq	module_2+8	shared	GFI1B	RNAseq	0.06099	-0.7699	0.4734	-0.1062	-0.08312	-1.525	0.2242	0.1136	-1.415	-1.741	1.577	1.168
EFNB2_RNAseq	module_2+8	shared	EFNB2	RNAseq	-1.245	-1.744	-0.48	-1.544	0.2697	-1.043	-0.03612	-0.446	0.9025	-1.438	1.438	0.1162
TPM1_RNAseq	module_2+8	shared	TPM1	RNAseq	0.2931	1.154	-1.562	-1.518	-0.2198	-0.366	2.022	2.256	-1.223	-0.2973	2.362	2.411
LOXL1-AS1_RNAseq	module_2+8	IFNG+EGF	LOXL1-AS1	RNAseq	-0.1662	-1.231	-0.5094	-1.466	-0.04986	-0.19	-1.119	-1.104	-1.541	-1.027	1.179	1.014
MYO1E_RNAseq	module_2+8	TGFB+EGF	MYO1E	RNAseq	-0.08702	-0.6	-0.04234	-0.7465	-0.19	-0.3971	0.6537	0.9597	0.1218	-0.7463	1.646	1.45
LMCD1_RNAseq	module_2+8	shared	LMCD1	RNAseq	0.03442	-0.1525	-0.2588	-1.873	0.2876	0.4767	0.1351	0.5247	-0.7945	-2.494	2.916	2.786
VARS2_RNAseq	module_2+8	OSM	VARS2	RNAseq	-0.0893	-0.1716	-2.049	-2.114	-0.09839	-0.1429	0.3557	0.4355	-0.8078	-0.8594	1.288	0.7318
CAPN2_RNAseq	module_2+8	shared	CAPN2	RNAseq	-0.7723	-1.162	-0.6997	-1.582	0.2444	-0.5182	0.1991	-0.1824	0.1738	-1.386	1.554	0.967
CAVIN3_RNAseq	module_2+8	TGFB+EGF	CAVIN3	RNAseq	-0.226	-1.438	-0.2901	-0.8301	0.03934	-0.4706	-0.0701	-0.08832	-0.2838	-0.7548	1.523	1.443
LINC02310_RNAseq	module_2+8	shared	LINC02310	RNAseq	0.01964	-0.1773	-0.08767	-0.3096	0.02227	-0.1738	-0.1139	-0.05672	-2.028	-1.78	1.768	0.6242
CNTNAP2_RNAseq	module_2+8	shared	CNTNAP2	RNAseq	0.05706	-0.26	-0.1818	-0.09644	0.00323	-0.005303	-1.481	-0.4526	-1.58	-1.615	0.05312	1.89
SH3RF1_RNAseq	module_2+8	TGFB+EGF	SH3RF1	RNAseq	-0.2201	-1.048	-0.3271	-1.172	0.1593	-0.9991	1.151	0.9673	0.6312	-0.9887	1.755	1.224
C12orf54_RNAseq	module_2+8	shared	C12orf54	RNAseq	0.06525	-0.01515	0.9857	-0.1811	0.2233	-0.1268	0.8515	1.926	-2.375	-2.628	2.413	2.208
HMOX1_RNAseq	module_2+8	shared	HMOX1	RNAseq	-0.1541	-1.199	-1.486	0.5896	-2.046	-2.26	-0.2422	-0.7748	-2.327	-2.374	2.037	0.7971
GPR156_RNAseq	module_2+8	IFNG+EGF	GPR156	RNAseq	-0.03546	-1.471	0.08064	-0.9452	0.1571	-0.01219	0.1445	-0.2958	-1.069	-1.874	0.9817	1.343
STX1A_RNAseq	module_2+8	shared	STX1A	RNAseq	-1.227	-1.561	-1.46	-1.9	0.1237	-1.249	0.8546	0.4668	-0.8409	-1.459	0.2185	-1.225
SYT14_RNAseq	module_2+8	shared	SYT14	RNAseq	0.002901	-0.1972	-2.276	-1.971	0.007825	-0.2477	-0.09741	-0.003663	-2.119	-1.538	-0.03022	2.106
RIMBP3C_RNAseq	module_2+8	IFNG+EGF	RIMBP3C	RNAseq	-0.01482	-0.8347	-0.529	-1.213	-0.02039	-1.496	-0.2557	-0.5595	0.9528	-1.544	0.4198	0.4261
TMSB15A_RNAseq	module_2+8	IFNG+EGF	TMSB15A	RNAseq	0.002573	-0.4674	-0.132	-0.3336	0.01373	-0.01154	-0.01416	-0.03579	-0.8889	-2.111	0.6188	0.3339
SFTA1P_RNAseq	module_2+8	shared	SFTA1P	RNAseq	-0.0443	-2.054	-2.029	-2.711	0.2017	0.2965	0.1526	0.08653	-1.445	-2.095	1.566	1.724
INO80C_RNAseq	module_2+8	IFNG+EGF	INO80C	RNAseq	-0.8807	-1.389	-0.4134	-0.963	0.3185	0.2613	0.01144	-0.02465	-0.1509	-1.522	0.8746	0.3649
CCDC188_RNAseq	module_2+8	shared	CCDC188	RNAseq	-0.0181	-1.512	-1.893	-2.293	-0.132	-0.2728	-0.2526	-0.5037	-0.8269	-1.328	0.8588	1.462
ZBED2_RNAseq	module_2+8	shared	ZBED2	RNAseq	-0.1262	-1.992	0.3266	-1.847	0.05214	-0.1362	0.513	0.623	-0.3266	-2.213	2.393	2.275
IGF2BP2-AS1_RNAseq	module_2+8	OSM	IGF2BP2-AS1	RNAseq	-0.03022	-0.8868	0.2842	-2.266	0.04033	-0.1175	-0.04168	-0.1149	-0.7737	-1.698	0.1994	-0.09352
MYOSLID_RNAseq	module_2+8	shared	MYOSLID	RNAseq	-0.2719	-1.99	0.4574	-1.416	0.1626	-1.551	1.228	0.2876	0.6754	-1.65	1.44	0.05083
RUSC2_RNAseq	module_2+8	shared	RUSC2	RNAseq	-0.5016	-1.405	-0.8339	-1.499	0.5813	-0.7533	1.64	1.649	-0.06553	-1.389	2.239	2.076
WIPF1_RNAseq	module_2+8	shared	WIPF1	RNAseq	0.0682	-0.4706	-0.5843	-0.1982	-0.3351	-1.366	-1.359	-1.54	-0.75	-1.685	1.213	1.801
CHST7_RNAseq	module_2+8	shared	CHST7	RNAseq	-0.2076	-1.584	-1.28	-1.744	0.2346	-0.04953	1.167	1.018	-0.9911	-1.579	1.898	1.808
FSTL3_RNAseq	module_2+8	TGFB+EGF	FSTL3	RNAseq	-0.2179	-0.8236	-0.3538	-0.1165	-0.1988	-1.4	1.211	1.31	-0.1777	-0.7689	2.112	1.984
FAM3C_RNAseq	module_2+8	OSM	FAM3C	RNAseq	0.06361	-0.7581	-1.052	-1.566	0.2916	-0.2892	0.2233	0.27	0.004543	-1.398	0.6013	0.4855
CAPN13_RNAseq	module_2+8	shared	CAPN13	RNAseq	0.008482	-0.1925	-0.5906	-1.252	0.009139	-0.04724	0.04689	0.2182	-2.484	-2.847	1.457	1.897
STK32B_RNAseq	module_2+8	shared	STK32B	RNAseq	-0.008913	-1.983	-0.1474	-1.394	0.00881	-0.2554	-0.1944	-0.02138	-0.925	-2.252	0.2428	0.009139
AMIGO2_RNAseq	module_2+8	shared	AMIGO2	RNAseq	-0.1528	-2.197	-0.2148	-1.946	-0.02269	-1.679	-0.1155	-0.1643	-2.023	-2.22	2.246	2.281
PTHLH_RNAseq	module_2+8	shared	PTHLH	RNAseq	-1.775	-2.242	0.8353	-0.4789	-0.004647	-1.951	1.438	1.304	-2.522	-2.822	2.054	2.189
BEAN1_RNAseq	module_2+8	OSM	BEAN1	RNAseq	0.004543	-0.07303	-1.506	-1.739	-0.1732	-1.365	-0.1681	-0.195	-0.9553	-0.1503	1.46	0.5265
MALLP1_RNAseq	module_2+8	shared	MALLP1	RNAseq	-0.1872	-1.963	-0.2264	-1.339	-1.58	-2.117	1.868	1.161	-2.173	-2.33	1.198	-1.865
C5orf46_RNAseq	module_2+8	shared	C5orf46	RNAseq	0.2252	1.414	-2.259	-2.319	-0.2988	-1.13	-0.1223	-0.2288	-2.14	-2.431	1.001	1.784
TBC1D10C_RNAseq	module_2+8	IFNG+EGF	TBC1D10C	RNAseq	0.01472	-0.231	-0.6488	-0.756	-0.009569	-0.06325	-0.06162	-0.03906	-2.128	-0.5535	0.3197	0.4803
E2F7_RNAseq	module_2+8	shared	E2F7	RNAseq	-0.07857	-1.962	0.4043	-1.901	0.2026	-0.08637	0.01176	-0.1881	0.492	-1.792	1.446	0.6183
SLC39A10_RNAseq	module_2+8	IFNG+EGF	SLC39A10	RNAseq	-0.7168	-1.275	-0.0639	-0.5716	-0.01022	-0.088	-0.2057	-0.7211	-1.067	-1.551	0.1487	-0.6298
MYL2_RNAseq	module_2+8	shared	MYL2	RNAseq	-0.003991	0.333	-0.7129	-1.943	0.01767	-0.03776	0.2229	0.1806	-1.334	-1.851	2.211	2.457
STK32A_RNAseq	module_2+8	shared	STK32A	RNAseq	0.05181	0.3133	-1.249	-2.18	-0.0841	-0.2646	-0.1614	-0.01842	-1.898	-0.2335	2.153	2.206
C4orf19_RNAseq	module_2+8	shared	C4orf19	RNAseq	-0.1783	-1.324	-0.8963	-2.185	0.2481	-0.4176	1.754	1.817	-0.4858	-1.838	1.928	1.911
TLL1_RNAseq	module_2+8	shared	TLL1	RNAseq	0.1087	0.125	-0.8545	-0.9039	-0.006616	-0.3593	1.206	0.4621	-2.296	-2.599	1.97	1.898
AKAP12_RNAseq	module_2+8	shared	AKAP12	RNAseq	-1.909	-2.386	-1.967	-2.594	0.11	-1.983	0.7342	0.1509	-0.5736	-2.255	2.284	-0.7041
MCOLN3_RNAseq	module_2+8	shared	MCOLN3	RNAseq	-0.1329	-1.279	-0.3763	-1.458	0.006184	-1.103	-0.5777	-0.2023	-1.395	-1.877	1.526	1.501
AREG_RNAseq	module_2+8	shared	AREG	RNAseq	-0.1627	-2.419	-0.8986	-2.216	0.05673	-0.2453	-0.3949	-0.5262	-1.478	-2.401	-0.3422	-0.3042
CFAP299_RNAseq	module_2+8	OSM	CFAP299	RNAseq	-0.03939	-1.096	-0.4265	-2.179	-0.01744	-0.1442	-0.03579	-0.07075	-0.7975	-1.333	-0.5419	0.08162
HSPB8_RNAseq	module_2+8	shared	HSPB8	RNAseq	0.05575	1.084	-2.184	-2.166	-0.1329	-0.1423	0.3711	1.276	-2.411	-2.402	1.232	1.419
PKIA_RNAseq	module_2+8	IFNG+EGF	PKIA	RNAseq	-0.1213	-1.282	-0.02924	-1.47	0.008154	0.03934	-0.1352	-0.1204	-0.9806	-2.109	1.181	0.5579
ITGB1-DT_RNAseq	module_2+8	shared	ITGB1-DT	RNAseq	-1.853	-2.225	-0.419	-0.9455	-0.0443	-1.77	-0.2375	-0.5928	-0.5236	-1.541	1.498	1.162
SCN1B_RNAseq	module_2+8	IFNG+EGF	SCN1B	RNAseq	-0.0528	-0.4792	-0.08247	0.3363	0.05542	-0.2725	-0.2279	-0.4154	-1.141	-1.748	0.8791	0.202
TUBA1A_RNAseq	module_2+8	shared	TUBA1A	RNAseq	-0.03186	-0.7407	-1.759	-1.643	-0.05182	-1.251	1.322	1.628	-1.558	-2.217	2.447	2.338
TGFB2_RNAseq	module_2+8	shared	TGFB2	RNAseq	-0.07661	-2.129	-0.8098	-0.8105	0.06132	0.02555	-1.84	-1.824	-1.846	-1.701	1.849	1.938
PEA15_RNAseq	module_2+8	shared	PEA15	RNAseq	-0.2789	-1.239	-0.3366	-1.709	0.3578	-0.6897	0.9827	0.8983	0.781	-1.337	2.053	1.893
CMTM7_RNAseq	module_2+8	IFNG+EGF	CMTM7	RNAseq	-0.008913	-1.099	0.5394	-1.439	0.1244	0.2258	0.1959	0.4066	-0.8489	-1.933	0.2503	0.3297
PTGER2_RNAseq	module_2+8	shared	PTGER2	RNAseq	-0.004647	-0.7002	-0.1152	-0.8635	0.1146	-1.161	0.6968	0.1195	-2.248	-2.464	1.613	2.119
GIPR_RNAseq	module_2+8	TGFB+EGF	GIPR	RNAseq	0.001917	0.7318	-0.2338	-0.8548	0.1214	0.06066	0.02752	0.0996	-1.416	-1.499	1.681	1.137
DEPDC7_RNAseq	module_2+8	IFNG+EGF	DEPDC7	RNAseq	-0.09644	-1.173	0.8431	0.05083	-0.009897	0.07573	-0.6419	-0.4129	-1.114	-1.568	-0.08897	1.312
GABRA3_RNAseq	module_2+8	shared	GABRA3	RNAseq	0.02621	-0.9597	-0.2539	-1.885	-0.06488	-2.086	2.18	2.292	-1.342	-2.124	2.464	2.589
FMO4_RNAseq	module_2+8	IFNG+EGF	FMO4	RNAseq	0.03507	-0.3628	-0.3637	0.2774	-0.0815	-0.9429	0.1038	-0.01842	-0.874	-1.681	0.1764	0.2466
RHOF_RNAseq	module_2+8	shared	RHOF	RNAseq	-1.341	-1.186	-2.169	-1.761	-1.199	-0.7603	-0.6949	-0.4977	-1.706	1.223	1.736	1.031
GSK-3a-b_pS21_S9_RPPA	module_2+8	shared	GSK-3a-b_pS21_S9	RPPA	-1.696	-1.477	-1.724	-2.12	-0.6752	-0.8032	-0.9503	-0.3958	-1.1	-1.569	0.6207	0.8085
CD171_RPPA	module_2+8	shared	CD171	RPPA	-1.688	-2.216	-2.202	-2.761	-1.394	-2.068	-1.918	-2.169	-2.428	-2.724	1.637	1.876
Src_RPPA	module_2+8	shared	Src	RPPA	-1.296	-1.292	-0.6908	-0.9431	-0.6568	-1.629	-0.3272	-1.425	-0.7986	-1.543	1.54	0.5911
PKC-b-II_pS660_RPPA	module_2+8	shared	PKC-b-II_pS660	RPPA	-1.399	-1.573	-1.108	-1.604	0.01309	-1.163	-0.452	-0.774	0.1142	-1.031	1.377	0.9621
TAZ_RPPA	module_2+8	OSM	TAZ	RPPA	-0.9038	-1.148	-0.04985	-1.597	0.9916	0.2781	-0.5713	-0.674	0.6209	-0.9889	0.7259	0.3858
ULK1_pS757_RPPA	module_2+8	shared	ULK1_pS757	RPPA	-0.4915	-0.9109	-1.251	-0.922	-2.158	-1.026	-0.3284	0.1582	-1.688	-1.353	1.18	1.132
DUSP4_RPPA	module_2+8	shared	DUSP4	RPPA	-2.218	-2.935	-1.672	-3.13	0.85	-0.3613	0.4122	-0.6801	0.4155	-2.554	2.168	1.754
FAK_pY397_RPPA	module_2+8	shared	FAK_pY397	RPPA	-1.948	-1.422	-2.313	-1.656	-1.459	-0.3302	-2.118	0.02652	-2.517	-2.218	-0.06096	1.508
INPP4b_RPPA	module_2+8	TGFB+EGF	INPP4b	RPPA	-0.3853	-0.5143	-1.111	-1.16	-0.4227	-0.739	-0.4402	-0.3884	-1.203	-0.8972	1.43	1.734
Src_pY416_RPPA	module_2+8	OSM	Src_pY416	RPPA	-1.119	-0.8001	-1.534	-0.5402	-0.5376	-0.6141	-0.6352	-0.6933	-0.7181	-1.135	0.9546	0.7233
PAI-1_RPPA	module_2+8	shared	PAI-1	RPPA	-0.9509	-2.136	-0.8763	-1.469	0.5787	-2.433	2.36	1.975	-0.6094	-2.368	2.985	2.961
SHP-2_pY542_RPPA	module_2+8	shared	SHP-2_pY542	RPPA	-1.667	-1.21	-0.8908	-0.4586	-0.659	-0.6601	-0.6603	-0.5017	-1.218	-1.886	0.3118	0.8903
Cyclin-D3_RPPA	module_2+8	shared	Cyclin-D3	RPPA	-1.373	-1.795	-1.023	-2.021	-0.5179	-1.009	0.0008914	0.4032	0.4773	-2.295	1.619	1.195
C-Raf_pS338_RPPA	module_2+8	shared	C-Raf_pS338	RPPA	-1.217	-2.012	0.08862	-1.796	1.022	-0.6087	0.7331	-0.04133	0.6175	-1.53	1.42	1.01
p90RSK_pT573_RPPA	module_2+8	shared	p90RSK_pT573	RPPA	-1.462	-1.923	-0.7183	-1.989	0.6018	-0.2693	-0.9332	-1.02	0.4631	-1.563	1.249	1.2
nfkbp65_2_af647cy5_int_mean_cytoplasm_cycIF	module_3	IFNG+EGF	nfkbp65_2_af647cy5_int_mean_cytoplasm	cycIF	0.09991	1.193	-0.3476	0.8151	0.5033	1.331	0.2603	1.333	0.451	1.567	0.3866	1.477
nfkbp65_2_af647cy5_txt_standev_nuc_cycIF	module_3	shared	nfkbp65_2_af647cy5_txt_standev_nuc	cycIF	0.454	1.115	0.08987	0.9851	0.6664	1.45	0.5339	1.456	0.4998	1.561	0.5951	1.624
s6_6_pecy3_int_mean_cytoplasm_cycIF	module_3	shared	s6_6_pecy3_int_mean_cytoplasm	cycIF	-0.2013	1.511	-0.6481	0.9492	0.2036	1.409	0.2242	1.661	0.2909	1.299	0.3992	1.678
nfkbp65_2_af647cy5_txt_standev_cytoplasm_cycIF	module_3	shared	nfkbp65_2_af647cy5_txt_standev_cytoplasm	cycIF	0.5919	1.343	0.2198	1.258	0.7999	1.591	0.5423	1.4	0.5732	1.503	0.5015	1.458
cateninbeta_4_af647cy5_txt_standev_nuc_cycIF	module_3	shared	cateninbeta_4_af647cy5_txt_standev_nuc	cycIF	0.1767	1.669	0.8553	1.7	0.07458	1.372	0.427	1.721	0.2251	0.6519	0.8188	1.667
s6_6_pecy3_txt_standev_cytoplasm_cycIF	module_3	shared	s6_6_pecy3_txt_standev_cytoplasm	cycIF	-0.1492	1.346	-0.5403	1.031	0.2546	1.302	0.2057	1.521	0.2518	1.14	0.4191	1.604
H3K27me1K36me1_GCP	module_3	TGFB+EGF	H3K27me1K36me1	GCP	-0.07858	0.6884	0.2437	1.129	0.5477	1.228	0.1952	1.006	0.515	0.642	-0.8299	1.574
H3K9me0K14ac0_GCP	module_3	TGFB+EGF	H3K9me0K14ac0	GCP	0.9514	-0.07401	0.583	0.618	0.9537	1.212	0.8317	1.252	0.04392	1.35	-0.001102	1.835
NUTM2B_RNAseq	module_3	IFNG+EGF	NUTM2B	RNAseq	0.1516	1.269	0.5012	1.286	0.09339	-0.3643	0.09045	0.3524	-0.4403	1.732	0.1774	0.7644
KRBA2_RNAseq	module_3	OSM	KRBA2	RNAseq	0.04689	1.113	0.1227	1.931	-0.03055	-0.2637	-0.1181	-0.1522	-0.7636	1.263	1.117	1.202
AOPEP_RNAseq	module_3	shared	AOPEP	RNAseq	0.9065	1.606	0.3099	1.97	-0.1966	-0.2928	0.6387	0.9908	0.08653	1.442	-0.285	1.316
TMEM254-AS1_RNAseq	module_3	shared	TMEM254-AS1	RNAseq	0.07573	0.9168	0.9145	1.87	0.1292	0.04262	-0.2655	-0.01154	-0.1416	2.211	0.08195	1.026
LINC00652_RNAseq	module_3	TGFB+EGF	LINC00652	RNAseq	0.03934	0.6668	0.7646	1.113	0.2334	0.2017	0.04689	0.09339	0.2934	0.5988	0.01833	1.618
GKAP1_RNAseq	module_3	IFNG+EGF	GKAP1	RNAseq	0.1609	1.092	1.005	0.9805	0.364	0.5405	-0.6779	-0.03022	-0.2895	1.795	0.8102	1.01
ZFYVE1_RNAseq	module_3	shared	ZFYVE1	RNAseq	0.2277	1.15	0.1937	1.526	-0.9009	-0.4826	0.7671	0.9667	-0.183	1.525	1.523	1.397
H4C8_RNAseq	module_3	shared	H4C8	RNAseq	0.1146	1.696	-0.44	1.272	-0.024	-0.4733	0.1609	0.04065	1.163	2.084	0.2662	0.03803
BHMT2_RNAseq	module_3	IFNG+EGF	BHMT2	RNAseq	0.03803	-0.004647	0.58	0.6977	0.08326	0.07475	-0.01744	0.06263	-0.2634	2.26	0.255	0.7705
LINC00346_RNAseq	module_3	shared	LINC00346	RNAseq	0.01997	0.06984	0.922	1.564	0.1123	-0.001037	-0.3372	-0.1738	0.5042	1.728	-0.07466	0.9832
LINC01301_RNAseq	module_3	IFNG+EGF	LINC01301	RNAseq	0.05345	0.4213	-0.1313	0.9842	0.1357	0.09078	0.3649	0.03507	0.06001	2.157	1.029	0.6863
TMEM8B_RNAseq	module_3	IFNG+EGF	TMEM8B	RNAseq	0.1328	1.007	-1.258	0.8581	-1.2	-0.2786	-0.3316	0.08261	-1.603	0.9699	0.2712	1.468
PCDHA11_RNAseq	module_3	TGFB+EGF	PCDHA11	RNAseq	0.08261	1.185	-0.7476	0.2153	-0.008257	-0.04953	0.1322	0.3569	-0.1758	1.391	1.436	1.597
PNCK_RNAseq	module_3	OSM	PNCK	RNAseq	0.04853	0.4442	0.8689	2.304	0.09764	0.05837	0.07311	0.04558	-0.3858	0.8396	0.09895	0.7225
MORN3_RNAseq	module_3	OSM	MORN3	RNAseq	0.04984	-0.3706	0.04262	1.593	0.1551	0.2706	0.02457	-0.02891	0.5818	0.5783	0.2182	1.458
PPT2-EGFL8_RNAseq	module_3	shared	PPT2-EGFL8	RNAseq	0.1953	0.8063	1.131	1.599	0.2055	1.576	-0.08377	0.4535	0.313	1.434	-0.489	0.9805
CPO_RNAseq	module_3	shared	CPO	RNAseq	0.0646	1.04	0.5535	1.722	0.08424	0.168	-0.005632	0.2255	0.6647	1.794	0.0947	0.4811
SLC15A2_RNAseq	module_3	shared	SLC15A2	RNAseq	0.1081	2.364	0.2802	0.8505	0.1172	0.4593	0.2406	0.4141	0.8365	1.682	0.2166	1.306
MAPK8IP3_RNAseq	module_3	shared	MAPK8IP3	RNAseq	0.06755	1.191	-1.023	0.5483	-0.3881	-0.2856	0.1796	0.7256	0.5103	1.501	1.563	1.228
ZNF385A_RNAseq	module_3	shared	ZNF385A	RNAseq	0.9367	1.58	0.7741	1.799	-0.1191	0.3495	0.461	0.7608	-0.5787	0.8554	-0.1783	1.336
DM1-AS_RNAseq	module_3	shared	DM1-AS	RNAseq	0.009467	1.254	0.913	2.029	-0.01777	-5.26e-05	-0.1416	-0.1799	0.5234	2.031	0.6911	0.9924
MIR181A2HG_RNAseq	module_3	shared	MIR181A2HG	RNAseq	0.0862	0.2836	0.8339	1.689	0.05181	-0.1707	0.03934	-0.05411	-0.9075	1.997	2.067	2.198
TTC21A_RNAseq	module_3	IFNG+EGF	TTC21A	RNAseq	0.06918	0.8615	0.221	1.35	0.02391	0.02194	0.4698	0.2885	-0.521	1.52	1.185	0.3655
CTIF_RNAseq	module_3	shared	CTIF	RNAseq	0.04131	0.5584	-0.9507	0.474	-0.3489	0.3136	0.1809	0.234	-0.612	1.834	1.586	1.778
WFDC21P_RNAseq	module_3	shared	WFDC21P	RNAseq	0.1299	1.699	-1.762	0.9969	-1.838	-0.1281	-0.9957	-0.09903	-2.407	0.2406	-0.00235	1.726
AZI2_RNAseq	module_3	shared	AZI2	RNAseq	0.8341	1.358	1.103	1.832	0.1975	0.7148	0.8317	0.628	-1.072	1.541	0.713	0.6212
RBFOX3_RNAseq	module_3	shared	RBFOX3	RNAseq	0.07672	1	1.173	1.801	1.977	0.2125	-0.04168	0.1991	0.7322	0.6936	-0.3625	0.9199
ZNF615_RNAseq	module_3	OSM	ZNF615	RNAseq	0.1364	0.5287	0.7565	1.593	0.03442	0.2983	0.1097	0.4773	-0.4425	1.306	0.1156	0.6496
PCDHB10_RNAseq	module_3	shared	PCDHB10	RNAseq	0.05312	2.073	1.613	2.422	-0.1162	-0.2853	0.1622	0.1503	-0.3912	0.8525	0.945	1.443
PIP5KL1_RNAseq	module_3	shared	PIP5KL1	RNAseq	0.05181	0.7239	-0.7287	1.404	-0.2126	-0.2381	-0.6692	0.221	-0.984	1.68	1.768	1.669
TEX101_RNAseq	module_3	OSM	TEX101	RNAseq	0.02818	0.3224	0.5125	2.082	0.05115	0.0996	0.02752	0.07148	0.642	0.9908	0.09633	0.5039
ATG14_RNAseq	module_3	OSM	ATG14	RNAseq	0.9754	1.342	0.8369	1.537	0.1603	0.3384	0.4953	0.5916	0.7394	1.435	-0.2173	0.554
CACNA2D2_RNAseq	module_3	shared	CACNA2D2	RNAseq	0.06296	1.738	0.5816	0.6227	0.005856	0.1344	-0.03972	-0.06488	0.8979	0.8925	0.2672	1.848
UNC80_RNAseq	module_3	IFNG+EGF	UNC80	RNAseq	0.0947	0.7183	0.5483	1.235	0.4058	0.05476	0.1113	0.1863	0.8579	1.665	0.2503	1.444
CCPG1_RNAseq	module_3	shared	CCPG1	RNAseq	0.2662	0.5146	-1.205	-0.8439	-0.5622	-0.8418	1.763	1.84	-1.336	1.597	0.7483	1.026
CLDN16_RNAseq	module_3	shared	CLDN16	RNAseq	0.06296	2.34	0.9313	2.784	0.06853	0.1606	0.0002756	0.2431	-0.5704	1.665	0.3066	2.08
KIF9-AS1_RNAseq	module_3	shared	KIF9-AS1	RNAseq	0.195	1.483	0.06984	1.532	-0.02662	-0.0932	-0.7426	0.02326	0.6305	2.322	-0.5063	1.464
CRB1_RNAseq	module_3	IFNG+EGF	CRB1	RNAseq	0.001917	0.1834	0.73	1.2	0.1943	-0.226	-0.1998	-0.1068	-0.975	2.2	-0.1252	1.422
MFGE8_RNAseq	module_3	shared	MFGE8	RNAseq	1.125	1.872	-1.321	0.5627	-0.02957	0.2267	1.195	1.709	-0.8498	1.174	1.282	1.54
XPC-AS1_RNAseq	module_3	OSM	XPC-AS1	RNAseq	0.1081	0.6798	0.5426	1.564	0.1883	1.445	0.07737	0.1149	0.5838	1.205	0.6778	1.145
CCR3_RNAseq	module_3	IFNG+EGF	CCR3	RNAseq	0.03179	0.2728	0.1886	0.9208	0.07475	-0.04365	0.09307	0.1347	-0.2967	2.157	1.443	1.363
YPEL3_RNAseq	module_3	shared	YPEL3	RNAseq	0.1136	1.592	-0.112	1.857	-1.177	-0.4367	0.2894	0.3729	-1.177	1.334	0.6577	1.335
ADA_RNAseq	module_3	shared	ADA	RNAseq	0.7483	1.146	0.5671	1.683	-0.03808	0.5085	1.039	1.509	1.383	1.782	0.1561	0.4213
RUFY1-AS1_RNAseq	module_3	OSM	RUFY1-AS1	RNAseq	0.03475	0.6685	1.277	1.538	0.09143	0.2289	0.08064	0.0272	0.06427	1.485	0.8018	-0.1023
LINC01972_RNAseq	module_3	shared	LINC01972	RNAseq	0.05771	2.096	0.1886	1.921	0.05607	0.01439	0.168	0.1493	1.234	2.586	0.1584	1.714
KRTCAP3_RNAseq	module_3	IFNG+EGF	KRTCAP3	RNAseq	0.1113	1.061	0.8063	1.072	-0.01613	0.2226	-0.04397	0.2125	0.4055	1.961	0.6322	-0.1313
AJUBA_RNAseq	module_3	shared	AJUBA	RNAseq	0.2061	1.036	0.6031	0.9143	-0.05933	0.4507	0.04459	1.037	0.4781	2.052	0.9838	1.611
LINC00273_RNAseq	module_3	OSM	LINC00273	RNAseq	0.03475	0.2315	0.8321	2.474	0.08784	0.08424	0.1279	0.09699	0.5617	0.7431	0.1107	0.302
GCSAM_RNAseq	module_3	shared	GCSAM	RNAseq	1.503	1.999	-0.2229	1.731	-0.04168	0.3096	-0.1811	0.03409	1.173	2.373	1.421	1.135
NOD2_RNAseq	module_3	shared	NOD2	RNAseq	0.08653	2.217	0.816	0.9602	0.1309	0.07311	0.4493	0.3002	-0.407	1.679	1.313	1.379
MTND4P12_RNAseq	module_3	shared	MTND4P12	RNAseq	0.1175	0.7573	1.91	0.5871	1.601	0.5085	-0.03022	0.1831	-0.3336	1.271	0.3676	0.9139
NMRK1_RNAseq	module_3	shared	NMRK1	RNAseq	0.1107	1.051	0.576	1.591	-0.7818	-0.4235	0.2207	0.1783	0.7637	1.83	0.8872	1.006
SHLD2P3_RNAseq	module_3	IFNG+EGF	SHLD2P3	RNAseq	0.2628	1.319	-0.3018	1.358	0.1613	1.366	0.8306	1.046	0.7749	2.199	-0.2332	1.043
ZNF630_RNAseq	module_3	OSM	ZNF630	RNAseq	0.2641	1.399	0.6351	1.591	0.1409	0.5358	1.083	0.7783	0.2239	1.441	1.028	0.9017
POU2AF1_RNAseq	module_3	HGF	POU2AF1	RNAseq	0.0331	1.731	1.316	1.541	0.1484	0.07311	0.4417	0.05935	0.03376	0.1978	0.7627	0.8319
MYO5BP2_RNAseq	module_3	IFNG+EGF	MYO5BP2	RNAseq	0.05575	0.2472	0.3852	1.48	0.07672	0.1975	0.1978	0.05771	0.3054	2.104	1.073	0.5379
CASTOR3_RNAseq	module_3	HGF	CASTOR3	RNAseq	0.1454	1.583	-1.007	-0.04201	-0.09287	-0.1191	0.03869	-0.0626	-1.375	1.006	0.4434	1.121
TCP11L1_RNAseq	module_3	TGFB+EGF	TCP11L1	RNAseq	0.2195	0.8898	-0.5585	0.7008	-0.1471	-0.4168	0.5729	0.6372	-0.512	1.499	1.912	2.055
RNF146_RNAseq	module_3	IFNG+EGF	RNF146	RNAseq	0.5926	1.034	-0.09871	0.9087	-0.271	0.1867	0.421	0.1357	1.019	1.705	0.5514	0.8106
PTPN14_RNAseq	module_3	HGF	PTPN14	RNAseq	0.9048	1.531	0.1188	1.261	-0.1969	-0.09222	0.8544	0.9043	-1.028	1.078	1.269	1.388
PARP6_RNAseq	module_3	IFNG+EGF	PARP6	RNAseq	0.421	1.123	0.2706	1.021	0.02949	0.6468	0.255	0.5384	0.7473	1.814	0.3185	1.068
FIBIN_RNAseq	module_3	shared	FIBIN	RNAseq	0.1748	1.942	-1.337	1.698	-1.271	-0.06227	-0.3838	0.0226	-2.441	2.237	1.813	2.092
FOXO6_RNAseq	module_3	shared	FOXO6	RNAseq	0.05411	0.8381	-0.2652	1.213	0.06787	0.1325	0.0331	-0.04168	-0.8794	2.075	1.06	1.84
LINC02432_RNAseq	module_3	OSM	LINC02432	RNAseq	0.03146	-0.003663	0.6981	2.779	0.03737	0.07704	0.1019	0.09274	0.7897	1.397	0.04328	0.3968
ABCG1_RNAseq	module_3	shared	ABCG1	RNAseq	0.2312	2.45	-0.6115	2.021	-0.08117	1.77	0.3746	1.658	-1.528	2.079	-0.07043	2.351
CCDC30_RNAseq	module_3	IFNG+EGF	CCDC30	RNAseq	0.08751	0.9969	0.2774	0.907	0.09045	0.3188	0.1227	0.3185	0.81	1.931	1.133	1.004
ANKUB1_RNAseq	module_3	IFNG+EGF	ANKUB1	RNAseq	0.04951	0.8571	0.5044	0.1696	0.17	0.08359	0.1081	0.02326	0.2796	1.908	0.8216	0.5981
EEF1A1P14_RNAseq	module_3	OSM	EEF1A1P14	RNAseq	0.06394	0.3272	0.4049	1.735	0.07704	0.1035	0.124	0.03114	0.3781	0.7573	0.1357	0.5555
MTRNR2L1_RNAseq	module_3	shared	MTRNR2L1	RNAseq	0.1071	1.655	1.819	1.576	0.07049	-0.07889	-0.03972	-0.01547	-0.1856	1.837	0.2538	0.5173
MCC_RNAseq	module_3	shared	MCC	RNAseq	1.086	1.594	1.816	2.058	0.01833	0.2625	0.4241	0.8977	0.5866	1.45	0.3619	0.4958
HOTAIR_RNAseq	module_3	IFNG+EGF	HOTAIR	RNAseq	0.05837	0.924	-1.144	-0.1304	-0.183	-0.4235	0.04033	0.2087	-1.866	0.4281	0.2731	0.8317
SLC22A15_RNAseq	module_3	IFNG+EGF	SLC22A15	RNAseq	-0.04561	0.9523	0.4124	0.5983	-0.4482	0.1367	0.2983	0.09405	-0.7056	1.536	1.407	1.466
TMEM187_RNAseq	module_3	OSM	TMEM187	RNAseq	0.1347	0.7054	0.2264	1.506	-0.4501	0.1741	0.1876	0.7163	-0.3804	1.4	1.261	1.187
FZD2_RNAseq	module_3	shared	FZD2	RNAseq	0.7188	1.177	-0.3798	1.522	-0.07922	0.7336	-0.8275	-0.2958	-0.3489	1.553	1.223	1.973
EFEMP2_RNAseq	module_3	shared	EFEMP2	RNAseq	0.06099	1.37	0.62	1.848	-0.03186	-0.1149	0.3188	0.1651	-0.06195	1.639	1.599	1.381
HOXC6_RNAseq	module_3	IFNG+EGF	HOXC6	RNAseq	0.608	1.092	-0.7798	0.3106	0.1081	0.1937	0.9145	1.473	0.6048	1.611	0.9847	1.453
KRCC1_RNAseq	module_3	IFNG+EGF	KRCC1	RNAseq	0.2103	0.8799	-0.1887	1.128	-0.4419	-0.8055	0.11	-0.1178	0.5894	1.851	0.4871	0.7601
HDAC11_RNAseq	module_3	shared	HDAC11	RNAseq	0.9632	1.506	-0.3209	1.258	-0.3271	0.168	0.2475	0.8222	-0.9943	1.745	1.353	1.284
AMT_RNAseq	module_3	shared	AMT	RNAseq	0.08261	1.314	0.2888	1.63	-0.1461	0.3462	-0.4482	0.2375	0.5653	2.148	-0.07303	1.066
ZNF846_RNAseq	module_3	shared	ZNF846	RNAseq	0.2851	1.575	-0.4022	1.099	-0.003991	-0.1471	0.1538	0.2867	0.7907	1.682	1.492	1.752
PCDHB15_RNAseq	module_3	OSM	PCDHB15	RNAseq	0.01997	0.9231	1.304	2.49	-0.06684	-0.1026	0.01373	-0.03481	-0.4408	1.562	0.6278	0.477
RBMS3-AS3_RNAseq	module_3	OSM	RBMS3-AS3	RNAseq	0.02917	0.8118	0.02851	1.97	0.07966	0.04098	-0.01351	0.06296	0.1136	0.4852	0.1561	0.7772
DTX3_RNAseq	module_3	shared	DTX3	RNAseq	0.02654	0.5085	-0.5829	0.577	-0.08572	0.04394	-0.121	0.1911	-0.3786	2.039	0.474	1.509
ZNF25_RNAseq	module_3	IFNG+EGF	ZNF25	RNAseq	0.2456	0.9891	0.09829	0.842	0.0849	0.8808	0.4026	0.8288	0.4377	1.927	0.3399	0.4825
MEG3_RNAseq	module_3	TGFB+EGF	MEG3	RNAseq	0.03442	0.04558	0.5568	0.697	0.08097	0.06918	0.08718	0.05345	0.3378	0.793	0.2888	2.596
THEMIS2_RNAseq	module_3	shared	THEMIS2	RNAseq	0.1474	1.747	-0.2076	1.958	-1.052	-0.4797	-0.3573	-0.1333	1.241	1.561	0.5983	0.7806
CLK1_RNAseq	module_3	shared	CLK1	RNAseq	0.5843	1.426	1.123	1.63	0.202	0.7899	0.2083	0.2628	0.2693	1.653	0.06066	0.04492
SPATA7_RNAseq	module_3	OSM	SPATA7	RNAseq	0.9476	1.316	0.7256	1.546	-0.01351	0.3396	0.06296	0.3354	-0.1707	1.156	0.5457	1.132
PCARE_RNAseq	module_3	IFNG+EGF	PCARE	RNAseq	0.04131	0.4618	0.4284	1.099	0.07442	0.04853	-0.07368	0.00881	-0.04757	2.614	-0.1381	0.6729
FBXO27_RNAseq	module_3	IFNG+EGF	FBXO27	RNAseq	0.06394	0.4707	0.2475	1.42	0.1467	0.2854	-0.0158	0.3378	0.3988	1.799	1.17	1.029
VWA5B1_RNAseq	module_3	TGFB+EGF	VWA5B1	RNAseq	0.04	0.2786	0.653	0.6191	0.09568	0.1214	0.04787	0.05148	0.4267	0.7036	0.1513	2.294
TFEB_RNAseq	module_3	IFNG+EGF	TFEB	RNAseq	0.2312	1.214	-0.9617	-0.222	-0.1358	-0.7327	0.7605	1.049	-1.809	0.9959	0.06099	0.8611
REL_RNAseq	module_3	shared	REL	RNAseq	0.382	1.581	1.09	1.863	-0.1284	-0.1811	0.3306	0.4346	0.2422	1.653	0.4414	0.5571
IGHV3-74_RNAseq	module_3	shared	IGHV3-74	RNAseq	0.1038	2.088	-1.274	-0.3881	-0.0639	-0.04299	1.756	2.084	-1.943	0.1289	-0.505	1.651
COL4A3_RNAseq	module_3	TGFB+EGF	COL4A3	RNAseq	0.03639	0.3026	0.4912	1.031	0.01997	0.1042	-0.1935	0.006184	-0.7012	1.387	0.3711	2.275
NKX3-2_RNAseq	module_3	shared	NKX3-2	RNAseq	-0.03153	0.7593	0.2882	0.9117	-0.08572	0.1991	-0.2453	-0.3351	-0.4569	1.582	1.53	1.586
SYNC_RNAseq	module_3	shared	SYNC	RNAseq	0.06918	1.676	-1.623	-0.7695	-1.974	-1.699	-1.683	-1.49	-1.207	1.502	1.467	1.481
PRRG4_RNAseq	module_3	IFNG+EGF	PRRG4	RNAseq	0.7094	1.384	0.391	1.231	-0.3929	-0.2403	1.408	1.444	1.421	1.782	-0.6105	0.6036
ZXDA_RNAseq	module_3	IFNG+EGF	ZXDA	RNAseq	0.07868	0.8435	0.2675	1.278	0.05738	-0.01088	0.1719	0.4216	1.183	1.96	0.9385	1.236
CORIN_RNAseq	module_3	IFNG+EGF	CORIN	RNAseq	0.0423	0.8496	-0.3072	0.8024	0.03179	-0.005632	0.1487	0.1152	0.7631	1.817	-0.2465	0.7678
KLHL29_RNAseq	module_3	shared	KLHL29	RNAseq	1.134	1.711	-0.09903	-0.1365	0.0564	0.6198	0.9039	1.407	0.8337	1.621	0.8327	1.074
TMUB2_RNAseq	module_3	IFNG+EGF	TMUB2	RNAseq	0.1818	1.08	-0.04234	1.353	-0.3917	0.001917	0.1883	0.2934	1.194	1.678	0.8786	1.135
RNF145_RNAseq	module_3	OSM	RNF145	RNAseq	0.3711	0.4844	1.443	1.94	0.4295	-0.4916	0.8885	0.6652	0.6645	0.9195	-0.03841	0.1529
ZNF181_RNAseq	module_3	shared	ZNF181	RNAseq	1.208	1.548	0.6329	1.449	0.1758	0.06918	0.2384	0.6775	0.5566	1.875	-0.2777	0.5475
BTBD8_RNAseq	module_3	IFNG+EGF	BTBD8	RNAseq	0.1078	0.9415	-0.132	1.127	-0.6624	-0.07368	0.01735	0.1876	0.1687	1.516	0.209	0.4184
SCARNA2_RNAseq	module_3	OSM	SCARNA2	RNAseq	0.02949	0.1767	0.4012	3.018	0.04656	0.1078	0.0777	0.08293	0.5462	1.067	0.5704	0.3133
CDKN1A_RNAseq	module_3	TGFB+EGF	CDKN1A	RNAseq	0.01964	0.7945	-0.8084	0.1383	-0.554	-0.546	0.1548	0.3587	0.02851	1.129	1.544	1.281
FNBP1P1_RNAseq	module_3	IFNG+EGF	FNBP1P1	RNAseq	0.2494	0.5823	0.3492	1.123	0.07508	0.01012	0.06624	0.05542	0.112	1.717	0.892	-0.04168
FAM21FP_RNAseq	module_3	shared	FAM21FP	RNAseq	0.1012	1.183	0.1506	1.536	0.03672	-0.1139	0.05935	-0.1837	0.5407	1.97	0.5775	-0.2366
SLC4A5_RNAseq	module_3	shared	SLC4A5	RNAseq	0.02687	1.366	0.5861	0.7776	0.05804	0.09143	-0.01187	-0.02596	0.9383	1.881	0.5483	1.608
CALCOCO1_RNAseq	module_3	shared	CALCOCO1	RNAseq	0.2867	1.7	-0.6065	1.691	-1.127	-0.3524	0.1071	0.326	0.5342	1.752	-0.008257	1.431
HIBADH_RNAseq	module_3	IFNG+EGF	HIBADH	RNAseq	0.3939	0.8626	-0.02203	1.021	-0.2554	-0.212	0.1609	0.6083	-0.5512	1.586	1.174	0.8408
MT-RNR1_RNAseq	module_3	OSM	MT-RNR1	RNAseq	0.05214	1.19	1.656	1.821	0.0272	-0.03972	0.05148	0.06263	0.06624	1.336	0.5194	0.2308
CHRNB1_RNAseq	module_3	shared	CHRNB1	RNAseq	0.7994	1.454	-0.3608	0.8972	-0.1352	0.1123	-0.1621	0.6351	-0.4098	1.682	2.04	2.022
MIR100HG_RNAseq	module_3	IFNG+EGF	MIR100HG	RNAseq	-0.3723	0.8095	-0.8887	0.2327	-0.6077	-0.1342	0.7225	0.6003	-0.39	1.651	1.418	0.9974
RPL23P2_RNAseq	module_3	shared	RPL23P2	RNAseq	0.1309	1.729	0.8665	1.764	0.1331	0.3863	0.2214	0.2356	0.5638	1.888	0.3997	0.3887
TMOD2_RNAseq	module_3	TGFB+EGF	TMOD2	RNAseq	0.0226	0.5724	0.6023	1.309	-0.2179	-0.5369	-0.787	-0.5073	-0.1656	1.257	1.245	1.639
TDRKH-AS1_RNAseq	module_3	shared	TDRKH-AS1	RNAseq	0.07049	1.017	-0.008257	1.22	0.2974	1.167	0.2453	0.004871	-1.401	1.73	1.318	1.565
RNF112_RNAseq	module_3	IFNG+EGF	RNF112	RNAseq	0.05378	0.2525	0.2864	0.9649	0.07606	0.05706	0.149	0.000932	-0.04822	2.637	0.2176	0.3784
TIMP3_RNAseq	module_3	shared	TIMP3	RNAseq	0.2029	1.005	-0.8576	1.008	0.02358	-0.3277	1.121	1.458	-1.154	1.643	1.449	1.843
MSRB2_RNAseq	module_3	IFNG+EGF	MSRB2	RNAseq	0.177	0.7518	-0.5039	1.075	-1.286	-0.9487	0.1149	0.2904	-0.07629	1.756	0.4574	1.055
PRKY_RNAseq	module_3	TGFB+EGF	PRKY	RNAseq	0.01669	0.5589	0.1506	0.947	0.1276	0.1383	0.2289	0.08849	-0.01219	1.293	1.322	2.095
CEACAM19_RNAseq	module_3	shared	CEACAM19	RNAseq	0.1351	1.151	0.9213	1.644	-0.4235	-0.2204	-0.01351	-0.03906	0.6075	1.609	0.5329	0.9252
TOGARAM2_RNAseq	module_3	shared	TOGARAM2	RNAseq	0.09862	2.212	0.3637	1.664	0.2403	0.01144	0.3542	-0.02629	-0.09936	2.277	0.1895	1.468
ANKDD1B_RNAseq	module_3	shared	ANKDD1B	RNAseq	0.1403	1.826	0.5042	1.739	0.1016	0.2138	0.3506	0.298	1.256	2.094	0.8575	1.508
GOLGB1_RNAseq	module_3	IFNG+EGF	GOLGB1	RNAseq	0.5173	1.221	0.04459	0.9783	-0.4882	-0.2628	0.3767	0.3664	0.3643	1.596	0.9436	1.097
C11orf80_RNAseq	module_3	HGF	C11orf80	RNAseq	0.2138	1.515	-0.2883	1.251	-0.1963	-0.275	0.2894	0.4261	-1.336	1.398	1.243	1.233
PROB1_RNAseq	module_3	shared	PROB1	RNAseq	0.09601	1.413	-0.02105	1.542	-0.1758	0.07966	-0.1994	0.1863	-0.9821	1.823	0.3506	1.023
JUND_RNAseq	module_3	IFNG+EGF	JUND	RNAseq	0.4944	1.014	-0.8519	0.9524	-0.4157	0.4072	-0.1023	0.9749	-0.2375	1.736	1.061	1.232
HERC2P4_RNAseq	module_3	shared	HERC2P4	RNAseq	0.0996	2.373	0.1234	1.411	0.1162	0.1409	0.2678	-0.02793	0.04689	2.534	0.5446	0.8002
ERVW-1_RNAseq	module_3	TGFB+EGF	ERVW-1	RNAseq	0.06099	0.8733	1.049	1.031	1.346	0.03836	0.1016	0.0898	0.2403	1.428	0.5178	1.587
ZNF773_RNAseq	module_3	IFNG+EGF	ZNF773	RNAseq	0.1551	0.5851	1.049	0.9188	0.03278	-0.1573	-0.01941	-0.05574	0.06361	1.809	0.5988	0.6266
GPR173_RNAseq	module_3	OSM	GPR173	RNAseq	0.02523	0.8488	-1.908	-0.4342	0.07049	0.1895	-0.1333	-0.006944	-1.108	1.21	0.6105	1.407
TNFRSF9_RNAseq	module_3	shared	TNFRSF9	RNAseq	0.0203	0.08032	0.7379	1.745	0.0741	-0.1551	-0.04037	-0.09774	0.5964	2.633	0.6055	0.4173
TPT1_RNAseq	module_3	OSM	TPT1	RNAseq	0.4604	1.236	0.9444	1.673	-0.2282	0.07901	0.2528	0.3945	0.3518	0.769	0.4256	0.4512
RAB40C_RNAseq	module_3	OSM	RAB40C	RNAseq	0.6666	1.439	0.8451	1.903	0.02129	0.7818	0.3566	0.4035	-0.05117	1.487	0.7889	0.9969
LDLRAD2_RNAseq	module_3	shared	LDLRAD2	RNAseq	0.07442	1.266	-0.6499	1.104	0.1055	0.2827	0.06525	0.3866	-2.048	1.171	0.6503	1.535
PPP1R15A_RNAseq	module_3	IFNG+EGF	PPP1R15A	RNAseq	-0.07173	0.1959	-0.2164	1.117	-0.4826	-1.02	0.01669	-0.05313	-0.06162	2.042	1.346	0.1244
PNPLA2_RNAseq	module_3	shared	PNPLA2	RNAseq	0.3378	1.568	-1.251	0.7342	-0.6467	0.0587	0.1091	1.027	-0.866	1.511	0.7154	1.125
MIR3648-1_RNAseq	module_3	OSM	MIR3648-1	RNAseq	0.03409	0.2248	0.2724	2.795	0.06263	0.09535	0.05706	0.1175	0.6322	0.8808	0.4931	0.4745
PLD1_RNAseq	module_3	OSM	PLD1	RNAseq	0.3414	1.479	0.8188	1.861	-0.207	0.1393	-0.4348	0.2138	-0.9219	1.402	0.427	1.076
NYAP1_RNAseq	module_3	shared	NYAP1	RNAseq	0.169	0.9222	-0.4101	0.7998	-0.1464	0.02194	0.1055	-0.09514	-1.496	1.748	1.338	1.808
PCDHB6_RNAseq	module_3	OSM	PCDHB6	RNAseq	0.02326	1.468	1.547	2.182	0.04623	-0.02236	0.02194	-0.03415	-0.1799	0.8134	0.6363	0.1227
CTNNA3_RNAseq	module_3	TGFB+EGF	CTNNA3	RNAseq	0.02293	0.5114	0.3732	1.435	0.01406	-0.0528	0.01341	0.1638	-0.2082	1.24	1.483	2.605
PCMTD1_RNAseq	module_3	shared	PCMTD1	RNAseq	1.17	1.545	0.665	1.6	-0.1878	0.2321	0.6527	1.094	0.4535	1.778	0.1545	1.232
FOXN3_RNAseq	module_3	IFNG+EGF	FOXN3	RNAseq	0.7881	1.305	0.05706	1.378	-0.09027	0.1729	0.2039	0.1019	1.051	1.774	0.9505	0.8214
WWC2-AS2_RNAseq	module_3	IFNG+EGF	WWC2-AS2	RNAseq	0.007169	0.007497	0.9394	1.462	-0.01515	-0.09384	-0.002678	0.01209	-0.5867	1.721	0.2337	0.469
LINC01719_RNAseq	module_3	IFNG+EGF	LINC01719	RNAseq	0.1503	1.483	-0.4647	0.6558	0.1084	-0.0479	0.2293	0.3802	0.2891	1.603	0.536	1.052
UNC5CL_RNAseq	module_3	OSM	UNC5CL	RNAseq	0.03967	0.5653	0.7006	1.819	-0.01515	0.1477	-0.1764	-0.08377	-1.406	1.443	1.097	1.106
AHNAK2_RNAseq	module_3	shared	AHNAK2	RNAseq	0.112	1.188	-0.2832	1.684	-1.528	-1.76	0.4075	0.2907	-1.666	1.661	1.043	1.361
YPEL5_RNAseq	module_3	shared	YPEL5	RNAseq	0.5752	1.621	0.492	1.718	-1.025	-1.022	0.8373	0.9334	-0.4389	1.908	1.589	1.702
RARA-AS1_RNAseq	module_3	shared	RARA-AS1	RNAseq	0.08162	0.5886	-0.024	0.3035	-0.0528	-0.1471	-0.01187	0.2609	-0.1159	1.929	1.784	1.768
ZNF117_RNAseq	module_3	IFNG+EGF	ZNF117	RNAseq	0.05837	0.9141	0.08261	1.241	-0.08085	-0.2038	-0.2397	-0.08182	0.6176	1.653	0.9808	1.115
CST3_RNAseq	module_3	shared	CST3	RNAseq	0.4058	1.287	0.5846	1.56	-0.3544	-0.5799	0.2403	0.5632	1.161	1.915	0.1542	0.4032
METRNL_RNAseq	module_3	shared	METRNL	RNAseq	0.1629	1.533	0.8061	1.414	-0.4123	-0.3909	1.339	1.224	-0.1582	1.066	1.582	0.5386
H2BS1_RNAseq	module_3	IFNG+EGF	H2BS1	RNAseq	-0.009897	1.248	-0.6524	1.043	-0.6927	-0.1913	-0.09936	0.07933	0.8292	1.567	0.6003	0.4167
TPP1_RNAseq	module_3	shared	TPP1	RNAseq	0.4236	1.144	0.5207	1.7	0.07115	0.01702	0.1419	0.9316	1.243	1.727	0.4451	0.7701
SLC25A42_RNAseq	module_3	TGFB+EGF	SLC25A42	RNAseq	0.1263	1.199	-0.3608	1.275	-1.194	-0.2526	-0.1423	-0.09352	-1.339	1.463	1.452	2.027
RIOK3_RNAseq	module_3	IFNG+EGF	RIOK3	RNAseq	0.2397	1.255	0.09503	1.319	-0.5348	-0.8446	0.8053	0.6442	-0.04103	1.764	0.7539	0.5017
FILIP1_RNAseq	module_3	IFNG+EGF	FILIP1	RNAseq	0.03704	0.5058	0.472	0.9448	0.1815	0.2245	0.2324	-0.02203	0.4118	2.122	-0.2375	0.8097
BHMG1_RNAseq	module_3	shared	BHMG1	RNAseq	0.01997	0.3717	0.6847	1.726	0.03146	-0.1458	0.04787	0.03442	-0.6951	2.043	0.8367	0.9531
SESN2_RNAseq	module_3	IFNG+EGF	SESN2	RNAseq	0.1532	0.9321	0.3737	1.195	-0.2904	0.3215	0.1857	0.3655	0.06394	2.457	1.308	0.7181
RNF32_RNAseq	module_3	IFNG+EGF	RNF32	RNAseq	0.06034	0.6759	0.5676	0.6764	0.2258	-0.1704	0.5722	0.194	0.6664	1.765	0.0813	0.05935
LINC01671_RNAseq	module_3	IFNG+EGF	LINC01671	RNAseq	0.01964	0.2375	0.5252	1.485	0.08849	0.07672	0.2131	0.136	0.5747	1.999	-0.08475	1.083
GRN_RNAseq	module_3	shared	GRN	RNAseq	0.1975	1.023	0.9519	1.928	-0.8839	-0.6615	0.2724	0.3557	0.9376	1.616	0.3643	0.9193
NTNG2_RNAseq	module_3	TGFB+EGF	NTNG2	RNAseq	0.0226	-0.2129	0.4501	-0.04463	0.08653	0.01078	-0.1042	0.04131	-0.4463	1.208	-0.1557	2.085
ERN1_RNAseq	module_3	shared	ERN1	RNAseq	0.1429	1.128	1.185	1.718	0.178	0.2814	0.0331	0.6394	-0.8233	1.717	0.8206	-0.3
MYO15A_RNAseq	module_3	IFNG+EGF	MYO15A	RNAseq	0.06656	0.3215	0.6247	1.274	0.02555	-0.02629	0.05312	-0.02826	-0.2499	1.701	0.2656	0.7031
PKIG_RNAseq	module_3	IFNG+EGF	PKIG	RNAseq	0.2004	0.7642	-0.3135	1.03	-0.09092	0.6178	0.08457	0.3099	-0.7073	1.568	1.151	1.355
KNG1_RNAseq	module_3	shared	KNG1	RNAseq	0.1035	3.011	0.03507	0.2001	0.1315	0.02129	2.586	2.772	0.2134	1.46	0.09829	0.2703
NPIPA7_RNAseq	module_3	IFNG+EGF	NPIPA7	RNAseq	0.1296	0.3309	-0.08637	0.9323	0.2007	0.9298	0.1693	0.1139	-0.06717	1.789	1.123	1.16
FAM228B_RNAseq	module_3	shared	FAM228B	RNAseq	0.1937	1.507	0.4216	1.295	0.1847	-0.05541	0.1918	0.3866	-0.139	1.807	1.587	2.005
TPTE2P1_RNAseq	module_3	shared	TPTE2P1	RNAseq	0.08751	1.643	1.146	1.009	0.1152	0.1545	0.0226	0.2904	0.3492	2.345	0.3655	1.274
ZNF517_RNAseq	module_3	shared	ZNF517	RNAseq	0.4896	1.524	-0.2329	1.506	-0.619	-0.1374	-0.05476	0.287	-0.9136	1.567	0.5493	0.9798
ATG9B_RNAseq	module_3	shared	ATG9B	RNAseq	0.1244	2.272	-0.244	0.7386	0.2299	0.3566	2.382	2.491	1.242	2.008	0.1087	-0.5412
KLF3_RNAseq	module_3	IFNG+EGF	KLF3	RNAseq	0.3035	1.102	0.3309	1.259	-0.5487	-0.1493	0.7561	0.9626	1.071	1.859	0.6351	0.3048
NINL_RNAseq	module_3	IFNG+EGF	NINL	RNAseq	-0.01121	0.391	0.1873	1.211	-1.212	-1.069	-0.9844	-0.9385	-1.273	1.611	1.34	1.341
SCN3B_RNAseq	module_3	shared	SCN3B	RNAseq	0.05443	0.1571	0.4238	1.958	0.01045	-0.424	-0.2422	-0.2813	-0.7687	1.885	1.813	1.968
SLC7A7_RNAseq	module_3	IFNG+EGF	SLC7A7	RNAseq	0.01964	0.353	0.5511	0.647	0.0482	-0.1236	-0.05378	-0.1168	-0.446	1.917	0.8609	1.329
ALDH2_RNAseq	module_3	IFNG+EGF	ALDH2	RNAseq	0.05509	1.105	0.7143	1.5	0.1192	-0.03939	-0.05574	-0.07889	0.01341	1.714	-0.2563	0.8812
DNAJB9_RNAseq	module_3	shared	DNAJB9	RNAseq	-0.08897	0.5821	0.228	0.495	-0.3881	-0.8234	0.6023	0.7065	0.01636	1.555	1.849	1.584
DNAH10_RNAseq	module_3	shared	DNAH10	RNAseq	0.02917	0.8571	0.1035	-0.04528	0.06689	0.1551	0.4445	0.09797	-0.362	1.755	1.821	1.528
PLK5_RNAseq	module_3	IFNG+EGF	PLK5	RNAseq	0.0157	0.661	0.7808	-0.3298	-0.01678	0.007169	-0.03677	-0.09027	-0.5899	1.805	0.8264	1.414
NEURL1B_RNAseq	module_3	shared	NEURL1B	RNAseq	1.807	1.762	1.373	1.169	0.06853	1.269	-1.078	0.06656	-1.046	2.226	2.415	2.475
NBEA_RNAseq	module_3	IFNG+EGF	NBEA	RNAseq	0.3103	0.3904	-0.8689	0.5004	-0.4073	-0.1586	-0.2865	-0.1207	-0.9007	1.671	0.8422	1.349
ZNF532_RNAseq	module_3	shared	ZNF532	RNAseq	0.2406	0.4857	-0.163	1.081	-0.0626	-0.7492	1.533	1.516	0.09045	1.515	1.133	1.31
CBLN3_RNAseq	module_3	shared	CBLN3	RNAseq	0.127	1.687	0.5737	1.987	0.04262	-0.2288	0.3136	0.3312	-0.2615	2.217	1.93	1.72
HEIH_RNAseq	module_3	IFNG+EGF	HEIH	RNAseq	0.3378	1.208	-0.3141	1.001	-0.4309	-0.53	0.0623	-0.3215	0.09829	2.042	0.4343	0.4993
TG_RNAseq	module_3	shared	TG	RNAseq	0.111	1.904	1.108	1.665	0.0157	-0.008257	0.001917	-0.1194	-0.3451	1.174	0.4621	1.986
MKRN2OS_RNAseq	module_3	IFNG+EGF	MKRN2OS	RNAseq	0.1061	1.236	-0.9435	1.314	-0.5128	-0.1998	-0.1397	0.3825	0.08261	1.726	1.219	1.233
CADM4_RNAseq	module_3	shared	CADM4	RNAseq	0.2346	1.802	1.44	1.882	0.02326	1.079	-0.4025	0.0459	-0.987	0.6954	0.7849	1.808
CHRNB4_RNAseq	module_3	IFNG+EGF	CHRNB4	RNAseq	0.01767	0.9041	0.8478	0.7766	0.1198	0.02391	0.1273	-0.04005	0.848	2.17	0.7401	1.409
ADAMTS8_RNAseq	module_3	shared	ADAMTS8	RNAseq	0.04262	2.684	0.4649	2.587	0.09307	0.06492	0.05706	0.06263	-0.0443	2.828	-0.02564	0.8984
GUCY1B2_RNAseq	module_3	shared	GUCY1B2	RNAseq	0.03343	0.5969	0.2931	1.111	0.04919	0.0226	0.08228	-0.04005	-0.08605	2.539	1.786	0.2845
PLEKHD1_RNAseq	module_3	TGFB+EGF	PLEKHD1	RNAseq	0.04951	0.1409	0.4515	1.096	0.2033	0.03015	0.03869	0.0682	0.5141	0.7591	-0.1707	1.75
RWDD2A_RNAseq	module_3	shared	RWDD2A	RNAseq	0.6654	1.173	0.636	1.527	0.03573	0.9685	-0.2354	0.1182	0.2437	1.546	1.582	1.556
MFSD6_RNAseq	module_3	HGF	MFSD6	RNAseq	0.3634	1.519	-1.014	0.4459	-0.6997	0.03672	-0.8924	-0.4539	-1.069	1.122	0.9906	1.216
DUSP16_RNAseq	module_3	OSM	DUSP16	RNAseq	0.1982	1.215	-0.008257	1.568	-0.1799	0.02752	0.3811	0.6833	-0.7191	0.6652	1.157	-0.5582
DNAH10OS_RNAseq	module_3	shared	DNAH10OS	RNAseq	0.0813	1.642	-0.6897	1.375	0.08195	-0.001694	0.1671	0.8725	-1.153	1.573	1.065	1.844
BAIAP2-DT_RNAseq	module_3	OSM	BAIAP2-DT	RNAseq	0.6731	1.291	-0.2667	1.569	-0.3239	0.03146	0.1761	0.265	-1.258	0.7961	1.364	1.443
C1QTNF3_RNAseq	module_3	shared	C1QTNF3	RNAseq	0.1956	1.495	0.9484	1.865	0.201	0.1895	0.2144	0.3106	0.454	1.79	-0.2257	0.794
TSSK6_RNAseq	module_3	shared	TSSK6	RNAseq	0.2459	1.263	0.6789	1.773	-0.03055	0.7799	0.09601	0.2528	0.03869	1.994	0.3613	0.06689
PSAP_RNAseq	module_3	OSM	PSAP	RNAseq	0.4871	1.424	-0.0003808	1.547	-0.3824	-0.4171	0.1299	0.3188	-0.1598	1.053	0.4121	1.088
TNKS1BP1_RNAseq	module_3	IFNG+EGF	TNKS1BP1	RNAseq	0.3215	1.378	-0.1152	1.24	-0.4362	-0.3712	0.4258	0.6965	-0.5495	1.69	1.446	1.376
RETREG1_RNAseq	module_3	shared	RETREG1	RNAseq	0.2239	1.513	-0.8119	0.2087	-0.394	-0.008257	-0.05574	0.5956	-0.2774	1.945	1.87	1.916
AKTIP_RNAseq	module_3	IFNG+EGF	AKTIP	RNAseq	0.6188	1.056	-0.579	-0.04561	-0.04103	0.9731	-0.1155	-0.2874	0.06918	1.668	1.205	1.458
EPS8L2_RNAseq	module_3	IFNG+EGF	EPS8L2	RNAseq	0.09797	1.194	-0.9413	0.6465	-0.4284	0.2999	-0.641	-0.217	-0.845	1.535	1.014	0.988
PCDHGA2_RNAseq	module_3	shared	PCDHGA2	RNAseq	0.08718	1.628	1.275	2.341	-0.0577	-0.1764	0.007497	0.05804	0.06656	1.177	1.239	0.6899
SLC26A11_RNAseq	module_3	OSM	SLC26A11	RNAseq	0.000932	1.209	-0.1799	1.68	-0.2459	-0.1065	0.08817	0.3315	-0.9131	1.457	0.7381	0.9936
ZCWPW2_RNAseq	module_3	IFNG+EGF	ZCWPW2	RNAseq	0.06689	0.5047	0.4925	1.294	0.01406	-0.02105	-0.01547	-0.000709	-1.704	1.834	1.156	0.777
USH1G_RNAseq	module_3	OSM	USH1G	RNAseq	0.05181	1.058	0.3408	2.154	0.05837	0.1029	0.0849	0.009139	-0.2943	1.318	0.5838	0.6922
H2AC19_RNAseq	module_3	shared	H2AC19	RNAseq	0.1064	1.741	0.0564	1.419	-0.156	-0.1262	0.177	0.2115	1.246	2.053	0.3828	0.2771
LIPE_RNAseq	module_3	shared	LIPE	RNAseq	0.2544	1.333	-0.8837	0.5258	0.1458	1.589	0.4335	1.289	1.076	1.579	0.2466	1.001
FOSL2_RNAseq	module_3	shared	FOSL2	RNAseq	0.6703	1.552	1.458	2.067	-1.151	-0.833	0.988	1.163	-0.6581	1.864	1.013	1.124
GTF2IP23_RNAseq	module_3	IFNG+EGF	GTF2IP23	RNAseq	0.06624	1.918	0.6673	0.2986	0.07442	0.2609	0.2007	0.1799	0.773	1.974	0.2977	0.3551
LCA5_RNAseq	module_3	IFNG+EGF	LCA5	RNAseq	0.5052	1.355	-0.8814	0.2387	-0.2795	-0.163	-0.05639	0.2494	-1.354	1.545	0.5579	1.295
DNAJC27_RNAseq	module_3	IFNG+EGF	DNAJC27	RNAseq	0.986	1.383	0.3569	1.354	0.0564	0.8059	0.3506	0.521	0.6338	1.773	0.4928	-0.1624
PHF21A_RNAseq	module_3	shared	PHF21A	RNAseq	0.623	1.25	0.6936	1.972	-0.2013	0.6295	-0.2588	0.08915	0.5701	1.973	-0.04626	0.8885
ZMYM5_RNAseq	module_3	IFNG+EGF	ZMYM5	RNAseq	0.09731	0.8433	-0.452	-0.2385	-0.1834	0.4038	-0.1419	-0.2486	-0.4212	1.836	0.8791	0.7006
ACSM2A_RNAseq	module_3	TGFB+EGF	ACSM2A	RNAseq	0.04623	0.07999	0.5271	0.02851	0.124	0.04525	0.01735	0.02194	-0.1947	1.564	0.7054	1.772
MYRIP_RNAseq	module_3	OSM	MYRIP	RNAseq	0.02949	-0.005632	0.5993	1.843	0.0862	0.006841	0.0564	-0.08345	0.0249	1.78	0.3896	1.454
FAM131A_RNAseq	module_3	IFNG+EGF	FAM131A	RNAseq	0.2528	1.114	-0.2378	1.023	0.1741	0.2876	-0.0867	0.1104	-0.1358	1.553	1.307	1.071
LURAP1L_RNAseq	module_3	shared	LURAP1L	RNAseq	1.3	1.789	-0.2955	0.9334	-0.4987	-0.3404	0.186	0.409	-1.992	0.9731	0.8916	1.777
TMEM219_RNAseq	module_3	IFNG+EGF	TMEM219	RNAseq	0.03245	0.7338	-0.268	1.189	-0.9625	-0.4496	-0.2892	-0.0688	1.073	1.742	0.8057	1.106
RMRP_RNAseq	module_3	OSM	RMRP	RNAseq	0.04525	0.3542	0.2724	2.808	0.05411	0.06984	0.06918	0.09829	0.5941	0.8323	0.7375	0.08718
CCDC153_RNAseq	module_3	IFNG+EGF	CCDC153	RNAseq	0.04098	0.2762	-0.5612	0.982	-0.0893	-0.285	-0.1284	0.1946	-0.8545	1.564	0.5635	1.259
ZNF350_RNAseq	module_3	IFNG+EGF	ZNF350	RNAseq	0.0564	0.8931	0.2721	1.371	-0.2741	-0.1931	-0.07792	-0.2609	0.4751	1.579	0.5524	0.5066
IL17RC_RNAseq	module_3	shared	IL17RC	RNAseq	0.1876	1.606	-0.8459	1.154	-0.5138	-0.3492	0.6831	0.4643	-0.1233	1.996	1.182	1.143
RPS4XP22_RNAseq	module_3	OSM	RPS4XP22	RNAseq	0.06722	0.548	0.7477	2.132	0.06263	0.1435	0.1722	0.2503	0.3681	1.125	0.8718	0.6322
LRRC17_RNAseq	module_3	shared	LRRC17	RNAseq	0.1555	1.9	0.5696	1.683	0.1844	0.353	-0.17	0.1292	-0.4596	0.9931	0.9509	0.6115
LEPR_RNAseq	module_3	shared	LEPR	RNAseq	0.1751	0.8214	1.006	1.901	-0.08247	0.9962	-0.3224	-0.3515	-0.08605	1.707	0.9211	1.089
ZNF681_RNAseq	module_3	TGFB+EGF	ZNF681	RNAseq	0.04131	0.411	0.2528	-0.06619	0.1373	0.1703	0.01997	0.05148	-0.5969	1.288	0.4904	1.824
PCDHGA6_RNAseq	module_3	OSM	PCDHGA6	RNAseq	0.06001	0.9722	1.318	2.024	0.02293	-0.1719	0.0226	-0.1242	-0.5659	0.8162	0.8258	0.4998
SGO1-AS1_RNAseq	module_3	shared	SGO1-AS1	RNAseq	0.1009	0.6645	1.325	0.859	1.91	0.2817	0.2609	0.1169	0.8972	1.827	0.03475	0.8164
C11orf52_RNAseq	module_3	IFNG+EGF	C11orf52	RNAseq	0.1409	1.43	-1.405	0.2425	-0.9836	0.09176	-0.285	0.2876	-1.328	1.905	0.6468	1.115
SATB1_RNAseq	module_3	OSM	SATB1	RNAseq	0.07475	1.234	0.8691	2.333	0.06034	0.2299	0.1126	0.03081	-0.4706	0.7665	0.4115	1.467
ZSCAN21_RNAseq	module_3	IFNG+EGF	ZSCAN21	RNAseq	0.3954	1.079	0.1286	0.9793	0.09339	-0.03841	0.3945	0.5742	0.1905	1.559	0.7384	0.9612
RFXANK_RNAseq	module_3	IFNG+EGF	RFXANK	RNAseq	-0.05313	0.4781	-0.6888	1.102	-0.8297	-0.003335	-0.2032	0.1244	0.6484	1.827	0.826	0.8649
NIPSNAP3B_RNAseq	module_3	OSM	NIPSNAP3B	RNAseq	0.03212	0.2045	0.4931	2.064	0.01866	0.3275	-0.201	0.1123	-0.3567	1.602	0.1445	0.8607
DYRK1B_RNAseq	module_3	OSM	DYRK1B	RNAseq	0.2647	1.482	0.6117	1.8	-1.178	-0.396	-0.1846	-0.2332	-0.9583	1.447	0.6242	1.421
MIR3936HG_RNAseq	module_3	TGFB+EGF	MIR3936HG	RNAseq	0.2563	1.31	-0.965	-0.01842	-0.03252	0.1244	0.03901	0.4562	-1.023	1.452	1.546	1.819
PCDHB19P_RNAseq	module_3	OSM	PCDHB19P	RNAseq	0.006512	0.0623	0.3503	1.983	0.01341	-0.003991	0.007169	-0.06358	0.2422	1.421	0.4893	-0.2807
TPT1-AS1_RNAseq	module_3	IFNG+EGF	TPT1-AS1	RNAseq	-0.0714	0.1169	-0.2415	1.262	-0.4008	-1.337	-0.5249	-0.4389	-0.1271	1.504	0.8176	0.6449
GPR1_RNAseq	module_3	shared	GPR1	RNAseq	1.63	2.111	-2.166	-1.715	-0.1471	-0.4337	2.373	2.556	-1.442	2.385	0.7027	2.286
PCDHB18P_RNAseq	module_3	OSM	PCDHB18P	RNAseq	0.0249	0.7597	0.7539	2.189	0.04787	-0.04888	0.1247	0.002245	0.7381	1.208	-0.09806	0.5924
LINC02246_RNAseq	module_3	IFNG+EGF	LINC02246	RNAseq	-0.02859	0.421	-0.357	0.8946	-0.05737	0.09731	0.2425	0.1777	0.7541	2.011	0.9408	0.7833
CSP2_RNAseq	module_3	IFNG+EGF	CSP2	RNAseq	0.05706	1.256	-0.06912	1.131	-0.01678	0.201	-0.1906	-0.02695	0.6645	2.512	-0.2976	0.8002
ARHGEF6_RNAseq	module_3	IFNG+EGF	ARHGEF6	RNAseq	0.09437	1.06	-0.8384	1.064	-0.3102	-0.000709	-0.5409	0.4178	0.3542	2.222	0.08424	0.7774
SREBF1_RNAseq	module_3	shared	SREBF1	RNAseq	0.1117	1.532	0.1972	1.497	0.1058	1.789	-0.1036	0.8592	0.5765	1.866	0.2201	1.339
ZNF579_RNAseq	module_3	OSM	ZNF579	RNAseq	0.295	1.165	0.02293	1.568	-0.1081	0.4803	-0.267	0.2762	0.8925	1.46	1.137	0.9833
LMNTD2-AS1_RNAseq	module_3	shared	LMNTD2-AS1	RNAseq	0.07049	1.424	-0.5213	1.714	-0.02891	-0.1643	-0.3084	0.03015	-0.7329	2.001	1.068	0.938
GPRASP1_RNAseq	module_3	OSM	GPRASP1	RNAseq	0.05378	0.4546	0.9775	2.054	0.1658	0.1972	0.1506	-0.01285	-0.9824	1.505	0.7004	0.5798
NUDT18_RNAseq	module_3	IFNG+EGF	NUDT18	RNAseq	0.4687	0.7414	0.09829	1.391	-0.7312	-0.3596	0.6307	0.9733	-0.5117	1.534	0.6956	0.9191
EEF1A1P4_RNAseq	module_3	shared	EEF1A1P4	RNAseq	0.1503	1.745	1.446	1.761	0.1289	0.5851	0.02424	0.2324	0.1383	0.9019	0.8186	-0.3489
EPX_RNAseq	module_3	HGF	EPX	RNAseq	0.03442	2.168	0.6261	1.492	0.1071	0.127	0.1911	-0.001365	0.2919	1.814	-0.2082	1.502
OR5BA1P_RNAseq	module_3	HGF	OR5BA1P	RNAseq	0.0587	1.647	0.1169	0.5742	-0.05672	-0.03415	0.01669	0.01111	-0.6938	1.179	1.156	1.253
MBNL2_RNAseq	module_3	shared	MBNL2	RNAseq	0.3402	0.6432	1.442	1.586	-0.2054	-0.01318	0.0226	0.3945	-0.8526	1.6	0.5941	0.9644
GMDS-DT_RNAseq	module_3	shared	GMDS-DT	RNAseq	0.0623	0.986	-0.2326	1.54	-0.08995	-0.8229	-0.9093	-0.2835	0.2684	1.906	0.4363	0.7148
INPPL1_RNAseq	module_3	shared	INPPL1	RNAseq	0.1205	1.333	-0.6712	0.736	-0.1426	0.2419	-0.4685	0.1622	-0.3929	1.53	1.219	1.611
VAMP5_RNAseq	module_3	shared	VAMP5	RNAseq	0.05575	1.502	-1.388	1.04	-1.337	-0.4414	-0.1123	0.1754	0.9786	2.22	0.2248	1.423
OGFRL1_RNAseq	module_3	HGF	OGFRL1	RNAseq	1.082	1.774	-0.0802	-0.8234	0.2387	1.156	0.09111	0.4236	-0.9803	1.366	0.988	0.8992
USH2A_RNAseq	module_3	EGF	USH2A	RNAseq	0.02851	0.1286	0.6579	-0.09287	2.292	0.07573	-0.02301	-0.0181	0.09372	0.2857	-0.1471	1.28
PCDHA10_RNAseq	module_3	HGF	PCDHA10	RNAseq	0.09372	1.598	0.03934	0.9025	-0.0688	-0.2658	-0.06586	0.2919	-0.5799	0.8325	0.7145	1.48
HSD17B6_RNAseq	module_3	TGFB+EGF	HSD17B6	RNAseq	0.1867	0.6411	-0.4201	1.047	0.04394	0.8632	-0.2067	0.1487	1.05	0.8476	-0.7854	1.588
TBC1D3B_RNAseq	module_3	shared	TBC1D3B	RNAseq	0.1777	1.398	0.657	1.623	-0.04528	0.4375	-0.2086	-0.1503	0.006841	1.557	0.7015	0.8041
ZNF821_RNAseq	module_3	shared	ZNF821	RNAseq	0.1383	1.106	0.07311	1.542	-0.0335	-0.2661	-0.1963	-0.3354	-1.365	1.317	1.483	1.54
KLHL30-AS1_RNAseq	module_3	IFNG+EGF	KLHL30-AS1	RNAseq	0.02621	0.2226	0.2693	0.7186	0.07835	0.00126	0.005199	-0.05835	-0.05933	2.392	0.5127	0.4218
NUPR1_RNAseq	module_3	shared	NUPR1	RNAseq	0.1309	1.555	-1.074	1.577	-1.291	-0.4752	-0.2145	0.0623	-0.3812	2.526	0.5436	1.432
PCDHGA8_RNAseq	module_3	OSM	PCDHGA8	RNAseq	0.02194	0.2236	0.7608	2.044	0.02063	-0.07336	-0.02564	0.07868	0.1165	1.387	0.4256	0.7603
ANO3_RNAseq	module_3	OSM	ANO3	RNAseq	0.02161	0.1432	0.4696	2.867	0.05804	0.03179	0.08686	0.04394	0.3483	0.9374	0.3602	0.3527
SHLD2P1_RNAseq	module_3	IFNG+EGF	SHLD2P1	RNAseq	0.1593	1.48	0.2176	1.427	0.3417	0.8453	0.5376	1.071	1.327	2.412	-1.194	1.388
DLX4_RNAseq	module_3	shared	DLX4	RNAseq	0.1055	1.473	0.0203	1.784	-0.2768	-0.06684	2.005	2.194	-0.3559	2.18	-0.9889	1.132
VNN3_RNAseq	module_3	OSM	VNN3	RNAseq	0.02096	0.1377	0.3622	2.115	0.05509	-0.03415	0.03343	-0.04365	0.3224	1.335	-0.2889	0.6636
PBXIP1_RNAseq	module_3	shared	PBXIP1	RNAseq	0.4836	1.462	0.5617	1.906	-1.069	-0.0919	-0.1535	0.4201	-1.183	0.9979	0.9529	1.829
MIR3648-2_RNAseq	module_3	OSM	MIR3648-2	RNAseq	0.03409	0.2248	0.2724	2.795	0.06263	0.09535	0.05706	0.1175	0.6322	0.8808	0.4931	0.4745
STK19_RNAseq	module_3	IFNG+EGF	STK19	RNAseq	-0.0003808	0.5921	-0.2937	0.8778	-0.2045	-0.3168	0.05181	0.05214	0.8156	1.884	1.161	1.274
TTLL3_RNAseq	module_3	IFNG+EGF	TTLL3	RNAseq	0.03507	1.076	-1.129	0.3266	-0.3761	-0.3506	-0.1159	0.3075	0.7511	2.011	0.7289	0.8986
ANO8_RNAseq	module_3	IFNG+EGF	ANO8	RNAseq	-0.00235	1.021	-1.214	0.8365	-0.4781	0.4017	-0.5361	-0.1419	-0.7386	1.561	1.257	0.9172
A4GALT_RNAseq	module_3	OSM	A4GALT	RNAseq	0.2109	1.389	1.463	2.052	-0.8409	0.2759	1.16	1.318	-0.04495	1.201	0.4836	0.1972
GSTM2_RNAseq	module_3	IFNG+EGF	GSTM2	RNAseq	0.01997	1.481	0.3933	1.02	0.08162	-0.02891	-0.11	0.01242	-0.9884	1.613	0.9406	1.128
YPEL2_RNAseq	module_3	shared	YPEL2	RNAseq	1.384	1.789	-0.5802	1.575	-0.1515	0.2112	0.2058	0.1616	-1.268	1.251	1.031	1.443
KLC4_RNAseq	module_3	shared	KLC4	RNAseq	0.3387	1.385	0.2581	1.65	-0.3732	0.4698	-1.019	-0.5595	-1.186	1.693	0.978	1.356
EDAR_RNAseq	module_3	shared	EDAR	RNAseq	0.07442	0.8646	-1.154	1.157	-1.482	-1.867	-1.438	-0.2701	-2.346	2.111	0.8118	1.894
TBC1D3L_RNAseq	module_3	shared	TBC1D3L	RNAseq	0.1448	1.573	0.5956	2.048	-0.0639	0.2343	0.05083	0.4127	0.8306	1.863	0.3578	0.7776
PIK3IP1_RNAseq	module_3	shared	PIK3IP1	RNAseq	0.1603	2.051	1.617	2.461	-0.2344	-0.1268	-0.1783	-0.08865	-1.774	1.556	1.451	1.523
COL1A1_RNAseq	module_3	shared	COL1A1	RNAseq	0.1068	1.637	-0.512	1.481	-0.03841	-0.2223	0.7357	0.5454	-1.064	1.605	2.036	2.215
Stat5a_RPPA	module_3	shared	Stat5a	RPPA	0.9612	1.675	0.8089	1.402	-0.1138	0.011	1.522	1.766	1.793	2.224	0.7987	0.7091
p70-S6K1_RPPA	module_3	shared	p70-S6K1	RPPA	1.207	1.615	1.166	1.65	0.732	1.256	0.7585	0.921	0.5496	1.065	-0.2781	0.1764
Rheb_RPPA	module_3	HGF	Rheb	RPPA	-0.8204	1.587	0.0355	0.5683	-0.2591	0.5377	0.173	0.8809	0.4098	1.076	0.2688	0.1256
ndg1pt346_3_af488fitc_txt_standev_cytoplasm_cycIF	module_4	shared	ndg1pt346_3_af488fitc_txt_standev_cytoplasm	cycIF	-1.567	-0.9649	0.8865	2.373	-1.473	-1.411	-1.078	-0.7759	-1.592	-1.692	-0.4663	1.109
egfr_2_af488fitc_txt_standev_cytoplasm_cycIF	module_4	shared	egfr_2_af488fitc_txt_standev_cytoplasm	cycIF	0.8739	1.9	0.3409	1.56	-0.4593	-0.6529	-0.2264	0.08711	-1.477	-1.592	-0.8368	-0.4547
ndg1pt346_3_af488fitc_int_mean_cytoplasm_cycIF	module_4	shared	ndg1pt346_3_af488fitc_int_mean_cytoplasm	cycIF	-2.02	-1.454	0.7708	2.388	-1.885	-1.962	-1.438	-1.255	-2.045	-2.303	-0.769	0.9748
ndg1pt346_3_af488fitc_txt_standev_nuc_cycIF	module_4	shared	ndg1pt346_3_af488fitc_txt_standev_nuc	cycIF	-1.423	-1.179	0.8145	2.125	-1.348	-1.448	-0.9706	-0.8714	-1.437	-1.624	-0.3552	1.071
PCDHB13_RNAseq	module_4	OSM	PCDHB13	RNAseq	0.08391	1.432	1.349	2.179	-0.163	-0.2753	0.09209	0.03836	-1.213	-0.6615	0.4571	0.1671
DARS-AS1_RNAseq	module_4	OSM	DARS-AS1	RNAseq	-0.03055	0.1338	1.253	1.645	-0.07661	-1.153	-0.3863	-0.49	0.1162	0.7597	-0.9345	-0.02596
SYTL5_RNAseq	module_4	shared	SYTL5	RNAseq	0.02326	0.03704	0.4338	1.992	0.02687	-0.04724	-0.1464	-0.1094	-0.7172	-1.379	-1.956	-0.5313
ACP3_RNAseq	module_4	shared	ACP3	RNAseq	-0.04953	-0.3033	2.409	2.637	-1.192	-0.2988	-0.2622	-0.3401	-1.129	-1.238	-2.074	-2.008
IL22RA2_RNAseq	module_4	OSM	IL22RA2	RNAseq	0.001588	0.5234	2.256	2.889	0.02949	0.1851	-0.1045	-0.0714	-0.5775	1.486	-0.689	-0.3203
PLA2G4E-AS1_RNAseq	module_4	OSM	PLA2G4E-AS1	RNAseq	0.02194	0.5735	2.541	2.894	0.09405	0.03081	0.04361	-0.05378	0.125	0.5297	0.005527	0.1799
PCNPP3_RNAseq	module_4	OSM	PCNPP3	RNAseq	-0.02301	-0.6826	1.952	0.17	0.05148	-0.05182	0.0996	-0.1288	0.5111	-0.8362	0.1606	-0.6162
AWAT2_RNAseq	module_4	OSM	AWAT2	RNAseq	0.05837	0.9199	1.975	1.487	0.08261	0.2064	0.004214	-0.01022	-1.085	-0.3363	-0.4845	-0.3277
LINC00601_RNAseq	module_4	shared	LINC00601	RNAseq	-0.05803	-2.278	2.131	2.024	0.01439	-0.01613	-0.7155	-0.4984	-0.7531	-2.307	-0.1213	-0.2409
PFKFB3_RNAseq	module_4	shared	PFKFB3	RNAseq	-0.6552	-1.197	1.883	1.636	-0.01088	-1.396	1.389	1.145	-1.134	-1.966	0.0006038	-1.2
BIRC7_RNAseq	module_4	OSM	BIRC7	RNAseq	0.01866	0.02129	0.1461	1.97	0.004871	-0.04626	-0.06553	-0.05672	-0.6506	-0.8979	0.3315	0.6198
HIF1A-AS3_RNAseq	module_4	OSM	HIF1A-AS3	RNAseq	0.001588	-0.0528	1.88	2.362	0.07082	0.09731	0.04853	-0.0158	-1.024	-1.022	0.5861	0.9702
DTWD1_RNAseq	module_4	OSM	DTWD1	RNAseq	-0.03514	-0.2994	1.226	1.759	0.0813	0.2327	-0.4832	-0.7579	-0.6826	0.178	-1.013	-1.303
LINC01503_RNAseq	module_4	OSM	LINC01503	RNAseq	0.8176	1.035	1.665	1.931	0.0646	0.7543	-0.8309	-0.05868	-0.8297	0.7494	-1.378	0.5831
GFAP_RNAseq	module_4	OSM	GFAP	RNAseq	0.01242	-0.04201	2.363	2.527	0.02949	0.1396	-0.01383	-0.2204	0.01111	-0.2158	0.8544	0.6154
CT69_RNAseq	module_4	shared	CT69	RNAseq	0.04426	1.631	1.836	2.253	-0.02564	-0.2741	-0.007272	0.0354	-1.617	0.8767	-1.095	-0.4832
RASAL1_RNAseq	module_4	shared	RASAL1	RNAseq	0.005199	0.3945	1.394	1.724	-0.02138	-0.2725	0.3828	-0.777	1.539	-1.295	-1.876	-1.506
KYNU_RNAseq	module_4	OSM	KYNU	RNAseq	-0.1887	-1.055	1.414	2.095	-0.341	-0.328	0.00126	0.3369	-0.2795	0.01341	-1.222	-1.183
SNORD3A_RNAseq	module_4	OSM	SNORD3A	RNAseq	0.02588	0.1629	0.781	2.517	0.08326	0.03704	0.06001	0.003558	0.2321	0.06656	-0.4422	0.4551
PCDHGB1_RNAseq	module_4	shared	PCDHGB1	RNAseq	0.04656	0.2851	1.43	1.97	0.000932	-0.07336	-0.24	0.0482	-1.651	-0.5182	-0.149	1.238
LY86-AS1_RNAseq	module_4	OSM	LY86-AS1	RNAseq	0.01636	-0.0158	2.264	2.619	0.06099	0.04131	0.03573	0.04361	0.2553	0.2631	-0.1049	0.377
PCDHB9_RNAseq	module_4	OSM	PCDHB9	RNAseq	-0.01777	0.7586	0.2406	1.965	-0.0528	-0.2517	-0.2292	0.003886	-1.014	-1.009	-0.7028	-0.1049
VWA1_RNAseq	module_4	shared	VWA1	RNAseq	-0.02793	-0.3588	0.8695	2.073	-0.1084	-0.2853	-1.505	-0.7181	-1.054	-0.3657	-0.7917	-0.271
SEMA4B_RNAseq	module_4	OSM	SEMA4B	RNAseq	0.01308	0.6915	2.116	2.256	-0.434	-0.7424	0.2768	-0.8955	0.1661	0.9032	-1.113	-1.18
RHOH_RNAseq	module_4	OSM	RHOH	RNAseq	0.005527	0.006512	0.9056	2.481	0.05214	0.03869	0.08359	0.002245	0.63	-0.3977	0.07148	0.1519
PCDHB4_RNAseq	module_4	OSM	PCDHB4	RNAseq	-0.02727	0.1146	0.5255	1.836	-0.1496	-0.2523	-0.1985	-0.05476	-1.635	-1.524	-0.6595	0.5423
LTB4R2_RNAseq	module_4	shared	LTB4R2	RNAseq	0.1616	1.748	2.352	2.494	-0.226	0.05017	-0.2232	0.2036	-1.737	-0.3135	-1.918	-1.764
PCDHA1_RNAseq	module_4	shared	PCDHA1	RNAseq	-0.01547	-0.5205	0.2734	1.608	-0.1023	-1.822	-0.3203	0.03278	-0.9025	-1.585	0.4836	0.6176
DEPP1_RNAseq	module_4	shared	DEPP1	RNAseq	-0.04332	-0.06456	1.138	2.311	-0.02629	-1.483	1.459	0.2475	-0.3468	-0.3949	-0.7707	-1.843
ACOT11_RNAseq	module_4	shared	ACOT11	RNAseq	-0.1846	-0.3709	1.121	1.291	-1.006	-1.34	2.006	1.874	-1.543	-1.688	-0.6101	-1.515
SERPINB3_RNAseq	module_4	shared	SERPINB3	RNAseq	0.03704	0.9348	3.132	3.158	-0.03874	-0.1824	-0.01055	0.2077	-2.47	-2.649	-2.389	-2.391
GJA1_RNAseq	module_4	OSM	GJA1	RNAseq	0.04689	0.9327	2.797	3.263	0.1058	-0.05639	0.5765	0.265	-1.102	-1.083	0.2603	-0.0893
ERVMER61-1_RNAseq	module_4	OSM	ERVMER61-1	RNAseq	0.01636	-0.3755	0.5609	2.084	0.07573	-0.05378	-0.1003	0.02588	-0.5148	-0.00596	0.06722	0.24
DBNDD2_RNAseq	module_4	BMP2+EGF	DBNDD2	RNAseq	-0.1406	-1.022	1.211	1.322	0.02949	1.004	-1.294	-1.841	-0.5943	-1.112	0.1003	-0.1451
UGCG_RNAseq	module_4	OSM	UGCG	RNAseq	-0.1213	-0.4185	2.31	2.43	0.3986	-0.2542	1.045	0.6708	1.144	-0.4243	0.4618	-0.3821
OLFM4_RNAseq	module_4	OSM	OLFM4	RNAseq	0.04755	0.4896	3.282	3.529	0.02785	0.07148	-0.02596	0.03836	0.2928	-0.4794	0.05509	0.018
LTB4R_RNAseq	module_4	shared	LTB4R	RNAseq	0.09405	1.725	2.281	2.425	-1.055	-0.01252	-1.034	-0.04692	-1.841	0.1441	-2.016	-1.631
SNORD3B-2_RNAseq	module_4	OSM	SNORD3B-2	RNAseq	0.02785	0.2506	0.4893	2.573	0.05575	0.04426	0.06329	0.0272	0.3852	0.2245	-0.03448	-0.3706
TNFRSF21_RNAseq	module_4	shared	TNFRSF21	RNAseq	-0.07629	-1.394	0.3163	1.871	-0.2609	-1.522	-0.4326	-0.6058	-1.475	-1.956	0.3957	0.1642
KHDRBS3_RNAseq	module_4	OSM	KHDRBS3	RNAseq	-0.07889	-1.221	1.511	1.338	0.04033	0.2538	0.01603	-0.1197	1.162	-0.5843	-0.4309	-0.3669
NDRG1_RNAseq	module_4	shared	NDRG1	RNAseq	-0.06358	-0.6043	2.107	2.247	-1.228	-1.825	-0.4362	-1.383	-1.227	-1.307	-0.531	-0.3738
TP63_RNAseq	module_4	shared	TP63	RNAseq	0.2628	1.167	1.547	1.821	-0.4143	-0.3622	0.2071	0.8095	-1.693	0.4546	-0.6652	0.4635
TNFRSF11B_RNAseq	module_4	shared	TNFRSF11B	RNAseq	-1.66	-1.904	1.657	2.36	-0.1381	-0.679	-0.131	-0.4378	1.166	-2.38	-0.6366	-1.47
SERPINF2_RNAseq	module_4	shared	SERPINF2	RNAseq	0.1409	1.808	2.344	2.639	-1.24	0.6154	-1.765	-1.875	-1.206	0.6132	1.131	1.468
AKR1B15_RNAseq	module_4	shared	AKR1B15	RNAseq	0.1754	2.049	1.89	2.562	0.1016	0.05345	0.5742	0.186	-1.171	0.1172	-0.87	-0.04986
TMEM52B_RNAseq	module_4	OSM	TMEM52B	RNAseq	0.01406	-0.08117	0.8701	1.848	0.02063	-0.1681	-0.1608	-0.1104	-0.3738	-0.1317	-1.095	-0.009897
GPR50_RNAseq	module_4	OSM	GPR50	RNAseq	0.02687	0.1638	0.2472	3.129	0.0272	0.04361	0.0006038	0.02982	-0.1487	-0.2366	-0.1023	-0.06749
TMPRSS11D_RNAseq	module_4	OSM	TMPRSS11D	RNAseq	0.01636	0.09372	0.3497	2.44	0.03146	0.00881	0.1029	-0.008585	0.3393	-0.7697	-0.2276	0.44
OLR1_RNAseq	module_4	shared	OLR1	RNAseq	-0.00235	-0.4298	2.397	2.603	-0.06977	-2.031	-0.07564	0.00323	0.7558	0.09601	-0.654	1.809
EYA1_RNAseq	module_4	shared	EYA1	RNAseq	0.186	-0.05607	0.9795	1.729	0.2403	1.054	-0.4028	-1.138	-0.2195	0.9634	-1.558	-1.322
NIPAL4_RNAseq	module_4	shared	NIPAL4	RNAseq	0.2669	1.678	2.428	2.555	-0.006616	0.04098	0.3139	0.4428	1.498	-1.365	0.7699	1.064
PCDHB12_RNAseq	module_4	OSM	PCDHB12	RNAseq	0.05443	0.8752	2.031	2.581	-0.09352	-0.1271	-0.1493	-0.157	-0.3991	-0.5396	-0.2229	0.1045
F2R_RNAseq	module_4	shared	F2R	RNAseq	0.1758	1.411	2.077	2.537	-0.2835	0.3711	-1.597	-1.527	-1.218	1.391	-0.8221	0.4198
SLCO4A1-AS1_RNAseq	module_4	shared	SLCO4A1-AS1	RNAseq	-0.07043	-0.1998	1.631	1.388	0.006841	0.3387	-0.7568	-0.1947	0.574	-0.5502	-2.609	-1.931
KRT19_RNAseq	module_4	shared	KRT19	RNAseq	0.08162	0.2771	2.007	1.311	0.005856	-0.2403	-0.09968	-0.09287	-1.977	-0.2847	-0.222	1.472
CEBPE_RNAseq	module_4	OSM	CEBPE	RNAseq	0.02818	0.007169	2.965	3.127	0.02818	0.01538	0.04919	0.01636	0.8051	0.8347	-0.0076	0.1719
FAM151A_RNAseq	module_4	shared	FAM151A	RNAseq	-0.05215	0.4041	0.9369	1.19	-0.8354	-1.551	2.022	1.864	-1.7	-1.837	-0.8704	-1.164
PGS1_RNAseq	module_4	OSM	PGS1	RNAseq	-0.2904	-0.2701	1.506	1.673	0.1435	0.0777	-0.1416	-0.1023	0.8563	-0.2211	-0.323	0.04558
MINK1_RNAseq	module_4	OSM	MINK1	RNAseq	0.1458	1.137	1.517	1.848	-0.04103	0.4696	0.3945	0.7533	-0.6914	0.02424	0.411	0.7901
FGD3_RNAseq	module_4	OSM	FGD3	RNAseq	0.0203	0.04295	0.4366	2.368	0.06591	0.07508	0.1094	0.04295	-0.2204	0.402	0.4643	0.07017
MEX3A_RNAseq	module_4	shared	MEX3A	RNAseq	0.3372	0.5836	0.1165	1.606	0.1172	0.5981	0.02326	-0.1104	-1.06	-2.013	-0.3657	1.184
SERPINA3_RNAseq	module_4	shared	SERPINA3	RNAseq	0.1354	2.389	2.496	2.792	-0.09774	-0.06292	-0.2201	-0.17	-1.971	0.7194	-0.5218	0.1451
CNTN2_RNAseq	module_4	OSM	CNTN2	RNAseq	0.01341	0.1322	2.415	0.7157	0.07901	0.01603	0.01472	0.1091	0.4	0.2447	0.07508	0.7225
SCN2B_RNAseq	module_4	OSM	SCN2B	RNAseq	0.005856	-0.05247	2.471	2.956	0.07508	0.005199	0.018	0.06099	-0.485	0.9148	-0.7505	0.5215
ACER2_RNAseq	module_4	shared	ACER2	RNAseq	0.1764	0.09895	1.42	1.153	-0.07401	0.06525	-1.062	-1.546	-0.7034	-1.484	-1.517	-1.188
LINC00856_RNAseq	module_4	OSM	LINC00856	RNAseq	0.03048	0.1318	2.972	3.086	2.697	0.07049	0.0505	0.05804	0.3103	-0.2597	0.3069	0.6251
PAPPA_RNAseq	module_4	shared	PAPPA	RNAseq	-0.04822	-1.645	2.11	2.209	-0.0815	-0.002022	0.5594	0.1286	-1.625	-1.063	0.8838	0.5511
LPAR3_RNAseq	module_4	TGFB+EGF	LPAR3	RNAseq	-0.2554	-1.269	1.006	1.479	0.02851	-0.37	0.8014	0.3492	-0.6962	-1.329	-0.7677	-1.515
RUNDC3A_RNAseq	module_4	shared	RUNDC3A	RNAseq	0.007169	-0.3448	0.8154	2.201	-0.01482	-0.3269	-0.2643	-0.2051	-0.03579	0.9043	-1.503	-1.753
RUNX2_RNAseq	module_4	shared	RUNX2	RNAseq	-0.07108	-1.879	1.675	2.243	0.2365	-0.4145	-0.1483	-0.494	-1.611	-1.767	0.01767	-0.3351
BARX2_RNAseq	module_4	shared	BARX2	RNAseq	-0.003006	1.577	1.629	2.113	-0.1297	-0.7949	-1.36	-1.766	-0.5634	-1.756	-2.124	-1.858
AKR1B10_RNAseq	module_4	shared	AKR1B10	RNAseq	0.1638	1.719	1.242	2.401	-1.281	-1.237	-0.6058	-0.407	-2.528	-2.122	-2.491	-2.418
KRT16P1_RNAseq	module_4	shared	KRT16P1	RNAseq	0.002245	-0.04594	0.7119	1.293	0.08457	-0.1368	2.591	0.3157	-2.355	-1.146	-0.5419	-0.6554
KCNMB4_RNAseq	module_4	shared	KCNMB4	RNAseq	0.02194	0.1003	2.446	2.666	-5.26e-05	-0.1197	-0.04365	-0.02891	-0.06129	-2.002	1.321	0.02194
GYG2P1_RNAseq	module_4	OSM	GYG2P1	RNAseq	0.02129	0.05673	0.4218	2.095	0.07279	-0.02662	0.05968	-0.0076	-0.01383	0.09437	0.2481	0.831
KNDC1_RNAseq	module_4	OSM	KNDC1	RNAseq	-0.01383	-0.122	1.766	1.627	-0.07661	-0.02072	-0.2853	-0.1317	-1.51	1.453	-0.1941	0.5071
RAB30_RNAseq	module_4	shared	RAB30	RNAseq	0.004543	0.1025	1.153	1.94	-0.405	-0.6131	-0.7939	-1.078	-2.013	0.0587	-0.07303	-0.8411
LYNX1-SLURP2_RNAseq	module_4	OSM	LYNX1-SLURP2	RNAseq	0.04098	0.7388	2.797	2.969	0.07049	0.08751	0.2074	0.01111	-0.7054	0.8402	0.08097	-0.6837
KCTD21-AS1_RNAseq	module_4	TGFB+EGF	KCTD21-AS1	RNAseq	0.03573	0.2431	0.548	1.323	-0.1087	-0.3492	-0.6699	0.03081	-0.8956	-0.4073	-1.545	-0.9095
RIN2_RNAseq	module_4	OSM	RIN2	RNAseq	0.202	1.216	1.439	2.096	-0.2369	-0.2542	-0.1726	-0.02367	-0.8288	0.1175	-0.7756	-0.5642
CHIT1_RNAseq	module_4	OSM	CHIT1	RNAseq	0.01964	0.2359	2.622	0.3922	2.646	0.09209	-0.04299	0.05378	0.01045	-0.5146	-0.2422	0.6636
ADAMTS9_RNAseq	module_4	OSM	ADAMTS9	RNAseq	0.018	0.1263	1.58	2.075	-0.01121	-0.1223	-0.2136	-0.4663	-1.007	-0.6424	-0.5444	-0.2862
SLC22A23_RNAseq	module_4	shared	SLC22A23	RNAseq	-0.02138	0.2302	1.886	2.383	-0.643	-0.4271	-1.612	-1.747	-2.088	-1.683	-1.105	0.255
C4orf3_RNAseq	module_4	IFNG+EGF	C4orf3	RNAseq	-0.08735	-0.08085	0.9975	1.341	-0.6396	-0.694	-0.1966	-0.08085	-0.3009	-1.681	0.1169	-0.2207
SNHG25_RNAseq	module_4	TGFB+EGF	SNHG25	RNAseq	0.125	0.4493	0.556	1.252	0.1555	1.223	-0.556	0.1593	0.7659	-0.9155	-1.576	-1.051
IL20_RNAseq	module_4	OSM	IL20	RNAseq	0.0249	-0.1159	2.658	2.637	0.04787	0.01341	-0.01941	-0.01187	-0.778	-0.02957	0.3399	-0.4375
GPLD1_RNAseq	module_4	HGF	GPLD1	RNAseq	0.06951	1.594	0.2876	1.256	0.04	-0.00596	-0.6629	-0.3221	-1.336	-0.555	-0.6846	-0.6714
MRVI1_RNAseq	module_4	OSM	MRVI1	RNAseq	0.03343	0.5604	1.376	1.724	0.07704	-0.14	0.1863	0.1347	-1.196	-0.202	0.02424	0.7762
PLA2G4E_RNAseq	module_4	shared	PLA2G4E	RNAseq	-0.06651	-0.5292	2.548	2.849	-0.1618	-1.842	-0.2603	-0.5765	-0.5414	-1.328	-2.529	-2.394
CA12_RNAseq	module_4	shared	CA12	RNAseq	0.07082	0.2472	1.814	2.159	-0.4411	-1.458	1.462	0.5816	-1.617	-2.282	-1.169	-1.715
HEPHL1_RNAseq	module_4	shared	HEPHL1	RNAseq	0.01111	-0.2551	1.225	2.51	0.0646	-0.1547	2.239	2.308	-1.026	-1.71	0.6242	-0.1824
SLC6A10P_RNAseq	module_4	BMP2+EGF	SLC6A10P	RNAseq	0.09143	-0.3087	1.418	1.176	0.158	0.3465	0.1322	1.681	-0.703	-0.8094	-1.129	-1.455
THBD_RNAseq	module_4	TGFB+EGF	THBD	RNAseq	-0.8783	-1.003	1.066	1.058	-0.477	-1.295	-0.1313	-1.439	0.7036	-0.2279	-1.296	-1.56
SIPA1L2_RNAseq	module_4	shared	SIPA1L2	RNAseq	0.007169	0.5268	2.06	2.437	0.03901	-0.26	1.661	1.485	-1.435	-1.721	-0.6	-1.171
SLC16A1_RNAseq	module_4	OSM	SLC16A1	RNAseq	-0.267	-0.6914	1.276	1.653	0.01308	-0.3416	0.3375	0.1783	-0.1126	0.4874	-0.09709	0.2201
IL33_RNAseq	module_4	shared	IL33	RNAseq	-0.1255	-1.866	2.208	2.532	0.06656	-0.0626	-0.157	0.1713	1.164	-1.751	-1.399	-1.322
TMTC4_RNAseq	module_4	IFNG+EGF	TMTC4	RNAseq	0.3456	0.3281	0.8929	1.141	0.1364	0.5173	-0.3832	-0.3695	-0.8006	-1.577	-0.8839	0.2261
SRSF12_RNAseq	module_4	shared	SRSF12	RNAseq	-0.2347	-1.393	1.553	1.245	0.08261	0.02917	0.7076	0.1535	-1.606	-2.126	0.513	-0.7832
DHRS13_RNAseq	module_4	shared	DHRS13	RNAseq	0.3752	1.513	2.135	2.336	0.3965	1.745	-1.414	-0.6412	-0.7544	-0.756	-1.545	-1.127
SERPINB10_RNAseq	module_4	OSM	SERPINB10	RNAseq	0.04197	0.5066	0.3843	2.166	0.007825	0.002245	-0.09482	-0.01383	-0.6543	0.06787	-0.7247	-0.05933
PCDHGA1_RNAseq	module_4	shared	PCDHGA1	RNAseq	0.1273	1.693	1.311	2.223	-0.2734	0.03278	0.06099	-0.07629	-1.116	-0.5799	0.4312	0.1638
PDK1_RNAseq	module_4	shared	PDK1	RNAseq	-0.6529	-0.7546	1.555	1.378	-0.06195	-0.3917	-0.6391	-1.093	-0.0276	-1.355	-1.101	-1.597
LINC01554_RNAseq	module_4	OSM	LINC01554	RNAseq	0.03376	0.3447	2.696	2.58	0.07802	0.1061	0.02818	0.02949	0.1748	0.7503	0.2506	0.8262
SEL1L3_RNAseq	module_4	OSM	SEL1L3	RNAseq	-0.1329	0.158	1.322	1.852	-1.281	-0.799	-0.9224	-0.9871	-1.089	1.325	-0.2664	0.4643
DIPK2B_RNAseq	module_4	OSM	DIPK2B	RNAseq	0.03475	0.2029	1.902	0.3545	0.1104	0.05312	0.02588	0.06165	-0.8476	-0.08117	0.1126	0.4825
LINC02731_RNAseq	module_4	shared	LINC02731	RNAseq	-0.08215	-1.599	0.5944	0.8388	-0.0276	-2.08	0.03704	-0.1875	-0.7896	-0.9854	-1.137	-1.236
SVIL_RNAseq	module_4	OSM	SVIL	RNAseq	0.2959	1.406	1.556	1.894	0.009139	0.05214	0.3811	0.2971	-1.325	-1.306	0.06361	0.4638
COX6B2_RNAseq	module_4	EGF	COX6B2	RNAseq	-0.06162	-1.421	0.2693	1.196	-0.1496	-1.847	-0.03808	0.1796	-1.366	0.09568	-0.4298	0.2153
CSPG4_RNAseq	module_4	shared	CSPG4	RNAseq	0.1009	1.134	1.571	1.959	-0.01941	-0.03219	-1.249	-0.3898	-2.22	-0.5926	-0.7915	0.9383
CNTNAP3_RNAseq	module_4	OSM	CNTNAP3	RNAseq	-0.07596	-0.2437	1.394	1.951	-0.1897	-0.3596	0.3194	0.3432	-1.023	1.059	-1.008	-0.7913
TGFB3_RNAseq	module_4	shared	TGFB3	RNAseq	0.02293	0.3191	1.719	1.449	0.1806	0.1296	-0.3331	-0.06945	0.8424	-1.088	-1.518	-0.08767
RASD1_RNAseq	module_4	OSM	RASD1	RNAseq	-0.0276	-0.4193	2.689	2.811	0.0741	-0.1688	0.03836	-0.001694	-0.3233	-0.7153	0.9123	-0.2086
RPSAP8_RNAseq	module_4	OSM	RPSAP8	RNAseq	0.04525	0.3402	1.717	1.743	0.1325	0.09568	0.1061	0.08097	-0.5787	0.4422	-0.5612	-0.1938
LUM_RNAseq	module_4	OSM	LUM	RNAseq	0.02621	-0.003006	0.01997	2.75	0.004871	-0.03874	0.03672	0.3078	-0.3081	-1.473	-0.2073	0.4092
LINC00887_RNAseq	module_4	shared	LINC00887	RNAseq	-0.0841	-0.8407	0.2071	1.675	-1.689	-0.3723	-1.505	-1.702	-1.496	0.415	0.8925	-0.1451
MYCL_RNAseq	module_4	OSM	MYCL	RNAseq	0.005856	0.2103	2.066	2.044	0.04426	0.08326	-0.4661	-0.05378	-1.393	-0.553	0.4759	1.128
SNORD3B-1_RNAseq	module_4	OSM	SNORD3B-1	RNAseq	0.02063	0.2522	0.3767	2.533	0.05115	0.01406	0.06689	0.01964	0.3081	-0.1339	-0.5058	-0.5192
SHE_RNAseq	module_4	IFNG+EGF	SHE	RNAseq	0.05706	0.4343	1.028	1.04	0.1237	0.1068	0.2616	0.1899	-1.732	-0.7808	-0.5527	0.7031
EEF2_RNAseq	module_4	OSM	EEF2	RNAseq	0.6874	1.404	0.7438	1.583	-0.2415	0.2728	0.3676	0.5542	-0.3657	-0.1969	-0.6969	-0.5467
CD55_RNAseq	module_4	TGFB+EGF	CD55	RNAseq	-0.519	-0.3194	0.5004	1.462	0.0482	0.04328	1.317	1.293	-1.46	-0.5577	-1.761	-1.859
ARPIN_RNAseq	module_4	OSM	ARPIN	RNAseq	0.3197	0.7994	0.8573	1.524	0.01341	0.4309	-0.4728	0.05214	-1.127	0.2913	-0.7298	0.6628
B3GNT3_RNAseq	module_4	shared	B3GNT3	RNAseq	-0.3651	-1.774	1.52	1.521	-0.04953	0.1741	-2.013	-2.34	1.477	-1.139	0.4465	-1.565
TRDN-AS1_RNAseq	module_4	OSM	TRDN-AS1	RNAseq	0.02785	0.4292	0.621	2.572	0.08718	0.03475	0.1758	0.04459	0.7072	0.09013	-0.4159	1.15
SERPINA1_RNAseq	module_4	shared	SERPINA1	RNAseq	-0.7319	-1.707	2.718	2.809	-0.1742	-0.6022	-0.9632	-1.752	-1.068	-1.401	0.6458	-0.7575
LINC01395_RNAseq	module_4	OSM	LINC01395	RNAseq	0.02851	0.6886	0.5617	2.58	0.03934	0.1331	0.0006038	0.1661	-0.4842	0.6682	-0.04986	0.3084
THBS2_RNAseq	module_4	IFNG+EGF	THBS2	RNAseq	0.00323	0.5276	0.336	1.48	0.09241	-0.06782	0.09339	-0.1246	-2.062	0.2255	-1.216	0.2484
ENPP2_RNAseq	module_4	OSM	ENPP2	RNAseq	0.01144	-0.08215	1.238	2.088	0.09078	0.1344	0.05115	-0.06684	-0.7603	-0.3054	-0.7342	0.3994
GXYLT2_RNAseq	module_4	shared	GXYLT2	RNAseq	0.09405	0.5082	0.3737	1.587	-0.4623	-0.2142	-0.1646	0.03639	-1.911	-1.301	-0.7673	-0.3985
IL24_RNAseq	module_4	shared	IL24	RNAseq	-1.92	-2.096	2.808	2.631	-0.2257	-2.313	-0.04659	-1.835	-1.635	-2.355	1.297	-1.969
PDGFD_RNAseq	module_4	shared	PDGFD	RNAseq	0.2172	1.312	-0.009241	2.102	-0.4112	-0.1509	-0.9952	-0.3755	-1.9	-2.169	-1.407	-0.3366
GYS2_RNAseq	module_4	shared	GYS2	RNAseq	0.06099	1.292	1.639	2.016	0.2996	0.4928	1.888	0.8069	-2.27	-1.496	0.1587	0.06624
SDR16C5_RNAseq	module_4	shared	SDR16C5	RNAseq	-0.1868	-0.819	1.718	1.963	-0.111	-0.6214	-0.3769	-1.233	-1.677	-2.007	0.9314	-1.622
SEMA6B_RNAseq	module_4	shared	SEMA6B	RNAseq	0.05214	0.1461	1.744	1.805	0.05378	1.98	-2.265	-1.456	-1.472	-0.2267	-1.873	1.556
TM4SF1_RNAseq	module_4	shared	TM4SF1	RNAseq	1.194	1.734	1.804	1.576	-0.2301	0.4613	-0.3072	-0.9563	0.2544	-1.127	0.5159	-0.6852
ADGRE2_RNAseq	module_4	shared	ADGRE2	RNAseq	-0.2631	-1.383	1.775	1.804	0.02063	-0.3027	0.2029	-0.2431	0.7516	-1.808	-1.207	-2.058
TMPRSS13_RNAseq	module_4	shared	TMPRSS13	RNAseq	0.04525	0.4866	0.3035	2.33	0.02523	-0.1107	0.3245	0.006184	-1.013	-1.8	-2.265	-2.403
TMPRSS4_RNAseq	module_4	shared	TMPRSS4	RNAseq	0.01045	-0.7276	2.245	2.733	0.01899	-0.5272	0.04656	-0.2381	-1.525	-1.727	-1.225	-1.561
MT1JP_RNAseq	module_4	OSM	MT1JP	RNAseq	-0.1362	-1.033	1.49	1.78	0.2541	0.2631	-0.8276	-0.6779	0.892	0.4822	-0.5444	0.1097
PPP4R4_RNAseq	module_4	shared	PPP4R4	RNAseq	-0.0371	-0.6786	0.6945	2.06	0.04328	0.1445	-0.4961	-0.4555	-1.348	-1.305	-1.882	-0.2298
EFNA3_RNAseq	module_4	shared	EFNA3	RNAseq	0.1429	1.387	0.7166	1.678	-0.1336	-0.05117	0.5529	0.505	-1.59	-0.9702	-1.106	-0.4025
LRRC6_RNAseq	module_4	OSM	LRRC6	RNAseq	0.03672	-0.05868	0.3221	1.56	-0.1688	-0.02465	0.03409	-0.1003	-1.279	-0.8227	-0.2744	0.1972
IL1RAP_RNAseq	module_4	OSM	IL1RAP	RNAseq	-0.1349	-1.158	2.303	2.135	0.295	-0.2901	0.003886	-0.5654	0.1632	-1.478	0.5934	-1.08
PCDHB5_RNAseq	module_4	shared	PCDHB5	RNAseq	0.1318	1.562	0.9006	2.175	-0.1445	-0.2082	0.1165	0.09862	-0.9586	-0.5882	0.06066	0.5039
ATP8B1_RNAseq	module_4	IFNG+EGF	ATP8B1	RNAseq	0.01866	0.3968	0.1516	1.349	-0.1355	-0.3192	-0.3197	-0.2826	-2.063	-1.605	-0.05476	0.5493
LARGE2_RNAseq	module_4	shared	LARGE2	RNAseq	-0.0626	-0.4482	2.081	2.232	-0.1963	0.2337	-1.96	-1.978	-1.92	-2.106	1.534	1.399
SERPINB13_RNAseq	module_4	shared	SERPINB13	RNAseq	0.06624	1.787	1.701	2.306	-0.01842	-0.0893	0.1645	0.2236	-2.454	-0.04266	-2.44	-0.6744
SH3TC1_RNAseq	module_4	shared	SH3TC1	RNAseq	-1.098	-1.725	1.793	1.452	-0.24	-1.593	1.488	1.328	-0.07043	-1.728	-0.1378	-1.621
PRG4_RNAseq	module_4	OSM	PRG4	RNAseq	0.01078	-0.3108	2.189	2.474	0.03901	0.01472	-0.04953	-0.06749	-0.8213	-1.179	-0.4566	-0.2431
DELEC1_RNAseq	module_4	OSM	DELEC1	RNAseq	-0.0276	-0.132	1.879	1.15	0.1435	-0.1029	-0.07792	-0.04757	-0.1078	0.7159	-1.159	0.5389
IZUMO4_RNAseq	module_4	TGFB+EGF	IZUMO4	RNAseq	-0.5213	0.05345	0.5853	1.083	-0.2114	-0.5976	-0.4971	-0.6652	0.2842	-0.02465	-1.425	-1.669
CDC42EP5_RNAseq	module_4	OSM	CDC42EP5	RNAseq	0.01964	-0.4466	0.6558	1.828	-0.07466	0.004871	-0.5366	-0.1084	-0.2095	0.16	-0.04037	0.9197
PHEX_RNAseq	module_4	shared	PHEX	RNAseq	0.05804	0.83	1.192	1.995	-0.05313	-0.3189	-0.06195	-0.189	-2.354	-1.757	-1.103	-1.017
PRKCH_RNAseq	module_4	shared	PRKCH	RNAseq	0.1113	0.8406	1.202	1.613	-0.07629	0.2453	-0.2725	-0.3579	-1.79	-1.516	-1.072	-0.2895
PCDHGB6_RNAseq	module_4	shared	PCDHGB6	RNAseq	0.00126	-0.249	1.533	2.289	0.006184	-0.08897	-0.2226	-0.02269	-0.1239	1.772	-0.6442	0.4963
TUSC1_RNAseq	module_4	OSM	TUSC1	RNAseq	0.03179	-0.3732	1.559	1.805	0.2318	-0.05411	0.01735	0.1667	0.2267	-0.6681	-0.009569	0.4971
PLA2G2A_RNAseq	module_4	shared	PLA2G2A	RNAseq	0.09927	2.929	2.535	2.833	0.03803	-0.1159	-0.0893	-0.09676	-0.8616	1.074	-0.4403	0.5223
HOPX_RNAseq	module_4	shared	HOPX	RNAseq	0.1328	1.431	0.4729	1.753	0.1677	0.06558	2.452	0.6494	-1.035	-1.29	-0.8751	-0.3611
GRHL1_RNAseq	module_4	shared	GRHL1	RNAseq	0.06361	1.128	1.202	2.283	-0.1894	-0.5804	0.01111	-0.1729	-1.744	-1.742	-1.445	-1.418
IL13RA2_RNAseq	module_4	shared	IL13RA2	RNAseq	-0.06227	-2.23	2.697	1.928	0.0423	-0.4143	1.786	-0.05411	0.2609	-2.01	-0.4235	-2.195
SPRY1_RNAseq	module_4	shared	SPRY1	RNAseq	0.07344	1.141	1.688	1.377	0.9873	1.64	-0.3535	-0.1358	-0.8448	-1.584	-2.375	-2.015
ALDH3B2_RNAseq	module_4	shared	ALDH3B2	RNAseq	0.0646	0.6127	0.2226	1.899	0.02654	-0.09741	0.1799	0.01012	-1.397	-1.54	-2.293	-2.445
PPP2R2C_RNAseq	module_4	shared	PPP2R2C	RNAseq	-0.8541	-1.005	2.044	2.026	-0.9659	-1.181	1.132	0.02523	-1.446	-1.882	0.2004	-1.192
SYN1_RNAseq	module_4	shared	SYN1	RNAseq	-1.8	-2.152	2.066	1.729	-0.3535	-2.147	-1.177	-2.376	-0.4653	-2.081	-1.648	-2.238
PGF_RNAseq	module_4	shared	PGF	RNAseq	-1.038	-1.033	1.898	1.614	-0.09644	-0.0815	-0.6556	-1.504	-1.85	-1.247	-0.5215	-1.523
LINC01010_RNAseq	module_4	shared	LINC01010	RNAseq	0.02457	0.2603	0.3898	2.328	-0.02924	-5.26e-05	0.0226	0.03343	-2.366	0.7716	-0.1979	0.02621
CARD18_RNAseq	module_4	HGF	CARD18	RNAseq	0.07017	1.898	0.5971	1.47	0.04262	0.1309	-0.08865	0.007169	-0.3657	-0.2901	-0.5983	-0.3117
TPO_RNAseq	module_4	shared	TPO	RNAseq	-0.004647	0.1606	0.6117	2.314	-0.04266	-0.3129	-0.2338	-0.2431	-2.692	-0.02006	-2.589	-0.6352
KLF11_RNAseq	module_4	OSM	KLF11	RNAseq	-0.07401	-0.3527	1.7	2.121	-0.1362	-0.03874	-0.7486	-0.6387	-0.9617	0.8862	-0.2204	-0.5164
MARVELD3_RNAseq	module_4	IFNG+EGF	MARVELD3	RNAseq	0.1648	-0.3177	1.255	1.305	-0.01383	0.7791	-0.5515	0.05247	-1.485	-1.886	-1.037	-0.007272
LTF_RNAseq	module_4	OSM	LTF	RNAseq	0.0226	0.138	2.947	3.36	0.04459	0.03343	-0.002022	0.003886	0.06492	0.6511	-0.1175	0.3191
PID1_RNAseq	module_4	OSM	PID1	RNAseq	-0.07857	-0.3277	0.06066	2.019	0.03015	0.02851	0.4775	0.9155	-1.338	-1.217	-0.1496	0.2318
FAM78A_RNAseq	module_4	OSM	FAM78A	RNAseq	0.08751	0.2229	0.9399	1.824	-0.07368	-0.08475	-0.1058	-0.06162	0.3962	0.9796	-0.1042	0.1873
SAA4_RNAseq	module_4	shared	SAA4	RNAseq	0.01833	0.854	0.6334	2.168	-0.05247	-0.1142	-0.2385	-0.1023	-2.523	-1.01	-0.8422	-0.8084
SEMA6A_RNAseq	module_4	shared	SEMA6A	RNAseq	-0.06129	-0.1384	1.201	2.3	-0.3585	-1.909	-1.376	-1.913	-2.05	-1.966	-0.1837	-0.9735
LINC02873_RNAseq	module_4	IFNG+EGF	LINC02873	RNAseq	-0.02236	-0.6141	1.071	1.472	-0.02433	-0.3313	-0.3806	-0.1039	-1.695	-1.674	1.091	0.1477
RALGDS_RNAseq	module_4	OSM	RALGDS	RNAseq	0.1078	1.204	1.029	1.591	-0.1016	-0.2189	-0.5011	-0.306	-0.4746	0.05607	-1.127	-1.006
LINC01615_RNAseq	module_4	shared	LINC01615	RNAseq	0.01899	1.244	1.461	2.329	-1.352	-0.9785	0.2472	0.09699	-2.216	-1.674	-0.6615	0.1467
TMEM74B_RNAseq	module_4	shared	TMEM74B	RNAseq	0.01964	-1.562	-0.264	1.746	-0.0714	-0.2979	-0.6287	-0.331	-1.252	-1.97	-0.6788	-0.4047
CR2_RNAseq	module_4	OSM	CR2	RNAseq	0.02752	0.0157	0.9387	1.772	0.05378	0.25	-0.2919	-0.2835	-1.344	-1.609	-1.566	-0.5218
BCL11B_RNAseq	module_4	shared	BCL11B	RNAseq	-0.04822	-0.05868	1.685	1.688	-0.07792	-1.299	-0.1941	-1.571	-1.714	-2.101	-1.897	-1.931
BCL11A_RNAseq	module_4	shared	BCL11A	RNAseq	0.9569	1.684	0.8604	1.644	0.1136	0.611	-0.2493	-0.1055	-1.176	-0.4768	-0.6746	1.461
RAB13_RNAseq	module_4	OSM	RAB13	RNAseq	0.1484	0.8028	0.919	1.706	-0.876	-0.7486	-0.5967	-0.3669	-0.6866	-0.5465	-0.5202	-0.1329
KCNE3_RNAseq	module_4	OSM	KCNE3	RNAseq	0.04131	0.1642	0.1661	1.84	0.07279	0.02654	-0.3723	-0.1618	-1.207	-0.2865	-0.6565	0.06165
C20orf197_RNAseq	module_4	OSM	C20orf197	RNAseq	-0.02662	-0.5184	2.364	1.031	0.05148	-0.003663	-0.1719	-0.122	0.1445	-1.14	-0.2573	-0.4927
SLC5A3_RNAseq	module_4	shared	SLC5A3	RNAseq	-0.03579	-0.2798	1.427	1.997	0.1467	-0.2774	0.5757	0.01767	0.1341	-0.7342	-1.526	-1.504
CDH24_RNAseq	module_4	OSM	CDH24	RNAseq	0.1032	0.2125	1.097	1.573	0.1873	1.035	-0.5031	0.159	-0.7689	-1.313	-0.1326	1.034
MIR663AHG_RNAseq	module_4	OSM	MIR663AHG	RNAseq	0.01308	-0.06227	0.8087	2.42	0.1126	0.006512	0.01308	0.03967	0.07933	0.3106	-0.1551	0.5279
RAB38_RNAseq	module_4	shared	RAB38	RNAseq	0.02358	-0.2388	1.463	1.604	-0.1824	0.1012	-1.173	-1.193	-0.595	-0.6938	-1.542	-1.337
LBP_RNAseq	module_4	OSM	LBP	RNAseq	0.0249	0.002901	3.187	3.349	0.03967	0.01406	0.07311	0.01505	0.316	1.216	-0.01678	0.4479
MIR210HG_RNAseq	module_4	shared	MIR210HG	RNAseq	-1.19	-1.236	1.635	2.145	-1.516	-1.907	-0.183	-1.016	-0.5174	-1.433	-0.07824	-0.275
TRMT9B_RNAseq	module_4	shared	TRMT9B	RNAseq	0.05837	1.006	1.548	1.887	-0.1957	-0.9056	-0.7365	-1.035	-1.775	0.1231	-1.873	-1.389
SLC6A8_RNAseq	module_4	shared	SLC6A8	RNAseq	-0.1294	-0.5882	1.275	1.151	0.3658	0.4484	0.6151	0.323	-0.7103	-1.515	-1.657	-1.489
CCDC69_RNAseq	module_4	OSM	CCDC69	RNAseq	-0.01515	0.7878	0.8226	2.401	-0.2865	1.095	-0.6492	-0.3354	-1.342	0.3035	0.4863	0.631
PLPP3_RNAseq	module_4	OSM	PLPP3	RNAseq	-0.09449	-0.9782	1.21	1.874	0.04886	-0.396	-0.2198	-0.04594	0.3497	-0.9435	0.6048	-0.8133
CA9_RNAseq	module_4	shared	CA9	RNAseq	-0.05476	-2.495	2.373	2.282	-0.02039	-0.08345	-0.4109	-0.3215	1.501	-0.3168	-2.282	-2.42
C10orf99_RNAseq	module_4	shared	C10orf99	RNAseq	0.0482	0.5911	0.755	2.871	0.02621	-0.08995	2.365	0.2528	-1.261	-0.6841	-0.7872	-0.2649
MFF_RNAseq	module_4	OSM	MFF	RNAseq	0.06558	0.05083	1.7	1.826	0.1058	0.5833	-0.2207	-0.04103	0.03442	-0.6096	-0.8545	-0.206
PCDHGB3_RNAseq	module_4	OSM	PCDHGB3	RNAseq	0.06722	0.5823	1.707	2.059	-0.04168	-0.2585	-0.1197	0.1985	-0.6354	0.6796	0.9929	0.3423
PLA2G4D_RNAseq	module_4	shared	PLA2G4D	RNAseq	0.1767	1.334	2.119	2.207	0.07999	-0.1919	2.4	1.924	-0.5361	-1.23	-1.594	-0.4816
LINC00595_RNAseq	module_4	OSM	LINC00595	RNAseq	0.03048	0.1318	2.972	3.086	2.697	0.07049	0.0505	0.05804	0.3103	-0.2597	0.3069	0.6251
FAM87A_RNAseq	module_4	OSM	FAM87A	RNAseq	-0.002678	0.1227	1.549	2.178	0.01078	-0.2029	-0.08962	0.09045	-1.357	-0.1894	-0.8037	0.9629
DGAT2_RNAseq	module_4	TGFB+EGF	DGAT2	RNAseq	0.06001	0.499	0.4278	0.9275	0.1322	-0.06651	-0.196	-0.7306	-0.1139	-0.2257	-0.976	-1.526
CIDEB_RNAseq	module_4	shared	CIDEB	RNAseq	1.254	1.831	1.974	1.969	-0.05084	0.112	-0.3521	0.3605	-1.504	-0.6618	-2.263	-2.01
HS6ST1_RNAseq	module_4	OSM	HS6ST1	RNAseq	0.2096	1.187	0.9678	1.96	-0.1126	-0.2295	-0.2173	-0.1146	-0.5016	-0.5477	-0.5125	1.337
S100A7_RNAseq	module_4	shared	S100A7	RNAseq	0.01308	0.03869	2.267	2.759	0.01964	-0.01515	0.1484	0.2805	-0.2073	-1.862	-1.149	-2.211
PRIMA1_RNAseq	module_4	shared	PRIMA1	RNAseq	0.01866	-0.5187	2.127	2.174	-0.04005	-0.6181	-0.3486	0.09339	-1.763	-2.374	-0.9467	0.9622
TRIM9_RNAseq	module_4	shared	TRIM9	RNAseq	-0.0479	-1.672	1.25	0.7528	0.1084	0.11	-1.47	-0.1742	-0.7304	-1.576	-0.6886	0.1584
TM4SF20_RNAseq	module_4	OSM	TM4SF20	RNAseq	0.006512	0.3673	2.223	1.718	0.09992	0.04394	0.03409	0.03475	0.03934	1.159	-0.2292	0.2996
CASP14_RNAseq	module_4	shared	CASP14	RNAseq	-0.03121	-1.922	2.885	3.186	0.01866	-0.2207	0.5138	-0.1365	-0.5259	0.5472	-0.559	-1.381
RASGEF1B_RNAseq	module_4	shared	RASGEF1B	RNAseq	0.06427	-0.03252	0.5911	1.405	-0.1659	-1.699	1.507	1.548	-1.899	-1.819	0.4562	-1.309
TREM1_RNAseq	module_4	shared	TREM1	RNAseq	-0.04659	-0.9606	1.985	2.458	0.06558	-1.132	1.968	1.571	-1.762	-2.191	-0.01547	-2.13
RN7SL285P_RNAseq	module_4	OSM	RN7SL285P	RNAseq	0.03507	-0.06521	2.296	2.017	0.01866	-0.02072	-0.04266	0.01997	-0.4298	-0.2456	-0.06456	0.0718
KRT16P2_RNAseq	module_4	shared	KRT16P2	RNAseq	0.02884	-0.6382	1.534	2.152	0.1032	-0.03186	2.734	2.475	-2.26	-1.639	-1.308	-1.095
PPFIA4_RNAseq	module_4	shared	PPFIA4	RNAseq	-0.1941	-2.219	2.161	2.27	-0.1065	-1.745	-0.1551	-2.057	0.1962	-2.143	0.05247	-0.2363
ABHD17C_RNAseq	module_4	shared	ABHD17C	RNAseq	-0.5799	-1.157	1.258	1.334	0.006184	0.274	-1.307	-1.56	-0.5081	-1.731	-1.754	-1.617
SLURP2_RNAseq	module_4	shared	SLURP2	RNAseq	0.02621	0.6766	2.978	3.105	0.05443	0.08849	0.359	0.2207	-0.3726	-0.253	-0.9424	-2.164
CCDC103_RNAseq	module_4	OSM	CCDC103	RNAseq	-0.04168	0.06099	1.032	1.587	0.06066	-0.08247	-0.08345	0.1211	0.09764	-0.9469	0.1477	1.086
S100A12_RNAseq	module_4	OSM	S100A12	RNAseq	0.03475	0.7011	2.756	3.003	0.05017	0.02326	0.4456	0.3306	0.299	-0.2351	-0.7798	-1.568
RNA5-8SN1_RNAseq	module_4	OSM	RNA5-8SN1	RNAseq	0.004871	-0.2695	0.4133	2.204	0.01669	0.06263	0.1535	0.03409	0.3539	-0.5525	0.2922	-0.001694
GLTPD2_RNAseq	module_4	OSM	GLTPD2	RNAseq	0.09568	1.325	1.795	2.156	0.07311	0.1296	-0.3398	0.01144	-0.5768	0.9911	-0.783	-0.4487
BTBD11_RNAseq	module_4	shared	BTBD11	RNAseq	-0.3781	-1.453	2.155	2.212	-0.09222	-0.8942	-0.03383	-1.163	1.613	-0.7238	1.178	-0.9651
EFNA5_RNAseq	module_4	OSM	EFNA5	RNAseq	0.1247	0.884	0.5504	1.635	-0.06162	-0.04365	0.3486	0.2122	-1.268	-1.038	-0.4821	0.3154
EPAS1_RNAseq	module_4	shared	EPAS1	RNAseq	0.1029	0.7397	1.483	1.794	-0.3766	-0.6945	1.636	1.602	-1.65	-0.6417	-1.307	-1.044
RNA5-8SN2_RNAseq	module_4	OSM	RNA5-8SN2	RNAseq	0.004871	-0.2695	0.4133	2.204	0.01669	0.06263	0.1535	0.03409	0.3539	-0.5525	0.2922	-0.001694
VWA5A_RNAseq	module_4	OSM	VWA5A	RNAseq	-0.02727	0.6297	1.265	1.837	-0.9997	-0.2973	-1.476	-1.465	-0.8541	0.7893	-1.259	0.3306
ITPR1-DT_RNAseq	module_4	IFNG+EGF	ITPR1-DT	RNAseq	0.06787	0.9928	0.7011	1.509	0.01636	0.2528	-0.1058	0.04722	-2.013	0.01209	-0.8823	-0.09579
PCDHB14_RNAseq	module_4	shared	PCDHB14	RNAseq	0.1042	1.752	1.595	2.341	-1.429	-0.7399	-0.02006	0.08228	-1.139	0.09829	0.1802	0.2746
ZNF219_RNAseq	module_4	OSM	ZNF219	RNAseq	0.4213	1.347	0.7114	1.584	0.01439	1.334	-1.122	-0.2038	-1.148	-0.212	-0.6844	0.2916
EIF4B_RNAseq	module_4	shared	EIF4B	RNAseq	0.98	1.504	0.811	1.673	-0.3977	0.5783	-0.1291	0.05804	-1.061	-1.156	-1.412	-1.151
DIPK2A_RNAseq	module_4	IFNG+EGF	DIPK2A	RNAseq	-0.07694	-0.4953	1.034	0.9455	0.3297	0.2634	-0.6588	-0.6089	-0.6129	-1.667	-1.285	-1.099
CYP27B1_RNAseq	module_4	shared	CYP27B1	RNAseq	-0.1723	-1.258	1.851	1.325	0.0459	0.07639	-1.248	-1.733	1.538	-0.7289	0.4944	-1.082
RGL1_RNAseq	module_4	OSM	RGL1	RNAseq	0.09045	0.03245	0.1603	1.836	-0.03939	0.112	0.9259	1.162	-0.3239	-1.338	-0.5068	0.9121
SLC24A3_RNAseq	module_4	OSM	SLC24A3	RNAseq	0.02096	0.1934	0.9218	2.494	0.05017	0.03048	0.00126	-0.02465	0.1519	1.03	-0.3966	0.1003
RNA5-8SN3_RNAseq	module_4	OSM	RNA5-8SN3	RNAseq	0.004871	-0.2695	0.4133	2.204	0.01669	0.06263	0.1535	0.03409	0.3539	-0.5525	0.2922	-0.001694
FGFR4_RNAseq	module_4	OSM	FGFR4	RNAseq	0.05345	-0.00235	1.372	1.588	0.1139	1.047	-0.1078	-0.2335	-0.2619	0.3492	-0.3758	-0.7149
KRT17P1_RNAseq	module_4	shared	KRT17P1	RNAseq	0.07639	1.405	1.765	2.277	-0.06064	0.0226	-1.479	0.04525	-1.294	-0.7359	0.5127	1.806
ADH4_RNAseq	module_4	OSM	ADH4	RNAseq	0.007169	-0.4246	2.23	0.8369	0.06066	0.007825	0.1425	0.05771	-0.1865	-0.7302	0.1425	0.6897
F5_RNAseq	module_4	shared	F5	RNAseq	0.08359	1.935	2.388	2.591	-0.05901	0.1357	-0.3009	-0.3451	-2.009	-0.5071	-2.32	-0.7646
HP_RNAseq	module_4	OSM	HP	RNAseq	0.02358	0.007825	3.093	3.418	0.06165	0.1107	0.05181	0.04558	-0.3274	-0.1846	-0.003663	0.5444
IGFBP4_RNAseq	module_4	BMP2+EGF	IGFBP4	RNAseq	-0.03579	-0.9103	1.032	1.415	-0.01187	0.3209	-1.632	-1.625	-0.9437	0.2706	-0.3758	1.205
CRP_RNAseq	module_4	OSM	CRP	RNAseq	0.02588	-0.05966	2.333	2.992	0.08424	0.04623	0.1879	0.1263	-0.2226	-0.3471	0.1175	0.0813
EVI2A_RNAseq	module_4	shared	EVI2A	RNAseq	-0.05345	-1.713	1.623	1.458	0.187	0.112	-0.06586	-0.1868	0.1318	-1.596	-1.353	-1.466
RPGR_RNAseq	module_4	shared	RPGR	RNAseq	0.01308	0.1146	1.928	1.947	0.7225	0.5732	1.7	1.602	1.078	-0.7788	-0.1184	-0.7527
OTUD1_RNAseq	module_4	OSM	OTUD1	RNAseq	0.221	0.9649	1.629	2.003	-0.1075	0.3384	-0.6991	0.1042	-1.388	0.8341	-1.331	-0.1226
FKBP9P1_RNAseq	module_4	shared	FKBP9P1	RNAseq	-0.02105	-0.5	2.408	2.429	0.04656	-0.006288	-2.039	-0.4036	-1.379	2.726	-1.585	-0.1226
NECTIN1_RNAseq	module_4	shared	NECTIN1	RNAseq	0.1828	0.5788	1.751	1.762	-0.06553	-0.2016	0.3287	-0.256	0.04886	-1.531	-0.5872	-1.04
SLC1A2_RNAseq	module_4	OSM	SLC1A2	RNAseq	0.04164	0.209	1.581	1.961	0.1117	-0.02695	0.01767	0.02523	-0.2853	0.5724	0.4613	0.421
CD9_RNAseq	module_4	IFNG+EGF	CD9	RNAseq	0.07573	1.265	0.02424	1.371	-0.7607	-0.3729	-0.5356	-0.4262	-1.599	-1.369	0.3497	-0.1589
LINC01484_RNAseq	module_4	shared	LINC01484	RNAseq	0.07639	-0.08832	0.4484	2.39	0.07966	0.01078	0.17	0.1328	-1.424	-1.812	-0.1659	0.8596
C17orf107_RNAseq	module_4	OSM	C17orf107	RNAseq	0.01735	0.2428	2.114	2.151	0.06984	0.1664	-0.1922	-0.03252	-0.7129	0.1616	-0.4237	0.3495
TMEM71_RNAseq	module_4	HGF	TMEM71	RNAseq	-0.01711	-2.086	1.215	1.234	0.07901	-0.2023	0.01439	-0.156	-0.5535	-0.4348	-0.3892	0.5724
SERPINB4_RNAseq	module_4	shared	SERPINB4	RNAseq	-0.01711	0.1032	3.269	3.316	-0.1605	-0.6486	-0.2619	-0.1213	-2.107	-2.435	-2.124	-1.757
SCN4B_RNAseq	module_4	OSM	SCN4B	RNAseq	-0.01285	-0.5045	0.9641	1.994	0.03869	-0.1435	-0.0919	-0.1419	-0.3072	-0.3778	0.454	0.8016
RGS2_RNAseq	module_4	shared	RGS2	RNAseq	0.06984	0.7492	2.025	2.033	0.03015	-0.35	1.769	1.816	1.001	-0.6577	-0.7287	0.4715
BEST4_RNAseq	module_4	OSM	BEST4	RNAseq	0.02457	0.7772	0.02555	1.817	-0.03645	-0.1281	-0.1345	-0.05215	-0.3445	0.08195	0.1409	0.3613
SLCO4A1_RNAseq	module_4	shared	SLCO4A1	RNAseq	-0.1007	-0.8509	1.821	1.592	0.1671	0.9103	-0.1123	-0.4487	1.243	-0.2582	-2.21	-2.384
NAPSA_RNAseq	module_4	OSM	NAPSA	RNAseq	0.05575	1.446	0.4437	1.645	-0.0335	0.01669	0.04722	-0.02039	-0.72	-0.05803	-0.6495	-0.1947
WDR91_RNAseq	module_4	OSM	WDR91	RNAseq	-0.0802	0.04131	1.235	1.827	-0.2731	-0.19	-0.003663	0.2737	-1.294	-0.9041	0.776	0.5889
PRCP_RNAseq	module_4	OSM	PRCP	RNAseq	0.5976	1.309	0.4607	1.641	-0.1669	0.364	-0.1525	-0.1007	-1.053	-0.6513	-0.4449	0.6766
PHLDB3_RNAseq	module_4	shared	PHLDB3	RNAseq	0.1133	1.01	0.1648	1.755	-0.3634	-0.1439	-0.2242	0.1234	-1.849	-1.422	-0.894	-0.7321
TCHHL1_RNAseq	module_4	OSM	TCHHL1	RNAseq	0.009139	0.01176	2.495	2.544	0.03573	-0.02793	0.01767	-0.01646	-0.4165	-0.2536	0.1551	0.5676
ENTPD3_RNAseq	module_4	shared	ENTPD3	RNAseq	1.525	1.808	2.518	2.705	0.2437	-0.462	2.195	2.086	1.259	-0.7794	-1.477	-1.331
ALDOC_RNAseq	module_4	shared	ALDOC	RNAseq	-0.2949	-0.2777	1.525	1.849	-0.606	0.4971	-0.5911	-0.2288	0.985	-1.711	-0.7856	-0.9405
KRT17P2_RNAseq	module_4	shared	KRT17P2	RNAseq	0.06394	1.04	1.789	2.275	-0.04986	0.08882	-0.3579	-0.07661	-1.324	-0.9843	0.2584	1.569
RPL23_RNAseq	module_4	OSM	RPL23	RNAseq	0.5811	1.197	0.8699	1.531	0.03146	0.4204	0.2581	0.5645	-0.8102	-1.123	-0.4956	-0.5812
SULF1_RNAseq	module_4	OSM	SULF1	RNAseq	-0.001694	-0.1799	1.012	2.339	0.0623	0.1051	-0.08182	-0.07499	-0.5369	-1.393	-0.1349	0.7841
TDRD9_RNAseq	module_4	shared	TDRD9	RNAseq	0.07475	1.75	1.917	2.197	-0.03514	-0.2422	-0.06749	-0.1336	0.3245	-1.426	-1.244	-1.461
DENND2C_RNAseq	module_4	IFNG+EGF	DENND2C	RNAseq	0.1403	1.258	0.02917	1.388	-0.2725	-0.7151	0.2245	0.0203	-1.726	-1.24	0.4822	-0.2397
ST8SIA1_RNAseq	module_4	shared	ST8SIA1	RNAseq	0.01341	0.2977	0.6963	0.8706	0.1182	0.03704	-0.00235	-0.09417	-1.76	0.1484	-2.172	0.9915
CD1D_RNAseq	module_4	IFNG+EGF	CD1D	RNAseq	-0.01941	-0.7084	0.6936	1.684	0.03639	-0.06097	0.1305	0.09797	-1.804	-1.803	-1.474	-0.9612
ABCA10_RNAseq	module_4	IFNG+EGF	ABCA10	RNAseq	0.0354	-0.2606	0.4676	1.068	0.149	0.09045	0.3898	0.3294	-1.664	-0.4118	-1.176	-1.306
NEDD4L_RNAseq	module_4	OSM	NEDD4L	RNAseq	0.2128	0.8418	2.084	2.336	-0.08637	0.7684	0.3474	0.2074	-0.1659	1.034	0.01866	0.4723
CD86_RNAseq	module_4	shared	CD86	RNAseq	0.06755	0.7797	0.3767	1.083	0.03376	-0.04463	2.387	2.45	-0.5005	-1.204	-1.677	-0.1878
S100A7A_RNAseq	module_4	OSM	S100A7A	RNAseq	0.01373	0.07148	2.786	3.035	0.03146	-0.0688	0.0226	0.03967	-0.5442	-1.043	-0.1573	0.2653
CHRNE_RNAseq	module_4	OSM	CHRNE	RNAseq	0.01242	0.3029	2.092	2.021	0.01439	-0.04757	-0.02596	0.07213	-0.04136	0.7067	0.03442	0.03967
SNHG26_RNAseq	module_4	IFNG+EGF	SNHG26	RNAseq	-0.08637	-0.4011	1.162	1.441	-0.2161	-0.1919	-0.6995	-0.8773	-0.5502	-1.524	-1.333	-1.133
RPPH1_RNAseq	module_4	OSM	RPPH1	RNAseq	0.02851	0.2768	0.4017	2.715	0.03212	0.04328	0.04164	-5.26e-05	-0.1107	0.2419	0.0006038	0.2277
KCNQ2_RNAseq	module_4	shared	KCNQ2	RNAseq	0.02129	0.01505	2.585	2.759	0.0423	0.05771	-0.1544	-0.02433	-0.8923	-1.842	0.07868	0.6083
NAPA-AS1_RNAseq	module_4	OSM	NAPA-AS1	RNAseq	0.07344	-0.2759	0.5015	1.859	-0.309	-0.37	-0.2686	-0.318	-0.557	0.9277	-0.7782	-0.4961
EEF1A2_RNAseq	module_4	shared	EEF1A2	RNAseq	-0.04594	-0.8314	0.6567	1.948	-0.1246	-0.1474	-1.797	-2.131	-2.028	-1.775	-2.197	-1.947
LAMB4_RNAseq	module_4	OSM	LAMB4	RNAseq	0.01209	0.2264	2.572	2.741	0.2077	0.1969	0.459	0.2569	0.7563	-0.7453	0.03376	0.4158
SLC2A1_RNAseq	module_4	OSM	SLC2A1	RNAseq	0.03573	1.187	1.335	1.729	-0.7713	-0.5889	-1.309	-0.9965	-1.267	0.04722	-0.1519	-0.5914
FAM183BP_RNAseq	module_4	OSM	FAM183BP	RNAseq	0.03442	0.1012	2.787	2.939	0.009139	-0.005303	0.3575	0.2036	-0.178	-1.095	-0.6169	0.228
RASL11A_RNAseq	module_4	shared	RASL11A	RNAseq	-0.1547	0.4896	1.095	1.074	0.1289	0.3042	-0.9965	-0.8914	-0.1592	-1.929	-1.925	-1.75
PROS1_RNAseq	module_4	OSM	PROS1	RNAseq	0.01997	0.4278	1.828	2.008	-0.2738	0.02194	0.7214	1.18	1.26	0.07115	-0.7925	0.9028
CCDC177_RNAseq	module_4	OSM	CCDC177	RNAseq	-0.000709	0.4026	2.107	2.601	-0.02957	-0.2183	-0.07564	-0.03677	-0.4956	-0.4585	0.8014	0.1221
PCP4L1_RNAseq	module_4	shared	PCP4L1	RNAseq	0.06263	1.733	2.334	2.146	0.07344	0.06034	-0.1662	0.02129	0.5658	-0.5525	0.1574	0.5993
ATP1A1_RNAseq	module_4	OSM	ATP1A1	RNAseq	0.7322	1.406	1.147	1.802	-0.2211	0.0272	0.6687	0.4621	-0.7703	0.3221	-1.277	-1.317
NOP53-AS1_RNAseq	module_4	OSM	NOP53-AS1	RNAseq	0.000932	0.265	0.4593	1.884	0.003886	-0.00235	-0.01646	-0.01908	0.1451	-1.054	-0.4671	0.02785
FOS_RNAseq	module_4	shared	FOS	RNAseq	-0.8869	-1.241	1.701	1.424	-0.8452	-1.398	-0.1078	-1.523	-0.8666	-1.188	-1.716	-2.164
PDE8A_RNAseq	module_4	OSM	PDE8A	RNAseq	-0.1278	-0.3527	1.159	1.991	0.4372	-0.1246	0.6881	0.4707	-0.7709	-0.7396	0.7049	0.287
PCDHGA12_RNAseq	module_4	OSM	PCDHGA12	RNAseq	0.04951	1.11	1.964	2.205	-0.2634	-0.256	-0.3156	-0.02727	-0.9475	1.221	-0.3171	0.4107
TFRC_RPPA	module_4	shared	TFRC	RPPA	1.452	1.994	1.693	1.665	1.255	1.203	0.9723	1.599	0.06914	-0.8365	-0.6674	0.9825
P-Cadherin_RPPA	module_4	OSM	P-Cadherin	RPPA	-0.01847	0.5367	1.282	1.627	-0.6256	-0.3584	0.4403	0.466	-1.08	-1.008	0.3221	-0.02596
EGFR_RPPA	module_4	shared	EGFR	RPPA	1.893	2.093	1.691	1.77	-0.9955	-1.443	0.08525	-0.5145	-2.056	-2.26	-1.221	-1.454
Stat3_pY705_RPPA	module_4	OSM	Stat3_pY705	RPPA	-1.054	-0.6531	2.705	2.643	-1.014	-0.3166	-1.487	-1.21	-1.895	0.96	0.09066	-0.3933
Hif-1-alpha_RPPA	module_4	shared	Hif-1-alpha	RPPA	-1.489	-1.892	2.296	1.948	-0.5219	-1.311	-0.6969	-1.465	0.5594	-1.847	0.6682	-0.6711
Connexin-43_RPPA	module_4	OSM	Connexin-43	RPPA	-0.4713	0.01064	1.482	3.323	-0.1166	-0.9893	0.7631	-0.1528	-1.299	-1.392	-0.7569	-1.459
HER2_RPPA	module_4	shared	HER2	RPPA	0.9812	1.537	0.7966	1.466	-1.017	-1.49	-1.024	-1.552	-1.334	-2.157	-0.2729	-0.8884
stat1ps727_2_pecy3_int_mean_nuc_cycIF	module_5+6	shared	stat1ps727_2_pecy3_int_mean_nuc	cycIF	-0.4993	-1.456	-0.7629	-1.526	-0.06328	-1.039	0.184	-0.6013	3.409	3.235	0.005675	0.3349
stat1alphaisoform_8_af647cy5_int_mean_cytoplasm_cycIF	module_5+6	shared	stat1alphaisoform_8_af647cy5_int_mean_cytoplasm	cycIF	-0.1852	0.1634	0.1765	1.08	-0.09961	0.5974	0.6575	1.383	2.974	3.525	0.6497	1.891
stat3_4_af488fitc_txt_standev_cytoplasm_cycIF	module_5+6	IFNG+EGF	stat3_4_af488fitc_txt_standev_cytoplasm	cycIF	-0.2903	-0.6768	0.9717	1.261	0.2437	-0.1749	-0.07499	-0.1222	1.628	2.021	0.349	1.022
pdl1_6_af647cy5_int_mean_nuc_cycIF	module_5+6	shared	pdl1_6_af647cy5_int_mean_nuc	cycIF	-0.9061	-1.798	-1.24	-1.657	-0.1422	-1.271	-0.6843	-1.329	2.162	2.039	0.07413	0.1063
pdl1_6_af647cy5_txt_standev_nuc_cycIF	module_5+6	IFNG+EGF	pdl1_6_af647cy5_txt_standev_nuc	cycIF	-0.033	-0.05303	-0.201	0.08855	0.2675	0.3301	-0.0622	0.2154	1.861	2.147	0.3478	0.6674
pdl1_6_af647cy5_txt_standev_cytoplasm_cycIF	module_5+6	IFNG+EGF	pdl1_6_af647cy5_txt_standev_cytoplasm	cycIF	-0.1442	0.01574	-0.2272	-0.01442	0.2069	0.2721	-0.07586	0.2803	1.95	2.214	0.3176	0.7968
stat1alphaisoform_8_af647cy5_int_mean_nuc_cycIF	module_5+6	IFNG+EGF	stat1alphaisoform_8_af647cy5_int_mean_nuc	cycIF	-0.05197	-1.171	0.4236	0.09564	0.05474	-0.2312	0.6687	0.4096	3.367	3.588	0.5289	1.448
cytokeratin18_7_af488fitc_int_mean_cytoplasm_cycIF	module_5+6	shared	cytokeratin18_7_af488fitc_int_mean_cytoplasm	cycIF	0.4258	0.7138	-0.04458	-0.6469	1.082	1.662	0.008096	0.324	0.7928	1.93	0.5691	1.214
stat3_4_af488fitc_int_mean_nuc_cycIF	module_5+6	shared	stat3_4_af488fitc_int_mean_nuc	cycIF	-0.5762	-1.896	1.109	0.3206	-0.05985	-1.38	-0.292	-1.302	1.523	1.495	0.1698	0.5055
stat1ps727_2_pecy3_int_mean_cytoplasm_cycIF	module_5+6	IFNG+EGF	stat1ps727_2_pecy3_int_mean_cytoplasm	cycIF	-0.5433	0.08533	-0.7623	-0.01756	-0.3102	0.2606	-0.1651	0.6444	2.433	2.598	-0.3812	0.5628
stat3_4_af488fitc_int_mean_cytoplasm_cycIF	module_5+6	IFNG+EGF	stat3_4_af488fitc_int_mean_cytoplasm	cycIF	-0.5766	-1.056	-0.3165	-0.09054	0.009327	-0.5961	-0.227	-0.4486	1.487	1.958	0.03269	0.7708
stat1ps727_2_pecy3_txt_standev_nuc_cycIF	module_5+6	IFNG+EGF	stat1ps727_2_pecy3_txt_standev_nuc	cycIF	-0.006896	0.09667	0.004132	0.1405	-0.01168	0.2596	0.1687	0.4913	3.232	3.01	0.02657	0.3964
stat1ps727_2_pecy3_txt_standev_cytoplasm_cycIF	module_5+6	IFNG+EGF	stat1ps727_2_pecy3_txt_standev_cytoplasm	cycIF	-0.04382	0.3074	-0.1198	0.4568	-0.07901	0.4524	0.05072	0.6111	2.326	2.358	-0.1718	0.4005
stat1alphaisoform_8_af647cy5_txt_standev_cytoplasm_cycIF	module_5+6	shared	stat1alphaisoform_8_af647cy5_txt_standev_cytoplasm	cycIF	0.2168	0.6016	0.5859	1.389	0.2899	0.89	0.7525	1.36	3.151	3.549	0.8258	1.779
stat1alphaisoform_8_af647cy5_txt_standev_nuc_cycIF	module_5+6	IFNG+EGF	stat1alphaisoform_8_af647cy5_txt_standev_nuc	cycIF	0.347	0.2651	0.9439	1.288	0.3462	0.5738	0.7423	0.9677	3.611	3.754	0.8875	1.515
pdl1_6_af647cy5_int_mean_cytoplasm_cycIF	module_5+6	IFNG+EGF	pdl1_6_af647cy5_int_mean_cytoplasm	cycIF	-0.9211	-1.087	-1.137	-1.181	-0.2132	-0.669	-0.69	-0.5903	2.344	2.513	0.1442	0.7833
Ets-related factors_motifs	module_5+6	HGF	Ets-related factors	motifs	-1.665	-0.4512	0.8419	0.3359	0.7369	0.39	-1.161	-0.8552	1.495	1.269	-0.7783	0.3077
HSF factors_motifs	module_5+6	IFNG+EGF	HSF factors	motifs	-1.003	-0.3012	0.334	0.1231	-0.6799	-0.5881	-1.156	-0.9373	1.159	1.528	0.9439	1.232
HD-SINE factors_motifs	module_5+6	BMP2+EGF	HD-SINE factors	motifs	0.3243	0.6211	-0.5817	-0.5519	-0.001752	1.441	-1.603	-1.397	0.5145	0.9234	-1.052	-0.4971
Interferon-regulatory factors_motifs	module_5+6	shared	Interferon-regulatory factors	motifs	-2.112	-1.326	-1.778	-1.431	-1.823	-1.258	-2.51	-2.217	3.352	3.483	-2.031	-1.675
Hairy-related factors_motifs	module_5+6	TGFB+EGF	Hairy-related factors	motifs	-0.7176	0.4668	-1.027	-0.2645	-0.03204	0.5874	-0.7092	0.5829	0.8517	1.417	-1.611	-1.028
NFAT-related factors_motifs	module_5+6	shared	NFAT-related factors	motifs	-1.213	-0.7917	0.3165	0.1437	0.6102	0.486	-1.507	-1.172	1.425	1.578	0.1652	0.7619
Three-zinc finger Kruppel-related factors_motifs	module_5+6	IFNG+EGF	Three-zinc finger Kruppel-related factors	motifs	-0.9497	0.2551	-0.1886	-0.8501	0.0203	0.5485	-1.32	-0.6103	1.123	1.728	-1.264	-1.058
Regulators of differentiation_motifs	module_5+6	IFNG+EGF	Regulators of differentiation	motifs	-1.217	-0.1947	-1.366	-1.226	0.7229	1.214	-1.103	0.4984	0.7482	1.688	-1.491	-0.4883
BATF2_RNAseq	module_5+6	IFNG+EGF	BATF2	RNAseq	-0.06945	-0.9865	-1.319	-0.9756	-0.3363	-1.123	-1.258	-0.7589	3.225	3.177	-0.6176	-0.8506
IRF1_RNAseq	module_5+6	shared	IRF1	RNAseq	0.2613	1.502	1.643	1.885	0.1162	0.1354	-0.2594	0.1464	3.075	3.084	1.52	1.06
LZTS1_RNAseq	module_5+6	shared	LZTS1	RNAseq	-0.0181	-0.7336	-1.529	-2.425	0.2013	-0.3006	-0.1947	-0.122	2.455	1.35	-0.6892	-1.353
UHRF1BP1_RNAseq	module_5+6	IFNG+EGF	UHRF1BP1	RNAseq	0.1006	0.3014	-0.4176	-0.09287	0.02818	0.5818	-0.4318	-0.1963	1.28	2.187	-0.8932	-0.5679
FHAD1_RNAseq	module_5+6	IFNG+EGF	FHAD1	RNAseq	0.01833	-1.064	0.02424	-0.8649	-0.02727	-0.1275	-0.222	-0.09806	2.081	1.487	0.02785	-0.08572
TYMP_RNAseq	module_5+6	shared	TYMP	RNAseq	0.04197	1.298	0.3796	2.166	-1.289	-1.607	-0.007272	0.1471	2.422	2.654	1.6	0.7791
UNC5A_RNAseq	module_5+6	shared	UNC5A	RNAseq	-0.03153	-2.011	0.7457	1.022	0.0226	-0.0076	-0.3758	-2.122	1.908	1.297	-0.201	1.065
HLA-DPB2_RNAseq	module_5+6	IFNG+EGF	HLA-DPB2	RNAseq	0.01997	0.3281	0.828	0.1234	0.09797	0.03967	0.02752	-0.007272	3.139	3.276	0.3904	0.9526
PRLR_RNAseq	module_5+6	shared	PRLR	RNAseq	-0.01515	-0.1713	-0.2064	-1.582	0.02949	-0.06162	-0.0181	-0.02039	0.7085	2.135	0.6501	-0.2985
RCN1_RNAseq	module_5+6	IFNG+EGF	RCN1	RNAseq	0.05673	-0.1451	0.7561	1.108	0.1009	0.1526	-0.575	-0.5094	1.748	1.714	0.472	1.12
CUL2_RNAseq	module_5+6	IFNG+EGF	CUL2	RNAseq	-0.3772	-0.8875	0.5119	-0.8049	0.2631	0.04919	0.3898	0.03737	1.678	1.161	0.4882	-0.2952
TVP23A_RNAseq	module_5+6	shared	TVP23A	RNAseq	0.01341	0.2591	0.3825	-0.08507	0.09437	0.138	0.08849	-0.005632	2.337	1.793	1.632	1.314
NWD1_RNAseq	module_5+6	shared	NWD1	RNAseq	0.1302	1.886	-1.301	-0.282	-0.2338	0.3005	-1.38	-0.4523	1.465	2.454	-1.583	-0.3556
SMCO3_RNAseq	module_5+6	TGFB+EGF	SMCO3	RNAseq	0.02424	0.3693	0.2013	0.628	0.0564	0.07442	0.04131	0.1286	1.435	1.419	-0.02105	2.22
HLA-G_RNAseq	module_5+6	IFNG+EGF	HLA-G	RNAseq	0.05345	-0.1065	0.5103	0.3465	0.0682	0.1325	0.05509	0.03442	2.546	2.89	-0.2471	0.6068
AGPAT3_RNAseq	module_5+6	IFNG+EGF	AGPAT3	RNAseq	0.3209	0.3811	0.3708	0.7903	0.1934	0.8172	0.08064	0.5504	1.691	1.486	0.8228	0.8236
FAM111A_RNAseq	module_5+6	shared	FAM111A	RNAseq	-0.1236	-1.381	0.6881	-1.541	0.5581	-0.06488	-0.0443	-0.05476	1.91	1.63	-0.5945	-0.3556
RGS7_RNAseq	module_5+6	shared	RGS7	RNAseq	-0.02695	-1.745	-0.3838	-1.203	-0.009897	-0.1669	-0.08767	-0.149	2.06	2.416	-0.2013	0.3518
CEACAM1_RNAseq	module_5+6	shared	CEACAM1	RNAseq	-0.1554	-1.824	0.7381	0.2519	0.02982	-1.579	0.3799	-0.3075	2.737	2.564	1.384	-0.244
LINC00525_RNAseq	module_5+6	shared	LINC00525	RNAseq	0.08064	0.9778	-2.026	-1.256	-0.08215	-0.2832	-1.392	-0.4786	2.407	2.786	-2.181	-1.773
ZNF853_RNAseq	module_5+6	IFNG+EGF	ZNF853	RNAseq	0.02654	-0.07499	0.6596	0.3825	0.1048	0.1642	0.1438	-0.005303	0.8443	2.237	0.5522	0.5159
WDR45_RNAseq	module_5+6	IFNG+EGF	WDR45	RNAseq	0.03146	0.9078	-0.4364	0.7678	-0.9193	-0.7103	0.08718	-0.08605	1.305	1.612	0.2039	0.02326
GALM_RNAseq	module_5+6	IFNG+EGF	GALM	RNAseq	-0.01482	-0.4284	-0.1071	-0.5414	0.001588	0.03573	-0.01744	-0.008913	0.6188	2.319	-0.6136	-0.03612
DIAPH2-AS1_RNAseq	module_5+6	IFNG+EGF	DIAPH2-AS1	RNAseq	0.01538	0.3954	0.1276	0.6981	0.06394	0.04131	-0.01285	0.02063	2.189	1.618	0.3287	0.2993
DNAJC15_RNAseq	module_5+6	IFNG+EGF	DNAJC15	RNAseq	0.3432	0.6379	-0.008585	0.05509	0.1526	0.7333	0.01078	0.2959	1.037	1.964	0.2166	0.2299
IFI44_RNAseq	module_5+6	IFNG+EGF	IFI44	RNAseq	0.02063	1.05	0.306	1.287	-0.1808	-0.02138	-0.4039	0.00126	2.795	2.86	-0.4047	0.2359
TPH2_RNAseq	module_5+6	IFNG+EGF	TPH2	RNAseq	0.02818	-0.1786	0.5833	1.042	0.1658	-0.4482	-0.1406	0.3084	2.01	1.996	0.3661	0.7351
PSMB10_RNAseq	module_5+6	IFNG+EGF	PSMB10	RNAseq	-0.09514	-0.0932	-0.3413	-0.4154	-0.6291	-0.1052	-0.6122	0.05542	2.523	2.541	-1.156	-1.177
ACOD1_RNAseq	module_5+6	IFNG+EGF	ACOD1	RNAseq	0.01144	-0.09287	0.2634	0.4161	0.03081	-0.0181	0.002245	0.01308	3.26	2.952	-0.2403	-0.05345
C6orf201_RNAseq	module_5+6	shared	C6orf201	RNAseq	0.07213	0.4058	0.4473	0.2052	0.08064	0.2709	0.2207	0.1622	2.593	2.492	1.16	2.053
MIR497HG_RNAseq	module_5+6	IFNG+EGF	MIR497HG	RNAseq	0.01702	0.1847	0.4676	0.3014	0.0718	0.0564	-0.06227	-0.08897	0.786	2.122	0.299	-0.1586
MBD5_RNAseq	module_5+6	IFNG+EGF	MBD5	RNAseq	0.2023	0.8482	-0.1719	1.137	-0.2462	0.2594	0.02194	0.2547	1.46	1.715	0.2494	0.1767
IGFBP6_RNAseq	module_5+6	OSM	IGFBP6	RNAseq	-0.1796	-1.316	-1.575	-2.098	-0.1139	-0.8587	-0.111	-1.099	0.4674	0.8168	-0.1748	-0.6162
LINC01137_RNAseq	module_5+6	IFNG+EGF	LINC01137	RNAseq	-0.303	-0.9208	1.192	1.429	-0.7352	-1.039	-0.8318	-1.211	1.073	1.886	1.147	-0.1326
ERI1_RNAseq	module_5+6	IFNG+EGF	ERI1	RNAseq	-0.1665	-1.413	1.404	-0.6453	0.3115	0.09111	-0.1201	-0.5348	1.927	1.304	-0.005303	-0.1729
APOL2_RNAseq	module_5+6	shared	APOL2	RNAseq	-0.008585	0.138	0.5052	0.8122	-0.2288	-0.4014	0.3548	0.622	2.733	2.695	1.555	1.183
MERTK_RNAseq	module_5+6	IFNG+EGF	MERTK	RNAseq	0.02227	0.9383	0.3029	-1.656	0.05837	0.01439	-0.1487	-0.1378	0.935	1.96	-0.9375	0.7684
DLG3_RNAseq	module_5+6	IFNG+EGF	DLG3	RNAseq	0.09078	0.4144	-0.2664	0.6161	0.004214	0.6401	0.07737	-0.1213	1.647	1.874	0.7145	0.664
LGALS14_RNAseq	module_5+6	IFNG+EGF	LGALS14	RNAseq	0.03081	0.1927	0.5133	0.6161	0.05509	0.03442	-0.1165	0.06656	2.467	2.806	1.057	0.3081
MX2_RNAseq	module_5+6	IFNG+EGF	MX2	RNAseq	0.01209	0.07933	0.4909	0.6331	0.09013	0.0354	-0.0276	-0.09384	2.121	2.431	-0.3858	-0.2952
CLU_RNAseq	module_5+6	shared	CLU	RNAseq	0.1674	1.684	-1.61	-0.8974	-1.363	-0.1881	-1.7	-2.083	1.847	2.158	-0.9844	1.869
LINC00364_RNAseq	module_5+6	IFNG+EGF	LINC00364	RNAseq	0.03376	0.04328	-0.08995	0.1318	0.04	-0.01055	0.06722	0.1198	2.976	3.137	-0.1884	0.7074
CNDP1_RNAseq	module_5+6	IFNG+EGF	CNDP1	RNAseq	0.06787	0.1289	0.3084	0.7849	0.1188	0.04558	0.01439	0.03803	1.254	1.848	0.1658	0.08032
CBR3_RNAseq	module_5+6	shared	CBR3	RNAseq	-0.3066	-1.731	-1.642	-2.06	0.002573	-0.4416	-1.753	-1.914	2.433	2.175	-0.4101	-1.102
C19orf38_RNAseq	module_5+6	IFNG+EGF	C19orf38	RNAseq	-0.007928	0.06492	-0.37	0.9337	-0.02498	-0.0714	-0.0919	0.09307	2.202	2.723	-0.275	0.63
CYSRT1_RNAseq	module_5+6	shared	CYSRT1	RNAseq	-0.02596	-0.6354	-1.987	-1.945	-0.1178	-0.5517	-0.2145	-1.471	1.191	1.149	-1.828	-1.908
IL12RB1_RNAseq	module_5+6	IFNG+EGF	IL12RB1	RNAseq	-0.01022	-0.7365	0.09633	-1.014	-0.009569	-0.2462	-0.171	-0.244	2.718	2.787	-0.6595	0.3136
IMPG1_RNAseq	module_5+6	IFNG+EGF	IMPG1	RNAseq	0.05345	0.4676	0.3746	0.9415	0.1146	0.1584	0.1693	0.1786	0.8222	2.203	0.5226	0.9484
PCGF5_RNAseq	module_5+6	IFNG+EGF	PCGF5	RNAseq	-0.1643	-0.3451	-0.4419	-1.019	-0.05051	0.578	-0.5107	-0.1544	1.791	1.912	-0.2979	-0.6363
TRPM3_RNAseq	module_5+6	IFNG+EGF	TRPM3	RNAseq	-0.006616	-0.3322	-0.1242	-0.6141	0.03704	-0.08572	-0.1055	-0.1097	2.584	2.385	-1.088	0.4164
C1orf220_RNAseq	module_5+6	IFNG+EGF	C1orf220	RNAseq	0.05476	0.4698	0.2315	0.04	0.1748	0.3029	-0.4157	-0.1637	1.791	1.447	-0.708	0.27
CTRC_RNAseq	module_5+6	IFNG+EGF	CTRC	RNAseq	0.0157	-0.1745	0.5162	0.6107	0.1003	0.04919	-0.1142	0.02785	1.641	1.931	1.146	0.6619
GBP6_RNAseq	module_5+6	shared	GBP6	RNAseq	0.06394	0.6475	-1.918	-0.8675	-1.695	-0.7049	-1.701	-0.392	2.672	2.834	-0.3593	0.8536
ILDR1_RNAseq	module_5+6	IFNG+EGF	ILDR1	RNAseq	0.01209	0.1159	-0.2073	0.5506	0.02293	0.1754	0.1071	0.2513	1.143	2.094	-1.061	0.6391
PKN2-AS1_RNAseq	module_5+6	shared	PKN2-AS1	RNAseq	0.00323	-0.0893	-0.7446	0.1651	-0.06129	-0.05084	-0.1913	0.137	0.2428	2.377	-2.24	-0.3697
ARAP2_RNAseq	module_5+6	IFNG+EGF	ARAP2	RNAseq	0.03442	-0.1493	0.1561	0.6343	0.07639	-0.4148	0.9005	0.8661	1.493	1.833	0.3503	0.6442
FCGR1B_RNAseq	module_5+6	IFNG+EGF	FCGR1B	RNAseq	0.01833	0.3203	0.09405	0.3904	0.05443	-0.0932	0.1276	0.1169	1.052	2.528	0.8716	0.3275
ACKR4_RNAseq	module_5+6	IFNG+EGF	ACKR4	RNAseq	-0.003006	-0.557	0.2375	1.349	0.06656	0.0777	-0.1903	0.004214	3.186	3.175	-0.1133	0.01406
NKAIN3_RNAseq	module_5+6	IFNG+EGF	NKAIN3	RNAseq	-0.004647	-0.2251	0.3372	-0.1307	0.01373	-0.03088	0.09372	0.01997	1.181	1.931	0.3005	0.02752
CADPS2_RNAseq	module_5+6	IFNG+EGF	CADPS2	RNAseq	0.4184	0.6895	0.8077	1.038	-0.08117	1.008	-0.2967	0.08588	1.932	1.746	0.8351	0.7847
KARS1_RNAseq	module_5+6	IFNG+EGF	KARS1	RNAseq	-0.000709	-0.1938	0.2497	-0.005303	0.2786	0.4635	0.2647	0.1892	1.734	1.367	-0.646	-0.7082
CYP21A2_RNAseq	module_5+6	IFNG+EGF	CYP21A2	RNAseq	-0.00596	0.17	0.6001	0.922	0.08359	-0.05803	-0.04594	-0.0528	2.787	3.145	-0.1979	0.4
CRYBB2_RNAseq	module_5+6	IFNG+EGF	CRYBB2	RNAseq	0.06394	0.5823	-0.4059	-0.6602	0.0459	0.06558	0.07541	0.1211	0.63	2.046	-0.3732	0.5735
LINC02701_RNAseq	module_5+6	IFNG+EGF	LINC02701	RNAseq	0.01341	0.3381	0.3336	0.7477	0.1883	0.3363	0.1506	-0.1503	2.169	2.181	0.734	0.8705
ERVK-28_RNAseq	module_5+6	IFNG+EGF	ERVK-28	RNAseq	0.06656	1.114	-0.4647	0.3254	-0.102	-0.02924	-0.1659	0.1796	1.783	2.134	0.3729	0.4546
PATZ1_RNAseq	module_5+6	IFNG+EGF	PATZ1	RNAseq	0.01636	-0.1662	0.4335	0.01275	0.5638	1.215	-1.155	-0.9089	1.473	1.561	-1.24	-0.1665
SSTR2_RNAseq	module_5+6	IFNG+EGF	SSTR2	RNAseq	0.0354	-0.07857	0.2207	0.1172	0.1706	0.06886	-0.1075	-0.088	1.943	1.804	-0.3892	1.007
SMTNL1_RNAseq	module_5+6	IFNG+EGF	SMTNL1	RNAseq	0.01636	-0.1236	-5.26e-05	-0.5909	0.04197	0.04394	-0.07596	-0.00235	3.087	3.283	-0.5341	0.2191
USP25_RNAseq	module_5+6	IFNG+EGF	USP25	RNAseq	0.1247	0.5894	0.5111	0.6945	0.3063	0.4253	0.5755	0.7346	1.406	1.88	0.2684	0.63
RPLP0P2_RNAseq	module_5+6	IFNG+EGF	RPLP0P2	RNAseq	0.03803	-0.4879	0.2842	0.09111	0.08915	-0.1149	0.05542	0.005527	2.431	2.376	-0.1345	-0.2344
APOBEC3F_RNAseq	module_5+6	IFNG+EGF	APOBEC3F	RNAseq	-0.001694	-0.04561	-0.8354	-0.7106	-0.1719	-0.3541	-0.7428	-0.9875	1.937	1.833	0.7425	-0.06162
CPEB3_RNAseq	module_5+6	IFNG+EGF	CPEB3	RNAseq	0.1107	1.135	-1.231	-0.8974	-0.6934	0.04886	-0.5672	-0.5138	1.499	2.126	-1.322	-1.321
ISG20_RNAseq	module_5+6	shared	ISG20	RNAseq	-1.206	-0.5379	-0.2934	-0.6319	-1.187	-1.355	-0.9793	-0.9957	2.746	2.696	1.903	0.4866
ADAMTS7P4_RNAseq	module_5+6	shared	ADAMTS7P4	RNAseq	0.02358	0.2083	-0.1458	0.3781	0.0849	-0.3269	-0.1979	0.02588	2.303	2.407	0.5532	1.719
ITPKA_RNAseq	module_5+6	shared	ITPKA	RNAseq	-0.06423	-0.9343	0.2907	-1.569	0.08849	-0.1304	0.1432	-0.3045	1.17	2.079	0.9862	0.2058
TRIM34_RNAseq	module_5+6	IFNG+EGF	TRIM34	RNAseq	-0.03841	0.4473	0.5563	0.9966	-0.4599	0.1087	-0.8448	0.477	1.391	1.723	-0.3761	0.5833
ZNF462_RNAseq	module_5+6	IFNG+EGF	ZNF462	RNAseq	0.4046	1.068	-0.5112	0.2302	0.08686	0.05411	-0.3375	-0.1242	1.416	1.757	-0.3883	-0.799
HSPA7_RNAseq	module_5+6	IFNG+EGF	HSPA7	RNAseq	0.018	-0.17	0.3746	1.494	0.02588	-0.01482	0.03015	0.03409	2.685	2.461	0.2444	-0.07987
BBX_RNAseq	module_5+6	IFNG+EGF	BBX	RNAseq	0.1978	0.5063	0.179	0.6018	0.1396	0.2007	-0.1662	-0.2179	1.653	1.768	0.4718	0.1908
ERICH3_RNAseq	module_5+6	IFNG+EGF	ERICH3	RNAseq	0.02555	0.0646	0.7554	1.586	0.06525	0.01373	0.03836	-0.03612	2.691	2.48	-0.183	1.201
MCTP1_RNAseq	module_5+6	IFNG+EGF	MCTP1	RNAseq	-0.001037	-0.7766	1.097	-0.3968	0.3014	0.4936	0.7473	0.3602	1.919	2.035	-0.8907	-1.288
YARS1_RNAseq	module_5+6	IFNG+EGF	YARS1	RNAseq	-0.3012	-0.6347	0.1078	-0.364	0.2397	0.6675	-0.2332	-0.2486	0.04065	1.797	-0.6041	-0.4408
TMEM268_RNAseq	module_5+6	IFNG+EGF	TMEM268	RNAseq	-0.4419	-1.097	0.06558	-0.9651	0.1344	0.1841	-0.6249	-1.163	1.13	1.712	-0.412	-0.236
RNF114_RNAseq	module_5+6	IFNG+EGF	RNF114	RNAseq	0.1032	0.4712	-0.3009	0.3913	-0.1345	0.333	-0.01678	-0.1362	1.865	2.028	-0.1493	-0.6412
CMTR1_RNAseq	module_5+6	IFNG+EGF	CMTR1	RNAseq	0.1658	-0.004975	-0.05182	0.4593	0.04492	0.5236	0.1214	0.2397	1.782	1.911	0.4196	0.7772
CPNE1_RNAseq	module_5+6	IFNG+EGF	CPNE1	RNAseq	0.1441	0.9838	-0.111	1.13	0.07246	0.9956	0.018	0.4518	1.588	1.769	-0.2344	0.907
TAP2_RNAseq	module_5+6	IFNG+EGF	TAP2	RNAseq	-0.2453	-0.6868	0.8282	0.4104	0.3321	0.1687	0.3572	0.3468	2.432	2.387	-0.3395	-0.5285
RNF213-AS1_RNAseq	module_5+6	IFNG+EGF	RNF213-AS1	RNAseq	0.0354	-0.1184	0.299	-0.2372	0.01308	-0.04626	0.09503	-0.1767	1.091	2.107	-1.3	0.07311
HES7_RNAseq	module_5+6	shared	HES7	RNAseq	0.09143	0.4731	-1.726	-1.865	0.194	1.573	-1.861	-1.41	2.086	1.189	-1.913	-1.406
HERC6_RNAseq	module_5+6	IFNG+EGF	HERC6	RNAseq	0.1263	0.6334	-1.117	-1.083	-0.8535	-0.414	-1.311	-0.5267	2.201	2.407	-1.344	-1.4
LY6E-DT_RNAseq	module_5+6	IFNG+EGF	LY6E-DT	RNAseq	0.03967	0.6879	-0.3625	-0.7766	0.1048	0.1786	-0.7058	-0.08442	0.799	2.257	-0.01219	-0.1547
SCO1_RNAseq	module_5+6	IFNG+EGF	SCO1	RNAseq	-0.01547	-0.2594	-0.2551	-0.8271	0.1097	0.3536	-0.3596	-0.2064	1.687	1.256	-0.9914	-0.8335
LINC01869_RNAseq	module_5+6	IFNG+EGF	LINC01869	RNAseq	0.03869	0.3779	-0.1653	-0.1998	0.05542	-0.008913	-0.001694	0.01341	0.8132	1.878	-0.4215	-0.3585
KAT2B_RNAseq	module_5+6	IFNG+EGF	KAT2B	RNAseq	0.1441	0.8948	-1.016	-1.437	0.15	-0.2674	0.4507	-0.5202	0.8846	1.677	1.176	-0.8774
OTUD4_RNAseq	module_5+6	IFNG+EGF	OTUD4	RNAseq	-0.2928	-0.6638	0.3518	-0.7486	0.2864	-0.01088	0.1561	-0.2254	1.73	1.656	-0.4414	-0.8006
PSMA4_RNAseq	module_5+6	IFNG+EGF	PSMA4	RNAseq	-0.09612	-0.6696	0.09535	-0.7897	-0.02367	0.1386	0.1289	-0.1493	1.802	1.903	-0.4515	-0.6333
CD47_RNAseq	module_5+6	IFNG+EGF	CD47	RNAseq	-0.1894	-0.5452	0.8459	0.7539	0.08849	-0.09027	-0.5097	-0.5945	2.283	2.11	0.7876	0.3194
KRT18P22_RNAseq	module_5+6	IFNG+EGF	KRT18P22	RNAseq	0.009795	0.08032	-0.00596	0.2631	0.03606	0.1609	-0.02203	-0.04168	2.293	2.118	0.06492	0.5397
SENP3-EIF4A1_RNAseq	module_5+6	OSM	SENP3-EIF4A1	RNAseq	0.0898	-0.87	1.553	0.2528	1.174	0.5823	-0.2117	0.1513	1.141	0.2185	-0.9232	0.1809
PSMG3-AS1_RNAseq	module_5+6	IFNG+EGF	PSMG3-AS1	RNAseq	-0.05639	-0.08507	-0.4145	0.9658	-0.3538	-0.5325	-0.2722	-0.8733	1.106	2.119	0.2267	-0.5821
CCL22_RNAseq	module_5+6	IFNG+EGF	CCL22	RNAseq	0.01899	1.016	0.05935	0.03934	0.1211	0.01045	0.3029	0.2337	2.08	2.235	-1.062	-0.01842
PRR15_RNAseq	module_5+6	shared	PRR15	RNAseq	-0.008913	0.811	-1.067	-1.573	-0.2731	1.591	-1.59	-0.4645	1.357	1.986	-0.7411	0.03048
PSME2_RNAseq	module_5+6	IFNG+EGF	PSME2	RNAseq	-0.01383	-0.07987	0.8337	0.2052	-0.1455	0.3483	-0.8198	-0.5582	2.493	2.461	-0.5863	-0.8414
NAPB_RNAseq	module_5+6	IFNG+EGF	NAPB	RNAseq	0.04722	0.5762	-0.6797	0.1841	-0.1519	0.01406	-0.6308	-0.499	0.7492	1.557	-0.9938	-1.007
NT5C3A_RNAseq	module_5+6	IFNG+EGF	NT5C3A	RNAseq	-0.02662	0.2393	-0.2925	0.07246	-0.2606	0.1022	-0.2449	-0.3818	2.159	2.344	-1.014	-0.7202
ITK_RNAseq	module_5+6	IFNG+EGF	ITK	RNAseq	0.03704	-0.1547	1.023	0.2412	0.1613	-0.08377	-0.02531	-0.05345	3.255	3.172	0.369	1.397
SCG2_RNAseq	module_5+6	shared	SCG2	RNAseq	-0.006288	-0.5338	-1.09	-1.608	0.01833	0.2453	-0.07694	-0.09839	0.609	1.729	-0.4682	0.06558
COL25A1_RNAseq	module_5+6	IFNG+EGF	COL25A1	RNAseq	0.02391	0.1474	0.2854	0.3939	0.04984	0.0006038	0.02129	0.005199	0.6023	2.5	-0.1068	0.4307
NR2F2_RNAseq	module_5+6	TGFB+EGF	NR2F2	RNAseq	0.01045	0.4366	-0.7644	-0.8576	0.486	0.4748	-0.4471	-0.7743	1.145	0.2814	-1.515	-1.213
NFAM1_RNAseq	module_5+6	IFNG+EGF	NFAM1	RNAseq	0.03869	1.29	-0.164	-0.3852	-0.05019	-0.1175	-0.1665	-0.2086	2.185	2.485	-0.6324	0.06034
NHS_RNAseq	module_5+6	shared	NHS	RNAseq	0.009467	-1.401	-1.71	-2.082	-0.03874	-0.249	-0.3917	0.05378	0.111	1.525	0.8264	0.01833
CXCL11_RNAseq	module_5+6	IFNG+EGF	CXCL11	RNAseq	0.03901	0.2191	-0.131	0.8073	-0.03415	-0.1614	-0.2762	-0.1313	3.459	3.382	-0.6593	-0.3775
ZNF114_RNAseq	module_5+6	shared	ZNF114	RNAseq	-0.02695	-0.627	0.04656	-1.6	0.002901	-0.2985	2.637	2.499	2.912	2.722	-1.419	-0.9553
BMX_RNAseq	module_5+6	IFNG+EGF	BMX	RNAseq	0.02884	-0.06814	0.08588	1.071	0.04623	0.0423	-0.05737	-0.07694	2.079	2.341	-0.4908	-0.06782
MED28P3_RNAseq	module_5+6	IFNG+EGF	MED28P3	RNAseq	0.01669	0.3569	-0.001694	0.8071	0.05181	0.03573	0.1487	0.03836	0.8695	2.011	0.466	0.02851
LINC02056_RNAseq	module_5+6	IFNG+EGF	LINC02056	RNAseq	0.03507	-0.2104	0.03934	0.7747	0.05706	0.03869	-0.03645	-0.00596	1.951	1.504	0.1009	0.8571
ADM2_RNAseq	module_5+6	shared	ADM2	RNAseq	-1.929	-2.018	-1.448	-1.904	-1.59	-1.735	-1.744	-1.94	-0.9042	2.847	1.603	-0.39
ARL9_RNAseq	module_5+6	shared	ARL9	RNAseq	-0.00596	-1.435	-0.8916	-1.58	0.07933	-0.2329	-0.4237	0.2118	1.755	1.454	-0.6819	-0.3866
SLC2A9_RNAseq	module_5+6	shared	SLC2A9	RNAseq	-0.1535	-0.9724	1.618	1.168	-0.08962	-0.3752	0.2759	0.2013	1.906	1.63	0.6176	0.08424
BIN1_RNAseq	module_5+6	shared	BIN1	RNAseq	-0.1802	-0.7754	-1.836	-1.882	-0.3313	-0.7308	-0.5642	-1.382	1.169	1.371	-1.558	-1.636
STC2_RNAseq	module_5+6	shared	STC2	RNAseq	-0.2388	-1.389	0.1312	-0.8951	0.07082	0.4896	-1.74	-1.815	-1.521	2.525	-1.026	-1.225
LRRCC1_RNAseq	module_5+6	IFNG+EGF	LRRCC1	RNAseq	-0.01974	-1.13	1.152	-0.4014	0.4484	0.2684	0.1357	-0.06586	1.505	0.9351	-1.123	-0.995
ZNF114-AS1_RNAseq	module_5+6	IFNG+EGF	ZNF114-AS1	RNAseq	-0.007928	-0.2273	0.3705	-0.1284	0.0226	-0.05803	0.2362	0.03803	2.027	2.417	-0.449	-0.5358
VEZF1_RNAseq	module_5+6	IFNG+EGF	VEZF1	RNAseq	0.02621	0.3971	0.4863	0.4158	0.1725	0.4173	-0.07075	-0.3021	0.9441	1.742	0.5643	0.5653
CYYR1-AS1_RNAseq	module_5+6	IFNG+EGF	CYYR1-AS1	RNAseq	-0.08215	-0.1365	0.2286	0.7793	0.1587	-0.9241	-0.3108	-0.248	2.318	2.397	-0.9126	1.32
RAB19_RNAseq	module_5+6	IFNG+EGF	RAB19	RNAseq	0.008482	-0.1159	0.0354	0.02884	0.006841	0.01373	-0.05509	-0.06619	2.373	2.464	-0.4449	-0.4966
HLA-K_RNAseq	module_5+6	shared	HLA-K	RNAseq	-0.04986	-0.7721	-0.5414	-1.766	0.03672	-0.1091	0.1493	0.4671	1.887	2.251	0.4332	-0.02826
LINC02605_RNAseq	module_5+6	IFNG+EGF	LINC02605	RNAseq	0.01144	0.4756	0.6297	1.124	0.1597	0.006512	-0.07205	-0.02498	2.612	2.353	0.6377	1.139
ADAM8_RNAseq	module_5+6	shared	ADAM8	RNAseq	-0.1217	-0.9729	1.588	0.6837	-0.01646	0.4925	-1.838	-1.974	1.036	0.4928	-0.1178	-1.664
FBXO7_RNAseq	module_5+6	IFNG+EGF	FBXO7	RNAseq	0.202	0.2469	-0.0639	0.336	0.2001	0.3814	0.5964	0.5344	1.616	1.917	0.8095	0.9476
OAS1_RNAseq	module_5+6	shared	OAS1	RNAseq	0.0741	1.442	-1.183	0.3133	-0.7004	0.255	-1.035	-0.8504	2.532	2.533	-1.858	-1.839
ATP6V1B2_RNAseq	module_5+6	IFNG+EGF	ATP6V1B2	RNAseq	-0.02006	-0.3132	0.4998	0.2393	0.1078	0.1722	0.389	0.04492	1.883	1.537	0.6127	-0.2446
U2AF1L4_RNAseq	module_5+6	IFNG+EGF	U2AF1L4	RNAseq	0.1754	0.7316	-0.1837	0.61	0.1367	0.5384	0.04558	0.5465	0.9079	2.153	0.2956	1.003
ZEB1-AS1_RNAseq	module_5+6	IFNG+EGF	ZEB1-AS1	RNAseq	-0.0854	0.1661	0.5247	0.824	-0.06586	-0.09352	-0.4706	-0.2502	1.781	2.05	-0.02891	0.4281
PLA2G2D_RNAseq	module_5+6	IFNG+EGF	PLA2G2D	RNAseq	0.0203	0.283	0.3215	-0.4709	0.09568	-0.02138	0.05509	0.004214	2.167	2.838	-0.2004	0.6083
ASAH2_RNAseq	module_5+6	IFNG+EGF	ASAH2	RNAseq	0.04394	-0.7648	0.5803	0.33	-0.006944	0.06394	0.6515	-0.1317	1.641	1.342	0.5386	-0.1799
ZBTB38_RNAseq	module_5+6	OSM	ZBTB38	RNAseq	-0.3333	-0.7778	-1.166	-1.741	0.1208	0.6463	-0.6919	-0.8163	-0.1432	0.9646	0.4712	-0.4468
CFAP58-DT_RNAseq	module_5+6	IFNG+EGF	CFAP58-DT	RNAseq	0.05181	0.5699	0.4181	0.1354	0.1091	0.03934	0.1182	0.1648	0.6075	2.313	0.1593	0.7862
LRP2_RNAseq	module_5+6	shared	LRP2	RNAseq	0.03114	0.2799	0.4236	0.907	0.1364	0.07737	0.1042	0.2157	2.856	2.253	0.2669	1.802
SASH1_RNAseq	module_5+6	IFNG+EGF	SASH1	RNAseq	0.1448	0.3121	-0.6345	-0.575	0.393	0.4187	0.7353	0.4312	0.3333	1.866	-0.9774	-0.8491
LINC00623_RNAseq	module_5+6	IFNG+EGF	LINC00623	RNAseq	-0.006944	-0.2609	0.7274	0.8653	-0.336	0.3233	-0.4921	-0.4112	1.982	2.186	0.9458	0.9371
SAMMSON_RNAseq	module_5+6	shared	SAMMSON	RNAseq	0.03639	0.8004	0.4321	0.3372	0.1117	0.004214	0.1451	0.03836	1.429	1.823	0.9595	1.668
COLEC12_RNAseq	module_5+6	IFNG+EGF	COLEC12	RNAseq	0.01209	-0.01187	0.4181	-0.6954	0.02982	0.1574	0.07606	-0.01777	1.373	2.023	0.2441	0.7889
BCL2L13_RNAseq	module_5+6	IFNG+EGF	BCL2L13	RNAseq	0.1908	0.6326	-0.2316	0.6217	0.006512	0.08261	0.1396	0.2055	1.601	1.741	-0.09936	-0.05901
RALGPS2-AS1_RNAseq	module_5+6	IFNG+EGF	RALGPS2-AS1	RNAseq	0.05837	0.9152	0.09405	-0.6136	0.05247	0.07213	-0.1729	0.05607	1.213	1.711	-1.052	-0.6252
NBN_RNAseq	module_5+6	IFNG+EGF	NBN	RNAseq	0.02293	-0.558	0.07213	-1.036	0.2185	0.2239	0.2572	0.2179	1.672	1.638	-0.558	-0.7731
FAM111A-DT_RNAseq	module_5+6	IFNG+EGF	FAM111A-DT	RNAseq	0.1828	0.9634	-0.5557	0.402	0.2491	0.7483	-0.1062	0.5273	1.593	1.685	0.7741	1.212
RAD9B_RNAseq	module_5+6	IFNG+EGF	RAD9B	RNAseq	0.06853	0.3459	0.6365	-0.9365	0.2103	-0.000709	0.3605	0.2346	0.6264	2.013	0.05312	1.02
MMP25-AS1_RNAseq	module_5+6	IFNG+EGF	MMP25-AS1	RNAseq	0.008154	1.056	-0.8814	1.165	-0.3395	-0.02367	-0.554	-1.007	2.657	2.746	-0.6956	0.5373
TOP1_RNAseq	module_5+6	IFNG+EGF	TOP1	RNAseq	-0.1643	-1.073	0.3872	-0.783	0.7058	0.5532	0.6736	0.1048	1.915	0.9381	-0.8129	-1.094
MAST3_RNAseq	module_5+6	IFNG+EGF	MAST3	RNAseq	0.4729	1.31	-0.4137	0.2547	-0.481	-0.0335	-0.1233	-0.1805	1.631	1.709	0.6283	0.421
FCRL1_RNAseq	module_5+6	IFNG+EGF	FCRL1	RNAseq	0.04525	0.3206	0.1535	0.413	0.1048	-0.02006	-0.03776	0.01997	2.025	2.261	-0.1368	0.6831
MILR1_RNAseq	module_5+6	shared	MILR1	RNAseq	-0.02826	-1.743	-0.11	-0.05117	-0.0276	0.06165	-0.6198	-1.791	1.083	1.83	-1.1	-1.593
ATP10D_RNAseq	module_5+6	IFNG+EGF	ATP10D	RNAseq	0.169	-0.001037	0.6075	0.7903	0.09797	-0.0688	-0.2179	-0.1442	1.682	1.525	0.1292	0.6643
WHAMMP3_RNAseq	module_5+6	IFNG+EGF	WHAMMP3	RNAseq	0.1022	-0.06097	1.431	0.8886	0.4244	0.3303	-0.1691	-0.3366	1.663	1.779	1.007	0.8188
SNTB2_RNAseq	module_5+6	IFNG+EGF	SNTB2	RNAseq	-0.2051	-0.5238	1.041	1.204	0.1188	-0.2042	0.3658	-0.06456	2.1	1.884	1.059	0.3054
PRAL_RNAseq	module_5+6	IFNG+EGF	PRAL	RNAseq	0.02687	-0.1538	0.2359	-0.09352	0.0741	-0.0276	-0.01154	-0.07499	1.26	2.498	0.2566	0.9905
LINC02073_RNAseq	module_5+6	IFNG+EGF	LINC02073	RNAseq	-0.000709	0.5095	0.1793	1.364	0.16	0.1338	-0.006944	0.16	1.696	2.139	-0.06977	0.5428
CCL5_RNAseq	module_5+6	IFNG+EGF	CCL5	RNAseq	0.03343	0.05115	0.0862	1.182	0.08457	0.008154	-0.1442	-0.1204	2.341	2.683	0.03015	0.6548
HLA-DPB1_RNAseq	module_5+6	IFNG+EGF	HLA-DPB1	RNAseq	0.02063	0.2226	0.3145	0.2913	0.05804	-0.03514	0.01078	0.0623	3.417	3.516	-0.3915	0.3817
TNFSF18_RNAseq	module_5+6	shared	TNFSF18	RNAseq	0.01012	-0.1259	-1.29	-2.339	0.0898	-0.1634	0.5292	0.4204	0.6144	2.351	-1.004	-2.044
PARP12_RNAseq	module_5+6	shared	PARP12	RNAseq	-0.506	-0.6806	0.967	0.9432	-0.1013	-0.6183	-0.4487	-0.5246	2.129	2.108	1.681	1.337
AKAP7_RNAseq	module_5+6	IFNG+EGF	AKAP7	RNAseq	0.07606	-0.2007	0.7961	0.1946	0.5402	0.8536	-0.02924	-0.1329	1.489	1.91	-1.1	-0.4908
FCRL6_RNAseq	module_5+6	IFNG+EGF	FCRL6	RNAseq	-0.001694	-0.1397	0.06984	0.06591	0.01308	-0.04463	0.01176	0.06263	2.608	1.545	0.03737	0.6377
JADE2_RNAseq	module_5+6	shared	JADE2	RNAseq	0.1863	0.2437	-1.555	-1.522	0.2603	0.5202	-0.7371	-0.5672	1.038	1.6	-1.144	-0.05639
CYP8B1_RNAseq	module_5+6	IFNG+EGF	CYP8B1	RNAseq	0.008154	-0.3538	-0.1903	0.7065	0.05148	0.05443	-0.05541	-0.03284	1.394	1.981	1.086	1.482
ZNFX1_RNAseq	module_5+6	IFNG+EGF	ZNFX1	RNAseq	0.09045	0.4127	-0.1094	-0.7505	0.01209	-0.7634	0.6522	0.5707	2.129	2.123	0.1892	-0.06325
RRS1-AS1_RNAseq	module_5+6	IFNG+EGF	RRS1-AS1	RNAseq	0.03836	0.4917	0.6458	0.3652	0.1315	0.08195	0.07704	0.08424	0.7311	1.867	-0.2167	0.8194
LINC02340_RNAseq	module_5+6	IFNG+EGF	LINC02340	RNAseq	0.04787	0.7276	0.7648	0.7768	0.06427	0.03146	0.03376	0.005199	0.9554	2.359	0.9971	0.9006
CASP17P_RNAseq	module_5+6	IFNG+EGF	CASP17P	RNAseq	0.01406	-0.06945	0.2466	-0.03514	0.03803	-0.02105	0.03737	0.04361	0.6532	2.213	-0.2422	0.05837
NUCB1_RNAseq	module_5+6	IFNG+EGF	NUCB1	RNAseq	0.1055	0.5966	0.6596	1.391	-0.874	-0.5236	-0.3889	-0.473	1.897	1.807	0.815	0.8474
KRT18_RNAseq	module_5+6	IFNG+EGF	KRT18	RNAseq	-0.157	-0.7624	1.032	-0.02891	0.3811	0.8588	-0.2443	-0.3804	1.592	0.8646	0.8988	0.6171
HTR4_RNAseq	module_5+6	IFNG+EGF	HTR4	RNAseq	0.0331	0.2525	0.2387	0.0157	0.06132	0.01735	-0.01154	0.04361	2.498	2.893	-0.1767	0.5384
KLKB1_RNAseq	module_5+6	IFNG+EGF	KLKB1	RNAseq	-0.005632	0.03704	-0.1007	-0.9602	-0.02433	0.03409	-0.06684	-0.1178	1.807	2.262	-0.3015	0.3324
YPEL4_RNAseq	module_5+6	IFNG+EGF	YPEL4	RNAseq	0.04656	0.689	-0.08182	0.6487	0.008154	-0.09612	-0.1805	-0.09644	1.169	2.137	-0.6813	0.492
CIR1_RNAseq	module_5+6	IFNG+EGF	CIR1	RNAseq	0.4709	0.959	0.4437	1.157	-0.285	0.1464	0.08457	0.07017	1.577	1.883	-0.02433	0.6487
IDO1_RNAseq	module_5+6	IFNG+EGF	IDO1	RNAseq	0.04623	0.1477	0.5568	0.9813	0.07606	0.007497	0.01899	0.0682	3.685	3.711	0.6454	0.3729
MAGOH2P_RNAseq	module_5+6	IFNG+EGF	MAGOH2P	RNAseq	0.009795	0.6264	-0.1262	-0.07564	0.01209	0.02851	-0.0528	0.03704	0.5724	1.857	-0.7642	-1.075
MBOAT1_RNAseq	module_5+6	IFNG+EGF	MBOAT1	RNAseq	-0.2232	-0.7957	0.7285	-0.7238	0.1025	-0.6398	0.5376	0.06427	1.741	1.577	0.05509	-0.9553
VCPIP1_RNAseq	module_5+6	IFNG+EGF	VCPIP1	RNAseq	0.1564	0.5709	0.5755	0.93	-0.00235	-0.02465	0.5109	0.5007	1.617	1.923	0.8829	0.6046
SLC25A47_RNAseq	module_5+6	IFNG+EGF	SLC25A47	RNAseq	0.02884	0.1655	0.2422	-0.02236	0.06197	0.01406	0.07246	0.01505	3.08	3.055	0.5009	-0.007272
SNX6_RNAseq	module_5+6	IFNG+EGF	SNX6	RNAseq	0.009795	0.2519	0.1616	0.1674	-0.06553	-0.2471	0.4535	0.3622	1.74	1.887	0.9974	0.8408
ANKRD53_RNAseq	module_5+6	IFNG+EGF	ANKRD53	RNAseq	0.03114	0.9159	0.2308	0.33	0.05706	0.03475	0.08293	0.01767	0.5302	2.198	-0.5192	0.9224
SP100_RNAseq	module_5+6	IFNG+EGF	SP100	RNAseq	-0.09579	-0.3084	1.102	0.8686	0.1422	-0.1944	0.3142	0.2274	2.309	2.322	0.9173	1.034
RNF24_RNAseq	module_5+6	shared	RNF24	RNAseq	-1.208	-1.526	0.4023	0.1751	-0.08962	-1.057	-0.1032	-0.9574	2.015	2.137	1.753	0.7045
TAPBP_RNAseq	module_5+6	shared	TAPBP	RNAseq	-0.1184	0.4372	0.6444	1.612	-0.7276	-0.6447	-0.6921	-0.6958	2.088	2.19	1.402	1.238
HHLA1_RNAseq	module_5+6	IFNG+EGF	HHLA1	RNAseq	0.008154	0.239	0.3157	-0.2774	0.111	-0.01678	-0.06195	-0.01908	1.517	1.931	-0.1598	1.034
TNKS2-AS1_RNAseq	module_5+6	IFNG+EGF	TNKS2-AS1	RNAseq	0.04558	0.1953	0.1937	0.09372	0.1165	0.2001	0.0849	0.1918	1.719	1.372	-0.4022	0.6525
MGAT4A_RNAseq	module_5+6	IFNG+EGF	MGAT4A	RNAseq	-0.0577	-0.2612	0.3345	0.2724	-0.01711	0.1325	-0.04888	-0.3274	1.051	1.851	1.305	0.9488
SMIM14_RNAseq	module_5+6	shared	SMIM14	RNAseq	0.08261	1.274	-0.709	1.587	-1.294	-1.253	-0.04626	0.01767	1.349	2.147	0.536	0.6205
LXN_RNAseq	module_5+6	IFNG+EGF	LXN	RNAseq	-0.3266	-0.7542	-0.7444	-0.2332	-0.7065	-0.6282	-1.094	-1.223	0.7697	1.524	-0.1075	0.04426
CASC20_RNAseq	module_5+6	IFNG+EGF	CASC20	RNAseq	0.01866	0.1435	0.1758	0.3054	0.07639	0.03606	0.04919	0.04853	0.4795	2.14	0.1441	0.4704
TCN2_RNAseq	module_5+6	shared	TCN2	RNAseq	-0.2406	-0.3772	-1.146	-0.8076	-1.463	-1.539	-1.416	-1.787	0.5816	1.819	-1.515	-1.181
HLA-DRB6_RNAseq	module_5+6	shared	HLA-DRB6	RNAseq	-0.0003808	-0.09449	-0.2307	1.912	0.07148	-0.06423	0.1425	0.05738	3.307	3.376	0.1458	0.9597
NOS2_RNAseq	module_5+6	IFNG+EGF	NOS2	RNAseq	0.01735	-0.2771	-0.3263	-0.8219	0.03442	-0.09871	0.04328	-0.07075	2.399	0.6372	0.3348	0.1956
JAK2_RNAseq	module_5+6	IFNG+EGF	JAK2	RNAseq	-0.03252	0.0741	1.304	0.2321	0.1393	-0.2229	0.5042	0.4855	2.573	2.662	1.005	0.2166
HERC5_RNAseq	module_5+6	shared	HERC5	RNAseq	-0.08345	-1.518	0.7338	-0.7384	0.1561	-0.1672	-0.01646	-0.3006	1.307	1.875	-1.209	-0.3454
GCNT3_RNAseq	module_5+6	TGFB+EGF	GCNT3	RNAseq	0.02227	0.5869	-0.929	-0.4932	-0.04463	-0.3792	-0.01154	0.1364	0.8942	1.574	-2.332	-1.538
NOD1_RNAseq	module_5+6	IFNG+EGF	NOD1	RNAseq	0.06296	-0.2226	1.101	0.2419	0.4562	0.3746	0.2286	0.3405	1.839	1.837	1.391	1.115
ST7-AS1_RNAseq	module_5+6	IFNG+EGF	ST7-AS1	RNAseq	0.02752	1.088	-0.4607	1.226	0.03836	0.4773	-0.4712	0.1889	1.99	2.268	0.2669	0.6307
AMOT_RNAseq	module_5+6	IFNG+EGF	AMOT	RNAseq	0.0249	0.3312	0.4335	0.9318	0.03409	0.02326	-0.0854	-0.03841	2.093	2.451	-0.9124	0.5207
HLA-DQB1_RNAseq	module_5+6	IFNG+EGF	HLA-DQB1	RNAseq	0.01833	0.005199	0.1354	0.227	0.02917	0.01472	0.01439	0.0157	3.421	3.579	-0.01252	0.1924
RIPK1_RNAseq	module_5+6	IFNG+EGF	RIPK1	RNAseq	0.01505	-0.08735	0.9164	0.5537	-0.0076	-0.612	0.6551	0.04558	1.654	1.575	1.048	0.7145
PARD6A_RNAseq	module_5+6	shared	PARD6A	RNAseq	0.01111	0.5389	-1.603	-1.407	-0.2239	1.531	-1.18	-0.6058	0.3968	1.908	-1.839	-0.4193
SAMD9_RNAseq	module_5+6	IFNG+EGF	SAMD9	RNAseq	0.1745	0.3399	-0.4087	-0.101	-0.2051	-0.9947	0.33	0.1493	2.148	2.168	0.5853	0.4029
STAT5A_RNAseq	module_5+6	shared	STAT5A	RNAseq	0.1328	1.985	0.1292	1.749	-0.2089	-1.335	1.081	1.66	1.97	2.491	0.8308	0.07835
PRKCQ_RNAseq	module_5+6	IFNG+EGF	PRKCQ	RNAseq	-0.2667	-1.286	1.013	-0.7369	-0.06977	0.2236	-0.5923	-0.9487	2.082	1.262	0.6902	1.152
HLA-DRB5_RNAseq	module_5+6	IFNG+EGF	HLA-DRB5	RNAseq	0.03475	0.1247	0.9997	1.345	0.06918	0.07049	0.1513	0.2255	3.609	3.688	0.3142	0.4437
WNK4_RNAseq	module_5+6	shared	WNK4	RNAseq	-0.06129	-2.07	-0.1483	-0.8717	-0.1455	-0.1884	-0.5918	-0.2925	-0.9627	1.665	-1.119	0.5133
DENND1A_RNAseq	module_5+6	IFNG+EGF	DENND1A	RNAseq	-0.5287	-0.7564	-0.1611	0.3811	-0.1291	0.1273	-0.2792	-0.09287	1.848	2.016	0.4467	0.1064
SCN9A_RNAseq	module_5+6	shared	SCN9A	RNAseq	-0.008913	0.3936	-0.271	0.3855	0.09992	0.018	1.373	0.2597	2.511	2.476	1.287	1.581
KLK1_RNAseq	module_5+6	shared	KLK1	RNAseq	-0.04626	-0.1188	-1.46	-2.149	-0.1458	-0.2264	-1.554	-1.727	1.434	1.615	-1.96	-1.389
ADGRE5_RNAseq	module_5+6	IFNG+EGF	ADGRE5	RNAseq	-0.7632	-0.7407	-0.3875	-0.1268	-0.03317	-0.7213	0.1812	-0.02662	1.82	1.711	0.6851	-0.3564
CYP2U1_RNAseq	module_5+6	IFNG+EGF	CYP2U1	RNAseq	0.7556	0.6666	-0.5449	-0.7411	-0.1345	1.005	-0.6547	-0.08312	1.156	1.648	-0.8657	1.473
RBM47_RNAseq	module_5+6	shared	RBM47	RNAseq	0.0157	0.5376	0.2302	0.9279	-0.7927	-0.1477	-1.379	-1.601	1.783	1.697	-1.652	-1.823
HOXA3_RNAseq	module_5+6	IFNG+EGF	HOXA3	RNAseq	0.08915	-0.2557	-0.4254	1.215	0.05476	0.3194	-1.212	-1.12	1.273	1.565	-1.364	-0.4596
IFITM4P_RNAseq	module_5+6	IFNG+EGF	IFITM4P	RNAseq	-0.002678	-0.05541	-0.2223	0.7496	0.03803	0.02161	-0.03055	-0.1284	1.31	2.28	-0.6036	-0.2139
DDO_RNAseq	module_5+6	IFNG+EGF	DDO	RNAseq	0.03803	0.6115	0.2462	0.9838	0.01603	0.001917	-0.09482	-0.04757	2.513	2.764	-1.323	0.26
SCG3_RNAseq	module_5+6	IFNG+EGF	SCG3	RNAseq	0.04098	0.07737	0.4061	0.179	0.07704	0.06558	0.04426	0.07966	1.571	2.134	0.3631	0.762
MIR762HG_RNAseq	module_5+6	shared	MIR762HG	RNAseq	-0.01711	0.2616	-0.3404	0.3474	-0.007928	-0.03252	-0.1506	-0.6193	0.8686	2.015	-1.511	-1.16
NYAP2_RNAseq	module_5+6	IFNG+EGF	NYAP2	RNAseq	0.02949	0.04984	0.3348	0.1838	0.07573	0.113	0.03737	0.07573	2.965	2.647	-0.04888	0.2337
H1-0_RNAseq	module_5+6	shared	H1-0	RNAseq	0.01111	0.6733	0.1751	1.659	-0.06945	-0.3749	0.002573	-0.1789	1.612	2.569	0.6324	0.8488
H2BC18_RNAseq	module_5+6	IFNG+EGF	H2BC18	RNAseq	0.1674	0.8644	-0.1451	-0.5674	-0.14	0.3306	-0.2904	-0.0158	0.5671	1.598	-1.27	-0.8789
LAP3_RNAseq	module_5+6	IFNG+EGF	LAP3	RNAseq	-0.01022	-0.2792	-0.03415	-0.5694	0.05214	0.2327	-0.0919	-0.06129	2.743	2.753	-0.8926	-0.8295
HLA-C_RNAseq	module_5+6	IFNG+EGF	HLA-C	RNAseq	0.08326	0.4847	0.7955	1.303	-0.4526	-0.5444	0.09437	0.07508	2.413	2.624	1.177	1.23
PGAM1P7_RNAseq	module_5+6	IFNG+EGF	PGAM1P7	RNAseq	-0.02334	-0.3212	-0.3968	-1.687	0.04984	-0.09839	0.2327	0.09503	1.783	1.31	0.8914	-0.5738
HHLA3_RNAseq	module_5+6	IFNG+EGF	HHLA3	RNAseq	0.01735	0.4075	-0.3224	0.1902	-0.8556	-0.4479	-0.1506	-0.024	0.919	1.758	-1.06	-0.631
FGF13_RNAseq	module_5+6	shared	FGF13	RNAseq	-0.03415	-0.7442	0.6418	-0.02629	0.208	0.4901	0.08849	-0.1669	2.559	2.547	1.897	0.306
CLIP2_RNAseq	module_5+6	OSM	CLIP2	RNAseq	-0.5259	-0.6143	-1.616	-1.071	-0.03743	-0.5374	0.003886	-0.1853	1.143	1.311	1.026	-0.206
PCAT14_RNAseq	module_5+6	IFNG+EGF	PCAT14	RNAseq	-0.02301	0.1029	-0.1726	-0.2955	0.01538	-0.1627	-0.6202	-0.09027	0.5117	1.875	-0.8534	-0.2468
SLC7A9_RNAseq	module_5+6	IFNG+EGF	SLC7A9	RNAseq	0.02621	0.07115	-0.01449	0.4509	0.05575	0.008154	-0.0276	-0.024	2.561	2.711	0.125	0.7274
LINC01515_RNAseq	module_5+6	IFNG+EGF	LINC01515	RNAseq	0.1732	-0.9661	0.6048	0.8216	0.7072	-0.131	-0.09384	-0.07075	0.9756	1.646	-1.112	0.5747
HLA-H_RNAseq	module_5+6	IFNG+EGF	HLA-H	RNAseq	0.1616	0.1603	0.1709	0.8294	-0.4539	-0.4781	-0.3159	-0.0443	2.535	2.748	0.5055	0.1703
ITPK1_RNAseq	module_5+6	IFNG+EGF	ITPK1	RNAseq	-0.02826	-0.3165	0.05443	-0.5495	0.274	0.702	0.1123	0.4599	1.751	1.784	0.6633	0.6766
TRIM46_RNAseq	module_5+6	IFNG+EGF	TRIM46	RNAseq	0.02129	0.1946	0.8091	-0.01154	0.1419	0.1211	0.09895	0.1309	1.636	1.898	0.9562	1.091
A2M_RNAseq	module_5+6	shared	A2M	RNAseq	-0.006616	0.1535	0.202	-0.4545	0.08032	-1.804	-0.0828	0.0002756	2.075	1.938	0.5125	-0.669
CHODL_RNAseq	module_5+6	shared	CHODL	RNAseq	0.1538	1.56	-0.3832	1.231	-0.08995	0.09699	0.03836	0.01209	2.221	2.612	-0.4863	0.5931
RNF17_RNAseq	module_5+6	IFNG+EGF	RNF17	RNAseq	0.0482	0.3843	0.2857	0.9006	0.04098	-0.006288	-0.03645	0.09307	2.317	2.43	0.417	0.6824
TAOK3_RNAseq	module_5+6	IFNG+EGF	TAOK3	RNAseq	-0.353	-0.2239	-0.2335	-0.6912	-0.08085	-0.2388	0.6254	0.5337	1.368	1.539	0.9256	-0.4693
IFIT3_RNAseq	module_5+6	shared	IFIT3	RNAseq	0.08686	0.8712	1.451	1.536	-0.02367	0.0354	-0.1358	-0.02039	2.989	3.046	1.112	0.6293
PCDH18_RNAseq	module_5+6	IFNG+EGF	PCDH18	RNAseq	0.07573	0.1642	-0.3174	0.4459	0.02424	0.1651	-0.09579	0.004543	2.09	1.95	-1.014	0.1454
H1-3_RNAseq	module_5+6	IFNG+EGF	H1-3	RNAseq	0.04131	0.4557	0.6593	1.057	0.08293	-0.003991	-0.009241	0.02194	0.8331	2.302	-0.07238	0.3393
ACP2_RNAseq	module_5+6	IFNG+EGF	ACP2	RNAseq	-0.1675	0.1799	-0.2526	0.7414	-0.2001	-0.4789	0.6541	0.6961	2.069	2.136	1.436	1.072
SP140L_RNAseq	module_5+6	IFNG+EGF	SP140L	RNAseq	-0.2477	-0.941	0.7724	0.6033	0.1461	-0.5694	0.2644	0.03376	2.303	2.159	1.31	0.6715
SLC22A18AS_RNAseq	module_5+6	shared	SLC22A18AS	RNAseq	-0.07368	-0.8517	-1.805	-2.453	-0.04168	0.02621	-1.821	-2.118	0.1211	1.387	-2.179	-2.026
EPSTI1_RNAseq	module_5+6	IFNG+EGF	EPSTI1	RNAseq	0.05148	0.1136	-0.01547	0.2004	0.02851	0.1493	-0.0919	-0.09709	1.729	2.239	-0.9297	0.03573
NTRK2_RNAseq	module_5+6	IFNG+EGF	NTRK2	RNAseq	0.02982	0.05476	0.2591	-0.3801	0.06558	0.06918	0.0423	0.0331	0.6747	2.107	-0.1707	0.6699
SLC27A2_RNAseq	module_5+6	shared	SLC27A2	RNAseq	0.04098	0.3881	-1.092	-1.185	-0.1947	1.673	-1.928	-1.744	0.9061	1.547	-2.356	-1.824
PEX5L_RNAseq	module_5+6	shared	PEX5L	RNAseq	0.01997	0.6796	0.4431	1.053	0.1087	-0.01974	0.1289	0.00881	1.217	2.54	0.4568	2.191
WARS1_RNAseq	module_5+6	IFNG+EGF	WARS1	RNAseq	-0.6999	-1.218	-0.6453	-1.35	-0.1464	-0.4455	-0.2597	-0.5475	3.103	3.111	0.5724	-0.789
LRIF1_RNAseq	module_5+6	IFNG+EGF	LRIF1	RNAseq	-0.1906	-0.1188	0.8035	0.3054	-0.1416	-0.5991	0.3075	-0.2341	1.905	1.916	0.7614	-0.4992
NDC80_RNAseq	module_5+6	shared	NDC80	RNAseq	-0.02727	-1.634	0.4665	-1.555	0.2096	0.02917	-0.1665	-0.2777	0.942	1.183	-1.063	-0.3715
ZNF22-AS1_RNAseq	module_5+6	IFNG+EGF	ZNF22-AS1	RNAseq	-0.07499	-0.7247	0.5007	1.037	0.02391	-0.4536	0.3767	-0.1259	0.202	1.672	0.8402	0.5891
GPT2_RNAseq	module_5+6	IFNG+EGF	GPT2	RNAseq	-0.1713	-0.7735	-0.5706	-0.8548	0.03967	0.5522	-0.6465	-0.6712	1.303	2.168	-0.1805	-0.04495
KCTD14_RNAseq	module_5+6	shared	KCTD14	RNAseq	-0.09027	-1.646	1.579	0.9649	0.186	0.7802	-0.7411	-1.131	2.553	2.148	0.647	0.6377
HSPA8P11_RNAseq	module_5+6	IFNG+EGF	HSPA8P11	RNAseq	0.04656	-0.1026	0.4372	-0.5238	0.03737	-0.004975	0.01472	0.07311	2.384	2.151	0.282	0.3197
TTC39C-AS1_RNAseq	module_5+6	IFNG+EGF	TTC39C-AS1	RNAseq	0.06132	0.4571	-0.1265	0.6892	0.08261	0.2061	0.1883	0.1412	0.7375	2.277	0.29	0.339
APOL4_RNAseq	module_5+6	IFNG+EGF	APOL4	RNAseq	-0.01777	0.2931	0.7814	-0.139	0.4113	-0.07694	-0.05509	-0.09417	3.199	3.188	-0.494	0.6188
TXLNB_RNAseq	module_5+6	IFNG+EGF	TXLNB	RNAseq	0.02818	0.1561	0.298	0.2693	0.05411	0.01406	0.01341	0.01505	2.53	2.695	0.2481	0.2687
RIPK2_RNAseq	module_5+6	IFNG+EGF	RIPK2	RNAseq	0.02654	0.1097	-0.1726	-0.6072	0.187	0.919	0.5576	1.202	1.948	2.103	0.794	0.8632
MUTYH_RNAseq	module_5+6	IFNG+EGF	MUTYH	RNAseq	-0.01154	-0.1271	0.2441	0.3622	0.6036	0.7148	-0.5741	-0.1155	0.9488	1.654	-1.234	-0.9747
PSMA5_RNAseq	module_5+6	IFNG+EGF	PSMA5	RNAseq	0.00881	-0.2792	0.255	-0.72	0.2703	0.5405	0.674	0.3896	1.78	1.376	0.2509	-0.006288
KCNK10_RNAseq	module_5+6	shared	KCNK10	RNAseq	0.03376	0.2447	1.105	1.838	2.17	0.05575	0.07737	0.2134	2.634	1.766	0.9186	1.519
ZNF876P_RNAseq	module_5+6	IFNG+EGF	ZNF876P	RNAseq	-0.01022	0.2913	0.306	-0.7123	0.03179	0.1406	0.2007	0.1071	1.67	1.503	1.019	0.5894
FRY-AS1_RNAseq	module_5+6	IFNG+EGF	FRY-AS1	RNAseq	0.02129	0.1471	0.2681	0.9259	0.05968	0.2153	0.0377	0.01767	1.426	2.331	0.1988	-0.03481
IL18RAP_RNAseq	module_5+6	IFNG+EGF	IL18RAP	RNAseq	0.03343	0.3951	0.3828	0.9758	0.06001	0.05575	0.1188	0.05476	1.401	2.689	0.5514	0.631
EXTL1_RNAseq	module_5+6	IFNG+EGF	EXTL1	RNAseq	0.02818	0.3693	0.2703	-0.02564	0.05115	-0.05019	-0.05607	-0.003006	0.2802	2.456	-0.1818	0.3779
ADPRS_RNAseq	module_5+6	IFNG+EGF	ADPRS	RNAseq	-0.4353	-0.7249	0.3596	-0.3404	-0.1075	-0.4979	-0.1576	-0.353	1.626	1.19	0.8714	0.5323
C4B_RNAseq	module_5+6	shared	C4B	RNAseq	0.0777	0.9886	-0.1013	1.554	-0.07694	0.01176	-0.5341	-0.3407	3.041	3.224	-0.8884	-0.01646
SLC25A22_RNAseq	module_5+6	IFNG+EGF	SLC25A22	RNAseq	-0.2032	-0.8004	-0.8196	-1.156	0.3684	0.4445	-0.05182	0.2953	1.838	1.384	-0.7253	-1.114
PATL1_RNAseq	module_5+6	IFNG+EGF	PATL1	RNAseq	-0.6098	-0.9339	0.5689	0.3402	0.1946	0.2534	0.08359	-0.3686	1.64	1.839	0.547	0.04262
EDN2_RNAseq	module_5+6	shared	EDN2	RNAseq	0.02293	-0.09806	-1.085	-0.2579	-0.1091	-1.322	-0.1894	-0.1483	1.684	1.627	-3.245	-2.522
SIX1_RNAseq	module_5+6	shared	SIX1	RNAseq	-0.1605	-1.514	-0.2786	-1.486	0.1477	0.0947	-0.8834	-1.365	2.418	2.262	-0.4919	0.4104
OR1F1_RNAseq	module_5+6	IFNG+EGF	OR1F1	RNAseq	0.07901	0.03081	0.1474	0.8507	0.1237	0.2613	0.1664	0.2836	1.502	1.411	0.6612	0.5178
TLR4_RNAseq	module_5+6	IFNG+EGF	TLR4	RNAseq	-0.01449	-0.3709	0.4335	0.5252	-0.008257	-0.1184	0.06918	-0.06064	2.125	1.652	0.7659	0.1908
RASGRP3_RNAseq	module_5+6	IFNG+EGF	RASGRP3	RNAseq	0.04722	0.002901	-0.1856	-0.3826	0.02917	-0.09741	0.3014	0.02621	2.334	2.425	-0.03546	0.6902
ANO7L1_RNAseq	module_5+6	IFNG+EGF	ANO7L1	RNAseq	0.01767	0.1218	-0.5991	0.5584	-0.02662	-0.2468	0.03934	0.03081	1.86	2.452	0.782	0.9425
DLEC1_RNAseq	module_5+6	IFNG+EGF	DLEC1	RNAseq	0.04295	0.04689	0.7663	-0.5026	0.1048	0.1429	0.05673	-0.1032	0.24	2.041	0.5981	1.032
ZC3HAV1_RNAseq	module_5+6	IFNG+EGF	ZC3HAV1	RNAseq	-0.09936	-0.1982	-0.06814	-0.5831	-0.07238	-0.3171	-0.06292	-0.01055	1.929	1.824	-0.1777	-0.35
PPP1R12A-AS1_RNAseq	module_5+6	IFNG+EGF	PPP1R12A-AS1	RNAseq	0.1159	0.02555	1.081	0.9808	0.3103	0.2277	0.6134	0.2302	1.401	1.688	0.7194	0.2531
GPD2_RNAseq	module_5+6	HGF	GPD2	RNAseq	-0.9366	-1.799	-0.5104	-0.5816	0.1609	-0.1608	0.2833	-0.04201	1.395	0.7179	-0.3075	-0.7677
EBI3_RNAseq	module_5+6	IFNG+EGF	EBI3	RNAseq	-0.01022	-0.5654	-0.1026	0.6016	-0.09839	-0.2245	-0.2443	-0.2835	2.296	1.643	-0.341	-0.102
ZNF672_RNAseq	module_5+6	IFNG+EGF	ZNF672	RNAseq	0.342	0.35	0.2441	-0.2692	0.4715	0.6699	0.3378	0.6902	1.821	1.641	0.2356	0.3157
XKR9_RNAseq	module_5+6	TGFB+EGF	XKR9	RNAseq	0.03507	0.08718	0.4153	-0.04103	0.1403	0.03179	0.08882	-0.07238	0.8278	1.682	0.1902	1.873
ICOSLG_RNAseq	module_5+6	IFNG+EGF	ICOSLG	RNAseq	0.1911	1.264	0.5175	-0.8169	0.607	1.053	-0.5384	-0.3631	2.147	2.023	-0.6072	-1.385
KIAA0040_RNAseq	module_5+6	shared	KIAA0040	RNAseq	0.02326	-0.3153	-0.9508	-1.746	0.282	0.3054	0.827	0.8883	1.875	1.982	0.3687	-0.1397
ACSL5_RNAseq	module_5+6	shared	ACSL5	RNAseq	-0.02662	0.6097	-1.232	-0.9341	-0.2326	-0.1188	-2.228	-2.3	2.751	2.922	-1.836	-1.667
FCGR2C_RNAseq	module_5+6	IFNG+EGF	FCGR2C	RNAseq	0.01176	0.1899	0.336	0.9161	0.08947	0.0157	-0.04299	-5.26e-05	2.966	2.878	-0.3643	0.7524
TPK1_RNAseq	module_5+6	IFNG+EGF	TPK1	RNAseq	-0.07238	-1.196	1.477	0.3954	0.2746	0.06853	-0.112	-0.1538	1.551	1.058	0.8849	-0.3651
SYNPO2_RNAseq	module_5+6	IFNG+EGF	SYNPO2	RNAseq	0.05673	0.1341	0.4064	0.5924	0.1684	0.03869	0.02227	-0.001694	2.249	2.494	0.2103	0.8016
OTOF_RNAseq	module_5+6	shared	OTOF	RNAseq	0.008482	-0.01219	-0.7597	-2.673	0.006841	-0.1796	0.2058	0.1638	0.2233	1.983	-0.282	0.7272
TMEM229B_RNAseq	module_5+6	shared	TMEM229B	RNAseq	0.09143	1.424	-1.357	-0.0528	0.03179	-0.2204	-1.798	-0.2719	2.638	2.568	-2.034	-0.6195
PPM1B_RNAseq	module_5+6	IFNG+EGF	PPM1B	RNAseq	0.8663	1.087	-0.4243	-0.4564	0.3988	0.8306	1.017	1.111	0.9574	1.729	0.608	0.8655
PFKFB1_RNAseq	module_5+6	HGF	PFKFB1	RNAseq	-0.04495	-1.55	-0.8426	0.005199	-0.1611	-0.4422	-1.822	-0.1963	-0.252	0.7656	-1.261	-1.127
IL31RA_RNAseq	module_5+6	shared	IL31RA	RNAseq	-0.3463	-1.529	-1.871	-2.084	0.2412	-0.01744	0.202	-0.2728	1.759	1.164	0.6217	-0.3245
CLEC9A_RNAseq	module_5+6	IFNG+EGF	CLEC9A	RNAseq	0.01833	0.1133	0.4543	0.9234	0.04295	0.01472	0.05017	0.0157	2.919	2.911	0.4836	0.4574
MLLT3_RNAseq	module_5+6	IFNG+EGF	MLLT3	RNAseq	0.2131	1.197	-0.6658	0.9215	-0.101	-0.08507	-0.469	-0.202	1.458	1.649	-0.1333	1.303
KDSR_RNAseq	module_5+6	shared	KDSR	RNAseq	-0.0906	-0.6833	1.512	0.7812	0.07475	-0.2385	0.2315	0.03573	1.712	1.087	0.1838	-0.1928
HSH2D_RNAseq	module_5+6	shared	HSH2D	RNAseq	-0.007928	0.3435	-1.357	-0.9275	-1.712	0.4565	-1.521	-0.5976	2.235	2.309	-0.8098	-1.303
LINC01483_RNAseq	module_5+6	IFNG+EGF	LINC01483	RNAseq	0.0157	0.01242	0.6475	1.207	0.08817	0.2321	0.0646	0.05214	1.746	2.414	0.2346	0.9806
RBCK1_RNAseq	module_5+6	IFNG+EGF	RBCK1	RNAseq	-0.1259	0.07802	-0.3643	0.4484	-0.1799	0.3124	-0.3162	0.1684	2.049	2.315	0.9458	0.6879
VLDLR-AS1_RNAseq	module_5+6	IFNG+EGF	VLDLR-AS1	RNAseq	-0.005632	-0.1281	0.5234	-0.1846	0.09013	0.03869	-0.01252	-0.004975	-0.1416	2.786	1.301	0.8232
ABCC8_RNAseq	module_5+6	IFNG+EGF	ABCC8	RNAseq	0.018	0.04525	0.2888	-0.02039	0.05738	0.01406	0.05607	0.05673	0.9488	3.072	-0.01613	0.5308
LGALS9_RNAseq	module_5+6	shared	LGALS9	RNAseq	-0.02039	-0.9077	-1.874	-1.808	-1.787	-1.285	-1.959	-1.753	2.735	2.616	0.1351	-0.5855
CHSY3_RNAseq	module_5+6	OSM	CHSY3	RNAseq	-0.04365	-0.2701	-1.402	-1.8	0.1162	0.3497	0.0203	-0.04365	0.6699	0.1927	0.2762	-0.9086
MTRNR2L4_RNAseq	module_5+6	IFNG+EGF	MTRNR2L4	RNAseq	0.0249	-0.323	0.09437	-0.07954	0.05509	0.02949	-0.0335	-0.02695	1.269	1.811	-0.8206	0.07672
RMI2_RNAseq	module_5+6	shared	RMI2	RNAseq	-0.01515	-1.488	-0.2117	-1.678	0.1851	0.1867	-0.4677	-0.2422	1.734	1.538	-1.437	-0.4961
SMC1B_RNAseq	module_5+6	OSM	SMC1B	RNAseq	-0.03383	-1.157	-0.3527	-2.196	-0.01711	-0.3236	-0.2807	-0.3177	0.3622	1.555	-1.37	-0.5686
IGFLR1_RNAseq	module_5+6	IFNG+EGF	IGFLR1	RNAseq	-0.06129	-0.8882	1.15	1.081	0.06361	0.05411	-0.088	-0.03906	2.374	2.435	-0.3342	-0.2937
PRNCR1_RNAseq	module_5+6	shared	PRNCR1	RNAseq	0.05837	-0.088	1.327	0.3435	0.2734	0.2217	0.3399	0.186	1.888	2.114	0.7749	1.66
LRRN2_RNAseq	module_5+6	shared	LRRN2	RNAseq	-0.01416	0.3749	-0.19	-0.986	0.06624	-0.3448	-0.3192	-0.2319	2.416	3.038	2.059	1.483
WDR49_RNAseq	module_5+6	IFNG+EGF	WDR49	RNAseq	0.0226	0.2039	-0.0841	0.3396	0.03475	-0.006288	0.000932	0.1084	1.08	2.88	0.03704	-0.1239
TNFSF13B_RNAseq	module_5+6	IFNG+EGF	TNFSF13B	RNAseq	0.07049	1.203	-0.5272	1.456	0.07082	0.3121	0.06591	0.5386	2.99	3.006	0.6775	0.3843
FRAS1_RNAseq	module_5+6	TGFB+EGF	FRAS1	RNAseq	-1.118	-0.9437	-1.373	-1.457	-0.3538	-0.3066	-0.8043	-0.9635	1.077	1.058	-1.909	-1.558
PRKCQ-AS1_RNAseq	module_5+6	IFNG+EGF	PRKCQ-AS1	RNAseq	-0.03088	-0.4362	0.5861	-0.4185	0.3118	0.7914	-0.3608	-0.5718	1.991	1.712	-1.22	-1.139
INPP1_RNAseq	module_5+6	IFNG+EGF	INPP1	RNAseq	-0.09547	0.2289	-0.1868	-0.3203	0.1425	0.06427	-0.2329	-0.4137	1.737	1.883	-0.2095	-0.5353
OGFR_RNAseq	module_5+6	IFNG+EGF	OGFR	RNAseq	-0.01055	0.3483	0.4676	0.3483	0.4363	0.4069	0.1042	0.3042	2.043	2.019	0.6546	0.6254
CD38_RNAseq	module_5+6	IFNG+EGF	CD38	RNAseq	-5.26e-05	0.01406	0.2675	0.03836	0.06787	-0.06814	0.02621	-0.06619	2.827	3.049	-0.2874	0.5833
LGI4_RNAseq	module_5+6	IFNG+EGF	LGI4	RNAseq	0.02293	0.8394	0.6567	-0.06292	0.02884	-0.0217	-0.06227	-0.0932	0.7751	2.025	-0.8177	0.7166
IFNA20P_RNAseq	module_5+6	IFNG+EGF	IFNA20P	RNAseq	0.02424	0.4998	0.4147	0.1571	0.06525	0.0777	0.1519	0.1292	1.414	2.235	0.158	0.2506
ATP5F1AP10_RNAseq	module_5+6	IFNG+EGF	ATP5F1AP10	RNAseq	0.01735	-0.5627	0.361	-0.6888	0.06525	-0.03284	0.1179	0.06001	2.124	2.257	-0.05835	0.579
PREX1_RNAseq	module_5+6	shared	PREX1	RNAseq	-0.02662	-0.2474	-1.102	-2.249	-0.02039	0.004871	-0.5669	-0.1988	1.311	1.605	-1.017	-0.6148
C4orf33_RNAseq	module_5+6	IFNG+EGF	C4orf33	RNAseq	0.2879	0.9557	-0.2154	0.1985	-0.5351	-0.1246	0.3221	0.3281	0.8496	1.75	0.4537	0.8953
OAS3_RNAseq	module_5+6	IFNG+EGF	OAS3	RNAseq	0.06394	-0.3189	0.8022	0.4562	0.2087	0.2808	-0.01974	0.01964	2.603	2.438	-0.02236	-0.9854
LINC01232_RNAseq	module_5+6	IFNG+EGF	LINC01232	RNAseq	0.04525	0.1123	0.1626	-0.4064	0.1629	-0.08345	-0.04136	-0.2298	0.924	1.698	-0.914	0.5785
LINC02861_RNAseq	module_5+6	IFNG+EGF	LINC02861	RNAseq	0.004543	-0.03874	0.05148	0.3384	0.005856	0.1716	0.01669	-0.1799	0.7682	1.885	-1.12	-0.1394
EIF4EBP1_RNAseq	module_5+6	shared	EIF4EBP1	RNAseq	-0.2319	-1.504	0.1918	-1.174	0.1448	0.415	-0.2366	-0.4395	-0.659	1.736	0.3051	0.2112
NANOGP1_RNAseq	module_5+6	IFNG+EGF	NANOGP1	RNAseq	0.02194	0.09992	0.04689	0.6636	0.0862	0.06656	-0.007272	-0.05607	0.547	1.972	0.1458	0.5475
OMD_RNAseq	module_5+6	shared	OMD	RNAseq	0.1078	1.282	-2.018	-1.604	-0.01154	0.3136	-0.01383	-0.09806	2.311	2.777	-2.204	-1.901
C4A_RNAseq	module_5+6	shared	C4A	RNAseq	0.2431	1.042	0.01899	1.798	0.09307	0.1107	-0.8644	-0.3141	3.076	3.24	-0.6879	1.087
FAM72C_RNAseq	module_5+6	TGFB+EGF	FAM72C	RNAseq	0.006841	-1.454	0.09111	-1.436	0.2802	0.611	-0.3562	-0.2573	0.9667	0.7322	-1.54	-1.012
DTNBP1_RNAseq	module_5+6	IFNG+EGF	DTNBP1	RNAseq	0.03507	0.1403	0.4026	0.02457	0.1994	0.5015	0.415	0.6908	1.661	1.72	0.1078	0.5402
ATP2B2_RNAseq	module_5+6	shared	ATP2B2	RNAseq	0.08032	0.5491	-0.253	-0.2223	0.1156	0.01012	-0.1365	-0.2079	0.4046	2.278	-2.102	-0.7818
SLC15A3_RNAseq	module_5+6	IFNG+EGF	SLC15A3	RNAseq	0.008482	-0.0076	0.4224	0.7745	0.06427	0.003558	0.07475	-0.0181	3.436	3.476	-0.03088	0.5496
USP42_RNAseq	module_5+6	IFNG+EGF	USP42	RNAseq	-0.4342	-0.2001	0.06034	-0.4047	0.0331	0.0505	0.004871	-0.3114	1.665	1.705	-0.3957	-0.1159
PI15_RNAseq	module_5+6	shared	PI15	RNAseq	-0.03186	-0.5991	-0.6806	-1.935	0.006184	-0.01449	-0.217	-0.1152	1.196	0.713	-2.053	-0.7052
PARP8_RNAseq	module_5+6	IFNG+EGF	PARP8	RNAseq	-0.004975	0.1921	0.5874	1.314	-0.1246	-0.3781	-0.787	-0.5872	1.892	2.146	0.5869	-0.1805
PDE10A_RNAseq	module_5+6	shared	PDE10A	RNAseq	-0.01678	-0.5938	-0.398	-2.462	0.0947	0.2456	-0.0688	-0.2471	1.212	2.084	-0.628	0.2293
LINC00608_RNAseq	module_5+6	TGFB+EGF	LINC00608	RNAseq	0.04951	0.2001	0.5363	0.4715	0.1048	0.193	0.2349	0.07508	1.241	1.654	0.4501	2.304
GBP4_RNAseq	module_5+6	IFNG+EGF	GBP4	RNAseq	0.02785	-0.0217	0.7642	0.7208	0.124	-0.3559	-0.2304	-0.04626	3.408	3.396	0.1471	0.9731
LINC02506_RNAseq	module_5+6	TGFB+EGF	LINC02506	RNAseq	0.02654	-0.0688	0.1818	0.339	0.1211	0.1208	0.0459	0.1221	0.7699	1.545	-0.01187	1.772
C5_RNAseq	module_5+6	shared	C5	RNAseq	0.1263	-0.08865	-0.9606	-1.012	0.178	0.6782	-0.8354	-0.8873	1.093	2.013	-1.61	-1.132
SDSL_RNAseq	module_5+6	shared	SDSL	RNAseq	-0.2133	-0.6919	-1.886	-1.736	-1.643	-1.365	-1.474	-1.263	1.085	1.945	-1.558	-1.167
RARG_RNAseq	module_5+6	IFNG+EGF	RARG	RNAseq	0.1969	0.8244	-1.49	-0.9275	-0.4022	-0.1723	0.7438	0.4061	0.9259	1.59	-1.306	-1.067
CALCOCO2_RNAseq	module_5+6	IFNG+EGF	CALCOCO2	RNAseq	0.8095	1.355	0.5337	1.484	-0.201	0.3578	0.364	0.6664	2.009	2.301	0.5831	0.7854
OLFML3_RNAseq	module_5+6	shared	OLFML3	RNAseq	0.02194	0.3411	-0.5391	-1.968	-0.08345	-1.843	-0.148	-0.02924	1.502	2.704	0.03475	1.279
CYLD_RNAseq	module_5+6	IFNG+EGF	CYLD	RNAseq	0.1532	1.36	-0.6499	0.07115	-0.2257	-0.3451	0.4588	0.4041	1.956	2.18	1.413	1.068
SRD5A3-AS1_RNAseq	module_5+6	IFNG+EGF	SRD5A3-AS1	RNAseq	-0.03055	-0.2762	0.2755	0.5811	0.02194	0.007825	-0.1439	-0.0407	2.229	2.58	0.7654	1.071
RNF19B_RNAseq	module_5+6	IFNG+EGF	RNF19B	RNAseq	0.04131	0.5773	-0.03776	0.4604	0.03409	-0.357	0.3693	0.2365	2.09	2.25	1.27	0.6548
GCH1_RNAseq	module_5+6	IFNG+EGF	GCH1	RNAseq	-0.8072	-1.104	1.233	1.017	0.24	0.1522	-0.1049	0.03672	2.213	2.155	1.107	-0.3869
HLA-DRB1_RNAseq	module_5+6	IFNG+EGF	HLA-DRB1	RNAseq	0.009795	-0.1149	0.2873	0.5194	0.04262	-0.02433	0.08359	0.01866	3.5	3.592	0.3974	0.3468
TLDC2_RNAseq	module_5+6	IFNG+EGF	TLDC2	RNAseq	-0.01383	-0.1697	0.1969	0.4224	0.1895	0.1558	0.008482	0.1729	2.75	2.739	0.8903	0.4193
GRIN2D_RNAseq	module_5+6	shared	GRIN2D	RNAseq	-0.1178	-0.4932	0.1165	0.5838	-0.5804	-0.9922	-0.5535	-1.131	1.617	1.707	1.705	0.672
SAMD9L_RNAseq	module_5+6	shared	SAMD9L	RNAseq	0.005527	0.3913	0.6119	0.8922	-0.2114	-0.2126	-0.2847	-0.102	3.013	3.004	1.73	1.595
LINC01145_RNAseq	module_5+6	IFNG+EGF	LINC01145	RNAseq	0.1354	0.643	0.4144	1.293	-0.7155	-0.3781	-0.3617	-0.01121	1.807	1.966	1.104	0.9673
USP1_RNAseq	module_5+6	OSM	USP1	RNAseq	-0.2378	-1.417	0.1889	-1.544	0.3714	-0.02006	-0.02498	-0.4669	1.376	0.8816	-0.8574	-0.7125
SCIN_RNAseq	module_5+6	IFNG+EGF	SCIN	RNAseq	-0.02334	0.4078	-0.3622	-1.173	0.148	-0.006616	-0.01875	-0.2446	0.4173	1.896	-0.2722	0.4764
ZNF518A_RNAseq	module_5+6	IFNG+EGF	ZNF518A	RNAseq	-0.006616	0.3846	0.3869	0.2836	-0.1557	-0.1413	0.1344	-0.623	1.174	1.781	0.1139	-1.204
ERAP2_RNAseq	module_5+6	IFNG+EGF	ERAP2	RNAseq	-0.1217	-0.9809	0.8288	0.6276	-0.1509	0.1214	-0.5691	-0.9772	2.364	2.258	0.2469	-0.1349
CEACAM5_RNAseq	module_5+6	IFNG+EGF	CEACAM5	RNAseq	0.07475	0.4092	0.4947	0.608	0.1019	0.1873	0.1985	0.2528	2.276	2.545	-0.2774	1.062
HORMAD2-AS1_RNAseq	module_5+6	HGF	HORMAD2-AS1	RNAseq	-0.05247	-2.095	-0.04266	0.4707	-0.001694	-0.05999	0.1084	-0.2372	0.1279	0.3954	-0.7041	-0.9241
NUB1_RNAseq	module_5+6	IFNG+EGF	NUB1	RNAseq	0.4341	0.4781	0.5085	0.8002	0.402	0.5454	0.2953	0.4473	2.195	2.344	0.3858	0.744
TRIB2_RNAseq	module_5+6	shared	TRIB2	RNAseq	-0.2955	-1.196	-0.07727	1.17	-0.1843	0.0813	-1.942	-1.933	2.164	2.203	-1.095	-0.9682
GBP7_RNAseq	module_5+6	IFNG+EGF	GBP7	RNAseq	-0.008913	-0.2471	-0.1544	0.2349	0.05443	-0.05117	-0.1175	0.003558	3.048	3.023	-0.4728	-0.1815
SMCHD1_RNAseq	module_5+6	IFNG+EGF	SMCHD1	RNAseq	-0.1726	-0.6074	0.3221	-0.9025	0.6183	0.3017	-0.03677	-0.3468	1.446	1.697	-0.8225	-0.6761
SERPINI1_RNAseq	module_5+6	IFNG+EGF	SERPINI1	RNAseq	-0.06456	-1.035	-0.8708	1.353	-0.1133	-0.1966	-0.1868	0.06525	1.36	1.634	-0.1026	0.9858
DCP1A_RNAseq	module_5+6	IFNG+EGF	DCP1A	RNAseq	-0.1669	-0.2615	0.6011	0.5202	-0.01351	-0.3465	-0.1859	-0.6027	1.531	1.514	-0.694	-1.286
LACTB_RNAseq	module_5+6	IFNG+EGF	LACTB	RNAseq	0.07508	0.8272	-0.689	0.5308	-0.8861	-0.5863	0.555	0.2811	1.91	1.745	1.191	0.5998
SLC12A7_RNAseq	module_5+6	shared	SLC12A7	RNAseq	0.002573	0.1626	-0.1723	-0.1042	-0.08442	-0.08507	-1.968	-1.659	2.768	2.862	-0.6636	-0.4509
FST_RNAseq	module_5+6	shared	FST	RNAseq	-0.0893	-2.037	-1.152	-2.222	0.06918	-0.132	-0.3156	-0.06814	2.413	1.618	0.6959	0.8529
RHBDF2_RNAseq	module_5+6	IFNG+EGF	RHBDF2	RNAseq	-0.1723	-0.5192	-0.6645	0.608	-0.3611	-0.3156	-0.1729	0.05771	2.151	1.984	0.4784	-0.05215
MAP1A_RNAseq	module_5+6	IFNG+EGF	MAP1A	RNAseq	-0.01547	-1.474	0.2925	-0.6652	-0.008913	-1.112	0.3245	0.136	2.079	0.4442	-1.047	-0.8921
SLC9A7_RNAseq	module_5+6	shared	SLC9A7	RNAseq	-0.2273	-0.6545	-1.319	-1.64	-0.06325	-0.3489	0.7101	0.1403	1.878	1.616	0.8063	-0.4318
MEMO1P1_RNAseq	module_5+6	IFNG+EGF	MEMO1P1	RNAseq	0.03081	-0.5348	0.01439	-0.6672	-0.006288	0.005527	0.01833	0.0646	1.837	1.885	0.5831	0.0741
CALHM6_RNAseq	module_5+6	IFNG+EGF	CALHM6	RNAseq	-0.01482	0.4481	-0.2634	0.7789	0.05181	-0.004975	-0.1944	0.06099	1.351	1.819	1.283	0.5916
LIPT1_RNAseq	module_5+6	shared	LIPT1	RNAseq	-0.02891	-0.1291	0.1055	-0.3427	-0.02072	-0.1684	-0.723	-0.8519	1.612	1.606	-1.56	-1.56
UPP1_RNAseq	module_5+6	shared	UPP1	RNAseq	-1.368	-1.951	-1.258	-1.788	0.03179	-0.3375	-0.2692	-0.4081	-0.1394	1.232	0.3702	-1.245
EXPH5_RNAseq	module_5+6	TGFB+EGF	EXPH5	RNAseq	0.1416	-0.407	-0.5689	-1.464	0.3939	0.7466	-0.3209	-0.132	0.2349	1.023	-2.015	-1.435
GJA10_RNAseq	module_5+6	IFNG+EGF	GJA10	RNAseq	0.02326	0.09699	0.2422	-0.01482	0.03803	0.01472	0.0482	0.0157	0.7388	2.873	0.2406	0.3569
POLN_RNAseq	module_5+6	IFNG+EGF	POLN	RNAseq	0.04065	0.9258	-0.553	0.02917	-0.04495	-0.04888	0.126	-0.1197	1.39	1.866	-0.7049	0.1959
APOBEC3G_RNAseq	module_5+6	IFNG+EGF	APOBEC3G	RNAseq	0.07573	0.01833	1.09	1.198	0.3127	0.3746	-0.08995	-0.04168	2.922	2.941	0.541	0.4012
NPM1P7_RNAseq	module_5+6	IFNG+EGF	NPM1P7	RNAseq	0.03672	0.2538	0.8644	1.497	0.0354	0.1645	0.1094	-0.05737	2.31	2.631	0.787	0.1902
GRIP2_RNAseq	module_5+6	shared	GRIP2	RNAseq	0.01997	-0.09806	-0.3375	-2.102	0.05476	-2.2	2.307	2.576	2.365	2.615	-2.347	0.1344
RPL23AP1_RNAseq	module_5+6	IFNG+EGF	RPL23AP1	RNAseq	-0.02367	-0.6329	-0.8509	-0.8386	-0.01678	-0.1684	-0.2139	-0.4185	1.694	2.132	1.073	0.2934
ANKRD30B_RNAseq	module_5+6	IFNG+EGF	ANKRD30B	RNAseq	0.01964	0.1416	0.5055	0.2157	0.08293	0.0331	0.1396	0.08424	1.249	2.243	0.988	0.8548
MARS1_RNAseq	module_5+6	IFNG+EGF	MARS1	RNAseq	-0.3036	-0.954	-0.5785	-1.451	0.2771	0.6271	-0.09157	-0.07531	-0.01187	1.605	-0.04365	0.02457
HOXA5_RNAseq	module_5+6	shared	HOXA5	RNAseq	0.1172	-0.004647	-1.097	0.0741	-0.3562	0.1351	-1.651	-1.491	1.337	1.409	-1.79	-1.226
AARS1_RNAseq	module_5+6	IFNG+EGF	AARS1	RNAseq	-0.2612	-0.6419	-0.3932	-0.9684	0.1234	0.7588	0.1722	0.4953	0.309	2.054	-0.1506	0.4847
NUBP1_RNAseq	module_5+6	IFNG+EGF	NUBP1	RNAseq	-0.05117	-0.9361	0.5483	-0.2471	0.3378	0.1192	0.1908	0.2315	1.544	1.228	0.6396	0.5036
LINC02274_RNAseq	module_5+6	IFNG+EGF	LINC02274	RNAseq	0.02818	0.2919	0.7107	1.237	0.06886	-0.008585	-0.01285	-0.07792	2.124	1.888	-0.3419	0.4115
HLA-DQB2_RNAseq	module_5+6	IFNG+EGF	HLA-DQB2	RNAseq	0.03475	-0.1435	-0.01777	0.1484	0.08228	0.07311	-0.0407	-0.02269	3.169	3.347	1.316	0.2375
PLXDC1_RNAseq	module_5+6	IFNG+EGF	PLXDC1	RNAseq	0.02358	-0.01252	0.3869	0.3994	0.1422	0.1758	0.07868	0.06132	1.716	2.248	-1.195	0.2578
ITGAL_RNAseq	module_5+6	IFNG+EGF	ITGAL	RNAseq	0.02884	0.09699	0.739	0.4043	0.08457	0.07966	0.03015	0.01603	1.895	1.215	-0.2329	0.5783
TMCO4_RNAseq	module_5+6	IFNG+EGF	TMCO4	RNAseq	0.009139	0.4811	-0.9664	-0.4677	-0.547	-0.458	-0.6543	-0.649	0.7644	1.594	-0.9627	-0.5897
GLDN_RNAseq	module_5+6	IFNG+EGF	GLDN	RNAseq	0.01406	-0.1165	0.04853	-0.5884	0.05312	-0.03055	-0.08247	-0.0443	2.799	2.815	-0.3878	0.4315
FAM167B_RNAseq	module_5+6	shared	FAM167B	RNAseq	0.02523	0.4009	0.5752	0.4944	0.03869	0.306	0.1354	0.04426	2.862	2.889	1.564	2.027
HLA-V_RNAseq	module_5+6	IFNG+EGF	HLA-V	RNAseq	-0.04594	-0.9761	-0.7359	-1.048	0.0564	-0.2958	-0.1761	-0.5141	1.672	2.159	0.6198	0.09143
CTRL_RNAseq	module_5+6	IFNG+EGF	CTRL	RNAseq	0.06329	-0.8821	0.5287	-0.4449	0.1767	0.359	0.1609	0.1908	2.413	2.07	0.08849	0.1603
VDAC2P5_RNAseq	module_5+6	IFNG+EGF	VDAC2P5	RNAseq	0.06165	0.1094	0.5971	1.015	0.08751	0.1796	0.2397	0.2362	1.988	1.612	0.7121	0.5645
PKHD1_RNAseq	module_5+6	IFNG+EGF	PKHD1	RNAseq	0.02391	0.2406	0.2074	-0.659	0.03343	0.07115	-0.2198	-0.09709	2.617	2.463	-0.8939	0.6645
IL18BP_RNAseq	module_5+6	IFNG+EGF	IL18BP	RNAseq	-0.003335	0.06624	0.8337	0.2296	0.08326	-0.1104	0.0587	-0.2057	3.217	3.154	1.221	0.6525
CFHR3_RNAseq	module_5+6	IFNG+EGF	CFHR3	RNAseq	0.01111	0.07246	0.2226	0.8292	0.01045	-0.01908	-0.1201	-0.03219	2.292	2.516	-0.4591	0.2656
RNF213_RNAseq	module_5+6	shared	RNF213	RNAseq	0.1315	0.6314	0.5632	1.518	-0.6846	-0.6559	0.179	0.2201	2.415	2.467	0.3696	0.6127
XPNPEP1_RNAseq	module_5+6	IFNG+EGF	XPNPEP1	RNAseq	-0.0217	0.5778	0.4138	-0.2038	-0.2841	-0.0299	-0.2298	-0.3351	1.568	1.783	0.9717	-0.1538
NUDCD1_RNAseq	module_5+6	IFNG+EGF	NUDCD1	RNAseq	-0.08637	-0.9129	0.2965	-1.027	0.2665	0.3281	0.1867	-0.06129	1.99	0.8302	0.2036	-0.03939
CCDC194_RNAseq	module_5+6	IFNG+EGF	CCDC194	RNAseq	0.03146	-0.164	-0.06749	-0.7951	0.01209	0.02326	-0.09741	-0.1075	2.126	2.54	-0.9442	-0.5787
GATA3-AS1_RNAseq	module_5+6	IFNG+EGF	GATA3-AS1	RNAseq	0.04919	0.2947	0.4518	0.7166	0.05706	0.1078	0.07377	0.07868	1.144	2.676	0.8682	0.4406
HMGCLL1_RNAseq	module_5+6	IFNG+EGF	HMGCLL1	RNAseq	0.02588	0.05607	0.3602	1.264	-0.06064	-0.04986	-0.4403	-0.01449	2.289	2.472	-0.3826	0.1674
BST2_RNAseq	module_5+6	IFNG+EGF	BST2	RNAseq	0.2375	0.9119	-1.052	0.06755	-0.9515	-0.1691	-0.6817	0.02391	2.282	2.327	-1.37	-0.4958
BTC_RNAseq	module_5+6	IFNG+EGF	BTC	RNAseq	-0.1522	-1.256	-0.7047	-0.4895	-0.2239	-1.144	-0.6649	-1.072	2.073	2.15	-0.9025	-1.073
CBR3-AS1_RNAseq	module_5+6	IFNG+EGF	CBR3-AS1	RNAseq	-0.008585	0.436	1.157	0.6752	0.1302	0.2531	-0.009897	0.03048	1.863	1.61	0.8033	0.5635
DNPEP_RNAseq	module_5+6	IFNG+EGF	DNPEP	RNAseq	0.1113	0.3342	-0.1329	0.269	-0.1426	0.02752	-0.4109	0.1754	1.765	1.777	-0.9932	-1.095
PLEK_RNAseq	module_5+6	IFNG+EGF	PLEK	RNAseq	0.02194	0.06787	0.2198	0.2531	0.07148	0.05935	0.01439	0.06787	1.303	2.522	-0.4045	0.409
ZNF804A_RNAseq	module_5+6	IFNG+EGF	ZNF804A	RNAseq	0.01833	-0.2734	0.5537	-0.3541	0.08588	0.03015	0.1978	0.08555	2.477	2.595	0.3278	0.4629
MYH3_RNAseq	module_5+6	TGFB+EGF	MYH3	RNAseq	0.01636	-0.5094	-0.1742	-1.293	0.04098	-0.06684	-0.5652	-0.1281	-0.3236	1.598	-1.771	-0.5502
CYB5A_RNAseq	module_5+6	IFNG+EGF	CYB5A	RNAseq	0.2563	0.7661	-0.4892	0.2378	-0.3096	0.9059	-0.6174	-0.2477	1.561	1.186	-1.329	-0.8593
CD74_RNAseq	module_5+6	IFNG+EGF	CD74	RNAseq	0.04689	0.2693	0.5717	0.7872	0.07639	-0.0276	0.01603	0.08947	3.628	3.687	0.7593	0.4498
PARP11_RNAseq	module_5+6	IFNG+EGF	PARP11	RNAseq	0.05935	-0.6951	0.3203	0.3069	-0.01482	-0.1535	0.2096	0.03475	1.397	1.951	0.5173	0.5292
MIR924HG_RNAseq	module_5+6	IFNG+EGF	MIR924HG	RNAseq	0.07279	-0.9002	0.06591	-0.9963	0.9119	1.154	0.1331	0.2071	1.121	1.996	-0.3171	1.216
LYPD6B_RNAseq	module_5+6	IFNG+EGF	LYPD6B	RNAseq	0.06296	0.2093	0.2947	0.4882	0.1354	0.1519	0.2315	0.1889	1.567	1.99	-0.5078	1.016
RMI1_RNAseq	module_5+6	OSM	RMI1	RNAseq	-0.2013	-1.273	0.159	-1.563	0.5517	0.02588	-0.4706	-0.7642	1.254	1.206	-1.272	-1.194
LINC02693_RNAseq	module_5+6	IFNG+EGF	LINC02693	RNAseq	-0.06456	-1.326	1.428	-0.4929	0.2013	-0.02957	-0.1868	-0.318	1.621	1.164	0.842	0.05312
MOB3C_RNAseq	module_5+6	IFNG+EGF	MOB3C	RNAseq	-0.02924	0.7473	-0.1691	0.7783	-0.5755	-0.4765	0.09241	0.02523	2.063	2.04	1.239	0.415
CPNE8_RNAseq	module_5+6	IFNG+EGF	CPNE8	RNAseq	0.08064	0.3957	0.5334	0.4221	-0.01646	-0.006616	-0.4162	-0.3448	1.506	0.9855	-0.7727	-1.295
C5orf15_RNAseq	module_5+6	IFNG+EGF	C5orf15	RNAseq	0.1908	0.3631	0.3266	1.202	-0.5772	-0.3786	-0.4031	-0.4776	1.79	1.848	0.661	0.6968
ZNF385B_RNAseq	module_5+6	shared	ZNF385B	RNAseq	-0.08085	-1.603	-0.06292	-0.7884	-0.01842	-0.424	-1.672	-1.699	1.718	1.95	0.3965	-0.2813
PER3_RNAseq	module_5+6	IFNG+EGF	PER3	RNAseq	-0.2126	-1.387	-0.06031	-1.034	0.1593	-0.1371	0.1325	0.04886	1.737	0.3414	-1.005	-1.279
NDUFC2-KCTD14_RNAseq	module_5+6	IFNG+EGF	NDUFC2-KCTD14	RNAseq	0.008154	-0.3538	1.078	1.34	0.9486	0.9643	0.3965	0.07835	2.047	1.472	0.629	0.04722
GTPBP1_RNAseq	module_5+6	IFNG+EGF	GTPBP1	RNAseq	0.1921	0.1091	0.477	0.2528	0.5371	0.5498	0.2378	0.4751	1.856	1.89	0.05148	-0.2154
SLCO4C1_RNAseq	module_5+6	IFNG+EGF	SLCO4C1	RNAseq	0.02752	0.2026	0.4295	0.2553	0.04722	0.06361	-0.05901	0.06558	2.706	2.865	0.8104	0.5681
ELOVL7_RNAseq	module_5+6	IFNG+EGF	ELOVL7	RNAseq	-0.6622	-1.105	-0.7346	-1.154	-0.3039	-0.3509	-0.4168	-0.5068	1.313	1.52	1.259	-0.01678
PPM1E_RNAseq	module_5+6	IFNG+EGF	PPM1E	RNAseq	0.001588	0.1146	-0.1242	-1.393	0.05607	-0.01318	-0.4342	-0.446	0.9656	2.003	-1.367	-1.336
HMGB2_RNAseq	module_5+6	TGFB+EGF	HMGB2	RNAseq	0.05181	-1.288	1.168	-0.7984	0.2848	0.4874	-0.3812	-0.7289	1.345	0.8284	-1.644	-1.288
VPS9D1_RNAseq	module_5+6	IFNG+EGF	VPS9D1	RNAseq	-0.07564	0.5566	-0.595	0.867	-1.214	-1.076	-0.7116	-0.8704	2.055	2.276	0.9661	0.9576
PLCZ1_RNAseq	module_5+6	IFNG+EGF	PLCZ1	RNAseq	0.02523	-0.3383	-0.1811	0.8118	0.03573	0.06263	0.1548	0.04525	0.7552	1.862	0.723	0.7496
NEK7_RNAseq	module_5+6	IFNG+EGF	NEK7	RNAseq	0.07508	0.6384	0.4204	-1.071	0.05575	0.3287	-0.4736	-0.669	1.51	1.391	0.8484	-0.6221
IFIT1_RNAseq	module_5+6	shared	IFIT1	RNAseq	0.1838	1.737	-0.754	-1.192	-0.1403	0.1962	-0.6398	-0.5073	2.565	2.872	-1.879	-0.3
HSD17B13_RNAseq	module_5+6	IFNG+EGF	HSD17B13	RNAseq	0.03934	0.1078	0.1927	0.2466	0.07049	0.07017	0.005199	0.005856	1.341	1.985	-0.8148	1.32
ZNF385D_RNAseq	module_5+6	IFNG+EGF	ZNF385D	RNAseq	0.003558	0.09437	0.5493	0.2591	0.07377	0.03869	0.05345	0.09633	0.8445	2.508	0.04722	0.938
DENND2D_RNAseq	module_5+6	IFNG+EGF	DENND2D	RNAseq	0.05443	0.4256	-0.01154	0.0587	-0.1133	-0.07368	-0.06586	-0.1903	1.558	1.415	-0.9737	-0.6681
[truncated: 5,650 more rows]
