# Supplementary material for: A multi-omic analysis of MCF10A cells provides a resource for integrative assessment of ligand-mediated molecular and phenotypic responses
Source: Commun Biol. 2022 Oct 7;5:1066. doi: 10.1038/s42003-022-03975-9 (PMC9546880; doi:10.1038/s42003-022-03975-9)
Supplement: Supplementary file 18 — Supplementary Data 16 [file 42003_2022_3975_MOESM18_ESM.xlsx]

## Sheet: Reactome Pathways
Cluster	stId	dbId	name	llp	inDisease	resource	total	found	ratio	pValue	fdr	geneRatio	module	mean_fdr
module_17	R-HSA-191273	191273	Cholesterol biosynthesis	TRUE	FALSE	TOTAL	74	14	0.00518534	8.03671e-07	0.000210854	0.189189	17	0.000210854
module_17	R-HSA-948021	948021	Transport to the Golgi and subsequent m...	TRUE	FALSE	TOTAL	219	23	0.0153458	7.57511e-06	0.000956437	0.105023	17	0.000956437
module_17	R-HSA-428359	428359	Insulin-like Growth Factor-2 mRNA Bindi...	TRUE	FALSE	TOTAL	13	6	0.000910938	9.67861e-06	0.00097754	0.461538	17	0.00097754
module_17	R-HSA-381183	381183	ATF6 (ATF6-alpha) activates chaperone g...	TRUE	FALSE	TOTAL	15	6	0.00105108	2.14966e-05	0.00182722	0.4	17	0.00182722
module_17	R-HSA-381033	381033	ATF6 (ATF6-alpha) activates chaperones	TRUE	FALSE	TOTAL	17	6	0.00119123	4.28766e-05	0.00311194	0.352941	17	0.00311194
module_17	R-HSA-5663220	5663220	RHO GTPases Activate Formins	TRUE	FALSE	TOTAL	149	16	0.0104408	0.000140507	0.00685363	0.107383	17	0.00342682
module_17	R-HSA-6811436	6811436	COPI-independent Golgi-to-ER retrograde...	TRUE	FALSE	TOTAL	63	10	0.00441455	0.000124532	0.00647566	0.15873	17	0.00647566
module_17	R-HSA-195258	195258	RHO GTPase Effectors	FALSE	FALSE	TOTAL	326	25	0.0228435	0.000438649	0.0131595	0.0766871	17	0.00658135
module_17	R-HSA-3371497	3371497	HSP90 chaperone cycle for steroid hormo...	TRUE	FALSE	TOTAL	72	10	0.0050452	0.000356131	0.0113962	0.138889	17	0.00803278
module_17	R-HSA-1445148	1445148	Translocation of SLC2A4 (GLUT4) to the ...	TRUE	FALSE	TOTAL	81	11	0.00567585	0.000222037	0.00851683	0.135802	17	0.00851683
module_17	R-HSA-8957322	8957322	Metabolism of steroids	FALSE	FALSE	TOTAL	328	26	0.0229837	0.000206437	0.00851683	0.0792683	17	0.00851683
module_17	R-HSA-9716542	9716542	Signaling by Rho GTPases, Miro GTPases ...	FALSE	FALSE	TOTAL	725	45	0.0508023	0.000352394	0.0113962	0.062069	17	0.013017
module_17	R-HSA-6811442	6811442	Intra-Golgi and retrograde Golgi-to-ER ...	FALSE	FALSE	TOTAL	219	19	0.0153458	0.000501859	0.0135502	0.086758	17	0.0135502
module_17	R-HSA-9663891	9663891	Selective autophagy	FALSE	FALSE	TOTAL	89	11	0.00623642	0.000485221	0.0134928	0.123596	17	0.0162976
module_17	R-HSA-1474244	1474244	Extracellular matrix organization	TRUE	FALSE	TOTAL	329	25	0.0230537	0.000499734	0.0134928	0.0759878	17	0.0172703
module_17	R-HSA-194315	194315	Signaling by Rho GTPases	FALSE	FALSE	TOTAL	709	43	0.0496812	0.000752772	0.0188193	0.0606488	17	0.0218879
module_17	R-HSA-2132295	2132295	MHC class II antigen presentation	TRUE	FALSE	TOTAL	149	13	0.0104408	0.00351064	0.0667022	0.0872483	17	0.0333597
module_17	R-HSA-5625900	5625900	RHO GTPases activate CIT	TRUE	FALSE	TOTAL	23	5	0.00161166	0.00163358	0.0375724	0.217391	17	0.0375724
module_17	R-HSA-5627117	5627117	RHO GTPases Activate ROCKs	TRUE	FALSE	TOTAL	24	5	0.00168173	0.00196284	0.0431825	0.208333	17	0.0431825
module_17	R-HSA-416572	416572	Sema4D induced cell migration and growt...	TRUE	FALSE	TOTAL	25	5	0.0017518	0.00233812	0.0479064	0.2	17	0.0479064
module_17	R-HSA-9646399	9646399	Aggrephagy	TRUE	FALSE	TOTAL	47	9	0.00329339	6.72642e-05	0.00390132	0.191489	17	0.0537317
module_17	R-HSA-5627123	5627123	RHO GTPases activate PAKs	TRUE	FALSE	TOTAL	27	5	0.00189195	0.00324115	0.0615819	0.185185	17	0.0615819
module_17	R-HSA-9668328	9668328	Sealing of the nuclear envelope (NE) by...	TRUE	FALSE	TOTAL	39	6	0.00273281	0.0032286	0.0615819	0.153846	17	0.0615819
module_17	R-HSA-446353	446353	Cell-extracellular matrix interactions	TRUE	FALSE	TOTAL	19	6	0.00133137	7.86659e-05	0.00432663	0.315789	17	0.0633715
module_17	R-HSA-381119	381119	Unfolded Protein Response (UPR)	FALSE	FALSE	TOTAL	155	16	0.0108612	0.000217478	0.00851683	0.103226	17	0.0654666
module_17	R-HSA-9648025	9648025	EML4 and NUDC in mitotic spindle formation	TRUE	FALSE	TOTAL	121	10	0.00847873	0.013807	0.160495	0.0826446	17	0.0802473
module_17	R-HSA-190828	190828	Gap junction trafficking	FALSE	FALSE	TOTAL	52	9	0.00364375	0.000142784	0.00685363	0.173077	17	0.0825783
module_17	R-HSA-157858	157858	Gap junction trafficking and regulation	FALSE	FALSE	TOTAL	56	10	0.00392404	4.78759e-05	0.00311194	0.178571	17	0.0869971
module_17	R-HSA-2995410	2995410	Nuclear Envelope (NE) Reassembly	FALSE	FALSE	TOTAL	88	8	0.00616635	0.0158456	0.174302	0.0909091	17	0.0903102
module_17	R-HSA-199991	199991	Membrane Trafficking	FALSE	FALSE	TOTAL	667	37	0.0467381	0.00718391	0.111424	0.0554723	17	0.111424
module_17	R-HSA-380320	380320	Recruitment of NuMA to mitotic centrosomes	TRUE	FALSE	TOTAL	97	8	0.006797	0.0262976	0.236679	0.0824742	17	0.119191
module_17	R-HSA-9609736	9609736	Assembly and cell surface presentation ...	TRUE	FALSE	TOTAL	49	6	0.00343354	0.00943907	0.130726	0.122449	17	0.130726
module_17	R-HSA-373755	373755	Semaphorin interactions	FALSE	FALSE	TOTAL	71	8	0.00497512	0.00477843	0.0860118	0.112676	17	0.149457
module_17	R-HSA-416482	416482	G alpha (12/13) signalling events	TRUE	FALSE	TOTAL	86	8	0.00602621	0.0140092	0.160495	0.0930233	17	0.160495
module_17	R-HSA-422475	422475	Axon guidance	FALSE	FALSE	TOTAL	585	39	0.0409922	0.000224127	0.00851683	0.0666667	17	0.161427
module_17	R-HSA-6807047	6807047	Cholesterol biosynthesis via desmosterol	TRUE	FALSE	TOTAL	14	3	0.00098101	0.0147301	0.162031	0.214286	17	0.162031
module_17	R-HSA-6807062	6807062	Cholesterol biosynthesis via lathosterol	TRUE	FALSE	TOTAL	14	3	0.00098101	0.0147301	0.162031	0.214286	17	0.162031
module_17	R-HSA-6807878	6807878	COPI-mediated anterograde transport	TRUE	FALSE	TOTAL	107	16	0.00749772	2.76024e-06	0.000436118	0.149533	17	0.1652
module_17	R-HSA-1474228	1474228	Degradation of the extracellular matrix	TRUE	FALSE	TOTAL	148	12	0.0103707	0.00854027	0.122983	0.0810811	17	0.16819
module_17	R-HSA-9675108	9675108	Nervous system development	FALSE	FALSE	TOTAL	621	43	0.0435148	4.64531e-05	0.00311194	0.0692432	17	0.175464
module_17	R-HSA-380108	380108	Chemokine receptors bind chemokines	TRUE	FALSE	TOTAL	57	6	0.00399411	0.018478	0.193973	0.105263	17	0.193973
module_17	R-HSA-3371453	3371453	Regulation of HSF1-mediated heat shock ...	TRUE	FALSE	TOTAL	113	8	0.00791816	0.0551732	0.386213	0.0707965	17	0.194335
module_17	R-HSA-6783783	6783783	Interleukin-10 signaling	TRUE	FALSE	TOTAL	86	10	0.00602621	0.00135438	0.0311506	0.116279	17	0.198985
module_17	R-HSA-2500257	2500257	Resolution of Sister Chromatid Cohesion	TRUE	FALSE	TOTAL	134	9	0.00938967	0.0570157	0.39911	0.0671642	17	0.199555
module_17	R-HSA-446728	446728	Cell junction organization	FALSE	FALSE	TOTAL	94	9	0.00658678	0.00795693	0.119354	0.0957447	17	0.20019
module_17	R-HSA-381038	381038	XBP1(S) activates chaperone genes	TRUE	FALSE	TOTAL	95	10	0.00665686	0.00276286	0.0552571	0.105263	17	0.200467
module_17	R-HSA-1500931	1500931	Cell-Cell communication	FALSE	FALSE	TOTAL	133	11	0.0093196	0.0100559	0.130726	0.0827068	17	0.203981
module_17	R-HSA-3371556	3371556	Cellular response to heat stress	FALSE	FALSE	TOTAL	135	9	0.00945974	0.0591486	0.41404	0.0666667	17	0.207341
module_17	R-HSA-190872	190872	Transport of connexons to the plasma me...	TRUE	FALSE	TOTAL	23	6	0.00161166	0.000219388	0.00851683	0.26087	17	0.216425
module_17	R-HSA-446210	446210	Synthesis of UDP-N-acetyl-glucosamine	TRUE	FALSE	TOTAL	29	4	0.00203209	0.0218414	0.218414	0.137931	17	0.218414
module_17	R-HSA-199977	199977	ER to Golgi Anterograde Transport	FALSE	FALSE	TOTAL	164	21	0.0114918	9.49792e-07	0.000210854	0.128049	17	0.225572
module_17	R-HSA-5218921	5218921	VEGFR2 mediated cell proliferation	TRUE	FALSE	TOTAL	31	4	0.00217224	0.0269893	0.242904	0.129032	17	0.22657
module_17	R-HSA-6811434	6811434	COPI-dependent Golgi-to-ER retrograde t...	TRUE	FALSE	TOTAL	107	11	0.00749772	0.00208121	0.0457866	0.102804	17	0.232802
module_17	R-HSA-1566948	1566948	Elastic fibre formation	TRUE	FALSE	TOTAL	46	9	0.00322332	5.71991e-05	0.00348914	0.195652	17	0.234044
module_17	R-HSA-381070	381070	IRE1alpha activates chaperones	TRUE	FALSE	TOTAL	101	11	0.00707729	0.00133351	0.0311506	0.108911	17	0.252231
module_17	R-HSA-190861	190861	Gap junction assembly	TRUE	FALSE	TOTAL	41	6	0.00287296	0.00410652	0.0739173	0.146341	17	0.252653
module_17	R-HSA-1592389	1592389	Activation of Matrix Metalloproteinases	TRUE	FALSE	TOTAL	35	4	0.00245253	0.0392948	0.314359	0.114286	17	0.257704
module_17	R-HSA-8856688	8856688	Golgi-to-ER retrograde transport	FALSE	FALSE	TOTAL	148	15	0.0103707	0.000408681	0.0126691	0.101351	17	0.270538
module_17	R-HSA-390466	390466	Chaperonin-mediated protein folding	FALSE	FALSE	TOTAL	96	12	0.00672693	0.000247154	0.00914468	0.125	17	0.299809
module_17	R-HSA-1655829	1655829	Regulation of cholesterol biosynthesis ...	TRUE	FALSE	TOTAL	87	21	0.00609628	1.98811e-11	2.20879e-08	0.241379	17	0.301563
module_17	R-HSA-2426168	2426168	Activation of gene expression by SREBF ...	TRUE	FALSE	TOTAL	71	18	0.00497512	2.52346e-10	1.40052e-07	0.253521	17	0.301563
module_17	R-HSA-389960	389960	Formation of tubulin folding intermedia...	TRUE	FALSE	TOTAL	30	6	0.00210217	0.000875352	0.0210085	0.2	17	0.30246
module_17	R-HSA-6785807	6785807	Interleukin-4 and Interleukin-13 signaling	TRUE	FALSE	TOTAL	211	13	0.0147852	0.0457222	0.365778	0.0616114	17	0.304689
module_17	R-HSA-391251	391251	Protein folding	FALSE	FALSE	TOTAL	102	12	0.00714736	0.000422309	0.0126693	0.117647	17	0.306422
module_17	R-HSA-1632852	1632852	Macroautophagy	TRUE	FALSE	TOTAL	150	11	0.0105108	0.0222197	0.222197	0.0733333	17	0.310006
module_17	R-HSA-400685	400685	Sema4D in semaphorin signaling	FALSE	FALSE	TOTAL	31	5	0.00217224	0.00575789	0.0978842	0.16129	17	0.313146
module_17	R-HSA-9619483	9619483	Activation of AMPK downstream of NMDARs	TRUE	FALSE	TOTAL	34	7	0.00238245	0.000278823	0.00975881	0.205882	17	0.313625
module_17	R-HSA-389958	389958	Cooperation of Prefoldin and TriC/CCT ...	FALSE	FALSE	TOTAL	37	7	0.00259267	0.000459734	0.0133323	0.189189	17	0.32066
module_17	R-HSA-437239	437239	Recycling pathway of L1	TRUE	FALSE	TOTAL	55	10	0.00385397	4.12711e-05	0.00311194	0.181818	17	0.325141
module_17	R-HSA-1474290	1474290	Collagen formation	FALSE	FALSE	TOTAL	104	7	0.00728751	0.0858132	0.490064	0.0673077	17	0.331154
module_17	R-HSA-8874081	8874081	MET activates PTK2 signaling	TRUE	FALSE	TOTAL	32	4	0.00224231	0.0298125	0.268312	0.125	17	0.331285
module_17	R-HSA-190840	190840	Microtubule-dependent trafficking of co...	TRUE	FALSE	TOTAL	22	6	0.00154159	0.00017317	0.00796583	0.272727	17	0.333037
module_17	R-HSA-389957	389957	Prefoldin mediated transfer of substrat...	TRUE	FALSE	TOTAL	29	6	0.00203209	0.00073599	0.0183997	0.206897	17	0.334802
module_17	R-HSA-6804116	6804116	TP53 Regulates Transcription of Genes I...	TRUE	FALSE	TOTAL	20	3	0.00140144	0.0367268	0.309015	0.15	17	0.33788
module_17	R-HSA-5626467	5626467	RHO GTPases activate IQGAPs	TRUE	FALSE	TOTAL	36	9	0.0025226	8.6338e-06	0.000958352	0.25	17	0.351998
module_17	R-HSA-5625740	5625740	RHO GTPases activate PKNs	TRUE	FALSE	TOTAL	80	6	0.00560577	0.072401	0.434406	0.075	17	0.37449
module_17	R-HSA-446203	446203	Asparagine N-linked glycosylation	TRUE	FALSE	TOTAL	421	34	0.0295004	1.56814e-05	0.00144269	0.0807601	17	0.38194
module_17	R-HSA-1566977	1566977	Fibronectin matrix formation	TRUE	FALSE	TOTAL	7	2	0.000490505	0.0269732	0.242759	0.285714	17	0.385583
module_17	R-HSA-372708	372708	p130Cas linkage to MAPK signaling for i...	TRUE	FALSE	TOTAL	22	4	0.00154159	0.00878451	0.122983	0.181818	17	0.386307
module_17	R-HSA-373752	373752	Netrin-1 signaling	TRUE	FALSE	TOTAL	59	5	0.00413426	0.0646613	0.423352	0.0847458	17	0.387332
module_17	R-HSA-354192	354192	Integrin signaling	TRUE	FALSE	TOTAL	39	5	0.00273281	0.0144057	0.160495	0.128205	17	0.39881
module_17	R-HSA-2129379	2129379	Molecules associated with elastic fibres	TRUE	FALSE	TOTAL	38	7	0.00266274	0.000537404	0.0139725	0.184211	17	0.402858
module_17	R-HSA-2022090	2022090	Assembly of collagen fibrils and other ...	TRUE	FALSE	TOTAL	67	5	0.00469484	0.0976463	0.490064	0.0746269	17	0.40386
module_17	R-HSA-373760	373760	L1CAM interactions	TRUE	FALSE	TOTAL	130	17	0.00910938	7.77591e-06	0.000956437	0.130769	17	0.407122
module_17	R-HSA-114608	114608	Platelet degranulation	TRUE	FALSE	TOTAL	141	13	0.00988018	0.00221083	0.0464273	0.0921986	17	0.411117
module_17	R-HSA-176417	176417	Phosphorylation of Emi1	TRUE	FALSE	TOTAL	8	1	0.000560577	0.250822	0.579715	0.125	17	0.417205
module_17	R-HSA-8875878	8875878	MET promotes cell motility	FALSE	FALSE	TOTAL	45	4	0.00315325	0.0818391	0.490064	0.0888889	17	0.41787
module_17	R-HSA-76005	76005	Response to elevated platelet cytosolic...	TRUE	FALSE	TOTAL	148	13	0.0103707	0.00332045	0.0630886	0.0878378	17	0.418931
module_17	R-HSA-447043	447043	Neurofascin interactions	TRUE	FALSE	TOTAL	9	2	0.00063065	0.0425507	0.340405	0.222222	17	0.423967
module_17	R-HSA-9012999	9012999	RHO GTPase cycle	FALSE	FALSE	TOTAL	460	24	0.0322332	0.0485313	0.386213	0.0521739	17	0.426377
module_17	R-HSA-5666185	5666185	RHO GTPases Activate Rhotekin and Rhoph...	TRUE	FALSE	TOTAL	10	3	0.000700722	0.00596419	0.101391	0.3	17	0.431841
module_17	R-HSA-9656223	9656223	Signaling by RAF1 mutants	TRUE	TRUE	TOTAL	49	6	0.00343354	0.00943907	0.130726	0.122449	17	0.435165
module_17	R-HSA-77042	77042	Formation of editosomes by ADAR proteins	TRUE	FALSE	TOTAL	2	1	0.000140144	0.069636	0.423352	0.5	17	0.439059
module_17	R-HSA-9649948	9649948	Signaling downstream of RAS mutants	TRUE	TRUE	TOTAL	54	6	0.0037839	0.0145904	0.160495	0.111111	17	0.445087
module_17	R-HSA-6802955	6802955	Paradoxical activation of RAF signaling...	TRUE	TRUE	TOTAL	54	6	0.0037839	0.0145904	0.160495	0.111111	17	0.445087
module_17	R-HSA-6802946	6802946	Signaling by moderate kinase activity B...	TRUE	TRUE	TOTAL	54	6	0.0037839	0.0145904	0.160495	0.111111	17	0.445087
module_17	R-HSA-6802949	6802949	Signaling by RAS mutants	FALSE	TRUE	TOTAL	54	6	0.0037839	0.0145904	0.160495	0.111111	17	0.445087
module_17	R-HSA-76002	76002	Platelet activation, signaling and aggr...	FALSE	FALSE	TOTAL	293	20	0.0205311	0.00570843	0.0970434	0.0682594	17	0.4478
module_17	R-HSA-354194	354194	GRB2:SOS provides linkage to MAPK signa...	TRUE	FALSE	TOTAL	20	3	0.00140144	0.0367268	0.309015	0.15	17	0.448317
module_17	R-HSA-5620924	5620924	Intraflagellar transport	TRUE	FALSE	TOTAL	56	7	0.00392404	0.00469276	0.0844697	0.125	17	0.448878
module_17	R-HSA-446388	446388	Regulation of cytoskeletal remodeling a...	TRUE	FALSE	TOTAL	8	2	0.000560577	0.0344146	0.309015	0.25	17	0.45607
module_17	R-HSA-1442490	1442490	Collagen degradation	TRUE	FALSE	TOTAL	69	5	0.00483498	0.107005	0.535027	0.0724638	17	0.462737
module_17	R-HSA-6802948	6802948	Signaling by high-kinase activity BRAF ...	TRUE	TRUE	TOTAL	44	5	0.00308318	0.0228164	0.228164	0.113636	17	0.467644
module_17	R-HSA-381426	381426	Regulation of Insulin-like Growth Facto...	TRUE	FALSE	TOTAL	127	11	0.00889917	0.00730364	0.111424	0.0866142	17	0.46938
module_17	R-HSA-3000171	3000171	Non-integrin membrane-ECM interactions	TRUE	FALSE	TOTAL	61	6	0.0042744	0.0246873	0.236679	0.0983607	17	0.470037
module_17	R-HSA-445355	445355	Smooth Muscle Contraction	TRUE	FALSE	TOTAL	49	6	0.00343354	0.00943907	0.130726	0.122449	17	0.471819
module_17	R-HSA-216083	216083	Integrin cell surface interactions	TRUE	FALSE	TOTAL	86	8	0.00602621	0.0140092	0.160495	0.0930233	17	0.476953
module_17	R-HSA-5694530	5694530	Cargo concentration in the ER	TRUE	FALSE	TOTAL	37	5	0.00259267	0.0117274	0.152457	0.135135	17	0.477994
module_17	R-HSA-389977	389977	Post-chaperonin tubulin folding pathway	TRUE	FALSE	TOTAL	25	6	0.0017518	0.000340666	0.0113962	0.24	17	0.480725
module_17	R-HSA-2682334	2682334	EPH-Ephrin signaling	TRUE	FALSE	TOTAL	102	9	0.00714736	0.0129715	0.160495	0.0882353	17	0.483077
module_17	R-HSA-9035034	9035034	RHOF GTPase cycle	TRUE	FALSE	TOTAL	46	6	0.00322332	0.00706081	0.111424	0.130435	17	0.484373
module_17	R-HSA-2214320	2214320	Anchoring fibril formation	TRUE	FALSE	TOTAL	15	3	0.00105108	0.0176489	0.193973	0.2	17	0.493038
module_17	R-HSA-8953897	8953897	Cellular responses to stimuli	FALSE	FALSE	TOTAL	970	49	0.06797	0.0117648	0.152943	0.0505155	17	0.499759
module_17	R-HSA-5602571	5602571	TRAF3 deficiency - HSE	TRUE	TRUE	TOTAL	3	1	0.000210217	0.102617	0.513087	0.333333	17	0.510308
module_17	R-HSA-9662360	9662360	Sensory processing of sound by inner ha...	TRUE	FALSE	TOTAL	76	6	0.00532549	0.0597174	0.418022	0.0789474	17	0.510574
module_17	R-HSA-210990	210990	PECAM1 interactions	TRUE	FALSE	TOTAL	14	3	0.00098101	0.0147301	0.162031	0.214286	17	0.51243
module_17	R-HSA-2262752	2262752	Cellular responses to stress	FALSE	FALSE	TOTAL	952	47	0.0667087	0.0193973	0.193973	0.0493697	17	0.516395
module_17	R-HSA-3000170	3000170	Syndecan interactions	TRUE	FALSE	TOTAL	29	3	0.00203209	0.0888691	0.490064	0.103448	17	0.51703
module_17	R-HSA-186797	186797	Signaling by PDGF	TRUE	FALSE	TOTAL	70	7	0.00490505	0.0146816	0.161497	0.1	17	0.523745
module_17	R-HSA-3000157	3000157	Laminin interactions	TRUE	FALSE	TOTAL	31	5	0.00217224	0.00575789	0.0978842	0.16129	17	0.533178
module_17	R-HSA-8941332	8941332	RUNX2 regulates genes involved in cell ...	TRUE	FALSE	TOTAL	14	2	0.00098101	0.0917172	0.490064	0.142857	17	0.552933
module_17	R-HSA-196025	196025	Formation of annular gap junctions	TRUE	FALSE	TOTAL	11	3	0.000770794	0.00773151	0.115973	0.272727	17	0.553075
module_17	R-HSA-167021	167021	PLC-gamma1 signalling	TRUE	FALSE	TOTAL	5	1	0.000350361	0.16512	0.579715	0.2	17	0.554061
module_17	R-HSA-68911	68911	G2 Phase	TRUE	FALSE	TOTAL	7	1	0.000490505	0.223278	0.579715	0.142857	17	0.564666
module_17	R-HSA-3928663	3928663	EPHA-mediated growth cone collapse	TRUE	FALSE	TOTAL	33	5	0.00231238	0.00742825	0.111424	0.151515	17	0.565048
module_17	R-HSA-8957275	8957275	Post-translational protein phosphorylation	TRUE	FALSE	TOTAL	109	11	0.00763787	0.00239532	0.0479064	0.100917	17	0.588895
module_17	R-HSA-430116	430116	GP1b-IX-V activation signalling	TRUE	FALSE	TOTAL	12	2	0.000840866	0.0705587	0.423352	0.166667	17	0.58986
module_17	R-HSA-445095	445095	Interaction between L1 and Ankyrins	TRUE	FALSE	TOTAL	33	5	0.00231238	0.00742825	0.111424	0.151515	17	0.592308
module_17	R-HSA-450341	450341	Activation of the AP-1 family of transc...	TRUE	FALSE	TOTAL	12	2	0.000840866	0.0705587	0.423352	0.166667	17	0.593029
module_17	R-HSA-447038	447038	NrCAM interactions	TRUE	FALSE	TOTAL	7	1	0.000490505	0.223278	0.579715	0.142857	17	0.597758
module_17	R-HSA-8941856	8941856	RUNX3 regulates NOTCH signaling	TRUE	FALSE	TOTAL	16	2	0.00112115	0.114438	0.572192	0.125	17	0.610977
module_17	R-HSA-8955332	8955332	Carboxyterminal post-translational modi...	TRUE	FALSE	TOTAL	55	6	0.00385397	0.0158163	0.173979	0.109091	17	0.616699
module_17	R-HSA-190873	190873	Gap junction degradation	TRUE	FALSE	TOTAL	12	3	0.000840866	0.00977657	0.130726	0.25	17	0.617977
module_17	R-HSA-2025928	2025928	Calcineurin activates NFAT	TRUE	FALSE	TOTAL	12	2	0.000840866	0.0705587	0.423352	0.166667	17	0.618044
module_17	R-HSA-202040	202040	G-protein activation	TRUE	FALSE	TOTAL	26	3	0.00182188	0.0691369	0.423352	0.115385	17	0.61832
module_17	R-HSA-913709	913709	O-linked glycosylation of mucins	TRUE	FALSE	TOTAL	73	6	0.00511527	0.0511443	0.386213	0.0821918	17	0.633064
module_17	R-HSA-8849470	8849470	PTK6 Regulates Cell Cycle	TRUE	FALSE	TOTAL	8	1	0.000560577	0.250822	0.579715	0.125	17	0.63351
module_17	R-HSA-428930	428930	Thromboxane signalling through TP receptor	TRUE	FALSE	TOTAL	30	3	0.00210217	0.0959159	0.490064	0.1	17	0.651676
module_17	R-HSA-1296059	1296059	G protein gated Potassium channels	FALSE	FALSE	TOTAL	31	3	0.00217224	0.103183	0.515913	0.0967742	17	0.665479
module_17	R-HSA-997272	997272	Inhibition of voltage gated Ca2+ chann...	TRUE	FALSE	TOTAL	31	3	0.00217224	0.103183	0.515913	0.0967742	17	0.665479
module_17	R-HSA-1296041	1296041	Activation of G protein gated Potassium...	TRUE	FALSE	TOTAL	31	3	0.00217224	0.103183	0.515913	0.0967742	17	0.665479
module_17	R-HSA-9022535	9022535	Loss of phosphorylation of MECP2 at T308	TRUE	TRUE	TOTAL	7	1	0.000490505	0.223278	0.579715	0.142857	17	0.670164
module_17	R-HSA-3656535	3656535	TGFBR1 LBD Mutants in Cancer	TRUE	TRUE	TOTAL	4	1	0.000280289	0.134432	0.579715	0.25	17	0.686747
module_17	R-HSA-8941237	8941237	Invadopodia formation	TRUE	FALSE	TOTAL	5	1	0.000350361	0.16512	0.579715	0.2	17	0.686747
module_17	R-HSA-1299308	1299308	Tandem of pore domain in a weak inwardl...	TRUE	FALSE	TOTAL	4	1	0.000280289	0.134432	0.579715	0.25	17	0.721272
module_17	R-HSA-1251932	1251932	PLCG1 events in ERBB2 signaling	TRUE	FALSE	TOTAL	6	1	0.000420433	0.194723	0.579715	0.166667	17	0.721272
module_17	R-HSA-9026527	9026527	Activated NTRK2 signals through PLCG1	TRUE	FALSE	TOTAL	6	1	0.000420433	0.194723	0.579715	0.166667	17	0.736968
module_15	R-HSA-9694719	9694719	Maturation of protein 3a	TRUE	TRUE	TOTAL	15	4	0.00105108	0.00168668	0.381189	0.266667	15	0.381189
module_15	R-HSA-9683673	9683673	Maturation of protein 3a	TRUE	TRUE	TOTAL	15	4	0.00105108	0.00168668	0.381189	0.266667	15	0.381189
module_15	R-HSA-2022090	2022090	Assembly of collagen fibrils and other ...	TRUE	FALSE	TOTAL	67	2	0.00469484	0.649995	0.665723	0.0298507	15	0.40386
module_15	R-HSA-9659787	9659787	Aberrant regulation of mitotic G1/S tra...	FALSE	TRUE	TOTAL	17	1	0.00119123	0.430271	0.665723	0.0588235	15	0.42301
module_15	R-HSA-5666185	5666185	RHO GTPases Activate Rhotekin and Rhoph...	TRUE	FALSE	TOTAL	10	2	0.000700722	0.0439515	0.665723	0.2	15	0.431841
module_15	R-HSA-6805567	6805567	Keratinization	TRUE	FALSE	TOTAL	226	10	0.0158363	0.219316	0.665723	0.0442478	15	0.43798
module_15	R-HSA-6809371	6809371	Formation of the cornified envelope	TRUE	FALSE	TOTAL	138	10	0.00966996	0.0181004	0.665723	0.0724638	15	0.43798
module_15	R-HSA-977068	977068	Termination of O-glycan biosynthesis	TRUE	FALSE	TOTAL	28	7	0.00196202	5.01171e-05	0.0340796	0.25	15	0.468146
module_15	R-HSA-5694530	5694530	Cargo concentration in the ER	TRUE	FALSE	TOTAL	37	3	0.00259267	0.125479	0.665723	0.0810811	15	0.477994
module_15	R-HSA-2214320	2214320	Anchoring fibril formation	TRUE	FALSE	TOTAL	15	1	0.00105108	0.391265	0.665723	0.0666667	15	0.493038
module_15	R-HSA-212676	212676	Dopamine Neurotransmitter Release Cycle	TRUE	FALSE	TOTAL	28	1	0.00196202	0.604254	0.665723	0.0357143	15	0.497254
module_15	R-HSA-1482801	1482801	Acyl chain remodelling of PS	TRUE	FALSE	TOTAL	31	3	0.00217224	0.0848127	0.665723	0.0967742	15	0.497254
module_15	R-HSA-71288	71288	Creatine metabolism	TRUE	FALSE	TOTAL	25	1	0.0017518	0.562893	0.665723	0.04	15	0.497254
module_15	R-HSA-3000157	3000157	Laminin interactions	TRUE	FALSE	TOTAL	31	1	0.00217224	0.64171	0.665723	0.0322581	15	0.533178
module_15	R-HSA-9674519	9674519	Defective F8 sulfation at Y1699	TRUE	TRUE	TOTAL	4	1	0.000280289	0.123935	0.665723	0.25	15	0.549677
module_15	R-HSA-9696273	9696273	RND1 GTPase cycle	TRUE	FALSE	TOTAL	43	2	0.0030131	0.41602	0.665723	0.0465116	15	0.553679
module_15	R-HSA-9661069	9661069	Defective binding of RB1 mutants to E2F...	TRUE	TRUE	TOTAL	17	1	0.00119123	0.430271	0.665723	0.0588235	15	0.575446
module_15	R-HSA-419812	419812	Calcitonin-like ligand receptors	TRUE	FALSE	TOTAL	11	1	0.000770794	0.305078	0.665723	0.0909091	15	0.586626
module_15	R-HSA-209560	209560	NF-kB is activated and signals survival	TRUE	FALSE	TOTAL	15	1	0.00105108	0.391265	0.665723	0.0666667	15	0.586626
module_15	R-HSA-199920	199920	CREB phosphorylation	TRUE	FALSE	TOTAL	9	1	0.00063065	0.257521	0.665723	0.111111	15	0.586626
module_15	R-HSA-430116	430116	GP1b-IX-V activation signalling	TRUE	FALSE	TOTAL	12	1	0.000840866	0.327703	0.665723	0.0833333	15	0.58986
module_15	R-HSA-450341	450341	Activation of the AP-1 family of transc...	TRUE	FALSE	TOTAL	12	1	0.000840866	0.327703	0.665723	0.0833333	15	0.593029
module_15	R-HSA-8875513	8875513	MET interacts with TNS proteins	TRUE	FALSE	TOTAL	5	1	0.000350361	0.152445	0.665723	0.2	15	0.597065
module_15	R-HSA-140877	140877	Formation of Fibrin Clot (Clotting Casc...	FALSE	FALSE	TOTAL	43	3	0.0030131	0.171676	0.665723	0.0697674	15	0.603537
module_15	R-HSA-5357956	5357956	TNFR1-induced NFkappaB signaling pathway	TRUE	FALSE	TOTAL	30	1	0.00210217	0.629635	0.665723	0.0333333	15	0.627411
module_15	R-HSA-1369062	1369062	ABC transporters in lipid homeostasis	TRUE	FALSE	TOTAL	29	3	0.00203209	0.0727559	0.665723	0.103448	15	0.628217
module_15	R-HSA-913709	913709	O-linked glycosylation of mucins	TRUE	FALSE	TOTAL	73	7	0.00511527	0.0117195	0.665723	0.0958904	15	0.633064
module_15	R-HSA-140837	140837	Intrinsic Pathway of Fibrin Clot Formation	TRUE	FALSE	TOTAL	26	2	0.00182188	0.212845	0.665723	0.0769231	15	0.634425
module_15	R-HSA-5687613	5687613	Diseases associated with surfactant met...	FALSE	TRUE	TOTAL	16	2	0.00112115	0.0990979	0.665723	0.125	15	0.634425
module_15	R-HSA-5683826	5683826	Surfactant metabolism	TRUE	FALSE	TOTAL	52	3	0.00364375	0.24789	0.665723	0.0576923	15	0.634425
module_15	R-HSA-444257	444257	RSK activation	TRUE	FALSE	TOTAL	11	1	0.000770794	0.305078	0.665723	0.0909091	15	0.640762
module_15	R-HSA-388844	388844	Receptor-type tyrosine-protein phosphat...	TRUE	FALSE	TOTAL	20	2	0.00140144	0.142451	0.665723	0.1	15	0.640762
module_15	R-HSA-1482839	1482839	Acyl chain remodelling of PE	TRUE	FALSE	TOTAL	42	4	0.00294303	0.0522404	0.665723	0.0952381	15	0.640762
module_15	R-HSA-1482925	1482925	Acyl chain remodelling of PG	TRUE	FALSE	TOTAL	26	2	0.00182188	0.212845	0.665723	0.0769231	15	0.640762
module_15	R-HSA-1482788	1482788	Acyl chain remodelling of PC	TRUE	FALSE	TOTAL	40	3	0.00280289	0.147986	0.665723	0.075	15	0.640762
module_15	R-HSA-1483115	1483115	Hydrolysis of LPC	TRUE	FALSE	TOTAL	18	1	0.0012613	0.448828	0.665723	0.0555556	15	0.640762
module_15	R-HSA-1482922	1482922	Acyl chain remodelling of PI	TRUE	FALSE	TOTAL	25	2	0.0017518	0.200836	0.665723	0.08	15	0.640762
module_15	R-HSA-111453	111453	BH3-only proteins associate with and in...	TRUE	FALSE	TOTAL	11	1	0.000770794	0.305078	0.665723	0.0909091	15	0.641122
module_15	R-HSA-5683678	5683678	Defective ABCA3 causes SMDP3	TRUE	TRUE	TOTAL	5	1	0.000350361	0.152445	0.665723	0.2	15	0.641607
module_15	R-HSA-5688399	5688399	Defective ABCA3 causes SMDP3	TRUE	TRUE	TOTAL	5	1	0.000350361	0.152445	0.665723	0.2	15	0.641607
module_15	R-HSA-5576894	5576894	Phase 1 - inactivation of fast Na+ chan...	TRUE	FALSE	TOTAL	8	1	0.000560577	0.232538	0.665723	0.125	15	0.641607
module_15	R-HSA-9639288	9639288	Amino acids regulate mTORC1	TRUE	FALSE	TOTAL	61	3	0.0042744	0.328075	0.665723	0.0491803	15	0.643968
module_15	R-HSA-75892	75892	Platelet Adhesion to exposed collagen	TRUE	FALSE	TOTAL	16	1	0.00112115	0.41109	0.665723	0.0625	15	0.645363
module_15	R-HSA-112409	112409	RAF-independent MAPK1/3 activation	TRUE	FALSE	TOTAL	28	1	0.00196202	0.604254	0.665723	0.0357143	15	0.645363
module_15	R-HSA-3560783	3560783	Defective B4GALT7 causes EDS, progeroid...	TRUE	TRUE	TOTAL	21	1	0.00147152	0.500959	0.665723	0.047619	15	0.648184
module_15	R-HSA-4420332	4420332	Defective B3GALT6 causes EDSP2 and SEMDJL1	TRUE	TRUE	TOTAL	21	1	0.00147152	0.500959	0.665723	0.047619	15	0.648184
module_15	R-HSA-450282	450282	MAPK targets/ Nuclear events mediated b...	FALSE	FALSE	TOTAL	35	2	0.00245253	0.322064	0.665723	0.0571429	15	0.649588
module_15	R-HSA-2691230	2691230	Signaling by NOTCH1 HD Domain Mutants i...	FALSE	TRUE	TOTAL	16	1	0.00112115	0.41109	0.665723	0.0625	15	0.653366
module_15	R-HSA-2691232	2691232	Constitutive Signaling by NOTCH1 HD Dom...	TRUE	TRUE	TOTAL	16	1	0.00112115	0.41109	0.665723	0.0625	15	0.653366
module_15	R-HSA-9652817	9652817	Signaling by MAPK mutants	TRUE	TRUE	TOTAL	8	1	0.000560577	0.232538	0.665723	0.125	15	0.665022
module_15	R-HSA-9672387	9672387	Defective F8 accelerates dissociation o...	TRUE	TRUE	TOTAL	1	1	7.00722e-05	0.0325342	0.665723	1	15	0.665723
module_15	R-HSA-9672395	9672395	Defective F8 binding to the cell membrane	TRUE	TRUE	TOTAL	1	1	7.00722e-05	0.0325342	0.665723	1	15	0.665723
module_15	R-HSA-9672397	9672397	Defective F8 secretion	TRUE	TRUE	TOTAL	1	1	7.00722e-05	0.0325342	0.665723	1	15	0.665723
module_15	R-HSA-6809583	6809583	Retinoid metabolism disease events	TRUE	TRUE	TOTAL	2	1	0.000140144	0.0640121	0.665723	0.5	15	0.665723
module_15	R-HSA-5619066	5619066	Defective SLC22A18 causes lung cancer (...	TRUE	TRUE	TOTAL	2	1	0.000140144	0.0640121	0.665723	0.5	15	0.665723
module_15	R-HSA-9672393	9672393	Defective F8 binding to von Willebrand ...	TRUE	TRUE	TOTAL	2	1	0.000140144	0.0640121	0.665723	0.5	15	0.665723
module_15	R-HSA-205017	205017	NFG and proNGF binds to p75NTR	TRUE	FALSE	TOTAL	3	1	0.000210217	0.094468	0.665723	0.333333	15	0.665723
module_15	R-HSA-5656364	5656364	Defective SLC5A1 causes congenital gluc...	TRUE	TRUE	TOTAL	3	1	0.000210217	0.094468	0.665723	0.333333	15	0.665723
module_15	R-HSA-9672391	9672391	Defective F8 cleavage by thrombin	TRUE	TRUE	TOTAL	4	1	0.000280289	0.123935	0.665723	0.25	15	0.665723
module_15	R-HSA-9672396	9672396	Defective cofactor function of FVIIIa v...	TRUE	TRUE	TOTAL	4	1	0.000280289	0.123935	0.665723	0.25	15	0.665723
module_15	R-HSA-9673202	9673202	Defective F9 variant does not activate FX	TRUE	TRUE	TOTAL	4	1	0.000280289	0.123935	0.665723	0.25	15	0.665723
module_15	R-HSA-9672383	9672383	Defective factor IX causes thrombophilia	TRUE	TRUE	TOTAL	4	1	0.000280289	0.123935	0.665723	0.25	15	0.665723
module_15	R-HSA-139910	139910	Activation of BMF and translocation to ...	TRUE	FALSE	TOTAL	5	1	0.000350361	0.152445	0.665723	0.2	15	0.665723
module_15	R-HSA-209563	209563	Axonal growth stimulation	TRUE	FALSE	TOTAL	5	1	0.000350361	0.152445	0.665723	0.2	15	0.665723
module_15	R-HSA-205025	205025	NADE modulates death signalling	TRUE	FALSE	TOTAL	6	1	0.000420433	0.180029	0.665723	0.166667	15	0.665723
module_15	R-HSA-9662001	9662001	Defective factor VIII causes hemophilia A	FALSE	TRUE	TOTAL	9	1	0.00063065	0.257521	0.665723	0.111111	15	0.665723
module_15	R-HSA-193692	193692	Regulated proteolysis of p75NTR	TRUE	FALSE	TOTAL	12	1	0.000840866	0.327703	0.665723	0.0833333	15	0.665723
module_15	R-HSA-9690406	9690406	Transcriptional regulation of testis di...	TRUE	FALSE	TOTAL	21	4	0.00147152	0.00555302	0.665723	0.190476	15	0.665723
module_15	R-HSA-163680	163680	AMPK inhibits chREBP transcriptional ac...	TRUE	FALSE	TOTAL	11	1	0.000770794	0.305078	0.665723	0.0909091	15	0.665723
module_15	R-HSA-8981373	8981373	Intestinal hexose absorption	TRUE	FALSE	TOTAL	8	2	0.000560577	0.0293598	0.665723	0.25	15	0.665723
module_15	R-HSA-9651496	9651496	Defects of contact activation system (C...	FALSE	TRUE	TOTAL	21	2	0.00147152	0.153836	0.665723	0.0952381	15	0.665723
module_15	R-HSA-9671793	9671793	Diseases of hemostasis	FALSE	TRUE	TOTAL	21	2	0.00147152	0.153836	0.665723	0.0952381	15	0.665723
module_15	R-HSA-9730628	9730628	Sensory perception of salty taste	TRUE	FALSE	TOTAL	8	2	0.000560577	0.0293598	0.665723	0.25	15	0.665723
module_15	R-HSA-8964540	8964540	Alanine metabolism	TRUE	FALSE	TOTAL	6	1	0.000420433	0.180029	0.665723	0.166667	15	0.665723
module_15	R-HSA-9668250	9668250	Defective factor IX causes hemophilia B	FALSE	TRUE	TOTAL	13	2	0.000910938	0.0696889	0.665723	0.153846	15	0.665723
module_15	R-HSA-9603798	9603798	Class I peroxisomal membrane protein im...	TRUE	FALSE	TOTAL	20	3	0.00140144	0.0295176	0.665723	0.15	15	0.665723
module_15	R-HSA-75094	75094	Formation of the Editosome	TRUE	FALSE	TOTAL	8	1	0.000560577	0.232538	0.665723	0.125	15	0.665723
module_15	R-HSA-193681	193681	Ceramide signalling	TRUE	FALSE	TOTAL	8	1	0.000560577	0.232538	0.665723	0.125	15	0.665723
module_15	R-HSA-2142712	2142712	Synthesis of 12-eicosatetraenoic acid d...	TRUE	FALSE	TOTAL	19	2	0.00133137	0.131258	0.665723	0.105263	15	0.665723
module_15	R-HSA-2142770	2142770	Synthesis of 15-eicosatetraenoic acid d...	TRUE	FALSE	TOTAL	22	2	0.00154159	0.16539	0.665723	0.0909091	15	0.665723
module_15	R-HSA-5689877	5689877	Josephin domain DUBs	TRUE	FALSE	TOTAL	13	1	0.000910938	0.349594	0.665723	0.0769231	15	0.665723
module_15	R-HSA-449836	449836	Other interleukin signaling	TRUE	FALSE	TOTAL	24	2	0.00168173	0.18891	0.665723	0.0833333	15	0.665723
module_15	R-HSA-977347	977347	Serine biosynthesis	TRUE	FALSE	TOTAL	25	3	0.0017518	0.0512069	0.665723	0.12	15	0.665723
module_15	R-HSA-8935964	8935964	RUNX1 regulates expression of component...	TRUE	FALSE	TOTAL	8	2	0.000560577	0.0293598	0.665723	0.25	15	0.665723
module_15	R-HSA-380095	380095	Tachykinin receptors bind tachykinins	TRUE	FALSE	TOTAL	5	1	0.000350361	0.152445	0.665723	0.2	15	0.665723
module_15	R-HSA-8963676	8963676	Intestinal absorption	FALSE	FALSE	TOTAL	11	2	0.000770794	0.0520595	0.665723	0.181818	15	0.665723
module_15	R-HSA-193670	193670	p75NTR negatively regulates cell cycle ...	TRUE	FALSE	TOTAL	6	1	0.000420433	0.180029	0.665723	0.166667	15	0.665723
module_15	R-HSA-71737	71737	Pyrophosphate hydrolysis	TRUE	FALSE	TOTAL	7	1	0.000490505	0.206717	0.665723	0.142857	15	0.665723
module_15	R-HSA-77387	77387	Insulin receptor recycling	TRUE	FALSE	TOTAL	28	3	0.00196202	0.067039	0.665723	0.107143	15	0.665723
module_15	R-HSA-975577	975577	N-Glycan antennae elongation	TRUE	FALSE	TOTAL	19	2	0.00133137	0.131258	0.665723	0.105263	15	0.665723
module_15	R-HSA-426048	426048	Arachidonate production from DAG	TRUE	FALSE	TOTAL	13	1	0.000910938	0.349594	0.665723	0.0769231	15	0.665723
module_15	R-HSA-6814848	6814848	Glycerophospholipid catabolism	TRUE	FALSE	TOTAL	18	2	0.0012613	0.120283	0.665723	0.111111	15	0.665723
module_15	R-HSA-8849932	8849932	Synaptic adhesion-like molecules	TRUE	FALSE	TOTAL	23	2	0.00161166	0.177088	0.665723	0.0869565	15	0.665723
module_15	R-HSA-9018896	9018896	Biosynthesis of E-series 18(S)-resolvins	TRUE	FALSE	TOTAL	24	2	0.00168173	0.18891	0.665723	0.0833333	15	0.665723
module_15	R-HSA-75072	75072	mRNA Editing	FALSE	FALSE	TOTAL	12	1	0.000840866	0.327703	0.665723	0.0833333	15	0.665723
module_15	R-HSA-351906	351906	Apoptotic cleavage of cell adhesion pr...	TRUE	FALSE	TOTAL	11	2	0.000770794	0.0520595	0.665723	0.181818	15	0.665723
module_15	R-HSA-8937144	8937144	Aryl hydrocarbon receptor signalling	TRUE	FALSE	TOTAL	8	1	0.000560577	0.232538	0.665723	0.125	15	0.665723
module_15	R-HSA-433137	433137	Sodium-coupled sulphate, di- and tri-ca...	TRUE	FALSE	TOTAL	9	1	0.00063065	0.257521	0.665723	0.111111	15	0.665723
module_15	R-HSA-9613354	9613354	Lipophagy	TRUE	FALSE	TOTAL	12	1	0.000840866	0.327703	0.665723	0.0833333	15	0.665723
module_15	R-HSA-211958	211958	Miscellaneous substrates	TRUE	FALSE	TOTAL	27	2	0.00189195	0.22492	0.665723	0.0740741	15	0.665723
module_15	R-HSA-418889	418889	Caspase activation via Dependence Recep...	TRUE	FALSE	TOTAL	12	1	0.000840866	0.327703	0.665723	0.0833333	15	0.666481
module_15	R-HSA-3560801	3560801	Defective B3GAT3 causes JDSSDHD	TRUE	TRUE	TOTAL	22	1	0.00154159	0.517218	0.665723	0.0454545	15	0.672093
module_15	R-HSA-418886	418886	Netrin mediated repulsion signals	TRUE	FALSE	TOTAL	10	1	0.000700722	0.281692	0.665723	0.1	15	0.677071
module_15	R-HSA-5083625	5083625	Defective GALNT3 causes HFTC	TRUE	TRUE	TOTAL	20	3	0.00140144	0.0295176	0.665723	0.15	15	0.690336
module_15	R-HSA-2022923	2022923	Dermatan sulfate biosynthesis	TRUE	FALSE	TOTAL	13	3	0.000910938	0.00958719	0.665723	0.230769	15	0.696462
module_15	R-HSA-3595172	3595172	Defective CHST3 causes SEDCJD	TRUE	TRUE	TOTAL	9	1	0.00063065	0.257521	0.665723	0.111111	15	0.696462
module_15	R-HSA-3595174	3595174	Defective CHST14 causes EDS, musculocon...	TRUE	TRUE	TOTAL	9	1	0.00063065	0.257521	0.665723	0.111111	15	0.696462
module_15	R-HSA-3595177	3595177	Defective CHSY1 causes TPBS	TRUE	TRUE	TOTAL	10	1	0.000700722	0.281692	0.665723	0.1	15	0.696462
module_15	R-HSA-1971475	1971475	A tetrasaccharide linker sequence is re...	TRUE	FALSE	TOTAL	31	1	0.00217224	0.64171	0.665723	0.0322581	15	0.696623
module_15	R-HSA-5083632	5083632	Defective C1GALT1C1 causes TNPS	TRUE	TRUE	TOTAL	21	3	0.00147152	0.0333667	0.665723	0.142857	15	0.698132
module_15	R-HSA-389357	389357	CD28 dependent PI3K/Akt signaling	TRUE	FALSE	TOTAL	26	1	0.00182188	0.577138	0.665723	0.0384615	15	0.698271
module_15	R-HSA-9634600	9634600	Regulation of glycolysis by fructose 2,...	TRUE	FALSE	TOTAL	18	1	0.0012613	0.448828	0.665723	0.0555556	15	0.699809
module_15	R-HSA-5688890	5688890	Defective CSF2RA causes SMDP4	TRUE	TRUE	TOTAL	8	1	0.000560577	0.232538	0.665723	0.125	15	0.71056
module_15	R-HSA-5688849	5688849	Defective CSF2RB causes SMDP5	TRUE	TRUE	TOTAL	8	1	0.000560577	0.232538	0.665723	0.125	15	0.71056
module_15	R-HSA-8857538	8857538	PTK6 promotes HIF1A stabilization	TRUE	FALSE	TOTAL	9	1	0.00063065	0.257521	0.665723	0.111111	15	0.712342
module_15	R-HSA-428540	428540	Activation of RAC1	TRUE	FALSE	TOTAL	15	1	0.00105108	0.391265	0.665723	0.0666667	15	0.716955
module_15	R-HSA-5083636	5083636	Defective GALNT12 causes CRCS1	TRUE	TRUE	TOTAL	20	3	0.00140144	0.0295176	0.665723	0.15	15	0.731692
module_15	R-HSA-193697	193697	p75NTR regulates axonogenesis	FALSE	FALSE	TOTAL	12	2	0.000840866	0.0606519	0.665723	0.166667	15	0.739505
module_15	R-HSA-193634	193634	Axonal growth inhibition (RHOA activation)	TRUE	FALSE	TOTAL	11	2	0.000770794	0.0520595	0.665723	0.181818	15	0.739505
module_15	R-HSA-428543	428543	Inactivation of CDC42 and RAC1	TRUE	FALSE	TOTAL	12	1	0.000840866	0.327703	0.665723	0.0833333	15	0.741813
module_15	R-HSA-5357786	5357786	TNFR1-induced proapoptotic signaling	TRUE	FALSE	TOTAL	14	1	0.00098101	0.370774	0.665723	0.0714286	15	0.741813
module_15	R-HSA-5684045	5684045	Defective ABCD1 causes ALD	TRUE	TRUE	TOTAL	4	1	0.000280289	0.123935	0.665723	0.25	15	0.751403
module_15	R-HSA-1614603	1614603	Cysteine formation from homocysteine	TRUE	FALSE	TOTAL	11	1	0.000770794	0.305078	0.665723	0.0909091	15	0.751403
module_15	R-HSA-2151209	2151209	Activation of PPARGC1A (PGC-1alpha) by ...	TRUE	FALSE	TOTAL	13	1	0.000910938	0.349594	0.665723	0.0769231	15	0.751403
module_15	R-HSA-3928664	3928664	Ephrin signaling	TRUE	FALSE	TOTAL	23	1	0.00161166	0.532949	0.665723	0.0434783	15	0.75227
module_15	R-HSA-3238698	3238698	WNT ligand biogenesis and trafficking	TRUE	FALSE	TOTAL	28	2	0.00196202	0.237044	0.665723	0.0714286	15	0.75227
module_15	R-HSA-112308	112308	Presynaptic depolarization and calcium ...	TRUE	FALSE	TOTAL	14	1	0.00098101	0.370774	0.665723	0.0714286	15	0.75641
module_15	R-HSA-211935	211935	Fatty acids	TRUE	FALSE	TOTAL	29	4	0.00203209	0.0164681	0.665723	0.137931	15	0.764277
module_15	R-HSA-72200	72200	mRNA Editing: C to U Conversion	TRUE	FALSE	TOTAL	10	1	0.000700722	0.281692	0.665723	0.1	15	0.764277
module_15	R-HSA-211979	211979	Eicosanoids	TRUE	FALSE	TOTAL	27	4	0.00189195	0.0130189	0.665723	0.148148	15	0.764277
module_15	R-HSA-917977	917977	Transferrin endocytosis and recycling	TRUE	FALSE	TOTAL	39	3	0.00273281	0.140342	0.665723	0.0769231	15	0.764277
module_15	R-HSA-9673221	9673221	Defective F9 activation	TRUE	TRUE	TOTAL	7	1	0.000490505	0.206717	0.665723	0.142857	15	0.77357
module_14+16	R-HSA-1538133	1538133	G0 and Early G1	TRUE	FALSE	TOTAL	38	2	0.00266274	0.768173	0.86283	0.0526316	14+16	0.431415
module_14+16	R-HSA-1362277	1362277	Transcription of E2F targets under nega...	TRUE	FALSE	TOTAL	25	1	0.0017518	0.841064	0.86283	0.04	14+16	0.431415
module_14+16	R-HSA-1362300	1362300	Transcription of E2F targets under nega...	TRUE	FALSE	TOTAL	20	1	0.00140144	0.770338	0.86283	0.05	14+16	0.431415
module_14+16	R-HSA-977068	977068	Termination of O-glycan biosynthesis	TRUE	FALSE	TOTAL	28	2	0.00196202	0.609781	0.86283	0.0714286	14+16	0.468146
module_14+16	R-HSA-381340	381340	Transcriptional regulation of white adi...	TRUE	FALSE	TOTAL	109	9	0.00763787	0.409151	0.86283	0.0825688	14+16	0.487493
module_14+16	R-HSA-210990	210990	PECAM1 interactions	TRUE	FALSE	TOTAL	14	1	0.00098101	0.642845	0.86283	0.0714286	14+16	0.51243
module_14+16	R-HSA-1989781	1989781	PPARA activates gene expression	TRUE	FALSE	TOTAL	175	19	0.0122626	0.0633655	0.86283	0.108571	14+16	0.520027
module_14+16	R-HSA-400206	400206	Regulation of lipid metabolism by PPARa...	TRUE	FALSE	TOTAL	177	19	0.0124028	0.0690125	0.86283	0.107345	14+16	0.520027
module_14+16	R-HSA-201722	201722	Formation of the beta-catenin:TCF trans...	TRUE	FALSE	TOTAL	67	4	0.00469484	0.724926	0.86283	0.0597015	14+16	0.536341
module_14+16	R-HSA-5693568	5693568	Resolution of D-loop Structures through...	TRUE	FALSE	TOTAL	36	2	0.0025226	0.741802	0.86283	0.0555556	14+16	0.56025
module_14+16	R-HSA-5693537	5693537	Resolution of D-Loop Structures	FALSE	FALSE	TOTAL	37	2	0.00259267	0.755294	0.86283	0.0540541	14+16	0.560251
module_14+16	R-HSA-8952158	8952158	RUNX3 regulates BCL2L11 (BIM) transcrip...	TRUE	FALSE	TOTAL	6	1	0.000420433	0.356689	0.86283	0.166667	14+16	0.562454
module_14+16	R-HSA-68911	68911	G2 Phase	TRUE	FALSE	TOTAL	7	1	0.000490505	0.4023	0.86283	0.142857	14+16	0.564666
module_14+16	R-HSA-9661069	9661069	Defective binding of RB1 mutants to E2F...	TRUE	TRUE	TOTAL	17	1	0.00119123	0.713593	0.86283	0.0588235	14+16	0.575446
module_14+16	R-HSA-2122947	2122947	NOTCH1 Intracellular Domain Regulates T...	TRUE	FALSE	TOTAL	57	4	0.00399411	0.603152	0.86283	0.0701754	14+16	0.601734
module_14+16	R-HSA-8941856	8941856	RUNX3 regulates NOTCH signaling	TRUE	FALSE	TOTAL	16	1	0.00112115	0.691721	0.86283	0.0625	14+16	0.610977
module_14+16	R-HSA-8955332	8955332	Carboxyterminal post-translational modi...	TRUE	FALSE	TOTAL	55	3	0.00385397	0.768669	0.86283	0.0545455	14+16	0.616699
module_14+16	R-HSA-190873	190873	Gap junction degradation	TRUE	FALSE	TOTAL	12	1	0.000840866	0.586228	0.86283	0.0833333	14+16	0.617977
module_14+16	R-HSA-9701193	9701193	Defective HDR through Homologous Recomb...	FALSE	TRUE	TOTAL	24	1	0.00168173	0.82892	0.86283	0.0416667	14+16	0.622308
module_14+16	R-HSA-9704331	9704331	Defective HDR through Homologous Recomb...	TRUE	TRUE	TOTAL	24	1	0.00168173	0.82892	0.86283	0.0416667	14+16	0.622308
module_14+16	R-HSA-9701192	9701192	Defective HDR through Homologous Recomb...	TRUE	TRUE	TOTAL	24	1	0.00168173	0.82892	0.86283	0.0416667	14+16	0.622308
module_14+16	R-HSA-9704646	9704646	Defective HDR through Homologous Recomb...	TRUE	TRUE	TOTAL	24	1	0.00168173	0.82892	0.86283	0.0416667	14+16	0.622308
module_14+16	R-HSA-3656237	3656237	Defective EXT2 causes exostoses 2	TRUE	TRUE	TOTAL	16	2	0.00112115	0.328751	0.86283	0.125	14+16	0.631339
module_14+16	R-HSA-3656253	3656253	Defective EXT1 causes exostoses 1, TRPS...	TRUE	TRUE	TOTAL	16	2	0.00112115	0.328751	0.86283	0.125	14+16	0.631339
module_14+16	R-HSA-913709	913709	O-linked glycosylation of mucins	TRUE	FALSE	TOTAL	73	8	0.00511527	0.173774	0.86283	0.109589	14+16	0.633064
module_14+16	R-HSA-4411364	4411364	Binding of TCF/LEF:CTNNB1 to target gen...	TRUE	FALSE	TOTAL	10	2	0.000700722	0.168045	0.86283	0.2	14+16	0.634577
module_14+16	R-HSA-4641265	4641265	Repression of WNT target genes	TRUE	FALSE	TOTAL	16	3	0.00112115	0.115271	0.86283	0.1875	14+16	0.635955
module_14+16	R-HSA-111453	111453	BH3-only proteins associate with and in...	TRUE	FALSE	TOTAL	11	2	0.000770794	0.194263	0.86283	0.181818	14+16	0.641122
module_14+16	R-HSA-9639288	9639288	Amino acids regulate mTORC1	TRUE	FALSE	TOTAL	61	3	0.0042744	0.8252	0.86283	0.0491803	14+16	0.643968
module_14+16	R-HSA-4420332	4420332	Defective B3GALT6 causes EDSP2 and SEMDJL1	TRUE	TRUE	TOTAL	21	2	0.00147152	0.456798	0.86283	0.0952381	14+16	0.648184
module_14+16	R-HSA-3560783	3560783	Defective B4GALT7 causes EDS, progeroid...	TRUE	TRUE	TOTAL	21	2	0.00147152	0.456798	0.86283	0.0952381	14+16	0.648184
module_14+16	R-HSA-9652817	9652817	Signaling by MAPK mutants	TRUE	TRUE	TOTAL	8	1	0.000560577	0.44468	0.86283	0.125	14+16	0.665022
module_14+16	R-HSA-5654228	5654228	Phospholipase C-mediated cascade; FGFR4	TRUE	FALSE	TOTAL	19	1	0.00133137	0.752795	0.86283	0.0526316	14+16	0.669013
module_14+16	R-HSA-3560801	3560801	Defective B3GAT3 causes JDSSDHD	TRUE	TRUE	TOTAL	22	2	0.00154159	0.480736	0.86283	0.0909091	14+16	0.672093
module_14+16	R-HSA-5173214	5173214	O-glycosylation of TSR domain-containin...	TRUE	FALSE	TOTAL	41	5	0.00287296	0.18681	0.86283	0.121951	14+16	0.672533
module_14+16	R-HSA-5083635	5083635	Defective B3GALTL causes PpS	TRUE	TRUE	TOTAL	39	5	0.00273281	0.162613	0.86283	0.128205	14+16	0.673194
module_14+16	R-HSA-5624138	5624138	Trafficking of myristoylated proteins t...	TRUE	FALSE	TOTAL	7	1	0.000490505	0.4023	0.86283	0.142857	14+16	0.686159
module_14+16	R-HSA-5083625	5083625	Defective GALNT3 causes HFTC	TRUE	TRUE	TOTAL	20	2	0.00140144	0.432234	0.86283	0.1	14+16	0.690336
module_14+16	R-HSA-190377	190377	FGFR2b ligand binding and activation	TRUE	FALSE	TOTAL	14	4	0.00098101	0.0207605	0.86283	0.285714	14+16	0.695619
module_14+16	R-HSA-190241	190241	FGFR2 ligand binding and activation	FALSE	FALSE	TOTAL	26	6	0.00182188	0.013478	0.86283	0.230769	14+16	0.695619
module_14+16	R-HSA-8851708	8851708	Signaling by FGFR2 IIIa TM	TRUE	TRUE	TOTAL	24	5	0.00168173	0.0337403	0.86283	0.208333	14+16	0.695619
module_14+16	R-HSA-5654221	5654221	Phospholipase C-mediated cascade; FGFR2	TRUE	FALSE	TOTAL	25	4	0.0017518	0.114664	0.86283	0.16	14+16	0.695619
module_14+16	R-HSA-74713	74713	IRS activation	TRUE	FALSE	TOTAL	7	1	0.000490505	0.4023	0.86283	0.142857	14+16	0.695619
module_14+16	R-HSA-5654699	5654699	SHC-mediated cascade:FGFR2	TRUE	FALSE	TOTAL	33	4	0.00231238	0.226523	0.86283	0.121212	14+16	0.695619
module_14+16	R-HSA-5654700	5654700	FRS-mediated FGFR2 signaling	TRUE	FALSE	TOTAL	34	4	0.00238245	0.242124	0.86283	0.117647	14+16	0.695619
module_14+16	R-HSA-112412	112412	SOS-mediated signalling	TRUE	FALSE	TOTAL	10	1	0.000700722	0.520645	0.86283	0.1	14+16	0.695619
module_14+16	R-HSA-2033519	2033519	Activated point mutants of FGFR2	TRUE	TRUE	TOTAL	23	3	0.00161166	0.24024	0.86283	0.130435	14+16	0.695619
module_14+16	R-HSA-5654695	5654695	PI-3K cascade:FGFR2	TRUE	FALSE	TOTAL	31	4	0.00217224	0.196173	0.86283	0.129032	14+16	0.695619
module_14+16	R-HSA-198203	198203	PI3K/AKT activation	TRUE	FALSE	TOTAL	13	1	0.000910938	0.615576	0.86283	0.0769231	14+16	0.695619
module_14+16	R-HSA-1971475	1971475	A tetrasaccharide linker sequence is re...	TRUE	FALSE	TOTAL	31	3	0.00217224	0.398379	0.86283	0.0967742	14+16	0.696623
module_14+16	R-HSA-5083632	5083632	Defective C1GALT1C1 causes TNPS	TRUE	TRUE	TOTAL	21	2	0.00147152	0.456798	0.86283	0.0952381	14+16	0.698132
module_14+16	R-HSA-5688890	5688890	Defective CSF2RA causes SMDP4	TRUE	TRUE	TOTAL	8	1	0.000560577	0.44468	0.86283	0.125	14+16	0.71056
module_14+16	R-HSA-5688849	5688849	Defective CSF2RB causes SMDP5	TRUE	TRUE	TOTAL	8	1	0.000560577	0.44468	0.86283	0.125	14+16	0.71056
module_14+16	R-HSA-8857538	8857538	PTK6 promotes HIF1A stabilization	TRUE	FALSE	TOTAL	9	2	0.00063065	0.14252	0.86283	0.222222	14+16	0.712342
module_14+16	R-HSA-3928665	3928665	EPH-ephrin mediated repulsion of cells	TRUE	FALSE	TOTAL	55	4	0.00385397	0.575238	0.86283	0.0727273	14+16	0.71533
module_14+16	R-HSA-1299308	1299308	Tandem of pore domain in a weak inwardl...	TRUE	FALSE	TOTAL	4	1	0.000280289	0.254771	0.86283	0.25	14+16	0.721272
module_14+16	R-HSA-1251932	1251932	PLCG1 events in ERBB2 signaling	TRUE	FALSE	TOTAL	6	1	0.000420433	0.356689	0.86283	0.166667	14+16	0.721272
module_14+16	R-HSA-5083636	5083636	Defective GALNT12 causes CRCS1	TRUE	TRUE	TOTAL	20	2	0.00140144	0.432234	0.86283	0.1	14+16	0.731692
module_14+16	R-HSA-8877627	8877627	Vitamin E	TRUE	FALSE	TOTAL	2	1	0.000140144	0.136725	0.86283	0.5	14+16	0.732978
module_14+16	R-HSA-190375	190375	FGFR2c ligand binding and activation	TRUE	FALSE	TOTAL	17	2	0.00119123	0.355273	0.86283	0.117647	14+16	0.734841
module_14+16	R-HSA-418217	418217	G beta:gamma signalling through PLC beta	TRUE	FALSE	TOTAL	23	1	0.00161166	0.815848	0.86283	0.0434783	14+16	0.734841
module_14+16	R-HSA-170670	170670	Adenylate cyclase inhibitory pathway	TRUE	FALSE	TOTAL	19	1	0.00133137	0.752795	0.86283	0.0526316	14+16	0.73638
module_14+16	R-HSA-418457	418457	cGMP effects	TRUE	FALSE	TOTAL	18	3	0.0012613	0.148141	0.86283	0.166667	14+16	0.739316
module_14+16	R-HSA-1307965	1307965	betaKlotho-mediated ligand binding	TRUE	FALSE	TOTAL	6	1	0.000420433	0.356689	0.86283	0.166667	14+16	0.739316
module_14+16	R-HSA-3928664	3928664	Ephrin signaling	TRUE	FALSE	TOTAL	23	2	0.00161166	0.504013	0.86283	0.0869565	14+16	0.75227
module_14+16	R-HSA-3238698	3238698	WNT ligand biogenesis and trafficking	TRUE	FALSE	TOTAL	28	2	0.00196202	0.609781	0.86283	0.0714286	14+16	0.75227
module_14+16	R-HSA-5340588	5340588	Signaling by RNF43 mutants	TRUE	TRUE	TOTAL	8	1	0.000560577	0.44468	0.86283	0.125	14+16	0.756336
module_14+16	R-HSA-112308	112308	Presynaptic depolarization and calcium ...	TRUE	FALSE	TOTAL	14	1	0.00098101	0.642845	0.86283	0.0714286	14+16	0.75641
module_14+16	R-HSA-211935	211935	Fatty acids	TRUE	FALSE	TOTAL	29	4	0.00203209	0.167213	0.86283	0.137931	14+16	0.764277
module_14+16	R-HSA-917977	917977	Transferrin endocytosis and recycling	TRUE	FALSE	TOTAL	39	2	0.00273281	0.780458	0.86283	0.0512821	14+16	0.764277
module_14+16	R-HSA-211979	211979	Eicosanoids	TRUE	FALSE	TOTAL	27	4	0.00189195	0.139946	0.86283	0.148148	14+16	0.764277
module_14+16	R-HSA-72200	72200	mRNA Editing: C to U Conversion	TRUE	FALSE	TOTAL	10	1	0.000700722	0.520645	0.86283	0.1	14+16	0.764277
module_14+16	R-HSA-8951430	8951430	RUNX3 regulates WNT signaling	TRUE	FALSE	TOTAL	10	2	0.000700722	0.168045	0.86283	0.2	14+16	0.765034
module_14+16	R-HSA-3304349	3304349	Loss of Function of SMAD2/3 in Cancer	FALSE	TRUE	TOTAL	8	1	0.000560577	0.44468	0.86283	0.125	14+16	0.765034
module_14+16	R-HSA-432047	432047	Passive transport by Aquaporins	TRUE	FALSE	TOTAL	21	4	0.00147152	0.0710956	0.86283	0.190476	14+16	0.765034
module_14+16	R-HSA-6783984	6783984	Glycine degradation	TRUE	FALSE	TOTAL	15	1	0.00105108	0.668181	0.86283	0.0666667	14+16	0.76768
module_14+16	R-HSA-1306955	1306955	GRB7 events in ERBB2 signaling	TRUE	FALSE	TOTAL	6	1	0.000420433	0.356689	0.86283	0.166667	14+16	0.767726
module_14+16	R-HSA-182971	182971	EGFR downregulation	TRUE	FALSE	TOTAL	37	5	0.00259267	0.139789	0.86283	0.135135	14+16	0.777455
module_14+16	R-HSA-5339717	5339717	Signaling by LRP5 mutants	TRUE	TRUE	TOTAL	6	1	0.000420433	0.356689	0.86283	0.166667	14+16	0.777878
module_14+16	R-HSA-164940	164940	Nef mediated downregulation of MHC clas...	TRUE	TRUE	TOTAL	11	1	0.000770794	0.554641	0.86283	0.0909091	14+16	0.777878
module_14+16	R-HSA-3656532	3656532	TGFBR1 KD Mutants in Cancer	TRUE	TRUE	TOTAL	6	1	0.000420433	0.356689	0.86283	0.166667	14+16	0.781118
module_14+16	R-HSA-3304356	3304356	SMAD2/3 Phosphorylation Motif Mutants i...	TRUE	TRUE	TOTAL	7	1	0.000490505	0.4023	0.86283	0.142857	14+16	0.781118
module_14+16	R-HSA-5678420	5678420	Defective ABCC9 causes CMD10, ATFB12 an...	TRUE	TRUE	TOTAL	3	1	0.000210217	0.197915	0.86283	0.333333	14+16	0.789051
module_14+16	R-HSA-212718	212718	EGFR interacts with phospholipase C-gamma	TRUE	FALSE	TOTAL	11	3	0.000770794	0.0485948	0.86283	0.272727	14+16	0.83134
module_14+16	R-HSA-180336	180336	SHC1 events in EGFR signaling	TRUE	FALSE	TOTAL	19	3	0.00133137	0.165586	0.86283	0.157895	14+16	0.83134
module_14+16	R-HSA-8847993	8847993	ERBB2 Activates PTK6 Signaling	TRUE	FALSE	TOTAL	18	3	0.0012613	0.148141	0.86283	0.166667	14+16	0.832776
module_14+16	R-HSA-6785631	6785631	ERBB2 Regulates Cell Motility	TRUE	FALSE	TOTAL	19	3	0.00133137	0.165586	0.86283	0.157895	14+16	0.832776
module_14+16	R-HSA-1250342	1250342	PI3K events in ERBB4 signaling	TRUE	FALSE	TOTAL	15	1	0.00105108	0.668181	0.86283	0.0666667	14+16	0.832776
module_14+16	R-HSA-177929	177929	Signaling by EGFR	TRUE	FALSE	TOTAL	61	7	0.0042744	0.166471	0.86283	0.114754	14+16	0.838058
module_14+16	R-HSA-180292	180292	GAB1 signalosome	TRUE	FALSE	TOTAL	23	4	0.00161166	0.0916361	0.86283	0.173913	14+16	0.838058
module_14+16	R-HSA-179812	179812	GRB2 events in EGFR signaling	TRUE	FALSE	TOTAL	16	3	0.00112115	0.115271	0.86283	0.1875	14+16	0.838058
module_14+16	R-HSA-1299503	1299503	TWIK related potassium channel (TREK)	TRUE	FALSE	TOTAL	4	1	0.000280289	0.254771	0.86283	0.25	14+16	0.840366
module_14+16	R-HSA-9031528	9031528	NR1H2 & NR1H3 regulate gene expression ...	TRUE	FALSE	TOTAL	10	2	0.000700722	0.168045	0.86283	0.2	14+16	0.849957
module_14+16	R-HSA-9616333	9616333	Defective Base Excision Repair Associat...	FALSE	TRUE	TOTAL	1	1	7.00722e-05	0.0708716	0.86283	1	14+16	0.86283
module_14+16	R-HSA-9630222	9630222	Defective NTHL1 substrate binding	TRUE	TRUE	TOTAL	1	1	7.00722e-05	0.0708716	0.86283	1	14+16	0.86283
module_14+16	R-HSA-9630221	9630221	Defective NTHL1 substrate processing	TRUE	TRUE	TOTAL	1	1	7.00722e-05	0.0708716	0.86283	1	14+16	0.86283
module_14+16	R-HSA-5688031	5688031	Defective pro-SFTPB causes SMDP1 and RDS	TRUE	TRUE	TOTAL	1	1	7.00722e-05	0.0708716	0.86283	1	14+16	0.86283
module_14+16	R-HSA-2023837	2023837	Signaling by FGFR2 amplification mutants	TRUE	TRUE	TOTAL	5	2	0.000350361	0.0530355	0.86283	0.4	14+16	0.86283
module_14+16	R-HSA-427589	427589	Type II Na+/Pi cotransporters	TRUE	FALSE	TOTAL	5	2	0.000350361	0.0530355	0.86283	0.4	14+16	0.86283
module_14+16	R-HSA-5638302	5638302	Signaling by Overexpressed Wild-Type EG...	FALSE	TRUE	TOTAL	8	3	0.000560577	0.0219128	0.86283	0.375	14+16	0.86283
module_14+16	R-HSA-5638303	5638303	Inhibition of Signaling by Overexpresse...	TRUE	TRUE	TOTAL	8	3	0.000560577	0.0219128	0.86283	0.375	14+16	0.86283
module_14+16	R-HSA-8853333	8853333	Signaling by FGFR2 fusions	TRUE	TRUE	TOTAL	3	1	0.000210217	0.197915	0.86283	0.333333	14+16	0.86283
module_14+16	R-HSA-3311021	3311021	SMAD4 MH2 Domain Mutants in Cancer	TRUE	TRUE	TOTAL	3	1	0.000210217	0.197915	0.86283	0.333333	14+16	0.86283
module_14+16	R-HSA-8942233	8942233	Intestinal infectious diseases	TRUE	TRUE	TOTAL	3	1	0.000210217	0.197915	0.86283	0.333333	14+16	0.86283
module_14+16	R-HSA-5619040	5619040	Defective SLC34A1 causes hypophosphatem...	TRUE	TRUE	TOTAL	3	1	0.000210217	0.197915	0.86283	0.333333	14+16	0.86283
module_14+16	R-HSA-3304347	3304347	Loss of Function of SMAD4 in Cancer	FALSE	TRUE	TOTAL	3	1	0.000210217	0.197915	0.86283	0.333333	14+16	0.86283
module_14+16	R-HSA-4549380	4549380	Defective ALG1 causes CDG-1k	TRUE	TRUE	TOTAL	3	1	0.000210217	0.197915	0.86283	0.333333	14+16	0.86283
module_14+16	R-HSA-3315487	3315487	SMAD2/3 MH2 Domain Mutants in Cancer	TRUE	TRUE	TOTAL	3	1	0.000210217	0.197915	0.86283	0.333333	14+16	0.86283
module_14+16	R-HSA-4720475	4720475	Defective ALG3 causes CDG-1d	TRUE	TRUE	TOTAL	3	1	0.000210217	0.197915	0.86283	0.333333	14+16	0.86283
module_14+16	R-HSA-5619097	5619097	Defective SLC34A3 causes Hereditary hyp...	TRUE	TRUE	TOTAL	3	1	0.000210217	0.197915	0.86283	0.333333	14+16	0.86283
module_14+16	R-HSA-5619073	5619073	Defective GCK causes maturity-onset dia...	TRUE	TRUE	TOTAL	3	1	0.000210217	0.197915	0.86283	0.333333	14+16	0.86283
module_14+16	R-HSA-5609976	5609976	Defective GALK1 can cause Galactosemia ...	TRUE	TRUE	TOTAL	3	1	0.000210217	0.197915	0.86283	0.333333	14+16	0.86283
module_14+16	R-HSA-5579022	5579022	Defective GGT1 causes GLUTH	TRUE	TRUE	TOTAL	3	1	0.000210217	0.197915	0.86283	0.333333	14+16	0.86283
module_14+16	R-HSA-9665230	9665230	Drug resistance in ERBB2 KD mutants	FALSE	TRUE	TOTAL	4	1	0.000280289	0.254771	0.86283	0.25	14+16	0.86283
module_14+16	R-HSA-9652282	9652282	Drug-mediated inhibition of ERBB2 signa...	TRUE	FALSE	TOTAL	4	1	0.000280289	0.254771	0.86283	0.25	14+16	0.86283
module_14+16	R-HSA-9657688	9657688	Defective factor XII causes hereditary ...	TRUE	TRUE	TOTAL	4	1	0.000280289	0.254771	0.86283	0.25	14+16	0.86283
module_14+16	R-HSA-9665246	9665246	Resistance of ERBB2 KD mutants to nerat...	TRUE	TRUE	TOTAL	4	1	0.000280289	0.254771	0.86283	0.25	14+16	0.86283
module_14+16	R-HSA-5682294	5682294	Defective ABCA12 causes ARCI4B	TRUE	TRUE	TOTAL	4	1	0.000280289	0.254771	0.86283	0.25	14+16	0.86283
module_14+16	R-HSA-9665247	9665247	Resistance of ERBB2 KD mutants to osime...	TRUE	TRUE	TOTAL	4	1	0.000280289	0.254771	0.86283	0.25	14+16	0.86283
module_14+16	R-HSA-3359462	3359462	Defective AMN causes MGA1	TRUE	TRUE	TOTAL	4	1	0.000280289	0.254771	0.86283	0.25	14+16	0.86283
module_14+16	R-HSA-9035968	9035968	Defective GGT1 in aflatoxin detoxificat...	TRUE	TRUE	TOTAL	4	1	0.000280289	0.254771	0.86283	0.25	14+16	0.86283
module_14+16	R-HSA-9665245	9665245	Resistance of ERBB2 KD mutants to tesev...	TRUE	TRUE	TOTAL	4	1	0.000280289	0.254771	0.86283	0.25	14+16	0.86283
module_14+16	R-HSA-9665249	9665249	Resistance of ERBB2 KD mutants to afatinib	TRUE	TRUE	TOTAL	4	1	0.000280289	0.254771	0.86283	0.25	14+16	0.86283
module_14+16	R-HSA-9665737	9665737	Drug resistance in ERBB2 TMD/JMD mutants	TRUE	TRUE	TOTAL	4	1	0.000280289	0.254771	0.86283	0.25	14+16	0.86283
module_14+16	R-HSA-9665233	9665233	Resistance of ERBB2 KD mutants to trast...	TRUE	TRUE	TOTAL	4	1	0.000280289	0.254771	0.86283	0.25	14+16	0.86283
module_14+16	R-HSA-9665250	9665250	Resistance of ERBB2 KD mutants to AEE788	TRUE	TRUE	TOTAL	4	1	0.000280289	0.254771	0.86283	0.25	14+16	0.86283
module_14+16	R-HSA-9665251	9665251	Resistance of ERBB2 KD mutants to lapat...	TRUE	TRUE	TOTAL	4	1	0.000280289	0.254771	0.86283	0.25	14+16	0.86283
module_14+16	R-HSA-3359463	3359463	Defective CUBN causes MGA1	TRUE	TRUE	TOTAL	4	1	0.000280289	0.254771	0.86283	0.25	14+16	0.86283
module_14+16	R-HSA-9665244	9665244	Resistance of ERBB2 KD mutants to sapit...	TRUE	TRUE	TOTAL	4	1	0.000280289	0.254771	0.86283	0.25	14+16	0.86283
module_14+16	R-HSA-9664535	9664535	LTC4-CYSLTR mediated IL4 production	TRUE	TRUE	TOTAL	14	3	0.00098101	0.0856372	0.86283	0.214286	14+16	0.86283
module_14+16	R-HSA-5579005	5579005	Defective CYP4F22 causes ARCI5	TRUE	TRUE	TOTAL	5	1	0.000350361	0.307601	0.86283	0.2	14+16	0.86283
module_14+16	R-HSA-5579030	5579030	Defective CYP19A1 causes AEXS	TRUE	TRUE	TOTAL	5	1	0.000350361	0.307601	0.86283	0.2	14+16	0.86283
module_14+16	R-HSA-5578999	5578999	Defective GCLC causes HAGGSD	TRUE	TRUE	TOTAL	5	1	0.000350361	0.307601	0.86283	0.2	14+16	0.86283
module_14+16	R-HSA-5579007	5579007	Defective ACY1 causes encephalopathy	TRUE	TRUE	TOTAL	5	1	0.000350361	0.307601	0.86283	0.2	14+16	0.86283
module_14+16	R-HSA-1963642	1963642	PI3K events in ERBB2 signaling	TRUE	FALSE	TOTAL	22	3	0.00154159	0.221	0.86283	0.136364	14+16	0.86283
module_14+16	R-HSA-163210	163210	Formation of ATP by chemiosmotic coupling	TRUE	FALSE	TOTAL	23	3	0.00161166	0.24024	0.86283	0.130435	14+16	0.86283
module_14+16	R-HSA-109703	109703	PKB-mediated events	FALSE	FALSE	TOTAL	8	1	0.000560577	0.44468	0.86283	0.125	14+16	0.86283
module_14+16	R-HSA-165160	165160	PDE3B signalling	TRUE	FALSE	TOTAL	8	1	0.000560577	0.44468	0.86283	0.125	14+16	0.86283
module_14+16	R-HSA-5619063	5619063	Defective SLC29A3 causes histiocytosis-...	TRUE	TRUE	TOTAL	8	1	0.000560577	0.44468	0.86283	0.125	14+16	0.86283
module_14+16	R-HSA-5654727	5654727	Negative regulation of FGFR2 signaling	TRUE	FALSE	TOTAL	41	5	0.00287296	0.18681	0.86283	0.121951	14+16	0.86283
module_14+16	R-HSA-1839126	1839126	FGFR2 mutant receptor activation	FALSE	TRUE	TOTAL	43	6	0.0030131	0.100674	0.86283	0.139535	14+16	0.86283
module_14+16	R-HSA-2142850	2142850	Hyaluronan biosynthesis and export	TRUE	FALSE	TOTAL	6	2	0.000420433	0.0728475	0.86283	0.333333	14+16	0.86283
module_14+16	R-HSA-427652	427652	Sodium-coupled phosphate cotransporters	TRUE	FALSE	TOTAL	7	2	0.000490505	0.0946084	0.86283	0.285714	14+16	0.86283
module_13	R-HSA-5218859	5218859	Regulated Necrosis	FALSE	FALSE	TOTAL	77	13	0.00539556	3.19845e-06	0.00170157	0.168831	13	0.00170157
module_13	R-HSA-909733	909733	Interferon alpha/beta signaling	TRUE	FALSE	TOTAL	186	18	0.0130334	8.50298e-05	0.0167801	0.0967742	13	0.00839005
module_13	R-HSA-913531	913531	Interferon Signaling	FALSE	FALSE	TOTAL	394	26	0.0276084	0.00108956	0.0882548	0.0659898	13	0.0441274
module_13	R-HSA-5620971	5620971	Pyroptosis	TRUE	FALSE	TOTAL	34	6	0.00238245	0.00116661	0.0886621	0.176471	13	0.0886621
module_13	R-HSA-168898	168898	Toll-like Receptor Cascades	FALSE	FALSE	TOTAL	188	15	0.0131736	0.00216984	0.121511	0.0797872	13	0.165874
module_13	R-HSA-166016	166016	Toll Like Receptor 4 (TLR4) Cascade	TRUE	FALSE	TOTAL	151	12	0.0105809	0.00594662	0.228556	0.0794702	13	0.219396
module_13	R-HSA-168188	168188	Toll Like Receptor TLR6:TLR2 Cascade	TRUE	FALSE	TOTAL	118	10	0.00826852	0.00756877	0.234632	0.0847458	13	0.222434
module_13	R-HSA-166058	166058	MyD88:MAL(TIRAP) cascade initiated on p...	TRUE	FALSE	TOTAL	118	10	0.00826852	0.00756877	0.234632	0.0847458	13	0.222434
module_13	R-HSA-622312	622312	Inflammasomes	FALSE	FALSE	TOTAL	34	5	0.00238245	0.00634877	0.228556	0.147059	13	0.228556
module_13	R-HSA-380994	380994	ATF4 activates genes in response to end...	TRUE	FALSE	TOTAL	34	5	0.00238245	0.00634877	0.228556	0.147059	13	0.228556
module_13	R-HSA-181438	181438	Toll Like Receptor 2 (TLR2) Cascade	FALSE	FALSE	TOTAL	121	10	0.00847873	0.00891711	0.249679	0.0826446	13	0.229958
module_13	R-HSA-168179	168179	Toll Like Receptor TLR1:TLR2 Cascade	TRUE	FALSE	TOTAL	121	10	0.00847873	0.00891711	0.249679	0.0826446	13	0.229958
module_13	R-HSA-1280215	1280215	Cytokine Signaling in Immune system	FALSE	FALSE	TOTAL	1092	68	0.0765188	8.71279e-07	0.000927041	0.0622711	13	0.240752
module_13	R-HSA-1912408	1912408	Pre-NOTCH Transcription and Translation	TRUE	FALSE	TOTAL	89	4	0.00623642	0.352704	0.507529	0.0449438	13	0.25442
module_13	R-HSA-5260271	5260271	Diseases of Immune System	FALSE	TRUE	TOTAL	42	8	0.00294303	0.000110395	0.0167801	0.190476	13	0.281503
module_13	R-HSA-5602358	5602358	Diseases associated with the TLR signal...	FALSE	TRUE	TOTAL	42	8	0.00294303	0.000110395	0.0167801	0.190476	13	0.281503
module_13	R-HSA-5357801	5357801	Programmed Cell Death	FALSE	FALSE	TOTAL	238	20	0.0166772	0.000225983	0.0300557	0.0840336	13	0.291987
module_13	R-HSA-168249	168249	Innate Immune System	FALSE	FALSE	TOTAL	1334	64	0.0934763	0.00279881	0.128745	0.047976	13	0.299327
module_13	R-HSA-168256	168256	Immune System	FALSE	FALSE	TOTAL	2684	128	0.188074	1.72272e-05	0.00458243	0.04769	13	0.304767
module_13	R-HSA-5686938	5686938	Regulation of TLR by endogenous ligand	TRUE	FALSE	TOTAL	36	6	0.0025226	0.00155454	0.1026	0.166667	13	0.305321
module_13	R-HSA-9614085	9614085	FOXO-mediated transcription	FALSE	FALSE	TOTAL	110	12	0.00770794	0.000447744	0.0474609	0.109091	13	0.325293
module_13	R-HSA-844456	844456	The NLRP3 inflammasome	TRUE	FALSE	TOTAL	24	5	0.00168173	0.00145964	0.102174	0.208333	13	0.359833
module_13	R-HSA-449147	449147	Signaling by Interleukins	FALSE	FALSE	TOTAL	643	34	0.0450564	0.00723274	0.234632	0.0528771	13	0.361674
module_13	R-HSA-5668541	5668541	TNFR2 non-canonical NF-kB pathway	TRUE	FALSE	TOTAL	104	10	0.00728751	0.00321854	0.135179	0.0961538	13	0.369152
module_13	R-HSA-168643	168643	Nucleotide-binding domain, leucine rich...	FALSE	FALSE	TOTAL	71	8	0.00497512	0.00318871	0.135179	0.112676	13	0.369152
module_13	R-HSA-9660826	9660826	Purinergic signaling in leishmaniasis i...	TRUE	TRUE	TOTAL	54	7	0.0037839	0.00266539	0.127939	0.12963	13	0.372715
module_13	R-HSA-9664424	9664424	Cell recruitment (pro-inflammatory resp...	FALSE	TRUE	TOTAL	54	7	0.0037839	0.00266539	0.127939	0.12963	13	0.372715
module_13	R-HSA-5669034	5669034	TNFs bind their physiological receptors	TRUE	FALSE	TOTAL	30	5	0.00210217	0.00378382	0.151353	0.166667	13	0.377239
module_13	R-HSA-381042	381042	PERK regulates gene expression	TRUE	FALSE	TOTAL	42	5	0.00294303	0.0147235	0.382811	0.119048	13	0.382811
module_13	R-HSA-446652	446652	Interleukin-1 family signaling	FALSE	FALSE	TOTAL	167	12	0.0117021	0.012439	0.335854	0.0718563	13	0.38375
module_13	R-HSA-5603041	5603041	IRAK4 deficiency (TLR2/4)	TRUE	TRUE	TOTAL	27	5	0.00189195	0.00242397	0.127939	0.185185	13	0.385359
module_13	R-HSA-372708	372708	p130Cas linkage to MAPK signaling for i...	TRUE	FALSE	TOTAL	22	2	0.00154159	0.170282	0.507529	0.0909091	13	0.386307
module_13	R-HSA-174577	174577	Activation of C3 and C5	TRUE	FALSE	TOTAL	7	3	0.000490505	0.0018263	0.11323	0.428571	13	0.387826
module_13	R-HSA-9014843	9014843	Interleukin-33 signaling	TRUE	FALSE	TOTAL	4	2	0.000280289	0.0082968	0.240607	0.5	13	0.391185
module_13	R-HSA-4608870	4608870	Asymmetric localization of PCP proteins	TRUE	FALSE	TOTAL	66	5	0.00462476	0.0747195	0.507529	0.0757576	13	0.398399
module_13	R-HSA-354192	354192	Integrin signaling	TRUE	FALSE	TOTAL	39	2	0.00273281	0.378452	0.507529	0.0512821	13	0.39881
module_13	R-HSA-9614657	9614657	FOXO-mediated transcription of cell dea...	TRUE	FALSE	TOTAL	23	7	0.00161166	1.64267e-05	0.00458243	0.304348	13	0.420833
module_13	R-HSA-448706	448706	Interleukin-1 processing	TRUE	FALSE	TOTAL	12	3	0.000840866	0.00813084	0.240607	0.25	13	0.421867
module_13	R-HSA-447043	447043	Neurofascin interactions	TRUE	FALSE	TOTAL	9	2	0.00063065	0.0376328	0.507529	0.222222	13	0.423967
module_13	R-HSA-173736	173736	Alternative complement activation	TRUE	FALSE	TOTAL	6	2	0.000420433	0.0178619	0.428685	0.333333	13	0.428685
module_13	R-HSA-5675482	5675482	Regulation of necroptotic cell death	TRUE	FALSE	TOTAL	38	7	0.00266274	0.000359049	0.0423678	0.184211	13	0.430135
module_13	R-HSA-73728	73728	RNA Polymerase I Promoter Opening	TRUE	FALSE	TOTAL	34	3	0.00238245	0.108797	0.507529	0.0882353	13	0.432356
module_13	R-HSA-427359	427359	SIRT1 negatively regulates rRNA expression	TRUE	FALSE	TOTAL	45	3	0.00315325	0.195167	0.507529	0.0666667	13	0.433319
module_13	R-HSA-427389	427389	ERCC6 (CSB) and EHMT2 (G9a) positively ...	TRUE	FALSE	TOTAL	48	3	0.00336346	0.221091	0.507529	0.0625	13	0.434032
module_13	R-HSA-9656223	9656223	Signaling by RAF1 mutants	TRUE	TRUE	TOTAL	49	4	0.00343354	0.0857406	0.507529	0.0816327	13	0.435165
module_13	R-HSA-2299718	2299718	Condensation of Prophase Chromosomes	TRUE	FALSE	TOTAL	55	3	0.00385397	0.283737	0.507529	0.0545455	13	0.436313
module_13	R-HSA-2562578	2562578	TRIF-mediated programmed cell death	TRUE	FALSE	TOTAL	10	1	0.000700722	0.286209	0.507529	0.1	13	0.440498
module_13	R-HSA-5602498	5602498	MyD88 deficiency (TLR2/4)	TRUE	TRUE	TOTAL	26	5	0.00182188	0.00206249	0.121511	0.192308	13	0.441785
module_13	R-HSA-9649948	9649948	Signaling downstream of RAS mutants	TRUE	TRUE	TOTAL	54	4	0.0037839	0.111587	0.507529	0.0740741	13	0.445087
module_13	R-HSA-6802955	6802955	Paradoxical activation of RAF signaling...	TRUE	TRUE	TOTAL	54	4	0.0037839	0.111587	0.507529	0.0740741	13	0.445087
module_13	R-HSA-6802946	6802946	Signaling by moderate kinase activity B...	TRUE	TRUE	TOTAL	54	4	0.0037839	0.111587	0.507529	0.0740741	13	0.445087
module_13	R-HSA-6802949	6802949	Signaling by RAS mutants	FALSE	TRUE	TOTAL	54	4	0.0037839	0.111587	0.507529	0.0740741	13	0.445087
module_13	R-HSA-354194	354194	GRB2:SOS provides linkage to MAPK signa...	TRUE	FALSE	TOTAL	20	2	0.00140144	0.146773	0.507529	0.1	13	0.448317
module_13	R-HSA-8936459	8936459	RUNX1 regulates genes involved in megak...	TRUE	FALSE	TOTAL	78	6	0.00546563	0.0507055	0.507529	0.0769231	13	0.452468
module_13	R-HSA-5213460	5213460	RIPK1-mediated regulated necrosis	TRUE	FALSE	TOTAL	46	7	0.00322332	0.00108875	0.0882548	0.152174	13	0.453078
module_13	R-HSA-383280	383280	Nuclear Receptor transcription pathway	TRUE	FALSE	TOTAL	86	10	0.00602621	0.000815273	0.0782662	0.116279	13	0.457675
module_13	R-HSA-6802948	6802948	Signaling by high-kinase activity BRAF ...	TRUE	TRUE	TOTAL	44	3	0.00308318	0.1867	0.507529	0.0681818	13	0.467644
module_13	R-HSA-977068	977068	Termination of O-glycan biosynthesis	TRUE	FALSE	TOTAL	28	2	0.00196202	0.243532	0.507529	0.0714286	13	0.468146
module_13	R-HSA-933542	933542	TRAF6 mediated NF-kB activation	TRUE	FALSE	TOTAL	30	4	0.00210217	0.0195478	0.469148	0.133333	13	0.474578
module_13	R-HSA-5676594	5676594	TNF receptor superfamily (TNFSF) member...	TRUE	FALSE	TOTAL	17	3	0.00119123	0.0204516	0.470386	0.176471	13	0.499396
module_13	R-HSA-5602410	5602410	TLR3 deficiency - HSE	TRUE	TRUE	TOTAL	1	1	7.00722e-05	0.0331442	0.507529	1	13	0.507529
module_13	R-HSA-5602566	5602566	TICAM1 deficiency - HSE	TRUE	TRUE	TOTAL	2	1	0.000140144	0.065192	0.507529	0.5	13	0.507529
module_13	R-HSA-5602415	5602415	UNC93B1 deficiency - HSE	TRUE	TRUE	TOTAL	2	1	0.000140144	0.065192	0.507529	0.5	13	0.507529
module_13	R-HSA-3359475	3359475	Defective MMAA causes MMA, cblA type	TRUE	TRUE	TOTAL	3	1	0.000210217	0.0961798	0.507529	0.333333	13	0.507529
module_13	R-HSA-5663020	5663020	Defective SLC35A1 causes congenital dis...	TRUE	TRUE	TOTAL	3	1	0.000210217	0.0961798	0.507529	0.333333	13	0.507529
module_13	R-HSA-5619037	5619037	Defective SLC35A1 causes congenital dis...	TRUE	TRUE	TOTAL	3	1	0.000210217	0.0961798	0.507529	0.333333	13	0.507529
module_13	R-HSA-5609978	5609978	Defective GALT can cause Galactosemia	TRUE	TRUE	TOTAL	3	1	0.000210217	0.0961798	0.507529	0.333333	13	0.507529
module_13	R-HSA-3359478	3359478	Defective MUT causes MMAM	TRUE	TRUE	TOTAL	4	1	0.000280289	0.126142	0.507529	0.25	13	0.507529
module_13	R-HSA-8866906	8866906	TFAP2 (AP-2) family regulates transcrip...	TRUE	FALSE	TOTAL	5	1	0.000350361	0.155114	0.507529	0.2	13	0.507529
module_13	R-HSA-5368598	5368598	Negative regulation of TCF-dependent si...	TRUE	FALSE	TOTAL	5	1	0.000350361	0.155114	0.507529	0.2	13	0.507529
module_13	R-HSA-201688	201688	WNT mediated activation of DVL	TRUE	FALSE	TOTAL	12	2	0.000840866	0.0626832	0.507529	0.166667	13	0.507529
module_13	R-HSA-9706374	9706374	FLT3 signaling through SRC family kinases	TRUE	FALSE	TOTAL	6	1	0.000420433	0.183126	0.507529	0.166667	13	0.507529
module_13	R-HSA-5579024	5579024	Defective MAT1A causes MATD	TRUE	TRUE	TOTAL	6	1	0.000420433	0.183126	0.507529	0.166667	13	0.507529
module_13	R-HSA-9706377	9706377	FLT3 signaling by CBL mutants	TRUE	TRUE	TOTAL	7	1	0.000490505	0.210212	0.507529	0.142857	13	0.507529
module_13	R-HSA-5678520	5678520	Defective ABCB11 causes PFIC2 and BRIC2	TRUE	TRUE	TOTAL	7	1	0.000490505	0.210212	0.507529	0.142857	13	0.507529
module_13	R-HSA-5684264	5684264	MAP3K8 (TPL2)-dependent MAPK1/3 activation	TRUE	FALSE	TOTAL	18	2	0.0012613	0.124025	0.507529	0.111111	13	0.507529
module_13	R-HSA-75158	75158	TRAIL signaling	TRUE	FALSE	TOTAL	8	1	0.000560577	0.236402	0.507529	0.125	13	0.507529
module_13	R-HSA-1433617	1433617	Regulation of signaling by NODAL	TRUE	FALSE	TOTAL	12	2	0.000840866	0.0626832	0.507529	0.166667	13	0.507529
module_13	R-HSA-1679131	1679131	Trafficking and processing of endosomal...	TRUE	FALSE	TOTAL	16	2	0.00112115	0.102258	0.507529	0.125	13	0.507529
module_13	R-HSA-918233	918233	TRAF3-dependent IRF activation pathway	TRUE	FALSE	TOTAL	18	2	0.0012613	0.124025	0.507529	0.111111	13	0.507529
module_13	R-HSA-194306	194306	Neurophilin interactions with VEGF and ...	TRUE	FALSE	TOTAL	4	1	0.000280289	0.126142	0.507529	0.25	13	0.507529
module_13	R-HSA-844623	844623	The IPAF inflammasome	TRUE	FALSE	TOTAL	5	1	0.000350361	0.155114	0.507529	0.2	13	0.507529
module_13	R-HSA-5334118	5334118	DNA methylation	TRUE	FALSE	TOTAL	36	3	0.0025226	0.123207	0.507529	0.0833333	13	0.509472
module_13	R-HSA-3214815	3214815	HDACs deacetylate histones	TRUE	FALSE	TOTAL	63	5	0.00441455	0.0640516	0.507529	0.0793651	13	0.510052
module_13	R-HSA-5625886	5625886	Activated PKN1 stimulates transcription...	TRUE	FALSE	TOTAL	49	3	0.00343354	0.229883	0.507529	0.0612245	13	0.510052
module_13	R-HSA-212300	212300	PRC2 methylates histones and DNA	TRUE	FALSE	TOTAL	44	3	0.00308318	0.1867	0.507529	0.0681818	13	0.510132
module_13	R-HSA-5602571	5602571	TRAF3 deficiency - HSE	TRUE	TRUE	TOTAL	3	1	0.000210217	0.0961798	0.507529	0.333333	13	0.510308
module_13	R-HSA-445989	445989	TAK1 activates NFkB by phosphorylation ...	TRUE	FALSE	TOTAL	39	2	0.00273281	0.378452	0.507529	0.0512821	13	0.510837
module_13	R-HSA-9648895	9648895	Response of EIF2AK1 (HRI) to heme defic...	TRUE	FALSE	TOTAL	29	4	0.00203209	0.0175154	0.428685	0.137931	13	0.517651
module_13	R-HSA-8865999	8865999	MET activates PTPN11	TRUE	FALSE	TOTAL	5	1	0.000350361	0.155114	0.507529	0.2	13	0.517968
module_13	R-HSA-8875656	8875656	MET receptor recycling	TRUE	FALSE	TOTAL	11	2	0.000770794	0.0538241	0.507529	0.181818	13	0.517968
module_13	R-HSA-8875555	8875555	MET activates RAP1 and RAC1	TRUE	FALSE	TOTAL	13	2	0.000910938	0.0719947	0.507529	0.153846	13	0.517968
module_13	R-HSA-8851907	8851907	MET activates PI3K/AKT signaling	TRUE	FALSE	TOTAL	10	1	0.000700722	0.286209	0.507529	0.1	13	0.517968
module_13	R-HSA-111457	111457	Release of apoptotic factors from the m...	TRUE	FALSE	TOTAL	8	2	0.000560577	0.0303912	0.507529	0.25	13	0.517968
module_13	R-HSA-2559582	2559582	Senescence-Associated Secretory Phenoty...	TRUE	FALSE	TOTAL	91	7	0.00637657	0.0365028	0.507529	0.0769231	13	0.541813
module_13	R-HSA-9696273	9696273	RND1 GTPase cycle	TRUE	FALSE	TOTAL	43	5	0.0030131	0.0161238	0.403094	0.116279	13	0.553679
module_13	R-HSA-166020	166020	Transfer of LPS from LBP carrier to CD14	TRUE	FALSE	TOTAL	3	1	0.000210217	0.0961798	0.507529	0.333333	13	0.561665
module_13	R-HSA-139915	139915	Activation of PUMA and translocation to...	TRUE	FALSE	TOTAL	10	2	0.000700722	0.0454593	0.507529	0.2	13	0.561665
module_13	R-HSA-9673768	9673768	Signaling by membrane-tethered fusions ...	TRUE	TRUE	TOTAL	7	1	0.000490505	0.210212	0.507529	0.142857	13	0.56251
module_13	R-HSA-9661069	9661069	Defective binding of RB1 mutants to E2F...	TRUE	TRUE	TOTAL	17	1	0.00119123	0.43635	0.507529	0.0588235	13	0.575446
module_13	R-HSA-5603029	5603029	IkBA variant leads to EDA-ID	TRUE	TRUE	TOTAL	8	2	0.000560577	0.0303912	0.507529	0.25	13	0.576049
module_13	R-HSA-1810476	1810476	RIP-mediated NFkB activation via ZBP1	TRUE	FALSE	TOTAL	19	3	0.00133137	0.0271951	0.507529	0.157895	13	0.576049
module_13	R-HSA-209560	209560	NF-kB is activated and signals survival	TRUE	FALSE	TOTAL	15	2	0.00105108	0.0918188	0.507529	0.133333	13	0.586626
module_13	R-HSA-199920	199920	CREB phosphorylation	TRUE	FALSE	TOTAL	9	1	0.00063065	0.261724	0.507529	0.111111	13	0.586626
module_13	R-HSA-419812	419812	Calcitonin-like ligand receptors	TRUE	FALSE	TOTAL	11	1	0.000770794	0.309883	0.507529	0.0909091	13	0.586626
module_13	R-HSA-2424491	2424491	DAP12 signaling	TRUE	FALSE	TOTAL	36	2	0.0025226	0.342297	0.507529	0.0555556	13	0.587239
module_13	R-HSA-1296053	1296053	Classical Kir channels	TRUE	FALSE	TOTAL	5	1	0.000350361	0.155114	0.507529	0.2	13	0.587384
module_13	R-HSA-1368071	1368071	NR1D1 (REV-ERBA) represses gene expression	TRUE	FALSE	TOTAL	5	1	0.000350361	0.155114	0.507529	0.2	13	0.587384
module_13	R-HSA-9022537	9022537	Loss of MECP2 binding ability to the NC...	TRUE	TRUE	TOTAL	8	1	0.000560577	0.236402	0.507529	0.125	13	0.587384
module_13	R-HSA-9027283	9027283	Erythropoietin activates STAT5	TRUE	FALSE	TOTAL	9	1	0.00063065	0.261724	0.507529	0.111111	13	0.617946
module_13	R-HSA-9027284	9027284	Erythropoietin activates RAS	TRUE	FALSE	TOTAL	19	2	0.00133137	0.135291	0.507529	0.105263	13	0.617946
module_13	R-HSA-9027277	9027277	Erythropoietin activates Phospholipase ...	TRUE	FALSE	TOTAL	13	1	0.000910938	0.354907	0.507529	0.0769231	13	0.617946
module_13	R-HSA-5357956	5357956	TNFR1-induced NFkappaB signaling pathway	TRUE	FALSE	TOTAL	30	2	0.00210217	0.268344	0.507529	0.0666667	13	0.627411
module_13	R-HSA-350054	350054	Notch-HLH transcription pathway	TRUE	FALSE	TOTAL	28	3	0.00196202	0.0700682	0.507529	0.107143	13	0.628677
module_13	R-HSA-3214858	3214858	RMTs methylate histone arginines	TRUE	FALSE	TOTAL	53	4	0.00371383	0.106165	0.507529	0.0754717	13	0.629691
module_13	R-HSA-9027276	9027276	Erythropoietin activates Phosphoinositi...	TRUE	FALSE	TOTAL	16	2	0.00112115	0.102258	0.507529	0.125	13	0.630269
module_13	R-HSA-933543	933543	NF-kB activation through FADD/RIP-1 pat...	TRUE	FALSE	TOTAL	14	2	0.00098101	0.081719	0.507529	0.142857	13	0.630714
module_13	R-HSA-3656237	3656237	Defective EXT2 causes exostoses 2	TRUE	TRUE	TOTAL	16	1	0.00112115	0.417006	0.507529	0.0625	13	0.631339
module_13	R-HSA-3656253	3656253	Defective EXT1 causes exostoses 1, TRPS...	TRUE	TRUE	TOTAL	16	1	0.00112115	0.417006	0.507529	0.0625	13	0.631339
module_13	R-HSA-8849470	8849470	PTK6 Regulates Cell Cycle	TRUE	FALSE	TOTAL	8	1	0.000560577	0.236402	0.507529	0.125	13	0.63351
module_13	R-HSA-4641265	4641265	Repression of WNT target genes	TRUE	FALSE	TOTAL	16	1	0.00112115	0.417006	0.507529	0.0625	13	0.635955
module_13	R-HSA-111453	111453	BH3-only proteins associate with and in...	TRUE	FALSE	TOTAL	11	1	0.000770794	0.309883	0.507529	0.0909091	13	0.641122
module_13	R-HSA-5576890	5576890	Phase 3 - rapid repolarisation	TRUE	FALSE	TOTAL	9	2	0.00063065	0.0376328	0.507529	0.222222	13	0.644476
module_13	R-HSA-3214842	3214842	HDMs demethylate histones	TRUE	FALSE	TOTAL	31	4	0.00217224	0.0217199	0.499559	0.129032	13	0.646589
module_13	R-HSA-9645135	9645135	STAT5 Activation	TRUE	FALSE	TOTAL	9	1	0.00063065	0.261724	0.507529	0.111111	13	0.647641
module_13	R-HSA-5218900	5218900	CASP8 activity is inhibited	TRUE	FALSE	TOTAL	14	1	0.00098101	0.376307	0.507529	0.0714286	13	0.647641
module_13	R-HSA-140534	140534	Caspase activation via Death Receptors ...	TRUE	FALSE	TOTAL	20	2	0.00140144	0.146773	0.507529	0.1	13	0.647641
module_13	R-HSA-3371378	3371378	Regulation by c-FLIP	TRUE	FALSE	TOTAL	11	1	0.000770794	0.309883	0.507529	0.0909091	13	0.647641
module_13	R-HSA-3560783	3560783	Defective B4GALT7 causes EDS, progeroid...	TRUE	TRUE	TOTAL	21	1	0.00147152	0.507529	0.507529	0.047619	13	0.648184
module_13	R-HSA-4420332	4420332	Defective B3GALT6 causes EDSP2 and SEMDJL1	TRUE	TRUE	TOTAL	21	1	0.00147152	0.507529	0.507529	0.047619	13	0.648184
module_13	R-HSA-8983432	8983432	Interleukin-15 signaling	TRUE	FALSE	TOTAL	16	1	0.00112115	0.417006	0.507529	0.0625	13	0.65254
module_13	R-HSA-2691230	2691230	Signaling by NOTCH1 HD Domain Mutants i...	FALSE	TRUE	TOTAL	16	1	0.00112115	0.417006	0.507529	0.0625	13	0.653366
module_13	R-HSA-2691232	2691232	Constitutive Signaling by NOTCH1 HD Dom...	TRUE	TRUE	TOTAL	16	1	0.00112115	0.417006	0.507529	0.0625	13	0.653366
module_13	R-HSA-5099900	5099900	WNT5A-dependent internalization of FZD4	TRUE	FALSE	TOTAL	20	2	0.00140144	0.146773	0.507529	0.1	13	0.660408
module_13	R-HSA-8951671	8951671	RUNX3 regulates YAP1-mediated transcrip...	TRUE	FALSE	TOTAL	9	1	0.00063065	0.261724	0.507529	0.111111	13	0.662685
module_13	R-HSA-9013957	9013957	TLR3-mediated TICAM1-dependent programm...	TRUE	FALSE	TOTAL	6	1	0.000420433	0.183126	0.507529	0.166667	13	0.662716
module_13	R-HSA-168927	168927	TICAM1, RIP1-mediated IKK complex recru...	TRUE	FALSE	TOTAL	19	3	0.00133137	0.0271951	0.507529	0.157895	13	0.662716
module_13	R-HSA-937041	937041	IKK complex recruitment mediated by RIP1	TRUE	FALSE	TOTAL	24	3	0.00168173	0.0485666	0.507529	0.125	13	0.662716
module_13	R-HSA-1169408	1169408	ISG15 antiviral mechanism	TRUE	FALSE	TOTAL	83	4	0.00581599	0.307372	0.507529	0.0481928	13	0.662716
module_13	R-HSA-936440	936440	Negative regulators of DDX58/IFIH1 sign...	TRUE	FALSE	TOTAL	37	4	0.00259267	0.0377854	0.507529	0.108108	13	0.662716
module_13	R-HSA-5173214	5173214	O-glycosylation of TSR domain-containin...	TRUE	FALSE	TOTAL	41	3	0.00287296	0.16193	0.507529	0.0731707	13	0.672533
module_13	R-HSA-5083635	5083635	Defective B3GALTL causes PpS	TRUE	TRUE	TOTAL	39	2	0.00273281	0.378452	0.507529	0.0512821	13	0.673194
module_13	R-HSA-5140745	5140745	WNT5A-dependent internalization of FZD2...	TRUE	FALSE	TOTAL	13	1	0.000910938	0.354907	0.507529	0.0769231	13	0.685461
module_13	R-HSA-5083625	5083625	Defective GALNT3 causes HFTC	TRUE	TRUE	TOTAL	20	2	0.00140144	0.146773	0.507529	0.1	13	0.690336
module_13	R-HSA-5083632	5083632	Defective C1GALT1C1 causes TNPS	TRUE	TRUE	TOTAL	21	2	0.00147152	0.158445	0.507529	0.0952381	13	0.698132
module_13	R-HSA-8857538	8857538	PTK6 promotes HIF1A stabilization	TRUE	FALSE	TOTAL	9	1	0.00063065	0.261724	0.507529	0.111111	13	0.712342
module_13	R-HSA-9012546	9012546	Interleukin-18 signaling	TRUE	FALSE	TOTAL	11	1	0.000770794	0.309883	0.507529	0.0909091	13	0.712906
module_13	R-HSA-5083636	5083636	Defective GALNT12 causes CRCS1	TRUE	TRUE	TOTAL	20	2	0.00140144	0.146773	0.507529	0.1	13	0.731692
module_13	R-HSA-5340588	5340588	Signaling by RNF43 mutants	TRUE	TRUE	TOTAL	8	1	0.000560577	0.236402	0.507529	0.125	13	0.756336
module_13	R-HSA-1306955	1306955	GRB7 events in ERBB2 signaling	TRUE	FALSE	TOTAL	6	1	0.000420433	0.183126	0.507529	0.166667	13	0.767726
module_12	R-HSA-6783783	6783783	Interleukin-10 signaling	TRUE	FALSE	TOTAL	86	12	0.00602621	0.000112619	0.114871	0.139535	12	0.198985
module_12	R-HSA-5602358	5602358	Diseases associated with the TLR signal...	FALSE	TRUE	TOTAL	42	2	0.00294303	0.459356	0.617492	0.047619	12	0.281503
module_12	R-HSA-5260271	5260271	Diseases of Immune System	FALSE	TRUE	TOTAL	42	2	0.00294303	0.459356	0.617492	0.047619	12	0.281503
module_12	R-HSA-9725371	9725371	Nuclear events stimulated by ALK signal...	TRUE	TRUE	TOTAL	27	6	0.00189195	0.000573802	0.292639	0.222222	12	0.292639
module_12	R-HSA-6785807	6785807	Interleukin-4 and Interleukin-13 signaling	TRUE	FALSE	TOTAL	211	12	0.0147852	0.0958947	0.617492	0.056872	12	0.304689
module_12	R-HSA-9675136	9675136	Diseases of DNA Double-Strand Break Repair	FALSE	TRUE	TOTAL	24	1	0.00168173	0.588118	0.617492	0.0416667	12	0.30876
module_12	R-HSA-5656169	5656169	Termination of translesion DNA synthesis	TRUE	FALSE	TOTAL	35	2	0.00245253	0.370638	0.617492	0.0571429	12	0.308784
module_12	R-HSA-9619483	9619483	Activation of AMPK downstream of NMDARs	TRUE	FALSE	TOTAL	34	2	0.00238245	0.357461	0.617492	0.0588235	12	0.313625
module_12	R-HSA-1912422	1912422	Pre-NOTCH Expression and Processing	FALSE	FALSE	TOTAL	114	6	0.00798823	0.247938	0.617492	0.0526316	12	0.314831
module_12	R-HSA-774815	774815	Nucleosome assembly	FALSE	FALSE	TOTAL	54	3	0.0037839	0.321727	0.617492	0.0555556	12	0.325587
module_12	R-HSA-606279	606279	Deposition of new CENPA-containing nucl...	TRUE	FALSE	TOTAL	54	3	0.0037839	0.321727	0.617492	0.0555556	12	0.325587
module_12	R-HSA-190840	190840	Microtubule-dependent trafficking of co...	TRUE	FALSE	TOTAL	22	1	0.00154159	0.556494	0.617492	0.0454545	12	0.333037
module_12	R-HSA-5626467	5626467	RHO GTPases activate IQGAPs	TRUE	FALSE	TOTAL	36	3	0.0025226	0.149515	0.617492	0.0833333	12	0.351998
module_12	R-HSA-844456	844456	The NLRP3 inflammasome	TRUE	FALSE	TOTAL	24	3	0.00168173	0.0604638	0.617492	0.125	12	0.359833
module_12	R-HSA-449147	449147	Signaling by Interleukins	FALSE	FALSE	TOTAL	643	39	0.0450564	0.0019749	0.482144	0.0606532	12	0.361674
module_12	R-HSA-9660826	9660826	Purinergic signaling in leishmaniasis i...	TRUE	TRUE	TOTAL	54	5	0.0037839	0.0517825	0.617492	0.0925926	12	0.372715
module_12	R-HSA-9664424	9664424	Cell recruitment (pro-inflammatory resp...	FALSE	TRUE	TOTAL	54	5	0.0037839	0.0517825	0.617492	0.0925926	12	0.372715
module_12	R-HSA-157579	157579	Telomere Maintenance	FALSE	FALSE	TOTAL	111	4	0.00777801	0.586448	0.617492	0.036036	12	0.406873
module_12	R-HSA-434313	434313	Intracellular metabolism of fatty acids...	TRUE	FALSE	TOTAL	9	1	0.00063065	0.282841	0.617492	0.111111	12	0.408006
module_12	R-HSA-171306	171306	Packaging Of Telomere Ends	TRUE	FALSE	TOTAL	34	4	0.00238245	0.0385934	0.617492	0.117647	12	0.409099
module_12	R-HSA-9710421	9710421	Defective pyroptosis	TRUE	TRUE	TOTAL	52	6	0.00364375	0.013676	0.617492	0.115385	12	0.410929
module_12	R-HSA-9670095	9670095	Inhibition of DNA recombination at telo...	TRUE	FALSE	TOTAL	48	4	0.00336346	0.104011	0.617492	0.0833333	12	0.420506
module_12	R-HSA-73772	73772	RNA Polymerase I Promoter Escape	TRUE	FALSE	TOTAL	64	3	0.00448462	0.420913	0.617492	0.046875	12	0.421287
module_12	R-HSA-912446	912446	Meiotic recombination	TRUE	FALSE	TOTAL	58	4	0.00406419	0.168996	0.617492	0.0689655	12	0.429407
module_12	R-HSA-73728	73728	RNA Polymerase I Promoter Opening	TRUE	FALSE	TOTAL	34	3	0.00238245	0.132578	0.617492	0.0882353	12	0.432356
module_12	R-HSA-427359	427359	SIRT1 negatively regulates rRNA expression	TRUE	FALSE	TOTAL	45	3	0.00315325	0.232578	0.617492	0.0666667	12	0.433319
module_12	R-HSA-427389	427389	ERCC6 (CSB) and EHMT2 (G9a) positively ...	TRUE	FALSE	TOTAL	48	3	0.00336346	0.261936	0.617492	0.0625	12	0.434032
module_12	R-HSA-1221632	1221632	Meiotic synapsis	TRUE	FALSE	TOTAL	62	4	0.00434447	0.198215	0.617492	0.0645161	12	0.434114
module_12	R-HSA-2299718	2299718	Condensation of Prophase Chromosomes	TRUE	FALSE	TOTAL	55	3	0.00385397	0.331741	0.617492	0.0545455	12	0.436313
module_12	R-HSA-5602498	5602498	MyD88 deficiency (TLR2/4)	TRUE	TRUE	TOTAL	26	1	0.00182188	0.617492	0.617492	0.0384615	12	0.441785
module_12	R-HSA-8936459	8936459	RUNX1 regulates genes involved in megak...	TRUE	FALSE	TOTAL	78	7	0.00546563	0.0274548	0.617492	0.0897436	12	0.452468
module_12	R-HSA-445355	445355	Smooth Muscle Contraction	TRUE	FALSE	TOTAL	49	5	0.00343354	0.0368202	0.617492	0.102041	12	0.471819
module_12	R-HSA-427413	427413	NoRC negatively regulates rRNA expression	TRUE	FALSE	TOTAL	80	4	0.00560577	0.342488	0.617492	0.05	12	0.471821
module_12	R-HSA-5693607	5693607	Processing of DNA double-strand break ends	TRUE	FALSE	TOTAL	90	4	0.0063065	0.425078	0.617492	0.0444444	12	0.47854
module_12	R-HSA-389977	389977	Post-chaperonin tubulin folding pathway	TRUE	FALSE	TOTAL	25	1	0.0017518	0.603076	0.617492	0.04	12	0.480725
module_12	R-HSA-8849474	8849474	PTK6 Activates STAT3	TRUE	FALSE	TOTAL	7	3	0.000490505	0.00236345	0.482144	0.428571	12	0.482144
module_12	R-HSA-5334118	5334118	DNA methylation	TRUE	FALSE	TOTAL	36	4	0.0025226	0.045868	0.617492	0.111111	12	0.509472
module_12	R-HSA-3214815	3214815	HDACs deacetylate histones	TRUE	FALSE	TOTAL	63	3	0.00441455	0.411158	0.617492	0.047619	12	0.510052
module_12	R-HSA-5625886	5625886	Activated PKN1 stimulates transcription...	TRUE	FALSE	TOTAL	49	3	0.00343354	0.271829	0.617492	0.0612245	12	0.510052
module_12	R-HSA-212300	212300	PRC2 methylates histones and DNA	TRUE	FALSE	TOTAL	44	5	0.00308318	0.0248674	0.617492	0.113636	12	0.510132
module_12	R-HSA-445989	445989	TAK1 activates NFkB by phosphorylation ...	TRUE	FALSE	TOTAL	39	2	0.00273281	0.422168	0.617492	0.0512821	12	0.510837
module_12	R-HSA-5619507	5619507	Activation of HOX genes during differen...	FALSE	FALSE	TOTAL	116	9	0.00812837	0.0304736	0.617492	0.0775862	12	0.512673
module_12	R-HSA-5617472	5617472	Activation of anterior HOX genes in hin...	TRUE	FALSE	TOTAL	116	9	0.00812837	0.0304736	0.617492	0.0775862	12	0.512673
module_12	R-HSA-9725370	9725370	Signaling by ALK fusions and activated ...	TRUE	TRUE	TOTAL	66	8	0.00462476	0.00356431	0.516825	0.121212	12	0.516825
module_12	R-HSA-9700206	9700206	Signaling by ALK in cancer	FALSE	TRUE	TOTAL	66	8	0.00462476	0.00356431	0.516825	0.121212	12	0.516825
module_12	R-HSA-9013695	9013695	NOTCH4 Intracellular Domain Regulates T...	TRUE	FALSE	TOTAL	26	1	0.00182188	0.617492	0.617492	0.0384615	12	0.521419
module_12	R-HSA-5250941	5250941	Negative epigenetic regulation of rRNA ...	FALSE	FALSE	TOTAL	89	4	0.00623642	0.416897	0.617492	0.0449438	12	0.531531
module_12	R-HSA-3000157	3000157	Laminin interactions	TRUE	FALSE	TOTAL	31	2	0.00217224	0.317383	0.617492	0.0645161	12	0.533178
module_12	R-HSA-2559582	2559582	Senescence-Associated Secretory Phenoty...	TRUE	FALSE	TOTAL	91	7	0.00637657	0.0544782	0.617492	0.0769231	12	0.541813
module_12	R-HSA-3134963	3134963	DEx/H-box helicases activate type I IFN...	TRUE	FALSE	TOTAL	7	3	0.000490505	0.00236345	0.482144	0.428571	12	0.542635
module_12	R-HSA-9696273	9696273	RND1 GTPase cycle	TRUE	FALSE	TOTAL	43	2	0.0030131	0.471441	0.617492	0.0465116	12	0.553679
module_12	R-HSA-9673768	9673768	Signaling by membrane-tethered fusions ...	TRUE	TRUE	TOTAL	7	2	0.000490505	0.0281379	0.617492	0.285714	12	0.56251
module_12	R-HSA-3928663	3928663	EPHA-mediated growth cone collapse	TRUE	FALSE	TOTAL	33	2	0.00231238	0.344185	0.617492	0.0606061	12	0.565048
module_12	R-HSA-1474165	1474165	Reproduction	FALSE	FALSE	TOTAL	123	6	0.00861888	0.303944	0.617492	0.0487805	12	0.567924
module_12	R-HSA-1500620	1500620	Meiosis	FALSE	FALSE	TOTAL	92	5	0.00644664	0.254968	0.617492	0.0543478	12	0.567938
module_12	R-HSA-8875791	8875791	MET activates STAT3	TRUE	FALSE	TOTAL	5	1	0.000350361	0.168624	0.617492	0.2	12	0.572949
module_12	R-HSA-198745	198745	Signalling to STAT3	TRUE	FALSE	TOTAL	5	1	0.000350361	0.168624	0.617492	0.2	12	0.572949
module_12	R-HSA-6802953	6802953	RAS signaling downstream of NF1 loss-of...	TRUE	TRUE	TOTAL	9	1	0.00063065	0.282841	0.617492	0.111111	12	0.572949
module_12	R-HSA-9020933	9020933	Interleukin-23 signaling	TRUE	FALSE	TOTAL	11	2	0.000770794	0.0631623	0.617492	0.181818	12	0.572949
module_12	R-HSA-5603029	5603029	IkBA variant leads to EDA-ID	TRUE	TRUE	TOTAL	8	1	0.000560577	0.255846	0.617492	0.125	12	0.576049
module_12	R-HSA-1810476	1810476	RIP-mediated NFkB activation via ZBP1	TRUE	FALSE	TOTAL	19	2	0.00133137	0.156303	0.617492	0.105263	12	0.576049
module_12	R-HSA-194313	194313	VEGF ligand-receptor interactions	TRUE	FALSE	TOTAL	8	2	0.000560577	0.0358814	0.617492	0.25	12	0.587233
module_12	R-HSA-195399	195399	VEGF binds to VEGFR leading to receptor...	TRUE	FALSE	TOTAL	8	2	0.000560577	0.0358814	0.617492	0.25	12	0.587233
module_12	R-HSA-8957275	8957275	Post-translational protein phosphorylation	TRUE	FALSE	TOTAL	109	8	0.00763787	0.0519545	0.617492	0.0733945	12	0.588895
module_12	R-HSA-446107	446107	Type I hemidesmosome assembly	TRUE	FALSE	TOTAL	11	1	0.000770794	0.333933	0.617492	0.0909091	12	0.597503
module_12	R-HSA-5693565	5693565	Recruitment and ATM-mediated phosphoryl...	TRUE	FALSE	TOTAL	67	3	0.00469484	0.449834	0.617492	0.0447761	12	0.604567
module_12	R-HSA-9703465	9703465	Signaling by FLT3 fusion proteins	TRUE	TRUE	TOTAL	32	4	0.00224231	0.0320309	0.617492	0.125	12	0.610309
module_12	R-HSA-9682385	9682385	FLT3 signaling in disease	FALSE	TRUE	TOTAL	43	4	0.0030131	0.0768646	0.617492	0.0930233	12	0.610309
module_12	R-HSA-9657689	9657689	Defective SERPING1 causes hereditary an...	TRUE	TRUE	TOTAL	3	1	0.000210217	0.104878	0.617492	0.333333	12	0.617492
module_12	R-HSA-5660686	5660686	Variant SLC6A20 contributes towards hyp...	TRUE	TRUE	TOTAL	3	1	0.000210217	0.104878	0.617492	0.333333	12	0.617492
module_12	R-HSA-2206305	2206305	MPS IIID - Sanfilippo syndrome D	TRUE	TRUE	TOTAL	3	1	0.000210217	0.104878	0.617492	0.333333	12	0.617492
module_12	R-HSA-5619054	5619054	Defective SLC4A4 causes renal tubular a...	TRUE	TRUE	TOTAL	3	1	0.000210217	0.104878	0.617492	0.333333	12	0.617492
module_12	R-HSA-5619101	5619101	Variant SLC6A20 contributes towards hyp...	TRUE	TRUE	TOTAL	3	1	0.000210217	0.104878	0.617492	0.333333	12	0.617492
module_12	R-HSA-5682113	5682113	Defective ABCA1 causes TGD	TRUE	TRUE	TOTAL	5	1	0.000350361	0.168624	0.617492	0.2	12	0.617492
module_12	R-HSA-9701898	9701898	STAT3 nuclear events downstream of ALK ...	TRUE	FALSE	TOTAL	18	3	0.0012613	0.0298929	0.617492	0.166667	12	0.617492
module_12	R-HSA-8866376	8866376	Reelin signalling pathway	TRUE	FALSE	TOTAL	7	1	0.000490505	0.227837	0.617492	0.142857	12	0.617492
module_12	R-HSA-975110	975110	TRAF6 mediated IRF7 activation in TLR7/...	TRUE	FALSE	TOTAL	17	2	0.00119123	0.131055	0.617492	0.117647	12	0.617492
module_12	R-HSA-9708530	9708530	Regulation of BACH1 activity	TRUE	FALSE	TOTAL	18	2	0.0012613	0.143561	0.617492	0.111111	12	0.617492
module_12	R-HSA-964827	964827	Progressive trimming of alpha-1,2-linke...	TRUE	FALSE	TOTAL	10	1	0.000700722	0.308858	0.617492	0.1	12	0.617492
module_12	R-HSA-9013700	9013700	NOTCH4 Activation and Transmission of S...	TRUE	FALSE	TOTAL	12	1	0.000840866	0.3581	0.617492	0.0833333	12	0.617492
module_12	R-HSA-937042	937042	IRAK2 mediated activation of TAK1 complex	TRUE	FALSE	TOTAL	12	1	0.000840866	0.3581	0.617492	0.0833333	12	0.617492
module_12	R-HSA-8866427	8866427	VLDLR internalisation and degradation	TRUE	FALSE	TOTAL	12	1	0.000840866	0.3581	0.617492	0.0833333	12	0.617492
module_12	R-HSA-9619229	9619229	Activation of RAC1 downstream of NMDARs	TRUE	FALSE	TOTAL	12	1	0.000840866	0.3581	0.617492	0.0833333	12	0.617492
module_12	R-HSA-442729	442729	CREB1 phosphorylation through the activ...	TRUE	FALSE	TOTAL	11	1	0.000770794	0.333933	0.617492	0.0909091	12	0.617492
module_12	R-HSA-8963896	8963896	HDL assembly	TRUE	FALSE	TOTAL	18	2	0.0012613	0.143561	0.617492	0.111111	12	0.617492
module_12	R-HSA-8939245	8939245	RUNX1 regulates transcription of genes ...	TRUE	FALSE	TOTAL	7	1	0.000490505	0.227837	0.617492	0.142857	12	0.617492
module_12	R-HSA-1266695	1266695	Interleukin-7 signaling	TRUE	FALSE	TOTAL	31	5	0.00217224	0.00632861	0.617492	0.16129	12	0.617492
module_12	R-HSA-3134975	3134975	Regulation of innate immune responses t...	TRUE	FALSE	TOTAL	21	2	0.00147152	0.182366	0.617492	0.0952381	12	0.617492
module_12	R-HSA-8963898	8963898	Plasma lipoprotein assembly	FALSE	FALSE	TOTAL	30	3	0.00210217	0.100977	0.617492	0.1	12	0.617492
module_12	R-HSA-1834941	1834941	STING mediated induction of host immune...	TRUE	FALSE	TOTAL	24	2	0.00168173	0.222464	0.617492	0.0833333	12	0.617492
module_12	R-HSA-9037628	9037628	Rhesus blood group biosynthesis	TRUE	FALSE	TOTAL	4	2	0.000280289	0.00987714	0.617492	0.5	12	0.617492
module_12	R-HSA-8948747	8948747	Regulation of PTEN localization	TRUE	FALSE	TOTAL	10	2	0.000700722	0.0534537	0.617492	0.2	12	0.617492
module_12	R-HSA-3249367	3249367	STAT6-mediated induction of chemokines	TRUE	FALSE	TOTAL	5	1	0.000350361	0.168624	0.617492	0.2	12	0.617492
module_12	R-HSA-351143	351143	Agmatine biosynthesis	TRUE	FALSE	TOTAL	8	1	0.000560577	0.255846	0.617492	0.125	12	0.617492
module_12	R-HSA-350864	350864	Regulation of thyroid hormone activity	TRUE	FALSE	TOTAL	9	1	0.00063065	0.282841	0.617492	0.111111	12	0.617492
module_12	R-HSA-9703648	9703648	Signaling by FLT3 ITD and TKD mutants	TRUE	TRUE	TOTAL	30	3	0.00210217	0.100977	0.617492	0.1	12	0.617492
module_12	R-HSA-2025928	2025928	Calcineurin activates NFAT	TRUE	FALSE	TOTAL	12	1	0.000840866	0.3581	0.617492	0.0833333	12	0.618044
module_12	R-HSA-9701193	9701193	Defective HDR through Homologous Recomb...	FALSE	TRUE	TOTAL	24	1	0.00168173	0.588118	0.617492	0.0416667	12	0.622308
module_12	R-HSA-9701192	9701192	Defective HDR through Homologous Recomb...	TRUE	TRUE	TOTAL	24	1	0.00168173	0.588118	0.617492	0.0416667	12	0.622308
module_12	R-HSA-9704646	9704646	Defective HDR through Homologous Recomb...	TRUE	TRUE	TOTAL	24	1	0.00168173	0.588118	0.617492	0.0416667	12	0.622308
module_12	R-HSA-9704331	9704331	Defective HDR through Homologous Recomb...	TRUE	TRUE	TOTAL	24	1	0.00168173	0.588118	0.617492	0.0416667	12	0.622308
module_12	R-HSA-5576892	5576892	Phase 0 - rapid depolarisation	TRUE	FALSE	TOTAL	34	3	0.00238245	0.132578	0.617492	0.0882353	12	0.625914
module_12	R-HSA-5357956	5357956	TNFR1-induced NFkappaB signaling pathway	TRUE	FALSE	TOTAL	30	2	0.00210217	0.303882	0.617492	0.0666667	12	0.627411
module_12	R-HSA-1650814	1650814	Collagen biosynthesis and modifying enz...	TRUE	FALSE	TOTAL	76	7	0.00532549	0.0243287	0.617492	0.0921053	12	0.629285
module_12	R-HSA-3656253	3656253	Defective EXT1 causes exostoses 1, TRPS...	TRUE	TRUE	TOTAL	16	2	0.00112115	0.118822	0.617492	0.125	12	0.631339
module_12	R-HSA-3656237	3656237	Defective EXT2 causes exostoses 2	TRUE	TRUE	TOTAL	16	2	0.00112115	0.118822	0.617492	0.125	12	0.631339
module_12	R-HSA-913709	913709	O-linked glycosylation of mucins	TRUE	FALSE	TOTAL	73	3	0.00511527	0.505771	0.617492	0.0410959	12	0.633064
module_12	R-HSA-8854691	8854691	Interleukin-20 family signaling	TRUE	FALSE	TOTAL	29	4	0.00203209	0.0235102	0.617492	0.137931	12	0.63351
module_12	R-HSA-5688399	5688399	Defective ABCA3 causes SMDP3	TRUE	TRUE	TOTAL	5	1	0.000350361	0.168624	0.617492	0.2	12	0.641607
module_12	R-HSA-5683678	5683678	Defective ABCA3 causes SMDP3	TRUE	TRUE	TOTAL	5	1	0.000350361	0.168624	0.617492	0.2	12	0.641607
module_12	R-HSA-5576894	5576894	Phase 1 - inactivation of fast Na+ chan...	TRUE	FALSE	TOTAL	8	1	0.000560577	0.255846	0.617492	0.125	12	0.641607
module_12	R-HSA-8964026	8964026	Chylomicron clearance	TRUE	FALSE	TOTAL	9	1	0.00063065	0.282841	0.617492	0.111111	12	0.642365
module_12	R-HSA-5576890	5576890	Phase 3 - rapid repolarisation	TRUE	FALSE	TOTAL	9	1	0.00063065	0.282841	0.617492	0.111111	12	0.644476
module_12	R-HSA-9645135	9645135	STAT5 Activation	TRUE	FALSE	TOTAL	9	1	0.00063065	0.282841	0.617492	0.111111	12	0.647641
module_12	R-HSA-3371378	3371378	Regulation by c-FLIP	TRUE	FALSE	TOTAL	11	1	0.000770794	0.333933	0.617492	0.0909091	12	0.647641
module_12	R-HSA-140534	140534	Caspase activation via Death Receptors ...	TRUE	FALSE	TOTAL	20	2	0.00140144	0.169249	0.617492	0.1	12	0.647641
module_12	R-HSA-5218900	5218900	CASP8 activity is inhibited	TRUE	FALSE	TOTAL	14	2	0.00098101	0.0953272	0.617492	0.142857	12	0.647641
module_12	R-HSA-3560783	3560783	Defective B4GALT7 causes EDS, progeroid...	TRUE	TRUE	TOTAL	21	2	0.00147152	0.182366	0.617492	0.0952381	12	0.648184
module_12	R-HSA-4420332	4420332	Defective B3GALT6 causes EDSP2 and SEMDJL1	TRUE	TRUE	TOTAL	21	2	0.00147152	0.182366	0.617492	0.0952381	12	0.648184
module_12	R-HSA-8983432	8983432	Interleukin-15 signaling	TRUE	FALSE	TOTAL	16	3	0.00112115	0.0221445	0.617492	0.1875	12	0.65254
module_12	R-HSA-9705462	9705462	Inactivation of CSF3 (G-CSF) signaling	TRUE	FALSE	TOTAL	27	4	0.00189195	0.0186927	0.617492	0.148148	12	0.65776
module_12	R-HSA-6804754	6804754	Regulation of TP53 Expression	TRUE	FALSE	TOTAL	4	2	0.000280289	0.00987714	0.617492	0.5	12	0.659801
module_12	R-HSA-181431	181431	Acetylcholine binding and downstream ev...	FALSE	FALSE	TOTAL	17	1	0.00119123	0.466422	0.617492	0.0588235	12	0.662426
module_12	R-HSA-622323	622323	Presynaptic nicotinic acetylcholine rec...	FALSE	FALSE	TOTAL	15	1	0.00105108	0.425475	0.617492	0.0666667	12	0.662426
module_12	R-HSA-622327	622327	Postsynaptic nicotinic acetylcholine re...	FALSE	FALSE	TOTAL	17	1	0.00119123	0.466422	0.617492	0.0588235	12	0.662426
module_12	R-HSA-5576893	5576893	Phase 2 - plateau phase	TRUE	FALSE	TOTAL	17	1	0.00119123	0.466422	0.617492	0.0588235	12	0.668376
module_12	R-HSA-9022535	9022535	Loss of phosphorylation of MECP2 at T308	TRUE	TRUE	TOTAL	7	1	0.000490505	0.227837	0.617492	0.142857	12	0.670164
module_12	R-HSA-3560801	3560801	Defective B3GAT3 causes JDSSDHD	TRUE	TRUE	TOTAL	22	2	0.00154159	0.195626	0.617492	0.0909091	12	0.672093
module_12	R-HSA-5173214	5173214	O-glycosylation of TSR domain-containin...	TRUE	FALSE	TOTAL	41	3	0.00287296	0.194511	0.617492	0.0731707	12	0.672533
module_12	R-HSA-5083635	5083635	Defective B3GALTL causes PpS	TRUE	TRUE	TOTAL	39	3	0.00273281	0.176109	0.617492	0.0769231	12	0.673194
module_12	R-HSA-629597	629597	Highly calcium permeable nicotinic acet...	TRUE	FALSE	TOTAL	11	1	0.000770794	0.333933	0.617492	0.0909091	12	0.677968
module_12	R-HSA-629594	629594	Highly calcium permeable postsynaptic n...	TRUE	FALSE	TOTAL	13	1	0.000910938	0.381392	0.617492	0.0769231	12	0.677968
module_12	R-HSA-9702518	9702518	STAT5 activation downstream of FLT3 ITD...	TRUE	TRUE	TOTAL	21	3	0.00147152	0.0438384	0.617492	0.142857	12	0.679507
module_12	R-HSA-5083625	5083625	Defective GALNT3 causes HFTC	TRUE	TRUE	TOTAL	20	1	0.00140144	0.522446	0.617492	0.05	12	0.690336
module_12	R-HSA-1971475	1971475	A tetrasaccharide linker sequence is re...	TRUE	FALSE	TOTAL	31	2	0.00217224	0.317383	0.617492	0.0645161	12	0.696623
module_12	R-HSA-5083632	5083632	Defective C1GALT1C1 causes TNPS	TRUE	TRUE	TOTAL	21	1	0.00147152	0.539784	0.617492	0.047619	12	0.698132
module_12	R-HSA-9020958	9020958	Interleukin-21 signaling	TRUE	FALSE	TOTAL	12	2	0.000840866	0.0734114	0.617492	0.166667	12	0.700877
module_12	R-HSA-912694	912694	Regulation of IFNA signaling	TRUE	FALSE	TOTAL	28	2	0.00196202	0.276753	0.617492	0.0714286	12	0.700877
module_12	R-HSA-451927	451927	Interleukin-2 family signaling	TRUE	FALSE	TOTAL	47	4	0.00329339	0.0982687	0.617492	0.0851064	12	0.700877
module_12	R-HSA-3928665	3928665	EPH-ephrin mediated repulsion of cells	TRUE	FALSE	TOTAL	55	2	0.00385397	0.602862	0.617492	0.0363636	12	0.71533
module_12	R-HSA-111957	111957	Cam-PDE 1 activation	TRUE	FALSE	TOTAL	8	1	0.000560577	0.255846	0.617492	0.125	12	0.715389
module_12	R-HSA-451306	451306	Ionotropic activity of kainate receptors	FALSE	FALSE	TOTAL	14	1	0.00098101	0.40384	0.617492	0.0714286	12	0.715389
module_12	R-HSA-69416	69416	Dimerization of procaspase-8	TRUE	FALSE	TOTAL	11	1	0.000770794	0.333933	0.617492	0.0909091	12	0.717697
module_12	R-HSA-1169092	1169092	Activation of RAS in B cells	TRUE	FALSE	TOTAL	11	1	0.000770794	0.333933	0.617492	0.0909091	12	0.717697
module_12	R-HSA-9674555	9674555	Signaling by CSF3 (G-CSF)	TRUE	FALSE	TOTAL	35	5	0.00245253	0.0103152	0.617492	0.142857	12	0.717697
module_12	R-HSA-5602680	5602680	MyD88 deficiency (TLR5)	TRUE	TRUE	TOTAL	3	1	0.000210217	0.104878	0.617492	0.333333	12	0.727288
module_12	R-HSA-5603037	5603037	IRAK4 deficiency (TLR5)	TRUE	TRUE	TOTAL	5	1	0.000350361	0.168624	0.617492	0.2	12	0.727288
module_12	R-HSA-1912399	1912399	Pre-NOTCH Processing in the Endoplasmic...	TRUE	FALSE	TOTAL	10	1	0.000700722	0.308858	0.617492	0.1	12	0.727288
module_12	R-HSA-5083636	5083636	Defective GALNT12 causes CRCS1	TRUE	TRUE	TOTAL	20	1	0.00140144	0.522446	0.617492	0.05	12	0.731692
module_12	R-HSA-5083630	5083630	Defective LFNG causes SCDO3	TRUE	TRUE	TOTAL	6	1	0.000420433	0.198776	0.617492	0.166667	12	0.755954
module_12	R-HSA-451308	451308	Activation of Ca-permeable Kainate Rece...	TRUE	FALSE	TOTAL	13	1	0.000910938	0.381392	0.617492	0.0769231	12	0.771441
module_12	R-HSA-5339717	5339717	Signaling by LRP5 mutants	TRUE	TRUE	TOTAL	6	1	0.000420433	0.198776	0.617492	0.166667	12	0.777878
module_12	R-HSA-164940	164940	Nef mediated downregulation of MHC clas...	TRUE	TRUE	TOTAL	11	1	0.000770794	0.333933	0.617492	0.0909091	12	0.777878
module_11	R-HSA-1474244	1474244	Extracellular matrix organization	TRUE	FALSE	TOTAL	329	26	0.0230537	0.000258117	0.0343296	0.0790274	11	0.0172703
module_11	R-HSA-1474228	1474228	Degradation of the extracellular matrix	TRUE	FALSE	TOTAL	148	14	0.0103707	0.00134075	0.155527	0.0945946	11	0.16819
module_11	R-HSA-446728	446728	Cell junction organization	FALSE	FALSE	TOTAL	94	14	0.00658678	1.35875e-05	0.0063318	0.148936	11	0.20019
module_11	R-HSA-1500931	1500931	Cell-Cell communication	FALSE	FALSE	TOTAL	133	17	0.0093196	1.2046e-05	0.0063318	0.12782	11	0.203981
module_11	R-HSA-1566948	1566948	Elastic fibre formation	TRUE	FALSE	TOTAL	46	7	0.00322332	0.00171163	0.170235	0.152174	11	0.234044
module_11	R-HSA-1592389	1592389	Activation of Matrix Metalloproteinases	TRUE	FALSE	TOTAL	35	5	0.00245253	0.00985523	0.43363	0.142857	11	0.257704
module_11	R-HSA-421270	421270	Cell-cell junction organization	FALSE	FALSE	TOTAL	67	11	0.00469484	4.77082e-05	0.0114965	0.164179	11	0.313649
module_11	R-HSA-1474290	1474290	Collagen formation	FALSE	FALSE	TOTAL	104	11	0.00728751	0.00183048	0.170235	0.105769	11	0.331154
module_11	R-HSA-141444	141444	Amplification of signal from unattache...	TRUE	FALSE	TOTAL	94	3	0.00658678	0.667238	0.667238	0.0319149	11	0.333619
module_11	R-HSA-141424	141424	Amplification of signal from the kineto...	FALSE	FALSE	TOTAL	94	3	0.00658678	0.667238	0.667238	0.0319149	11	0.333619
module_11	R-HSA-69186	69186	Lagging Strand Synthesis	FALSE	FALSE	TOTAL	26	1	0.00182188	0.613283	0.667238	0.0384615	11	0.333619
module_11	R-HSA-110314	110314	Recognition of DNA damage by PCNA-conta...	TRUE	FALSE	TOTAL	30	1	0.00210217	0.665922	0.667238	0.0333333	11	0.333621
module_11	R-HSA-5696397	5696397	Gap-filling DNA repair synthesis and li...	TRUE	FALSE	TOTAL	27	1	0.00189195	0.627172	0.667238	0.037037	11	0.333624
module_11	R-HSA-69183	69183	Processive synthesis on the lagging strand	TRUE	FALSE	TOTAL	19	1	0.00133137	0.500479	0.667238	0.0526316	11	0.33364
module_11	R-HSA-69166	69166	Removal of the Flap Intermediate	TRUE	FALSE	TOTAL	18	1	0.0012613	0.481882	0.667238	0.0555556	11	0.333738
module_11	R-HSA-5626467	5626467	RHO GTPases activate IQGAPs	TRUE	FALSE	TOTAL	36	2	0.0025226	0.378366	0.667238	0.0555556	11	0.351998
module_11	R-HSA-8984722	8984722	Interleukin-35 Signalling	TRUE	FALSE	TOTAL	16	1	0.00112115	0.442587	0.667238	0.0625	11	0.377745
module_11	R-HSA-2129379	2129379	Molecules associated with elastic fibres	TRUE	FALSE	TOTAL	38	6	0.00266274	0.00301167	0.252981	0.157895	11	0.402858
module_11	R-HSA-2022090	2022090	Assembly of collagen fibrils and other ...	TRUE	FALSE	TOTAL	67	10	0.00469484	0.000222582	0.0343296	0.149254	11	0.40386
module_11	R-HSA-432030	432030	Transport of glycerol from adipocytes t...	TRUE	FALSE	TOTAL	3	2	0.000210217	0.00556799	0.406324	0.666667	11	0.406324
module_11	R-HSA-176417	176417	Phosphorylation of Emi1	TRUE	FALSE	TOTAL	8	1	0.000560577	0.253338	0.667238	0.125	11	0.417205
module_11	R-HSA-6804114	6804114	TP53 Regulates Transcription of Genes I...	TRUE	FALSE	TOTAL	21	2	0.00147152	0.179215	0.667238	0.0952381	11	0.430065
module_11	R-HSA-8985801	8985801	Regulation of cortical dendrite branching	TRUE	FALSE	TOTAL	4	2	0.000280289	0.009664	0.43363	0.5	11	0.43363
module_11	R-HSA-9656223	9656223	Signaling by RAF1 mutants	TRUE	TRUE	TOTAL	49	2	0.00343354	0.53425	0.667238	0.0408163	11	0.435165
module_11	R-HSA-9649948	9649948	Signaling downstream of RAS mutants	TRUE	TRUE	TOTAL	54	2	0.0037839	0.586706	0.667238	0.037037	11	0.445087
module_11	R-HSA-6802946	6802946	Signaling by moderate kinase activity B...	TRUE	TRUE	TOTAL	54	2	0.0037839	0.586706	0.667238	0.037037	11	0.445087
module_11	R-HSA-6802955	6802955	Paradoxical activation of RAF signaling...	TRUE	TRUE	TOTAL	54	2	0.0037839	0.586706	0.667238	0.037037	11	0.445087
module_11	R-HSA-6802949	6802949	Signaling by RAS mutants	FALSE	TRUE	TOTAL	54	2	0.0037839	0.586706	0.667238	0.037037	11	0.445087
module_11	R-HSA-1442490	1442490	Collagen degradation	TRUE	FALSE	TOTAL	69	11	0.00483498	6.18092e-05	0.0114965	0.15942	11	0.462737
module_11	R-HSA-6802948	6802948	Signaling by high-kinase activity BRAF ...	TRUE	TRUE	TOTAL	44	2	0.00308318	0.477415	0.667238	0.0454545	11	0.467644
module_11	R-HSA-3000171	3000171	Non-integrin membrane-ECM interactions	TRUE	FALSE	TOTAL	61	6	0.0042744	0.0259231	0.570307	0.0983607	11	0.470037
module_11	R-HSA-445355	445355	Smooth Muscle Contraction	TRUE	FALSE	TOTAL	49	2	0.00343354	0.53425	0.667238	0.0408163	11	0.471819
module_11	R-HSA-216083	216083	Integrin cell surface interactions	TRUE	FALSE	TOTAL	86	7	0.00602621	0.0405499	0.667238	0.0813953	11	0.476953
module_11	R-HSA-418990	418990	Adherens junctions interactions	TRUE	FALSE	TOTAL	35	8	0.00245253	5.49576e-05	0.0114965	0.228571	11	0.480195
module_11	R-HSA-2682334	2682334	EPH-Ephrin signaling	TRUE	FALSE	TOTAL	102	7	0.00714736	0.0831891	0.667238	0.0686275	11	0.483077
module_11	R-HSA-2214320	2214320	Anchoring fibril formation	TRUE	FALSE	TOTAL	15	3	0.00105108	0.0181904	0.50933	0.2	11	0.493038
module_11	R-HSA-5651801	5651801	PCNA-Dependent Long Patch Base Excision...	TRUE	FALSE	TOTAL	23	1	0.00161166	0.568442	0.667238	0.0434783	11	0.501441
module_11	R-HSA-202670	202670	ERKs are inactivated	TRUE	FALSE	TOTAL	15	3	0.00105108	0.0181904	0.50933	0.2	11	0.50933
module_11	R-HSA-3000170	3000170	Syndecan interactions	TRUE	FALSE	TOTAL	29	4	0.00203209	0.0226665	0.543995	0.137931	11	0.51703
module_11	R-HSA-3000157	3000157	Laminin interactions	TRUE	FALSE	TOTAL	31	5	0.00217224	0.00603852	0.406324	0.16129	11	0.533178
module_11	R-HSA-201722	201722	Formation of the beta-catenin:TCF trans...	TRUE	FALSE	TOTAL	67	3	0.00469484	0.442536	0.667238	0.0447761	11	0.536341
module_11	R-HSA-9652169	9652169	Signaling by MAP2K mutants	TRUE	TRUE	TOTAL	6	2	0.000420433	0.0207299	0.537506	0.333333	11	0.537506
module_11	R-HSA-8948216	8948216	Collagen chain trimerization	TRUE	FALSE	TOTAL	44	5	0.00308318	0.0238277	0.548037	0.113636	11	0.548037
module_11	R-HSA-9674519	9674519	Defective F8 sulfation at Y1699	TRUE	TRUE	TOTAL	4	2	0.000280289	0.009664	0.43363	0.5	11	0.549677
module_11	R-HSA-196025	196025	Formation of annular gap junctions	TRUE	FALSE	TOTAL	11	1	0.000770794	0.330844	0.667238	0.0909091	11	0.553075
module_11	R-HSA-1236973	1236973	Cross-presentation of particulate exoge...	TRUE	FALSE	TOTAL	13	1	0.000910938	0.378	0.667238	0.0769231	11	0.563587
module_11	R-HSA-3928663	3928663	EPHA-mediated growth cone collapse	TRUE	FALSE	TOTAL	33	2	0.00231238	0.339175	0.667238	0.0606061	11	0.565048
module_11	R-HSA-162658	162658	Golgi Cisternae Pericentriolar Stack Re...	TRUE	FALSE	TOTAL	17	3	0.00119123	0.0251171	0.570307	0.176471	11	0.570307
module_11	R-HSA-2032785	2032785	YAP1- and WWTR1 (TAZ)-stimulated gene e...	TRUE	FALSE	TOTAL	18	3	0.0012613	0.0290403	0.580807	0.166667	11	0.580807
module_11	R-HSA-1368071	1368071	NR1D1 (REV-ERBA) represses gene expression	TRUE	FALSE	TOTAL	5	1	0.000350361	0.166874	0.667238	0.2	11	0.587384
module_11	R-HSA-1296053	1296053	Classical Kir channels	TRUE	FALSE	TOTAL	5	1	0.000350361	0.166874	0.667238	0.2	11	0.587384
module_11	R-HSA-9022537	9022537	Loss of MECP2 binding ability to the NC...	TRUE	TRUE	TOTAL	8	1	0.000560577	0.253338	0.667238	0.125	11	0.587384
module_11	R-HSA-8957275	8957275	Post-translational protein phosphorylation	TRUE	FALSE	TOTAL	109	7	0.00763787	0.107732	0.667238	0.0642202	11	0.588895
module_11	R-HSA-430116	430116	GP1b-IX-V activation signalling	TRUE	FALSE	TOTAL	12	1	0.000840866	0.354852	0.667238	0.0833333	11	0.58986
module_11	R-HSA-450341	450341	Activation of the AP-1 family of transc...	TRUE	FALSE	TOTAL	12	2	0.000840866	0.0719805	0.667238	0.166667	11	0.593029
module_11	R-HSA-446107	446107	Type I hemidesmosome assembly	TRUE	FALSE	TOTAL	11	3	0.000770794	0.00797828	0.430827	0.272727	11	0.597503
module_11	R-HSA-187706	187706	Signalling to p38 via RIT and RIN	TRUE	FALSE	TOTAL	8	1	0.000560577	0.253338	0.667238	0.125	11	0.597823
module_11	R-HSA-6811438	6811438	Intra-Golgi traffic	TRUE	FALSE	TOTAL	49	2	0.00343354	0.53425	0.667238	0.0408163	11	0.597823
module_11	R-HSA-1663150	1663150	The activation of arylsulfatases	TRUE	FALSE	TOTAL	17	2	0.00119123	0.128664	0.667238	0.117647	11	0.597823
module_11	R-HSA-6806942	6806942	MET Receptor Activation	TRUE	FALSE	TOTAL	9	1	0.00063065	0.280121	0.667238	0.111111	11	0.597823
module_11	R-HSA-5625970	5625970	RHO GTPases activate KTN1	TRUE	FALSE	TOTAL	12	2	0.000840866	0.0719805	0.667238	0.166667	11	0.599591
module_11	R-HSA-140875	140875	Common Pathway of Fibrin Clot Formation	TRUE	FALSE	TOTAL	25	2	0.0017518	0.232136	0.667238	0.08	11	0.604501
module_11	R-HSA-190873	190873	Gap junction degradation	TRUE	FALSE	TOTAL	12	1	0.000840866	0.354852	0.667238	0.0833333	11	0.617977
module_11	R-HSA-5576892	5576892	Phase 0 - rapid depolarisation	TRUE	FALSE	TOTAL	34	2	0.00238245	0.352334	0.667238	0.0588235	11	0.625914
module_11	R-HSA-350054	350054	Notch-HLH transcription pathway	TRUE	FALSE	TOTAL	28	1	0.00196202	0.640563	0.667238	0.0357143	11	0.628677
module_11	R-HSA-1650814	1650814	Collagen biosynthesis and modifying enz...	TRUE	FALSE	TOTAL	76	6	0.00532549	0.0624075	0.667238	0.0789474	11	0.629285
module_11	R-HSA-9027276	9027276	Erythropoietin activates Phosphoinositi...	TRUE	FALSE	TOTAL	16	1	0.00112115	0.442587	0.667238	0.0625	11	0.630269
module_11	R-HSA-3656253	3656253	Defective EXT1 causes exostoses 1, TRPS...	TRUE	TRUE	TOTAL	16	3	0.00112115	0.0215002	0.537506	0.1875	11	0.631339
module_11	R-HSA-3656237	3656237	Defective EXT2 causes exostoses 2	TRUE	TRUE	TOTAL	16	3	0.00112115	0.0215002	0.537506	0.1875	11	0.631339
module_11	R-HSA-8854691	8854691	Interleukin-20 family signaling	TRUE	FALSE	TOTAL	29	1	0.00203209	0.653474	0.667238	0.0344828	11	0.63351
module_11	R-HSA-4411364	4411364	Binding of TCF/LEF:CTNNB1 to target gen...	TRUE	FALSE	TOTAL	10	3	0.000700722	0.00615642	0.406324	0.3	11	0.634577
module_11	R-HSA-2243919	2243919	Crosslinking of collagen fibrils	TRUE	FALSE	TOTAL	24	3	0.00168173	0.0588413	0.667238	0.125	11	0.635182
module_11	R-HSA-4641265	4641265	Repression of WNT target genes	TRUE	FALSE	TOTAL	16	3	0.00112115	0.0215002	0.537506	0.1875	11	0.635955
module_11	R-HSA-419408	419408	Lysosphingolipid and LPA receptors	TRUE	FALSE	TOTAL	19	3	0.00133137	0.0332683	0.665365	0.157895	11	0.640583
module_11	R-HSA-3560782	3560782	Diseases associated with glycosaminogly...	FALSE	TRUE	TOTAL	55	5	0.00385397	0.0530205	0.667238	0.0909091	11	0.64152
module_11	R-HSA-8964026	8964026	Chylomicron clearance	TRUE	FALSE	TOTAL	9	1	0.00063065	0.280121	0.667238	0.111111	11	0.642365
module_11	R-HSA-112409	112409	RAF-independent MAPK1/3 activation	TRUE	FALSE	TOTAL	28	3	0.00196202	0.0842516	0.667238	0.107143	11	0.645363
module_11	R-HSA-75892	75892	Platelet Adhesion to exposed collagen	TRUE	FALSE	TOTAL	16	1	0.00112115	0.442587	0.667238	0.0625	11	0.645363
module_11	R-HSA-3560783	3560783	Defective B4GALT7 causes EDS, progeroid...	TRUE	TRUE	TOTAL	21	4	0.00147152	0.00780211	0.430827	0.190476	11	0.648184
module_11	R-HSA-4420332	4420332	Defective B3GALT6 causes EDSP2 and SEMDJL1	TRUE	TRUE	TOTAL	21	4	0.00147152	0.00780211	0.430827	0.190476	11	0.648184
module_11	R-HSA-450282	450282	MAPK targets/ Nuclear events mediated b...	FALSE	FALSE	TOTAL	35	3	0.00245253	0.137596	0.667238	0.0857143	11	0.649588
module_11	R-HSA-8983432	8983432	Interleukin-15 signaling	TRUE	FALSE	TOTAL	16	2	0.00112115	0.116625	0.667238	0.125	11	0.65254
module_11	R-HSA-9705462	9705462	Inactivation of CSF3 (G-CSF) signaling	TRUE	FALSE	TOTAL	27	1	0.00189195	0.627172	0.667238	0.037037	11	0.65776
module_11	R-HSA-8951671	8951671	RUNX3 regulates YAP1-mediated transcrip...	TRUE	FALSE	TOTAL	9	2	0.00063065	0.0434422	0.667238	0.222222	11	0.662685
module_11	R-HSA-997272	997272	Inhibition of voltage gated Ca2+ chann...	TRUE	FALSE	TOTAL	31	3	0.00217224	0.105862	0.667238	0.0967742	11	0.665479
module_11	R-HSA-1296041	1296041	Activation of G protein gated Potassium...	TRUE	FALSE	TOTAL	31	3	0.00217224	0.105862	0.667238	0.0967742	11	0.665479
module_11	R-HSA-1296059	1296059	G protein gated Potassium channels	FALSE	FALSE	TOTAL	31	3	0.00217224	0.105862	0.667238	0.0967742	11	0.665479
module_11	R-HSA-418889	418889	Caspase activation via Dependence Recep...	TRUE	FALSE	TOTAL	12	2	0.000840866	0.0719805	0.667238	0.166667	11	0.666481
module_11	R-HSA-5619035	5619035	Defective SLC17A5 causes Salla disease ...	TRUE	TRUE	TOTAL	3	1	0.000210217	0.103749	0.667238	0.333333	11	0.667238
module_11	R-HSA-5674499	5674499	Negative feedback regulation of MAPK pa...	TRUE	FALSE	TOTAL	8	2	0.000560577	0.035145	0.667238	0.25	11	0.667238
module_11	R-HSA-844455	844455	The NLRP1 inflammasome	TRUE	FALSE	TOTAL	5	1	0.000350361	0.166874	0.667238	0.2	11	0.667238
module_11	R-HSA-5619095	5619095	Defective SLCO2A1 causes primary, autos...	TRUE	TRUE	TOTAL	5	1	0.000350361	0.166874	0.667238	0.2	11	0.667238
module_11	R-HSA-112411	112411	MAPK1 (ERK2) activation	TRUE	FALSE	TOTAL	12	2	0.000840866	0.0719805	0.667238	0.166667	11	0.667238
module_11	R-HSA-8931987	8931987	RUNX1 regulates estrogen receptor media...	TRUE	FALSE	TOTAL	10	1	0.000700722	0.305945	0.667238	0.1	11	0.667238
module_11	R-HSA-400511	400511	Synthesis, secretion, and inactivation ...	TRUE	FALSE	TOTAL	22	2	0.00154159	0.192292	0.667238	0.0909091	11	0.667238
module_11	R-HSA-110056	110056	MAPK3 (ERK1) activation	TRUE	FALSE	TOTAL	13	2	0.000910938	0.0825303	0.667238	0.153846	11	0.667238
module_11	R-HSA-198753	198753	ERK/MAPK targets	TRUE	FALSE	TOTAL	26	3	0.00182188	0.071031	0.667238	0.115385	11	0.667238
module_11	R-HSA-1296065	1296065	Inwardly rectifying K+ channels	FALSE	FALSE	TOTAL	38	4	0.00266274	0.0520631	0.667238	0.105263	11	0.667238
module_11	R-HSA-5627083	5627083	RHO GTPases regulate CFTR trafficking	TRUE	FALSE	TOTAL	4	1	0.000280289	0.135886	0.667238	0.25	11	0.667238
module_11	R-HSA-426496	426496	Post-transcriptional silencing by small...	TRUE	FALSE	TOTAL	7	1	0.000490505	0.225561	0.667238	0.142857	11	0.667238
module_11	R-HSA-426486	426486	Small interfering RNA (siRNA) biogenesis	TRUE	FALSE	TOTAL	9	1	0.00063065	0.280121	0.667238	0.111111	11	0.667238
module_11	R-HSA-8934903	8934903	Receptor Mediated Mitophagy	TRUE	FALSE	TOTAL	13	2	0.000910938	0.0825303	0.667238	0.153846	11	0.667238
module_11	R-HSA-9010642	9010642	ROBO receptors bind AKAP5	TRUE	FALSE	TOTAL	11	1	0.000770794	0.330844	0.667238	0.0909091	11	0.667238
module_11	R-HSA-8939256	8939256	RUNX1 regulates transcription of genes ...	TRUE	FALSE	TOTAL	9	1	0.00063065	0.280121	0.667238	0.111111	11	0.667238
module_11	R-HSA-170968	170968	Frs2-mediated activation	TRUE	FALSE	TOTAL	17	2	0.00119123	0.128664	0.667238	0.117647	11	0.667238
module_11	R-HSA-420597	420597	Nectin/Necl trans heterodimerization	TRUE	FALSE	TOTAL	7	2	0.000490505	0.027553	0.580807	0.285714	11	0.669965
module_11	R-HSA-1059683	1059683	Interleukin-6 signaling	TRUE	FALSE	TOTAL	17	1	0.00119123	0.462593	0.667238	0.0588235	11	0.671183
module_11	R-HSA-3560801	3560801	Defective B3GAT3 causes JDSSDHD	TRUE	TRUE	TOTAL	22	4	0.00154159	0.00913636	0.43363	0.181818	11	0.672093
module_11	R-HSA-5173214	5173214	O-glycosylation of TSR domain-containin...	TRUE	FALSE	TOTAL	41	2	0.00287296	0.441346	0.667238	0.0487805	11	0.672533
module_11	R-HSA-9017802	9017802	Noncanonical activation of NOTCH3	TRUE	FALSE	TOTAL	8	1	0.000560577	0.253338	0.667238	0.125	11	0.677576
module_11	R-HSA-5624138	5624138	Trafficking of myristoylated proteins t...	TRUE	FALSE	TOTAL	7	1	0.000490505	0.225561	0.667238	0.142857	11	0.686159
module_11	R-HSA-3656535	3656535	TGFBR1 LBD Mutants in Cancer	TRUE	TRUE	TOTAL	4	1	0.000280289	0.135886	0.667238	0.25	11	0.686747
module_11	R-HSA-8941237	8941237	Invadopodia formation	TRUE	FALSE	TOTAL	5	1	0.000350361	0.166874	0.667238	0.2	11	0.686747
module_11	R-HSA-9700645	9700645	ALK mutants bind TKIs	TRUE	TRUE	TOTAL	12	1	0.000840866	0.354852	0.667238	0.0833333	11	0.688527
module_11	R-HSA-3595172	3595172	Defective CHST3 causes SEDCJD	TRUE	TRUE	TOTAL	9	2	0.00063065	0.0434422	0.667238	0.222222	11	0.696462
module_11	R-HSA-3595174	3595174	Defective CHST14 causes EDS, musculocon...	TRUE	TRUE	TOTAL	9	1	0.00063065	0.280121	0.667238	0.111111	11	0.696462
module_11	R-HSA-3595177	3595177	Defective CHSY1 causes TPBS	TRUE	TRUE	TOTAL	10	1	0.000700722	0.305945	0.667238	0.1	11	0.696462
module_11	R-HSA-2022923	2022923	Dermatan sulfate biosynthesis	TRUE	FALSE	TOTAL	13	1	0.000910938	0.378	0.667238	0.0769231	11	0.696462
module_11	R-HSA-1971475	1971475	A tetrasaccharide linker sequence is re...	TRUE	FALSE	TOTAL	31	4	0.00217224	0.0279915	0.580807	0.129032	11	0.696623
module_11	R-HSA-9020958	9020958	Interleukin-21 signaling	TRUE	FALSE	TOTAL	12	1	0.000840866	0.354852	0.667238	0.0833333	11	0.700877
module_11	R-HSA-912694	912694	Regulation of IFNA signaling	TRUE	FALSE	TOTAL	28	1	0.00196202	0.640563	0.667238	0.0357143	11	0.700877
module_11	R-HSA-451927	451927	Interleukin-2 family signaling	TRUE	FALSE	TOTAL	47	3	0.00329339	0.246844	0.667238	0.0638298	11	0.700877
module_11	R-HSA-3928665	3928665	EPH-ephrin mediated repulsion of cells	TRUE	FALSE	TOTAL	55	4	0.00385397	0.143961	0.667238	0.0727273	11	0.71533
module_11	R-HSA-428540	428540	Activation of RAC1	TRUE	FALSE	TOTAL	15	2	0.00105108	0.104896	0.667238	0.133333	11	0.716955
module_11	R-HSA-3645790	3645790	TGFBR2 Kinase Domain Mutants in Cancer	TRUE	TRUE	TOTAL	4	1	0.000280289	0.135886	0.667238	0.25	11	0.740263
module_11	R-HSA-3656534	3656534	Loss of Function of TGFBR1 in Cancer	FALSE	TRUE	TOTAL	7	1	0.000490505	0.225561	0.667238	0.142857	11	0.740263
module_11	R-HSA-3304351	3304351	Signaling by TGF-beta Receptor Complex ...	FALSE	TRUE	TOTAL	9	1	0.00063065	0.280121	0.667238	0.111111	11	0.740263
module_11	R-HSA-3642278	3642278	Loss of Function of TGFBR2 in Cancer	FALSE	TRUE	TOTAL	4	1	0.000280289	0.135886	0.667238	0.25	11	0.740263
module_11	R-HSA-391160	391160	Signal regulatory protein family intera...	TRUE	FALSE	TOTAL	18	2	0.0012613	0.140977	0.667238	0.111111	11	0.74257
module_11	R-HSA-8985947	8985947	Interleukin-9 signaling	TRUE	FALSE	TOTAL	11	1	0.000770794	0.330844	0.667238	0.0909091	11	0.74257
module_11	R-HSA-1296025	1296025	ATP sensitive Potassium channels	TRUE	FALSE	TOTAL	6	1	0.000420433	0.196752	0.667238	0.166667	11	0.752161
module_11	R-HSA-3238698	3238698	WNT ligand biogenesis and trafficking	TRUE	FALSE	TOTAL	28	1	0.00196202	0.640563	0.667238	0.0357143	11	0.75227
module_11	R-HSA-3928664	3928664	Ephrin signaling	TRUE	FALSE	TOTAL	23	1	0.00161166	0.568442	0.667238	0.0434783	11	0.75227
module_11	R-HSA-432047	432047	Passive transport by Aquaporins	TRUE	FALSE	TOTAL	21	3	0.00147152	0.0426253	0.667238	0.142857	11	0.765034
module_11	R-HSA-8951430	8951430	RUNX3 regulates WNT signaling	TRUE	FALSE	TOTAL	10	1	0.000700722	0.305945	0.667238	0.1	11	0.765034
module_11	R-HSA-3304349	3304349	Loss of Function of SMAD2/3 in Cancer	FALSE	TRUE	TOTAL	8	1	0.000560577	0.253338	0.667238	0.125	11	0.765034
module_11	R-HSA-2173791	2173791	TGF-beta receptor signaling in EMT (epi...	TRUE	FALSE	TOTAL	19	2	0.00133137	0.153528	0.667238	0.105263	11	0.766143
module_11	R-HSA-3656532	3656532	TGFBR1 KD Mutants in Cancer	TRUE	TRUE	TOTAL	6	1	0.000420433	0.196752	0.667238	0.166667	11	0.781118
module_11	R-HSA-3304356	3304356	SMAD2/3 Phosphorylation Motif Mutants i...	TRUE	TRUE	TOTAL	7	1	0.000490505	0.225561	0.667238	0.142857	11	0.781118
module_11	R-HSA-5678420	5678420	Defective ABCC9 causes CMD10, ATFB12 an...	TRUE	TRUE	TOTAL	3	1	0.000210217	0.103749	0.667238	0.333333	11	0.789051
module_10	R-HSA-69205	69205	G1/S-Specific Transcription	TRUE	FALSE	TOTAL	43	30	0.0030131	1.11022e-16	5.88418e-15	0.697674	10	5.88418e-15
module_10	R-HSA-69190	69190	DNA strand elongation	FALSE	FALSE	TOTAL	38	24	0.00266274	1.11022e-16	5.88418e-15	0.631579	10	5.88418e-15
module_10	R-HSA-68962	68962	Activation of the pre-replicative complex	TRUE	FALSE	TOTAL	36	21	0.0025226	1.11022e-16	5.88418e-15	0.583333	10	5.88418e-15
module_10	R-HSA-69618	69618	Mitotic Spindle Checkpoint	FALSE	FALSE	TOTAL	111	33	0.00777801	1.11022e-16	5.88418e-15	0.297297	10	5.88418e-15
module_10	R-HSA-69239	69239	Synthesis of DNA	FALSE	FALSE	TOTAL	133	37	0.0093196	1.11022e-16	5.88418e-15	0.278195	10	5.88418e-15
module_10	R-HSA-69306	69306	DNA Replication	FALSE	FALSE	TOTAL	174	42	0.0121926	1.11022e-16	5.88418e-15	0.241379	10	5.88418e-15
module_10	R-HSA-69206	69206	G1/S Transition	FALSE	FALSE	TOTAL	150	52	0.0105108	1.11022e-16	5.88418e-15	0.346667	10	5.88418e-15
module_10	R-HSA-453279	453279	Mitotic G1 phase and G1/S transition	FALSE	FALSE	TOTAL	173	58	0.0121225	1.11022e-16	5.88418e-15	0.33526	10	5.88418e-15
module_10	R-HSA-69242	69242	S Phase	FALSE	FALSE	TOTAL	180	44	0.012613	1.11022e-16	5.88418e-15	0.244444	10	5.88418e-15
module_10	R-HSA-68877	68877	Mitotic Prometaphase	TRUE	FALSE	TOTAL	211	48	0.0147852	1.11022e-16	5.88418e-15	0.227488	10	5.88418e-15
module_10	R-HSA-69278	69278	Cell Cycle, Mitotic	FALSE	FALSE	TOTAL	596	136	0.041763	1.11022e-16	5.88418e-15	0.228188	10	5.88418e-15
module_10	R-HSA-1640170	1640170	Cell Cycle	FALSE	FALSE	TOTAL	734	157	0.051433	1.11022e-16	5.88418e-15	0.213896	10	5.88418e-15
module_10	R-HSA-2555396	2555396	Mitotic Metaphase and Anaphase	FALSE	FALSE	TOTAL	250	46	0.017518	2.55351e-15	1.17462e-13	0.184	10	1.17462e-13
module_10	R-HSA-68882	68882	Mitotic Anaphase	FALSE	FALSE	TOTAL	249	45	0.017448	9.54792e-15	4.20108e-13	0.180723	10	4.20108e-13
module_10	R-HSA-68886	68886	M Phase	FALSE	FALSE	TOTAL	416	59	0.02915	2.24265e-14	9.41913e-13	0.141827	10	9.41913e-13
module_10	R-HSA-176187	176187	Activation of ATR in response to replic...	TRUE	FALSE	TOTAL	39	19	0.00273281	5.28466e-14	2.06102e-12	0.487179	10	2.06102e-12
module_10	R-HSA-2467813	2467813	Separation of Sister Chromatids	TRUE	FALSE	TOTAL	195	38	0.0136641	1.28564e-13	4.75686e-12	0.194872	10	4.75686e-12
module_10	R-HSA-176974	176974	Unwinding of DNA	TRUE	FALSE	TOTAL	12	12	0.000840866	6.94889e-13	2.43211e-11	1	10	2.43211e-11
module_10	R-HSA-5693538	5693538	Homology Directed Repair	FALSE	FALSE	TOTAL	130	28	0.00910938	2.34681e-11	7.97916e-10	0.215385	10	7.97916e-10
module_10	R-HSA-180786	180786	Extension of Telomeres	FALSE	FALSE	TOTAL	69	20	0.00483498	1.17094e-10	3.86411e-09	0.289855	10	3.86411e-09
module_10	R-HSA-69481	69481	G2/M Checkpoints	TRUE	FALSE	TOTAL	154	29	0.0107911	2.27221e-10	7.27109e-09	0.188312	10	7.27109e-09
module_10	R-HSA-5693567	5693567	HDR through Homologous Recombination (H...	FALSE	FALSE	TOTAL	124	25	0.00868895	1.03372e-09	3.10117e-08	0.201613	10	3.10117e-08
module_10	R-HSA-5693532	5693532	DNA Double-Strand Break Repair	FALSE	FALSE	TOTAL	168	29	0.0117721	1.58453e-09	4.59514e-08	0.172619	10	4.59514e-08
module_10	R-HSA-73894	73894	DNA Repair	FALSE	FALSE	TOTAL	380	45	0.0266274	7.67997e-09	2.07359e-07	0.118421	10	2.07359e-07
module_10	R-HSA-69002	69002	DNA Replication Pre-Initiation	FALSE	FALSE	TOTAL	120	23	0.00840866	1.20165e-08	3.12428e-07	0.191667	10	3.12428e-07
module_10	R-HSA-174417	174417	Telomere C-strand (Lagging Strand) Synt...	TRUE	FALSE	TOTAL	51	15	0.00357368	2.00958e-08	5.02396e-07	0.294118	10	5.02396e-07
module_10	R-HSA-110373	110373	Resolution of AP sites via the multiple...	TRUE	FALSE	TOTAL	32	12	0.00224231	3.9961e-08	9.19103e-07	0.375	10	9.19103e-07
module_10	R-HSA-69109	69109	Leading Strand Synthesis	FALSE	FALSE	TOTAL	16	9	0.00112115	7.05141e-08	1.41028e-06	0.5625	10	1.41028e-06
module_10	R-HSA-69091	69091	Polymerase switching	TRUE	FALSE	TOTAL	16	9	0.00112115	7.05141e-08	1.41028e-06	0.5625	10	1.41028e-06
module_10	R-HSA-5693579	5693579	Homologous DNA Pairing and Strand Exchange	TRUE	FALSE	TOTAL	44	13	0.00308318	1.66183e-07	3.21875e-06	0.295455	10	3.21875e-06
module_10	R-HSA-9675135	9675135	Diseases of DNA repair	FALSE	TRUE	TOTAL	37	12	0.00259267	1.86433e-07	3.3558e-06	0.324324	10	3.3558e-06
module_10	R-HSA-453274	453274	Mitotic G2-G2/M phases	FALSE	FALSE	TOTAL	214	29	0.0149954	2.62327e-07	4.53871e-06	0.135514	10	4.53871e-06
module_10	R-HSA-5693616	5693616	Presynaptic phase of homologous DNA pai...	TRUE	FALSE	TOTAL	41	12	0.00287296	5.43745e-07	9.24367e-06	0.292683	10	9.24367e-06
module_10	R-HSA-69052	69052	Switching of origins to a post-replicat...	TRUE	FALSE	TOTAL	93	17	0.00651671	1.77577e-06	2.76542e-05	0.182796	10	2.76542e-05
module_10	R-HSA-113510	113510	E2F mediated regulation of DNA replication	FALSE	FALSE	TOTAL	24	9	0.00168173	1.9753e-06	2.76542e-05	0.375	10	2.76542e-05
module_10	R-HSA-69275	69275	G2/M Transition	FALSE	FALSE	TOTAL	212	27	0.0148553	2.12654e-06	2.97715e-05	0.127358	10	2.97715e-05
module_10	R-HSA-3371568	3371568	Attenuation phase	TRUE	FALSE	TOTAL	47	12	0.00329339	2.19847e-06	3.07785e-05	0.255319	10	3.07785e-05
module_10	R-HSA-5685938	5685938	HDR through Single Strand Annealing (SSA)	TRUE	FALSE	TOTAL	39	11	0.00273281	2.27684e-06	3.18758e-05	0.282051	10	3.18758e-05
module_10	R-HSA-73933	73933	Resolution of Abasic Sites (AP sites)	TRUE	FALSE	TOTAL	48	12	0.00336346	2.71862e-06	3.5342e-05	0.25	10	3.5342e-05
module_10	R-HSA-68949	68949	Orc1 removal from chromatin	TRUE	FALSE	TOTAL	73	14	0.00511527	8.40114e-06	0.000109215	0.191781	10	0.000109215
module_10	R-HSA-8953750	8953750	Transcriptional Regulation by E2F6	TRUE	FALSE	TOTAL	46	11	0.00322332	1.05748e-05	0.000126898	0.23913	10	0.000126898
module_10	R-HSA-68689	68689	CDC6 association with the ORC:origin co...	TRUE	FALSE	TOTAL	11	6	0.000770794	1.2996e-05	0.000155952	0.545455	10	0.000155952
module_10	R-HSA-73893	73893	DNA Damage Bypass	FALSE	FALSE	TOTAL	57	12	0.00399411	1.48842e-05	0.00017861	0.210526	10	0.00017861
module_10	R-HSA-3371571	3371571	HSF1-dependent transactivation	TRUE	FALSE	TOTAL	59	12	0.00413426	2.0776e-05	0.000228536	0.20339	10	0.000228536
module_10	R-HSA-5696400	5696400	Dual Incision in GG-NER	TRUE	FALSE	TOTAL	41	10	0.00287296	2.23943e-05	0.000246337	0.243902	10	0.000246337
module_10	R-HSA-110313	110313	Translesion synthesis by Y family DNA p...	FALSE	FALSE	TOTAL	48	10	0.00336346	8.20827e-05	0.000820827	0.208333	10	0.000820827
module_10	R-HSA-68952	68952	DNA replication initiation	TRUE	FALSE	TOTAL	16	6	0.00112115	0.000101911	0.00101911	0.375	10	0.00101911
module_10	R-HSA-8854518	8854518	AURKA Activation by TPX2	TRUE	FALSE	TOTAL	74	12	0.00518534	0.000172616	0.00172616	0.162162	10	0.00172616
module_10	R-HSA-6783310	6783310	Fanconi Anemia Pathway	TRUE	FALSE	TOTAL	53	10	0.00371383	0.000181449	0.00181449	0.188679	10	0.00181449
module_10	R-HSA-5696399	5696399	Global Genome Nucleotide Excision Repai...	FALSE	FALSE	TOTAL	92	13	0.00644664	0.000349966	0.00314969	0.141304	10	0.00314969
module_10	R-HSA-5663220	5663220	RHO GTPases Activate Formins	TRUE	FALSE	TOTAL	149	36	0.0104408	1.11022e-15	5.32907e-14	0.241611	10	0.00342682
module_10	R-HSA-380270	380270	Recruitment of mitotic centrosome prote...	TRUE	FALSE	TOTAL	81	12	0.00567585	0.000386102	0.00347492	0.148148	10	0.00347492
module_10	R-HSA-380287	380287	Centrosome maturation	FALSE	FALSE	TOTAL	83	12	0.00581599	0.000477725	0.00429952	0.144578	10	0.00429952
module_10	R-HSA-195258	195258	RHO GTPase Effectors	FALSE	FALSE	TOTAL	326	38	0.0228435	1.69408e-07	3.21875e-06	0.116564	10	0.00658135
module_10	R-HSA-3371497	3371497	HSP90 chaperone cycle for steroid hormo...	TRUE	FALSE	TOTAL	72	11	0.0050452	0.000518819	0.00466937	0.152778	10	0.00803278
module_10	R-HSA-9716542	9716542	Signaling by Rho GTPases, Miro GTPases ...	FALSE	FALSE	TOTAL	725	50	0.0508023	0.00209112	0.0146379	0.0689655	10	0.013017
module_10	R-HSA-9663891	9663891	Selective autophagy	FALSE	FALSE	TOTAL	89	11	0.00623642	0.00272892	0.0191025	0.123596	10	0.0162976
module_10	R-HSA-194315	194315	Signaling by Rho GTPases	FALSE	FALSE	TOTAL	709	48	0.0496812	0.00361286	0.0249565	0.067701	10	0.0218879
module_10	R-HSA-9646399	9646399	Aggrephagy	TRUE	FALSE	TOTAL	47	6	0.00329339	0.0207124	0.103562	0.12766	10	0.0537317
module_10	R-HSA-9648025	9648025	EML4 and NUDC in mitotic spindle formation	TRUE	FALSE	TOTAL	121	36	0.00847873	1.11022e-16	5.88418e-15	0.297521	10	0.0802473
module_10	R-HSA-190828	190828	Gap junction trafficking	FALSE	FALSE	TOTAL	52	6	0.00364375	0.0316606	0.158303	0.115385	10	0.0825783
module_10	R-HSA-157858	157858	Gap junction trafficking and regulation	FALSE	FALSE	TOTAL	56	6	0.00392404	0.0427205	0.170882	0.107143	10	0.0869971
module_10	R-HSA-2995410	2995410	Nuclear Envelope (NE) Reassembly	FALSE	FALSE	TOTAL	88	12	0.00616635	0.00078982	0.00631856	0.136364	10	0.0903102
module_10	R-HSA-380320	380320	Recruitment of NuMA to mitotic centrosomes	TRUE	FALSE	TOTAL	97	14	0.006797	0.000170263	0.00170263	0.14433	10	0.119191
module_10	R-HSA-3371453	3371453	Regulation of HSF1-mediated heat shock ...	TRUE	FALSE	TOTAL	113	15	0.00791816	0.000245784	0.00245784	0.132743	10	0.194335
module_10	R-HSA-2500257	2500257	Resolution of Sister Chromatid Cohesion	TRUE	FALSE	TOTAL	134	38	0.00938967	1.11022e-16	5.88418e-15	0.283582	10	0.199555
module_10	R-HSA-3371556	3371556	Cellular response to heat stress	FALSE	FALSE	TOTAL	135	18	0.00945974	5.82882e-05	0.000641171	0.133333	10	0.207341
module_10	R-HSA-190872	190872	Transport of connexons to the plasma me...	TRUE	FALSE	TOTAL	23	5	0.00161166	0.00415211	0.0249565	0.217391	10	0.216425
module_10	R-HSA-6811434	6811434	COPI-dependent Golgi-to-ER retrograde t...	TRUE	FALSE	TOTAL	107	10	0.00749772	0.0248422	0.124211	0.0934579	10	0.232802
module_10	R-HSA-190861	190861	Gap junction assembly	TRUE	FALSE	TOTAL	41	6	0.00287296	0.0113736	0.0682414	0.146341	10	0.252653
module_10	R-HSA-390466	390466	Chaperonin-mediated protein folding	FALSE	FALSE	TOTAL	96	10	0.00672693	0.0128325	0.0769953	0.104167	10	0.299809
module_10	R-HSA-69620	69620	Cell Cycle Checkpoints	FALSE	FALSE	TOTAL	280	65	0.0196202	1.11022e-16	5.88418e-15	0.232143	10	0.301563
module_10	R-HSA-73886	73886	Chromosome Maintenance	FALSE	FALSE	TOTAL	138	35	0.00966996	6.66134e-16	3.33067e-14	0.253623	10	0.301563
module_10	R-HSA-174411	174411	Polymerase switching on the C-strand of...	TRUE	FALSE	TOTAL	31	11	0.00217224	2.51174e-07	4.52113e-06	0.354839	10	0.301565
module_10	R-HSA-9675126	9675126	Diseases of mitotic cell cycle	FALSE	TRUE	TOTAL	38	10	0.00266274	1.17993e-05	0.000141592	0.263158	10	0.301634
module_10	R-HSA-9687139	9687139	Aberrant regulation of mitotic cell cyc...	FALSE	TRUE	TOTAL	36	9	0.0025226	4.73266e-05	0.000520593	0.25	10	0.301823
module_10	R-HSA-389960	389960	Formation of tubulin folding intermedia...	TRUE	FALSE	TOTAL	30	5	0.00210217	0.0121808	0.0730845	0.166667	10	0.30246
module_10	R-HSA-6791312	6791312	TP53 Regulates Transcription of Cell Cy...	FALSE	FALSE	TOTAL	65	11	0.00455469	0.000222357	0.00222357	0.169231	10	0.302675
module_10	R-HSA-69473	69473	G2/M DNA damage checkpoint	TRUE	FALSE	TOTAL	81	12	0.00567585	0.000386102	0.00347492	0.148148	10	0.3033
module_10	R-HSA-391251	391251	Protein folding	FALSE	FALSE	TOTAL	102	10	0.00714736	0.0186619	0.0933096	0.0980392	10	0.306422
module_10	R-HSA-9675136	9675136	Diseases of DNA Double-Strand Break Repair	FALSE	TRUE	TOTAL	24	9	0.00168173	1.9753e-06	2.76542e-05	0.375	10	0.30876
module_10	R-HSA-5656169	5656169	Termination of translesion DNA synthesis	TRUE	FALSE	TOTAL	35	10	0.00245253	5.8409e-06	7.59316e-05	0.285714	10	0.308784
module_10	R-HSA-3371511	3371511	HSF1 activation	TRUE	FALSE	TOTAL	43	9	0.0030131	0.000177957	0.00177957	0.209302	10	0.30879
module_10	R-HSA-389958	389958	Cooperation of Prefoldin and TriC/CCT ...	FALSE	FALSE	TOTAL	37	5	0.00259267	0.027072	0.13536	0.135135	10	0.32066
module_10	R-HSA-437239	437239	Recycling pathway of L1	TRUE	FALSE	TOTAL	55	6	0.00385397	0.0397562	0.159025	0.109091	10	0.325141
module_10	R-HSA-606279	606279	Deposition of new CENPA-containing nucl...	TRUE	FALSE	TOTAL	54	14	0.0037839	2.66983e-07	4.53871e-06	0.259259	10	0.325587
module_10	R-HSA-774815	774815	Nucleosome assembly	FALSE	FALSE	TOTAL	54	14	0.0037839	2.66983e-07	4.53871e-06	0.259259	10	0.325587
module_10	R-HSA-190840	190840	Microtubule-dependent trafficking of co...	TRUE	FALSE	TOTAL	22	4	0.00154159	0.0181778	0.090889	0.181818	10	0.333037
module_10	R-HSA-141424	141424	Amplification of signal from the kineto...	FALSE	FALSE	TOTAL	94	32	0.00658678	1.11022e-16	5.88418e-15	0.340426	10	0.333619
module_10	R-HSA-141444	141444	Amplification of signal from unattache...	TRUE	FALSE	TOTAL	94	32	0.00658678	1.11022e-16	5.88418e-15	0.340426	10	0.333619
module_10	R-HSA-69186	69186	Lagging Strand Synthesis	FALSE	FALSE	TOTAL	26	12	0.00182188	4.21625e-09	1.13839e-07	0.461538	10	0.333619
module_10	R-HSA-110314	110314	Recognition of DNA damage by PCNA-conta...	TRUE	FALSE	TOTAL	30	11	0.00210217	1.82294e-07	3.3558e-06	0.366667	10	0.333621
module_10	R-HSA-5696397	5696397	Gap-filling DNA repair synthesis and li...	TRUE	FALSE	TOTAL	27	10	0.00189195	5.99482e-07	1.01912e-05	0.37037	10	0.333624
module_10	R-HSA-69183	69183	Processive synthesis on the lagging strand	TRUE	FALSE	TOTAL	19	8	0.00133137	3.16773e-06	4.11805e-05	0.421053	10	0.33364
module_10	R-HSA-69166	69166	Removal of the Flap Intermediate	TRUE	FALSE	TOTAL	18	7	0.0012613	2.16141e-05	0.000237756	0.388889	10	0.333738
module_10	R-HSA-389957	389957	Prefoldin mediated transfer of substrat...	TRUE	FALSE	TOTAL	29	4	0.00203209	0.0431796	0.172719	0.137931	10	0.334802
module_10	R-HSA-6804116	6804116	TP53 Regulates Transcription of Genes I...	TRUE	FALSE	TOTAL	20	6	0.00140144	0.000334477	0.0030103	0.3	10	0.33788
module_10	R-HSA-5626467	5626467	RHO GTPases activate IQGAPs	TRUE	FALSE	TOTAL	36	5	0.0025226	0.0244607	0.122303	0.138889	10	0.351998
module_10	R-HSA-73884	73884	Base Excision Repair	FALSE	FALSE	TOTAL	100	13	0.00700722	0.000750992	0.00600794	0.13	10	0.35406
module_10	R-HSA-68867	68867	Assembly of the pre-replicative complex	TRUE	FALSE	TOTAL	102	14	0.00714736	0.000281316	0.00253184	0.137255	10	0.380785
module_10	R-HSA-157579	157579	Telomere Maintenance	FALSE	FALSE	TOTAL	111	21	0.00777801	6.37534e-08	1.41028e-06	0.189189	10	0.406873
module_10	R-HSA-156711	156711	Polo-like kinase mediated events	TRUE	FALSE	TOTAL	23	7	0.00161166	9.921e-05	0.0009921	0.304348	10	0.407139
module_10	R-HSA-5685942	5685942	HDR through Homologous Recombination (HRR)	TRUE	FALSE	TOTAL	72	20	0.0050452	2.42307e-10	7.51152e-09	0.277778	10	0.408951
module_10	R-HSA-5693554	5693554	Resolution of D-loop Structures through...	TRUE	FALSE	TOTAL	30	9	0.00210217	1.16149e-05	0.000139379	0.3	10	0.409021
module_10	R-HSA-176417	176417	Phosphorylation of Emi1	TRUE	FALSE	TOTAL	8	4	0.000560577	0.000518025	0.00466223	0.5	10	0.417205
module_10	R-HSA-6804756	6804756	Regulation of TP53 Activity through Pho...	TRUE	FALSE	TOTAL	95	15	0.00665686	3.775e-05	0.00041525	0.157895	10	0.418749
module_10	R-HSA-9659787	9659787	Aberrant regulation of mitotic G1/S tra...	FALSE	TRUE	TOTAL	17	7	0.00119123	1.5055e-05	0.000180659	0.411765	10	0.42301
module_10	R-HSA-912446	912446	Meiotic recombination	TRUE	FALSE	TOTAL	58	7	0.00406419	0.0171134	0.0855668	0.12069	10	0.429407
module_10	R-HSA-6804114	6804114	TP53 Regulates Transcription of Genes I...	TRUE	FALSE	TOTAL	21	5	0.00147152	0.00283274	0.0198291	0.238095	10	0.430065
module_10	R-HSA-1538133	1538133	G0 and Early G1	TRUE	FALSE	TOTAL	38	19	0.00266274	3.36398e-14	1.34559e-12	0.5	10	0.431415
module_10	R-HSA-1362277	1362277	Transcription of E2F targets under nega...	TRUE	FALSE	TOTAL	25	11	0.0017518	2.99963e-08	7.19912e-07	0.44	10	0.431415
module_10	R-HSA-1362300	1362300	Transcription of E2F targets under nega...	TRUE	FALSE	TOTAL	20	10	0.00140144	3.94265e-08	9.19103e-07	0.5	10	0.431415
module_10	R-HSA-2559584	2559584	Formation of Senescence-Associated Hete...	TRUE	FALSE	TOTAL	17	4	0.00119123	0.00770628	0.0462377	0.235294	10	0.455634
module_10	R-HSA-5693607	5693607	Processing of DNA double-strand break ends	TRUE	FALSE	TOTAL	90	15	0.0063065	2.05527e-05	0.00022608	0.166667	10	0.47854
module_10	R-HSA-111448	111448	Activation of NOXA and translocation to...	TRUE	FALSE	TOTAL	6	2	0.000420433	0.0303729	0.151865	0.333333	10	0.484883
module_10	R-HSA-5651801	5651801	PCNA-Dependent Long Patch Base Excision...	TRUE	FALSE	TOTAL	23	11	0.00161166	1.29922e-08	3.24805e-07	0.478261	10	0.501441
module_10	R-HSA-5693568	5693568	Resolution of D-loop Structures through...	TRUE	FALSE	TOTAL	36	11	0.0025226	1.06458e-06	1.70333e-05	0.305556	10	0.56025
module_10	R-HSA-5693537	5693537	Resolution of D-Loop Structures	FALSE	FALSE	TOTAL	37	11	0.00259267	1.38247e-06	2.21195e-05	0.297297	10	0.560251
module_10	R-HSA-68911	68911	G2 Phase	TRUE	FALSE	TOTAL	7	4	0.000490505	0.000314572	0.00283115	0.571429	10	0.564666
module_10	R-HSA-9661069	9661069	Defective binding of RB1 mutants to E2F...	TRUE	TRUE	TOTAL	17	7	0.00119123	1.5055e-05	0.000180659	0.411765	10	0.575446
module_10	R-HSA-9701193	9701193	Defective HDR through Homologous Recomb...	FALSE	TRUE	TOTAL	24	9	0.00168173	1.9753e-06	2.76542e-05	0.375	10	0.622308
module_10	R-HSA-9704331	9704331	Defective HDR through Homologous Recomb...	TRUE	TRUE	TOTAL	24	9	0.00168173	1.9753e-06	2.76542e-05	0.375	10	0.622308
module_10	R-HSA-9701192	9701192	Defective HDR through Homologous Recomb...	TRUE	TRUE	TOTAL	24	9	0.00168173	1.9753e-06	2.76542e-05	0.375	10	0.622308
module_10	R-HSA-9704646	9704646	Defective HDR through Homologous Recomb...	TRUE	TRUE	TOTAL	24	9	0.00168173	1.9753e-06	2.76542e-05	0.375	10	0.622308
module_9+18	R-HSA-110328	110328	Recognition and association of DNA glyc...	TRUE	FALSE	TOTAL	42	12	0.00294303	8.36991e-05	0.00836991	0.285714	9+18	0.00836991
module_9+18	R-HSA-9645723	9645723	Diseases of programmed cell death	FALSE	TRUE	TOTAL	90	17	0.0063065	0.000456551	0.0229504	0.188889	9+18	0.0229504
module_9+18	R-HSA-73928	73928	Depyrimidination	FALSE	FALSE	TOTAL	51	12	0.00357368	0.000478134	0.0229504	0.235294	9+18	0.0229504
module_9+18	R-HSA-110329	110329	Cleavage of the damaged pyrimidine	TRUE	FALSE	TOTAL	51	12	0.00357368	0.000478134	0.0229504	0.235294	9+18	0.0229504
module_9+18	R-HSA-73929	73929	Base-Excision Repair, AP Site Formation	FALSE	FALSE	TOTAL	63	12	0.00441455	0.00277217	0.0859371	0.190476	9+18	0.0859371
module_9+18	R-HSA-3214847	3214847	HATs acetylate histones	TRUE	FALSE	TOTAL	110	17	0.00770794	0.00368661	0.110598	0.154545	9+18	0.110598
module_9+18	R-HSA-977225	977225	Amyloid fiber formation	TRUE	FALSE	TOTAL	89	14	0.00623642	0.00685121	0.194844	0.157303	9+18	0.194844
module_9+18	R-HSA-9616222	9616222	Transcriptional regulation of granulopo...	TRUE	FALSE	TOTAL	71	19	0.00497512	2.11877e-06	0.0012755	0.267606	9+18	0.229747
module_9+18	R-HSA-1912408	1912408	Pre-NOTCH Transcription and Translation	TRUE	FALSE	TOTAL	89	21	0.00623642	4.35153e-06	0.00130981	0.235955	9+18	0.25442
module_9+18	R-HSA-68616	68616	Assembly of the ORC complex at the orig...	TRUE	FALSE	TOTAL	40	13	0.00280289	1.15932e-05	0.00279397	0.325	9+18	0.30296
module_9+18	R-HSA-110330	110330	Recognition and association of DNA glyc...	TRUE	FALSE	TOTAL	39	11	0.00273281	0.000181935	0.0121703	0.282051	9+18	0.307648
module_9+18	R-HSA-2559586	2559586	DNA Damage/Telomere Stress Induced Sene...	TRUE	FALSE	TOTAL	71	15	0.00497512	0.00031167	0.0187002	0.211268	9+18	0.310913
module_9+18	R-HSA-1912422	1912422	Pre-NOTCH Expression and Processing	FALSE	FALSE	TOTAL	114	21	0.00798823	0.00014637	0.0121703	0.184211	9+18	0.314831
module_9+18	R-HSA-110331	110331	Cleavage of the damaged purine	TRUE	FALSE	TOTAL	45	11	0.00315325	0.000595341	0.0273857	0.244444	9+18	0.315256
module_9+18	R-HSA-73927	73927	Depurination	FALSE	FALSE	TOTAL	46	11	0.00322332	0.000710718	0.0312716	0.23913	9+18	0.317199
module_9+18	R-HSA-5250924	5250924	B-WICH complex positively regulates rRN...	TRUE	FALSE	TOTAL	62	13	0.00434447	0.000815247	0.0350556	0.209677	9+18	0.319091
module_9+18	R-HSA-774815	774815	Nucleosome assembly	FALSE	FALSE	TOTAL	54	11	0.0037839	0.00247652	0.0817252	0.203704	9+18	0.325587
module_9+18	R-HSA-606279	606279	Deposition of new CENPA-containing nucl...	TRUE	FALSE	TOTAL	54	11	0.0037839	0.00247652	0.0817252	0.203704	9+18	0.325587
module_9+18	R-HSA-73884	73884	Base Excision Repair	FALSE	FALSE	TOTAL	100	13	0.00700722	0.0350744	0.702111	0.13	9+18	0.35406
module_9+18	R-HSA-5625740	5625740	RHO GTPases activate PKNs	TRUE	FALSE	TOTAL	80	14	0.00560577	0.00276688	0.0859371	0.175	9+18	0.37449
module_9+18	R-HSA-68867	68867	Assembly of the pre-replicative complex	TRUE	FALSE	TOTAL	102	13	0.00714736	0.0399494	0.759039	0.127451	9+18	0.380785
module_9+18	R-HSA-5250913	5250913	Positive epigenetic regulation of rRNA ...	FALSE	FALSE	TOTAL	80	13	0.00560577	0.00695872	0.194844	0.1625	9+18	0.398985
module_9+18	R-HSA-157118	157118	Signaling by NOTCH	FALSE	FALSE	TOTAL	259	28	0.0181487	0.0282421	0.593083	0.108108	9+18	0.404807
module_9+18	R-HSA-2559580	2559580	Oxidative Stress Induced Senescence	TRUE	FALSE	TOTAL	114	18	0.00798823	0.00229301	0.0817252	0.157895	9+18	0.405046
module_9+18	R-HSA-5578749	5578749	Transcriptional regulation by small RNAs	TRUE	FALSE	TOTAL	81	13	0.00567585	0.00766678	0.21467	0.160494	9+18	0.408898
module_9+18	R-HSA-171306	171306	Packaging Of Telomere Ends	TRUE	FALSE	TOTAL	34	11	0.00238245	5.56669e-05	0.00668003	0.323529	9+18	0.409099
module_9+18	R-HSA-9710421	9710421	Defective pyroptosis	TRUE	TRUE	TOTAL	52	13	0.00364375	0.000159417	0.0121703	0.25	9+18	0.410929
module_9+18	R-HSA-6804756	6804756	Regulation of TP53 Activity through Pho...	TRUE	FALSE	TOTAL	95	5	0.00665686	0.821425	0.837084	0.0526316	9+18	0.418749
module_9+18	R-HSA-9670095	9670095	Inhibition of DNA recombination at telo...	TRUE	FALSE	TOTAL	48	11	0.00336346	0.000997556	0.0408998	0.229167	9+18	0.420506
module_9+18	R-HSA-9614657	9614657	FOXO-mediated transcription of cell dea...	TRUE	FALSE	TOTAL	23	4	0.00161166	0.0897309	0.837084	0.173913	9+18	0.420833
module_9+18	R-HSA-73772	73772	RNA Polymerase I Promoter Escape	TRUE	FALSE	TOTAL	64	13	0.00448462	0.00108107	0.0432428	0.203125	9+18	0.421287
module_9+18	R-HSA-912446	912446	Meiotic recombination	TRUE	FALSE	TOTAL	58	13	0.00406419	0.000444945	0.0229504	0.224138	9+18	0.429407
module_9+18	R-HSA-73728	73728	RNA Polymerase I Promoter Opening	TRUE	FALSE	TOTAL	34	13	0.00238245	2.08344e-06	0.0012755	0.382353	9+18	0.432356
module_9+18	R-HSA-427359	427359	SIRT1 negatively regulates rRNA expression	TRUE	FALSE	TOTAL	45	13	0.00315325	3.85545e-05	0.00512775	0.288889	9+18	0.433319
module_9+18	R-HSA-427389	427389	ERCC6 (CSB) and EHMT2 (G9a) positively ...	TRUE	FALSE	TOTAL	48	13	0.00336346	7.32372e-05	0.00798286	0.270833	9+18	0.434032
module_9+18	R-HSA-1221632	1221632	Meiotic synapsis	TRUE	FALSE	TOTAL	62	12	0.00434447	0.00244063	0.0817252	0.193548	9+18	0.434114
module_9+18	R-HSA-2299718	2299718	Condensation of Prophase Chromosomes	TRUE	FALSE	TOTAL	55	13	0.00385397	0.000271499	0.0171045	0.236364	9+18	0.436313
module_9+18	R-HSA-8936459	8936459	RUNX1 regulates genes involved in megak...	TRUE	FALSE	TOTAL	78	14	0.00546563	0.00221189	0.0817252	0.179487	9+18	0.452468
module_9+18	R-HSA-2559584	2559584	Formation of Senescence-Associated Hete...	TRUE	FALSE	TOTAL	17	4	0.00119123	0.0372527	0.71754	0.235294	9+18	0.455634
module_9+18	R-HSA-383280	383280	Nuclear Receptor transcription pathway	TRUE	FALSE	TOTAL	86	9	0.00602621	0.181638	0.837084	0.104651	9+18	0.457675
module_9+18	R-HSA-73854	73854	RNA Polymerase I Promoter Clearance	FALSE	FALSE	TOTAL	87	13	0.00609628	0.0131867	0.329667	0.149425	9+18	0.466396
module_9+18	R-HSA-427413	427413	NoRC negatively regulates rRNA expression	TRUE	FALSE	TOTAL	80	13	0.00560577	0.00695872	0.194844	0.1625	9+18	0.471821
module_9+18	R-HSA-73864	73864	RNA Polymerase I Transcription	FALSE	FALSE	TOTAL	89	13	0.00623642	0.0155824	0.373977	0.146067	9+18	0.488551
module_9+18	R-HSA-9013508	9013508	NOTCH3 Intracellular Domain Regulates T...	TRUE	FALSE	TOTAL	36	5	0.0025226	0.126034	0.837084	0.138889	9+18	0.496945
module_9+18	R-HSA-5651801	5651801	PCNA-Dependent Long Patch Base Excision...	TRUE	FALSE	TOTAL	23	1	0.00161166	0.813457	0.837084	0.0434783	9+18	0.501441
module_9+18	R-HSA-2644603	2644603	Signaling by NOTCH1 in Cancer	FALSE	TRUE	TOTAL	68	6	0.00476491	0.377051	0.837084	0.0882353	9+18	0.507154
module_9+18	R-HSA-5334118	5334118	DNA methylation	TRUE	FALSE	TOTAL	36	13	0.0025226	3.83763e-06	0.00130981	0.361111	9+18	0.509472
module_9+18	R-HSA-3214815	3214815	HDACs deacetylate histones	TRUE	FALSE	TOTAL	63	16	0.00441455	2.44947e-05	0.00421308	0.253968	9+18	0.510052
module_9+18	R-HSA-5625886	5625886	Activated PKN1 stimulates transcription...	TRUE	FALSE	TOTAL	49	14	0.00343354	2.22083e-05	0.00421308	0.285714	9+18	0.510052
module_9+18	R-HSA-212300	212300	PRC2 methylates histones and DNA	TRUE	FALSE	TOTAL	44	13	0.00308318	3.07464e-05	0.00461196	0.295455	9+18	0.510132
module_9+18	R-HSA-5617472	5617472	Activation of anterior HOX genes in hin...	TRUE	FALSE	TOTAL	116	21	0.00812837	0.000184398	0.0121703	0.181034	9+18	0.512673
module_9+18	R-HSA-5619507	5619507	Activation of HOX genes during differen...	FALSE	FALSE	TOTAL	116	21	0.00812837	0.000184398	0.0121703	0.181034	9+18	0.512673
module_9+18	R-HSA-2644602	2644602	Signaling by NOTCH1 PEST Domain Mutants...	FALSE	TRUE	TOTAL	68	6	0.00476491	0.377051	0.837084	0.0882353	9+18	0.514238
module_9+18	R-HSA-2644606	2644606	Constitutive Signaling by NOTCH1 PEST D...	TRUE	TRUE	TOTAL	68	6	0.00476491	0.377051	0.837084	0.0882353	9+18	0.514238
module_9+18	R-HSA-2894858	2894858	Signaling by NOTCH1 HD+PEST Domain Muta...	FALSE	TRUE	TOTAL	68	6	0.00476491	0.377051	0.837084	0.0882353	9+18	0.514238
module_9+18	R-HSA-2894862	2894862	Constitutive Signaling by NOTCH1 HD+PES...	TRUE	TRUE	TOTAL	68	6	0.00476491	0.377051	0.837084	0.0882353	9+18	0.514238
module_9+18	R-HSA-9012852	9012852	Signaling by NOTCH3	FALSE	FALSE	TOTAL	63	5	0.00441455	0.486177	0.837084	0.0793651	9+18	0.514238
module_9+18	R-HSA-1980143	1980143	Signaling by NOTCH1	FALSE	FALSE	TOTAL	84	7	0.00588606	0.41421	0.837084	0.0833333	9+18	0.517802
module_9+18	R-HSA-9013695	9013695	NOTCH4 Intracellular Domain Regulates T...	TRUE	FALSE	TOTAL	26	2	0.00182188	0.565509	0.837084	0.0769231	9+18	0.521419
module_9+18	R-HSA-5250941	5250941	Negative epigenetic regulation of rRNA ...	FALSE	FALSE	TOTAL	89	13	0.00623642	0.0155824	0.373977	0.146067	9+18	0.531531
module_9+18	R-HSA-201722	201722	Formation of the beta-catenin:TCF trans...	TRUE	FALSE	TOTAL	67	15	0.00469484	0.000170116	0.0121703	0.223881	9+18	0.536341
module_9+18	R-HSA-2559582	2559582	Senescence-Associated Secretory Phenoty...	TRUE	FALSE	TOTAL	91	13	0.00637657	0.0182961	0.439106	0.142857	9+18	0.541813
module_9+18	R-HSA-8952158	8952158	RUNX3 regulates BCL2L11 (BIM) transcrip...	TRUE	FALSE	TOTAL	6	3	0.000420433	0.0100799	0.262078	0.5	9+18	0.562454
module_9+18	R-HSA-2197563	2197563	NOTCH2 intracellular domain regulates t...	TRUE	FALSE	TOTAL	16	1	0.00112115	0.688942	0.837084	0.0625	9+18	0.562505
module_9+18	R-HSA-1474165	1474165	Reproduction	FALSE	FALSE	TOTAL	123	16	0.00861888	0.0210067	0.483154	0.130081	9+18	0.567924
module_9+18	R-HSA-1500620	1500620	Meiosis	FALSE	FALSE	TOTAL	92	14	0.00644664	0.00897054	0.233234	0.152174	9+18	0.567938
module_9+18	R-HSA-8939236	8939236	RUNX1 regulates transcription of genes ...	TRUE	FALSE	TOTAL	106	14	0.00742765	0.0264081	0.580979	0.132075	9+18	0.592053
module_9+18	R-HSA-5693571	5693571	Nonhomologous End-Joining (NHEJ)	TRUE	FALSE	TOTAL	57	9	0.00399411	0.026178	0.580979	0.157895	9+18	0.592053
module_9+18	R-HSA-2122947	2122947	NOTCH1 Intracellular Domain Regulates T...	TRUE	FALSE	TOTAL	57	6	0.00399411	0.239732	0.837084	0.105263	9+18	0.601734
module_9+18	R-HSA-5693565	5693565	Recruitment and ATM-mediated phosphoryl...	TRUE	FALSE	TOTAL	67	10	0.00469484	0.0276043	0.593083	0.149254	9+18	0.604567
module_9+18	R-HSA-2559583	2559583	Cellular Senescence	FALSE	FALSE	TOTAL	200	22	0.0140144	0.0406865	0.773044	0.11	9+18	0.622753
module_9+18	R-HSA-350054	350054	Notch-HLH transcription pathway	TRUE	FALSE	TOTAL	28	5	0.00196202	0.0563848	0.837084	0.178571	9+18	0.628677
module_9+18	R-HSA-3214858	3214858	RMTs methylate histone arginines	TRUE	FALSE	TOTAL	53	8	0.00371383	0.0432454	0.778416	0.150943	9+18	0.629691
module_9+18	R-HSA-9639288	9639288	Amino acids regulate mTORC1	TRUE	FALSE	TOTAL	61	3	0.0042744	0.821286	0.837084	0.0491803	9+18	0.643968
module_9+18	R-HSA-5576890	5576890	Phase 3 - rapid repolarisation	TRUE	FALSE	TOTAL	9	1	0.00063065	0.481447	0.837084	0.111111	9+18	0.644476
module_9+18	R-HSA-3214842	3214842	HDMs demethylate histones	TRUE	FALSE	TOTAL	31	3	0.00217224	0.393749	0.837084	0.0967742	9+18	0.646589
module_9+18	R-HSA-4420332	4420332	Defective B3GALT6 causes EDSP2 and SEMDJL1	TRUE	TRUE	TOTAL	21	2	0.00147152	0.452906	0.837084	0.0952381	9+18	0.648184
module_9+18	R-HSA-3560783	3560783	Defective B4GALT7 causes EDS, progeroid...	TRUE	TRUE	TOTAL	21	2	0.00147152	0.452906	0.837084	0.0952381	9+18	0.648184
module_9+18	R-HSA-2691232	2691232	Constitutive Signaling by NOTCH1 HD Dom...	TRUE	TRUE	TOTAL	16	1	0.00112115	0.688942	0.837084	0.0625	9+18	0.653366
module_9+18	R-HSA-2691230	2691230	Signaling by NOTCH1 HD Domain Mutants i...	FALSE	TRUE	TOTAL	16	1	0.00112115	0.688942	0.837084	0.0625	9+18	0.653366
module_9+18	R-HSA-416550	416550	Sema4D mediated inhibition of cell atta...	TRUE	FALSE	TOTAL	15	1	0.00105108	0.665378	0.837084	0.0666667	9+18	0.655984
module_9+18	R-HSA-6804754	6804754	Regulation of TP53 Expression	TRUE	FALSE	TOTAL	4	2	0.000280289	0.0351056	0.702111	0.5	9+18	0.659801
module_9+18	R-HSA-9018519	9018519	Estrogen-dependent gene expression	TRUE	FALSE	TOTAL	154	18	0.0107911	0.037258	0.71754	0.116883	9+18	0.660333
module_9+18	R-HSA-5576893	5576893	Phase 2 - plateau phase	TRUE	FALSE	TOTAL	17	2	0.00119123	0.351855	0.837084	0.117647	9+18	0.668376
module_9+18	R-HSA-6803211	6803211	TP53 Regulates Transcription of Death R...	TRUE	FALSE	TOTAL	18	4	0.0012613	0.044297	0.797346	0.222222	9+18	0.672091
module_9+18	R-HSA-3560801	3560801	Defective B3GAT3 causes JDSSDHD	TRUE	TRUE	TOTAL	22	2	0.00154159	0.476766	0.837084	0.0909091	9+18	0.672093
module_9+18	R-HSA-5173214	5173214	O-glycosylation of TSR domain-containin...	TRUE	FALSE	TOTAL	41	3	0.00287296	0.575055	0.837084	0.0731707	9+18	0.672533
module_9+18	R-HSA-5083635	5083635	Defective B3GALTL causes PpS	TRUE	TRUE	TOTAL	39	3	0.00273281	0.541443	0.837084	0.0769231	9+18	0.673194
module_9+18	R-HSA-418886	418886	Netrin mediated repulsion signals	TRUE	FALSE	TOTAL	10	1	0.000700722	0.51795	0.837084	0.1	9+18	0.677071
module_9+18	R-HSA-9017802	9017802	Noncanonical activation of NOTCH3	TRUE	FALSE	TOTAL	8	1	0.000560577	0.442183	0.837084	0.125	9+18	0.677576
module_9+18	R-HSA-190371	190371	FGFR3b ligand binding and activation	TRUE	FALSE	TOTAL	10	1	0.000700722	0.51795	0.837084	0.1	9+18	0.682745
module_9+18	R-HSA-5083625	5083625	Defective GALNT3 causes HFTC	TRUE	TRUE	TOTAL	20	1	0.00140144	0.767747	0.837084	0.05	9+18	0.690336
module_9+18	R-HSA-3595172	3595172	Defective CHST3 causes SEDCJD	TRUE	TRUE	TOTAL	9	2	0.00063065	0.140799	0.837084	0.222222	9+18	0.696462
module_9+18	R-HSA-3595174	3595174	Defective CHST14 causes EDS, musculocon...	TRUE	TRUE	TOTAL	9	2	0.00063065	0.140799	0.837084	0.222222	9+18	0.696462
module_9+18	R-HSA-3595177	3595177	Defective CHSY1 causes TPBS	TRUE	TRUE	TOTAL	10	2	0.000700722	0.166071	0.837084	0.2	9+18	0.696462
module_9+18	R-HSA-2022923	2022923	Dermatan sulfate biosynthesis	TRUE	FALSE	TOTAL	13	2	0.000910938	0.245217	0.837084	0.153846	9+18	0.696462
module_9+18	R-HSA-1971475	1971475	A tetrasaccharide linker sequence is re...	TRUE	FALSE	TOTAL	31	2	0.00217224	0.660447	0.837084	0.0645161	9+18	0.696623
module_9+18	R-HSA-5083632	5083632	Defective C1GALT1C1 causes TNPS	TRUE	TRUE	TOTAL	21	1	0.00147152	0.784108	0.837084	0.047619	9+18	0.698132
module_9+18	R-HSA-3656225	3656225	Defective CHST6 causes MCDC1	TRUE	TRUE	TOTAL	9	1	0.00063065	0.481447	0.837084	0.111111	9+18	0.699799
module_9+18	R-HSA-180897	180897	Vpr-mediated induction of apoptosis by ...	TRUE	TRUE	TOTAL	4	2	0.000280289	0.0351056	0.702111	0.5	9+18	0.702111
module_9+18	R-HSA-9031525	9031525	NR1H2 & NR1H3 regulate gene expression ...	TRUE	FALSE	TOTAL	10	3	0.000700722	0.0377652	0.71754	0.3	9+18	0.71754
module_9+18	R-HSA-9029558	9029558	NR1H2 & NR1H3 regulate gene expression ...	TRUE	FALSE	TOTAL	17	2	0.00119123	0.351855	0.837084	0.117647	9+18	0.720105
module_9+18	R-HSA-9617828	9617828	FOXO-mediated transcription of cell cyc...	TRUE	FALSE	TOTAL	27	4	0.00189195	0.137245	0.837084	0.148148	9+18	0.720105
module_9+18	R-HSA-1839122	1839122	Signaling by activated point mutants of...	TRUE	TRUE	TOTAL	15	2	0.00105108	0.298856	0.837084	0.133333	9+18	0.726259
module_9+18	R-HSA-5654227	5654227	Phospholipase C-mediated cascade; FGFR3	TRUE	FALSE	TOTAL	18	2	0.0012613	0.37785	0.837084	0.111111	9+18	0.726259
module_9+18	R-HSA-190370	190370	FGFR1b ligand binding and activation	TRUE	FALSE	TOTAL	9	1	0.00063065	0.481447	0.837084	0.111111	9+18	0.726259
module_9+18	R-HSA-5654219	5654219	Phospholipase C-mediated cascade: FGFR1	TRUE	FALSE	TOTAL	22	2	0.00154159	0.476766	0.837084	0.0909091	9+18	0.726259
module_9+18	R-HSA-5602680	5602680	MyD88 deficiency (TLR5)	TRUE	TRUE	TOTAL	3	1	0.000210217	0.196565	0.837084	0.333333	9+18	0.727288
module_9+18	R-HSA-1912399	1912399	Pre-NOTCH Processing in the Endoplasmic...	TRUE	FALSE	TOTAL	10	2	0.000700722	0.166071	0.837084	0.2	9+18	0.727288
module_9+18	R-HSA-5603037	5603037	IRAK4 deficiency (TLR5)	TRUE	TRUE	TOTAL	5	1	0.000350361	0.305657	0.837084	0.2	9+18	0.727288
module_9+18	R-HSA-5083636	5083636	Defective GALNT12 causes CRCS1	TRUE	TRUE	TOTAL	20	1	0.00140144	0.767747	0.837084	0.05	9+18	0.731692
module_9+18	R-HSA-5684045	5684045	Defective ABCD1 causes ALD	TRUE	TRUE	TOTAL	4	1	0.000280289	0.253098	0.837084	0.25	9+18	0.751403
module_9+18	R-HSA-1614603	1614603	Cysteine formation from homocysteine	TRUE	FALSE	TOTAL	11	2	0.000770794	0.192042	0.837084	0.181818	9+18	0.751403
module_9+18	R-HSA-2151209	2151209	Activation of PPARGC1A (PGC-1alpha) by ...	TRUE	FALSE	TOTAL	13	2	0.000910938	0.245217	0.837084	0.153846	9+18	0.751403
module_9+18	R-HSA-1296025	1296025	ATP sensitive Potassium channels	TRUE	FALSE	TOTAL	6	1	0.000420433	0.354521	0.837084	0.166667	9+18	0.752161
module_9+18	R-HSA-5083630	5083630	Defective LFNG causes SCDO3	TRUE	TRUE	TOTAL	6	2	0.000420433	0.0718951	0.837084	0.333333	9+18	0.755954
module_9+18	R-HSA-5340588	5340588	Signaling by RNF43 mutants	TRUE	TRUE	TOTAL	8	1	0.000560577	0.442183	0.837084	0.125	9+18	0.756336
module_9+18	R-HSA-112308	112308	Presynaptic depolarization and calcium ...	TRUE	FALSE	TOTAL	14	1	0.00098101	0.640029	0.837084	0.0714286	9+18	0.75641
module_9+18	R-HSA-6783984	6783984	Glycine degradation	TRUE	FALSE	TOTAL	15	1	0.00105108	0.665378	0.837084	0.0666667	9+18	0.76768
module_9+18	R-HSA-1306955	1306955	GRB7 events in ERBB2 signaling	TRUE	FALSE	TOTAL	6	1	0.000420433	0.354521	0.837084	0.166667	9+18	0.767726
module_9+18	R-HSA-451308	451308	Activation of Ca-permeable Kainate Rece...	TRUE	FALSE	TOTAL	13	1	0.000910938	0.612763	0.837084	0.0769231	9+18	0.771441
module_9+18	R-HSA-9673221	9673221	Defective F9 activation	TRUE	TRUE	TOTAL	7	1	0.000490505	0.399949	0.837084	0.142857	9+18	0.77357
module_9+18	R-HSA-5678420	5678420	Defective ABCC9 causes CMD10, ATFB12 an...	TRUE	TRUE	TOTAL	3	1	0.000210217	0.196565	0.837084	0.333333	9+18	0.789051
module_9+18	R-HSA-9032759	9032759	NTRK2 activates RAC1	TRUE	FALSE	TOTAL	7	1	0.000490505	0.399949	0.837084	0.142857	9+18	0.822758
module_9+18	R-HSA-1839120	1839120	Signaling by FGFR1 amplification mutants	TRUE	TRUE	TOTAL	5	2	0.000350361	0.0523239	0.837084	0.4	9+18	0.825185
module_9+18	R-HSA-8853336	8853336	Signaling by plasma membrane FGFR1 fusions	TRUE	TRUE	TOTAL	5	1	0.000350361	0.305657	0.837084	0.2	9+18	0.825185
module_9+18	R-HSA-190374	190374	FGFR1c and Klotho ligand binding and ac...	TRUE	FALSE	TOTAL	7	1	0.000490505	0.399949	0.837084	0.142857	9+18	0.825185
module_9+18	R-HSA-1250342	1250342	PI3K events in ERBB4 signaling	TRUE	FALSE	TOTAL	15	1	0.00105108	0.665378	0.837084	0.0666667	9+18	0.832776
module_9+18	R-HSA-8847993	8847993	ERBB2 Activates PTK6 Signaling	TRUE	FALSE	TOTAL	18	1	0.0012613	0.731214	0.837084	0.0555556	9+18	0.832776
module_9+18	R-HSA-6785631	6785631	ERBB2 Regulates Cell Motility	TRUE	FALSE	TOTAL	19	1	0.00133137	0.750147	0.837084	0.0526316	9+18	0.832776
module_9+18	R-HSA-9616334	9616334	Defective Base Excision Repair Associat...	TRUE	TRUE	TOTAL	1	1	7.00722e-05	0.0703505	0.837084	1	9+18	0.837084
module_9+18	R-HSA-9723905	9723905	Loss of function of TP53 in cancer due ...	TRUE	TRUE	TOTAL	1	1	7.00722e-05	0.0703505	0.837084	1	9+18	0.837084
module_9+18	R-HSA-9723907	9723907	Loss of Function of TP53 in Cancer	FALSE	TRUE	TOTAL	1	1	7.00722e-05	0.0703505	0.837084	1	9+18	0.837084
module_9+18	R-HSA-2033515	2033515	t(4;14) translocations of FGFR3	TRUE	TRUE	TOTAL	3	1	0.000210217	0.196565	0.837084	0.333333	9+18	0.837084
module_9+18	R-HSA-73930	73930	Abasic sugar-phosphate removal via the ...	TRUE	FALSE	TOTAL	3	1	0.000210217	0.196565	0.837084	0.333333	9+18	0.837084
module_9+18	R-HSA-5619052	5619052	Defective SLC9A9 causes autism 16 (AUTS16)	TRUE	TRUE	TOTAL	3	1	0.000210217	0.196565	0.837084	0.333333	9+18	0.837084
module_9+18	R-HSA-4755579	4755579	Defective SRD5A3 causes SRD5A3-CDG (CDG...	TRUE	TRUE	TOTAL	3	1	0.000210217	0.196565	0.837084	0.333333	9+18	0.837084
module_9+18	R-HSA-9033500	9033500	TYSND1 cleaves peroxisomal proteins	TRUE	FALSE	TOTAL	8	2	0.000560577	0.11648	0.837084	0.25	9+18	0.837084
module_9+18	R-HSA-2206307	2206307	MPS IIIA - Sanfilippo syndrome A	TRUE	TRUE	TOTAL	4	1	0.000280289	0.253098	0.837084	0.25	9+18	0.837084
module_9+18	R-HSA-5658034	5658034	HHAT G278V doesn't palmitoylate Hh-Np	TRUE	TRUE	TOTAL	4	1	0.000280289	0.253098	0.837084	0.25	9+18	0.837084
module_9+18	R-HSA-5357609	5357609	Glycogen storage disease type II (GAA)	TRUE	TRUE	TOTAL	4	1	0.000280289	0.253098	0.837084	0.25	9+18	0.837084
module_9+18	R-HSA-5578998	5578998	Defective OPLAH causes OPLAHD	TRUE	TRUE	TOTAL	4	1	0.000280289	0.253098	0.837084	0.25	9+18	0.837084
module_9+18	R-HSA-5683371	5683371	Defective ABCB6 causes MCOPCB7	TRUE	TRUE	TOTAL	4	1	0.000280289	0.253098	0.837084	0.25	9+18	0.837084
module_9+18	R-HSA-2206302	2206302	MPS I - Hurler syndrome	TRUE	TRUE	TOTAL	5	1	0.000350361	0.305657	0.837084	0.2	9+18	0.837084
module_9+18	R-HSA-111446	111446	Activation of BIM and translocation to ...	TRUE	FALSE	TOTAL	5	1	0.000350361	0.305657	0.837084	0.2	9+18	0.837084
module_9+18	R-HSA-5579012	5579012	Defective MAOA causes BRUNS	TRUE	TRUE	TOTAL	5	1	0.000350361	0.305657	0.837084	0.2	9+18	0.837084
module_9+18	R-HSA-5579000	5579000	Defective CYP1B1 causes Glaucoma	TRUE	TRUE	TOTAL	5	1	0.000350361	0.305657	0.837084	0.2	9+18	0.837084
module_9+18	R-HSA-1839130	1839130	Signaling by activated point mutants of...	TRUE	TRUE	TOTAL	17	3	0.00119123	0.129215	0.837084	0.176471	9+18	0.837084
module_9+18	R-HSA-2033514	2033514	FGFR3 mutant receptor activation	TRUE	TRUE	TOTAL	18	3	0.0012613	0.145794	0.837084	0.166667	9+18	0.837084
module_9+18	R-HSA-211163	211163	AKT-mediated inactivation of FOXO1A	TRUE	FALSE	TOTAL	6	1	0.000420433	0.354521	0.837084	0.166667	9+18	0.837084
module_9+18	R-HSA-5578996	5578996	Defective CYP27A1 causes CTX	TRUE	TRUE	TOTAL	6	1	0.000420433	0.354521	0.837084	0.166667	9+18	0.837084
module_9+18	R-HSA-2644605	2644605	FBXW7 Mutants and NOTCH1 in Cancer	FALSE	TRUE	TOTAL	6	1	0.000420433	0.354521	0.837084	0.166667	9+18	0.837084
module_9+18	R-HSA-9031528	9031528	NR1H2 & NR1H3 regulate gene expression ...	TRUE	FALSE	TOTAL	10	1	0.000700722	0.51795	0.837084	0.1	9+18	0.849957
module_7	R-HSA-446353	446353	Cell-extracellular matrix interactions	TRUE	FALSE	TOTAL	19	5	0.00133137	0.000451152	0.122416	0.263158	7	0.0633715
module_7	R-HSA-381119	381119	Unfolded Protein Response (UPR)	FALSE	FALSE	TOTAL	155	14	0.0108612	0.000721782	0.122416	0.0903226	7	0.0654666
module_7	R-HSA-6807878	6807878	COPI-mediated anterograde transport	TRUE	FALSE	TOTAL	107	10	0.00749772	0.00314251	0.329963	0.0934579	7	0.1652
module_7	R-HSA-6783783	6783783	Interleukin-10 signaling	TRUE	FALSE	TOTAL	86	8	0.00602621	0.00805785	0.450932	0.0930233	7	0.198985
module_7	R-HSA-446728	446728	Cell junction organization	FALSE	FALSE	TOTAL	94	8	0.00658678	0.0131698	0.474885	0.0851064	7	0.20019
module_7	R-HSA-381038	381038	XBP1(S) activates chaperone genes	TRUE	FALSE	TOTAL	95	9	0.00665686	0.00454837	0.345676	0.0947368	7	0.200467
module_7	R-HSA-1500931	1500931	Cell-Cell communication	FALSE	FALSE	TOTAL	133	10	0.0093196	0.0133058	0.474885	0.075188	7	0.203981
module_7	R-HSA-210744	210744	Regulation of gene expression in late s...	TRUE	FALSE	TOTAL	20	4	0.00140144	0.00448196	0.345676	0.2	7	0.20892
module_7	R-HSA-199977	199977	ER to Golgi Anterograde Transport	FALSE	FALSE	TOTAL	164	12	0.0114918	0.00867178	0.450932	0.0731707	7	0.225572
module_7	R-HSA-6811434	6811434	COPI-dependent Golgi-to-ER retrograde t...	TRUE	FALSE	TOTAL	107	6	0.00749772	0.140838	0.528407	0.0560748	7	0.232802
module_7	R-HSA-1566948	1566948	Elastic fibre formation	TRUE	FALSE	TOTAL	46	2	0.00322332	0.443137	0.528407	0.0434783	7	0.234044
module_7	R-HSA-111465	111465	Apoptotic cleavage of cellular proteins	TRUE	FALSE	TOTAL	38	6	0.00266274	0.00173693	0.24317	0.157895	7	0.24317
module_7	R-HSA-381070	381070	IRE1alpha activates chaperones	TRUE	FALSE	TOTAL	101	11	0.00707729	0.00059862	0.122416	0.108911	7	0.252231
module_7	R-HSA-389948	389948	PD-1 signaling	TRUE	FALSE	TOTAL	45	2	0.00315325	0.432136	0.528407	0.0444444	7	0.264204
module_7	R-HSA-8856688	8856688	Golgi-to-ER retrograde transport	FALSE	FALSE	TOTAL	148	7	0.0103707	0.21293	0.528407	0.0472973	7	0.270538
module_7	R-HSA-6785807	6785807	Interleukin-4 and Interleukin-13 signaling	TRUE	FALSE	TOTAL	211	20	0.0147852	2.99169e-05	0.0252498	0.0947867	7	0.304689
module_7	R-HSA-400685	400685	Sema4D in semaphorin signaling	FALSE	FALSE	TOTAL	31	4	0.00217224	0.0196136	0.528407	0.129032	7	0.313146
module_7	R-HSA-1980145	1980145	Signaling by NOTCH2	FALSE	FALSE	TOTAL	38	3	0.00266274	0.129262	0.528407	0.0789474	7	0.326875
module_7	R-HSA-8874081	8874081	MET activates PTK2 signaling	TRUE	FALSE	TOTAL	32	6	0.00224231	0.000728669	0.122416	0.1875	7	0.331285
module_7	R-HSA-9013106	9013106	RHOC GTPase cycle	TRUE	FALSE	TOTAL	79	8	0.0055357	0.00495768	0.347038	0.101266	7	0.347038
module_7	R-HSA-5658442	5658442	Regulation of RAS by GAPs	TRUE	FALSE	TOTAL	71	3	0.00497512	0.409047	0.528407	0.0422535	7	0.370654
module_7	R-HSA-1566977	1566977	Fibronectin matrix formation	TRUE	FALSE	TOTAL	7	1	0.000490505	0.204378	0.528407	0.142857	7	0.385583
module_7	R-HSA-372708	372708	p130Cas linkage to MAPK signaling for i...	TRUE	FALSE	TOTAL	22	2	0.00154159	0.162142	0.528407	0.0909091	7	0.386307
module_7	R-HSA-373752	373752	Netrin-1 signaling	TRUE	FALSE	TOTAL	59	3	0.00413426	0.303414	0.528407	0.0508475	7	0.387332
module_7	R-HSA-354192	354192	Integrin signaling	TRUE	FALSE	TOTAL	39	2	0.00273281	0.36389	0.528407	0.0512821	7	0.39881
module_7	R-HSA-2028269	2028269	Signaling by Hippo	TRUE	FALSE	TOTAL	22	4	0.00154159	0.00623818	0.399244	0.181818	7	0.399244
module_7	R-HSA-2129379	2129379	Molecules associated with elastic fibres	TRUE	FALSE	TOTAL	38	2	0.00266274	0.352195	0.528407	0.0526316	7	0.402858
module_7	R-HSA-8875878	8875878	MET promotes cell motility	FALSE	FALSE	TOTAL	45	6	0.00315325	0.00396642	0.345676	0.133333	7	0.41787
module_7	R-HSA-9012999	9012999	RHO GTPase cycle	FALSE	FALSE	TOTAL	460	25	0.0322332	0.0101422	0.466541	0.0543478	7	0.426377
module_7	R-HSA-5666185	5666185	RHO GTPases Activate Rhotekin and Rhoph...	TRUE	FALSE	TOTAL	10	1	0.000700722	0.278664	0.528407	0.1	7	0.431841
module_7	R-HSA-354194	354194	GRB2:SOS provides linkage to MAPK signa...	TRUE	FALSE	TOTAL	20	2	0.00140144	0.139585	0.528407	0.1	7	0.448317
module_7	R-HSA-181429	181429	Serotonin Neurotransmitter Release Cycle	TRUE	FALSE	TOTAL	23	2	0.00161166	0.173653	0.528407	0.0869565	7	0.451482
module_7	R-HSA-264642	264642	Acetylcholine Neurotransmitter Release ...	TRUE	FALSE	TOTAL	26	2	0.00182188	0.208867	0.528407	0.0769231	7	0.451482
module_7	R-HSA-75153	75153	Apoptotic execution phase	TRUE	FALSE	TOTAL	54	6	0.0037839	0.00930459	0.455925	0.111111	7	0.455925
module_7	R-HSA-187042	187042	TRKA activation by NGF	TRUE	FALSE	TOTAL	5	2	0.000350361	0.0119423	0.474885	0.4	7	0.474885
module_7	R-HSA-187687	187687	Signalling to ERKs	FALSE	FALSE	TOTAL	42	5	0.00294303	0.0130115	0.474885	0.119048	7	0.474885
module_7	R-HSA-9035034	9035034	RHOF GTPase cycle	TRUE	FALSE	TOTAL	46	3	0.00322332	0.19147	0.528407	0.0652174	7	0.484373
module_7	R-HSA-381340	381340	Transcriptional regulation of white adi...	TRUE	FALSE	TOTAL	109	4	0.00763787	0.476554	0.528407	0.0366972	7	0.487493
module_7	R-HSA-9013508	9013508	NOTCH3 Intracellular Domain Regulates T...	TRUE	FALSE	TOTAL	36	2	0.0025226	0.328592	0.528407	0.0555556	7	0.496945
module_7	R-HSA-5676594	5676594	TNF receptor superfamily (TNFSF) member...	TRUE	FALSE	TOTAL	17	3	0.00119123	0.0188371	0.528407	0.176471	7	0.499396
module_7	R-HSA-2644602	2644602	Signaling by NOTCH1 PEST Domain Mutants...	FALSE	TRUE	TOTAL	68	4	0.00476491	0.184313	0.528407	0.0588235	7	0.514238
module_7	R-HSA-2894858	2894858	Signaling by NOTCH1 HD+PEST Domain Muta...	FALSE	TRUE	TOTAL	68	4	0.00476491	0.184313	0.528407	0.0588235	7	0.514238
module_7	R-HSA-2644606	2644606	Constitutive Signaling by NOTCH1 PEST D...	TRUE	TRUE	TOTAL	68	4	0.00476491	0.184313	0.528407	0.0588235	7	0.514238
module_7	R-HSA-2894862	2894862	Constitutive Signaling by NOTCH1 HD+PES...	TRUE	TRUE	TOTAL	68	4	0.00476491	0.184313	0.528407	0.0588235	7	0.514238
module_7	R-HSA-9012852	9012852	Signaling by NOTCH3	FALSE	FALSE	TOTAL	63	3	0.00441455	0.33883	0.528407	0.047619	7	0.514238
module_7	R-HSA-418885	418885	DCC mediated attractive signaling	TRUE	FALSE	TOTAL	19	2	0.00133137	0.128585	0.528407	0.105263	7	0.51731
module_7	R-HSA-9648895	9648895	Response of EIF2AK1 (HRI) to heme defic...	TRUE	FALSE	TOTAL	29	4	0.00203209	0.0157922	0.521142	0.137931	7	0.517651
module_7	R-HSA-8865999	8865999	MET activates PTPN11	TRUE	FALSE	TOTAL	5	1	0.000350361	0.150661	0.528407	0.2	7	0.517968
module_7	R-HSA-8851907	8851907	MET activates PI3K/AKT signaling	TRUE	FALSE	TOTAL	10	1	0.000700722	0.278664	0.528407	0.1	7	0.517968
module_7	R-HSA-8875656	8875656	MET receptor recycling	TRUE	FALSE	TOTAL	11	1	0.000770794	0.301855	0.528407	0.0909091	7	0.517968
module_7	R-HSA-8875555	8875555	MET activates RAP1 and RAC1	TRUE	FALSE	TOTAL	13	1	0.000910938	0.346028	0.528407	0.0769231	7	0.517968
module_7	R-HSA-111457	111457	Release of apoptotic factors from the m...	TRUE	FALSE	TOTAL	8	1	0.000560577	0.229952	0.528407	0.125	7	0.517968
module_7	R-HSA-9013695	9013695	NOTCH4 Intracellular Domain Regulates T...	TRUE	FALSE	TOTAL	26	2	0.00182188	0.208867	0.528407	0.0769231	7	0.521419
module_7	R-HSA-111452	111452	Activation and oligomerization of BAK p...	TRUE	FALSE	TOTAL	2	1	0.000140144	0.0632247	0.528407	0.5	7	0.528407
module_7	R-HSA-9734091	9734091	Drug-mediated inhibition of MET activation	TRUE	FALSE	TOTAL	2	1	0.000140144	0.0632247	0.528407	0.5	7	0.528407
module_7	R-HSA-4085023	4085023	Defective GFPT1 causes CMSTA1	TRUE	TRUE	TOTAL	3	1	0.000210217	0.093325	0.528407	0.333333	7	0.528407
module_7	R-HSA-5619053	5619053	Defective SLC22A5 causes systemic prima...	TRUE	TRUE	TOTAL	3	1	0.000210217	0.093325	0.528407	0.333333	7	0.528407
module_7	R-HSA-187015	187015	Activation of TRKA receptors	FALSE	FALSE	TOTAL	10	2	0.000700722	0.042957	0.528407	0.2	7	0.528407
module_7	R-HSA-5579010	5579010	Defective CYP24A1 causes HCAI	TRUE	TRUE	TOTAL	5	1	0.000350361	0.150661	0.528407	0.2	7	0.528407
module_7	R-HSA-5626978	5626978	TNFR1-mediated ceramide production	TRUE	FALSE	TOTAL	6	1	0.000420433	0.177957	0.528407	0.166667	7	0.528407
module_7	R-HSA-8875360	8875360	InlB-mediated entry of Listeria monocyt...	TRUE	TRUE	TOTAL	19	2	0.00133137	0.128585	0.528407	0.105263	7	0.528407
module_7	R-HSA-162791	162791	Attachment of GPI anchor to uPAR	TRUE	FALSE	TOTAL	10	1	0.000700722	0.278664	0.528407	0.1	7	0.528407
module_7	R-HSA-9726840	9726840	SHOC2 M1731 mutant abolishes MRAS compl...	TRUE	TRUE	TOTAL	10	1	0.000700722	0.278664	0.528407	0.1	7	0.528407
module_7	R-HSA-190239	190239	FGFR3 ligand binding and activation	FALSE	FALSE	TOTAL	19	3	0.00133137	0.0250853	0.528407	0.157895	7	0.528407
module_7	R-HSA-190372	190372	FGFR3c ligand binding and activation	TRUE	FALSE	TOTAL	18	3	0.0012613	0.0218384	0.528407	0.166667	7	0.528407
module_7	R-HSA-5250989	5250989	Toxicity of botulinum toxin type G (botG)	TRUE	TRUE	TOTAL	7	1	0.000490505	0.204378	0.528407	0.142857	7	0.528407
module_7	R-HSA-5250992	5250992	Toxicity of botulinum toxin type E (botE)	TRUE	TRUE	TOTAL	8	1	0.000560577	0.229952	0.528407	0.125	7	0.528407
module_7	R-HSA-5250955	5250955	Toxicity of botulinum toxin type D (botD)	TRUE	TRUE	TOTAL	9	1	0.00063065	0.254705	0.528407	0.111111	7	0.528407
module_7	R-HSA-5250981	5250981	Toxicity of botulinum toxin type F (botF)	TRUE	TRUE	TOTAL	9	1	0.00063065	0.254705	0.528407	0.111111	7	0.528407
module_7	R-HSA-169893	169893	Prolonged ERK activation events	FALSE	FALSE	TOTAL	20	2	0.00140144	0.139585	0.528407	0.1	7	0.528407
module_7	R-HSA-74749	74749	Signal attenuation	TRUE	FALSE	TOTAL	13	2	0.000910938	0.0681655	0.528407	0.153846	7	0.528407
module_7	R-HSA-373756	373756	SDK interactions	TRUE	FALSE	TOTAL	2	1	0.000140144	0.0632247	0.528407	0.5	7	0.528407
module_7	R-HSA-5660489	5660489	MTF1 activates gene expression	TRUE	FALSE	TOTAL	6	2	0.000420433	0.0168335	0.528407	0.333333	7	0.528407
module_7	R-HSA-446343	446343	Localization of the PINCH-ILK-PARVIN co...	TRUE	FALSE	TOTAL	4	1	0.000280289	0.12246	0.528407	0.25	7	0.528407
module_7	R-HSA-3000157	3000157	Laminin interactions	TRUE	FALSE	TOTAL	31	2	0.00217224	0.268757	0.528407	0.0645161	7	0.533178
module_7	R-HSA-167044	167044	Signalling to RAS	TRUE	FALSE	TOTAL	26	4	0.00182188	0.0110016	0.474885	0.153846	7	0.545343
module_7	R-HSA-9696273	9696273	RND1 GTPase cycle	TRUE	FALSE	TOTAL	43	2	0.0030131	0.409794	0.528407	0.0465116	7	0.553679
module_7	R-HSA-167021	167021	PLC-gamma1 signalling	TRUE	FALSE	TOTAL	5	1	0.000350361	0.150661	0.528407	0.2	7	0.554061
module_7	R-HSA-2197563	2197563	NOTCH2 intracellular domain regulates t...	TRUE	FALSE	TOTAL	16	2	0.00112115	0.0970065	0.528407	0.125	7	0.562505
module_7	R-HSA-2022854	2022854	Keratan sulfate biosynthesis	TRUE	FALSE	TOTAL	37	2	0.00259267	0.340426	0.528407	0.0540541	7	0.572104
module_7	R-HSA-191650	191650	Regulation of gap junction activity	TRUE	FALSE	TOTAL	5	1	0.000350361	0.150661	0.528407	0.2	7	0.572104
module_7	R-HSA-190322	190322	FGFR4 ligand binding and activation	TRUE	FALSE	TOTAL	17	2	0.00119123	0.107269	0.528407	0.117647	7	0.572104
module_7	R-HSA-198745	198745	Signalling to STAT3	TRUE	FALSE	TOTAL	5	1	0.000350361	0.150661	0.528407	0.2	7	0.572949
module_7	R-HSA-6802953	6802953	RAS signaling downstream of NF1 loss-of...	TRUE	TRUE	TOTAL	9	1	0.00063065	0.254705	0.528407	0.111111	7	0.572949
module_7	R-HSA-9020933	9020933	Interleukin-23 signaling	TRUE	FALSE	TOTAL	11	1	0.000770794	0.301855	0.528407	0.0909091	7	0.572949
module_7	R-HSA-8875791	8875791	MET activates STAT3	TRUE	FALSE	TOTAL	5	1	0.000350361	0.150661	0.528407	0.2	7	0.572949
module_7	R-HSA-194313	194313	VEGF ligand-receptor interactions	TRUE	FALSE	TOTAL	8	1	0.000560577	0.229952	0.528407	0.125	7	0.587233
module_7	R-HSA-195399	195399	VEGF binds to VEGFR leading to receptor...	TRUE	FALSE	TOTAL	8	1	0.000560577	0.229952	0.528407	0.125	7	0.587233
module_7	R-HSA-8957275	8957275	Post-translational protein phosphorylation	TRUE	FALSE	TOTAL	109	4	0.00763787	0.476554	0.528407	0.0366972	7	0.588895
module_7	R-HSA-8875513	8875513	MET interacts with TNS proteins	TRUE	FALSE	TOTAL	5	1	0.000350361	0.150661	0.528407	0.2	7	0.597065
module_7	R-HSA-446107	446107	Type I hemidesmosome assembly	TRUE	FALSE	TOTAL	11	1	0.000770794	0.301855	0.528407	0.0909091	7	0.597503
module_7	R-HSA-187706	187706	Signalling to p38 via RIT and RIN	TRUE	FALSE	TOTAL	8	1	0.000560577	0.229952	0.528407	0.125	7	0.597823
module_7	R-HSA-6811438	6811438	Intra-Golgi traffic	TRUE	FALSE	TOTAL	49	5	0.00343354	0.0234565	0.528407	0.102041	7	0.597823
module_7	R-HSA-6806942	6806942	MET Receptor Activation	TRUE	FALSE	TOTAL	9	1	0.00063065	0.254705	0.528407	0.111111	7	0.597823
module_7	R-HSA-1663150	1663150	The activation of arylsulfatases	TRUE	FALSE	TOTAL	17	2	0.00119123	0.107269	0.528407	0.117647	7	0.597823
module_7	R-HSA-5625970	5625970	RHO GTPases activate KTN1	TRUE	FALSE	TOTAL	12	1	0.000840866	0.324302	0.528407	0.0833333	7	0.599591
module_7	R-HSA-2122947	2122947	NOTCH1 Intracellular Domain Regulates T...	TRUE	FALSE	TOTAL	57	3	0.00399411	0.285757	0.528407	0.0526316	7	0.601734
module_7	R-HSA-8941856	8941856	RUNX3 regulates NOTCH signaling	TRUE	FALSE	TOTAL	16	2	0.00112115	0.0970065	0.528407	0.125	7	0.610977
module_7	R-HSA-9027283	9027283	Erythropoietin activates STAT5	TRUE	FALSE	TOTAL	9	2	0.00063065	0.0355377	0.528407	0.222222	7	0.617946
module_7	R-HSA-9027284	9027284	Erythropoietin activates RAS	TRUE	FALSE	TOTAL	19	3	0.00133137	0.0250853	0.528407	0.157895	7	0.617946
module_7	R-HSA-9027277	9027277	Erythropoietin activates Phospholipase ...	TRUE	FALSE	TOTAL	13	2	0.000910938	0.0681655	0.528407	0.153846	7	0.617946
module_7	R-HSA-5357956	5357956	TNFR1-induced NFkappaB signaling pathway	TRUE	FALSE	TOTAL	30	3	0.00210217	0.0763956	0.528407	0.1	7	0.627411
module_7	R-HSA-350054	350054	Notch-HLH transcription pathway	TRUE	FALSE	TOTAL	28	3	0.00196202	0.0650536	0.528407	0.107143	7	0.628677
module_7	R-HSA-9027276	9027276	Erythropoietin activates Phosphoinositi...	TRUE	FALSE	TOTAL	16	2	0.00112115	0.0970065	0.528407	0.125	7	0.630269
module_7	R-HSA-111453	111453	BH3-only proteins associate with and in...	TRUE	FALSE	TOTAL	11	2	0.000770794	0.0508949	0.528407	0.181818	7	0.641122
module_7	R-HSA-400042	400042	Adrenaline,noradrenaline inhibits insul...	TRUE	FALSE	TOTAL	32	2	0.00224231	0.280778	0.528407	0.0625	7	0.648273
module_7	R-HSA-8964616	8964616	G beta:gamma signalling through CDC42	TRUE	FALSE	TOTAL	21	1	0.00147152	0.49653	0.528407	0.047619	7	0.648273
module_7	R-HSA-389359	389359	CD28 dependent Vav1 pathway	TRUE	FALSE	TOTAL	17	1	0.00119123	0.426182	0.528407	0.0588235	7	0.652498
module_7	R-HSA-3656244	3656244	Defective B4GALT1 causes B4GALT1-CDG (C...	TRUE	TRUE	TOTAL	9	1	0.00063065	0.254705	0.528407	0.111111	7	0.654037
module_7	R-HSA-3656243	3656243	Defective ST3GAL3 causes MCT12 and EIEE15	TRUE	TRUE	TOTAL	9	1	0.00063065	0.254705	0.528407	0.111111	7	0.654037
module_7	R-HSA-416550	416550	Sema4D mediated inhibition of cell atta...	TRUE	FALSE	TOTAL	15	3	0.00105108	0.0135681	0.474885	0.2	7	0.655984
module_7	R-HSA-9705462	9705462	Inactivation of CSF3 (G-CSF) signaling	TRUE	FALSE	TOTAL	27	2	0.00189195	0.220769	0.528407	0.0740741	7	0.65776
module_7	R-HSA-9652817	9652817	Signaling by MAPK mutants	TRUE	TRUE	TOTAL	8	1	0.000560577	0.229952	0.528407	0.125	7	0.665022
module_7	R-HSA-5654228	5654228	Phospholipase C-mediated cascade; FGFR4	TRUE	FALSE	TOTAL	19	2	0.00133137	0.128585	0.528407	0.105263	7	0.669013
module_7	R-HSA-8964315	8964315	G beta:gamma signalling through BTK	TRUE	FALSE	TOTAL	19	1	0.00133137	0.462503	0.528407	0.0526316	7	0.670847
module_7	R-HSA-392170	392170	ADP signalling through P2Y purinoceptor 12	TRUE	FALSE	TOTAL	26	2	0.00182188	0.208867	0.528407	0.0769231	7	0.670847
module_7	R-HSA-190373	190373	FGFR1c ligand binding and activation	TRUE	FALSE	TOTAL	15	2	0.00105108	0.0870474	0.528407	0.133333	7	0.670847
module_7	R-HSA-190242	190242	FGFR1 ligand binding and activation	FALSE	FALSE	TOTAL	21	2	0.00147152	0.150779	0.528407	0.0952381	7	0.670847
module_7	R-HSA-390696	390696	Adrenoceptors	TRUE	FALSE	TOTAL	11	1	0.000770794	0.301855	0.528407	0.0909091	7	0.670847
module_7	R-HSA-1059683	1059683	Interleukin-6 signaling	TRUE	FALSE	TOTAL	17	1	0.00119123	0.426182	0.528407	0.0588235	7	0.671183
module_7	R-HSA-5173214	5173214	O-glycosylation of TSR domain-containin...	TRUE	FALSE	TOTAL	41	2	0.00287296	0.387031	0.528407	0.0487805	7	0.672533
module_7	R-HSA-428890	428890	Role of ABL in ROBO-SLIT signaling	TRUE	FALSE	TOTAL	10	2	0.000700722	0.042957	0.528407	0.2	7	0.673155
module_7	R-HSA-187024	187024	NGF-independant TRKA activation	TRUE	FALSE	TOTAL	8	1	0.000560577	0.229952	0.528407	0.125	7	0.673155
module_7	R-HSA-5083635	5083635	Defective B3GALTL causes PpS	TRUE	TRUE	TOTAL	39	2	0.00273281	0.36389	0.528407	0.0512821	7	0.673194
module_7	R-HSA-418886	418886	Netrin mediated repulsion signals	TRUE	FALSE	TOTAL	10	1	0.000700722	0.278664	0.528407	0.1	7	0.677071
module_7	R-HSA-9017802	9017802	Noncanonical activation of NOTCH3	TRUE	FALSE	TOTAL	8	1	0.000560577	0.229952	0.528407	0.125	7	0.677576
module_7	R-HSA-190371	190371	FGFR3b ligand binding and activation	TRUE	FALSE	TOTAL	10	1	0.000700722	0.278664	0.528407	0.1	7	0.682745
module_7	R-HSA-5624138	5624138	Trafficking of myristoylated proteins t...	TRUE	FALSE	TOTAL	7	1	0.000490505	0.204378	0.528407	0.142857	7	0.686159
module_7	R-HSA-9700645	9700645	ALK mutants bind TKIs	TRUE	TRUE	TOTAL	12	1	0.000840866	0.324302	0.528407	0.0833333	7	0.688527
module_7	R-HSA-5083625	5083625	Defective GALNT3 causes HFTC	TRUE	TRUE	TOTAL	20	1	0.00140144	0.479794	0.528407	0.05	7	0.690336
module_7	R-HSA-74713	74713	IRS activation	TRUE	FALSE	TOTAL	7	2	0.000490505	0.0224295	0.528407	0.285714	7	0.695619
module_7	R-HSA-190377	190377	FGFR2b ligand binding and activation	TRUE	FALSE	TOTAL	14	2	0.00098101	0.0774227	0.528407	0.142857	7	0.695619
module_7	R-HSA-112412	112412	SOS-mediated signalling	TRUE	FALSE	TOTAL	10	1	0.000700722	0.278664	0.528407	0.1	7	0.695619
module_7	R-HSA-5654221	5654221	Phospholipase C-mediated cascade; FGFR2	TRUE	FALSE	TOTAL	25	2	0.0017518	0.197035	0.528407	0.08	7	0.695619
module_7	R-HSA-190241	190241	FGFR2 ligand binding and activation	FALSE	FALSE	TOTAL	26	2	0.00182188	0.208867	0.528407	0.0769231	7	0.695619
module_7	R-HSA-5654699	5654699	SHC-mediated cascade:FGFR2	TRUE	FALSE	TOTAL	33	2	0.00231238	0.292783	0.528407	0.0606061	7	0.695619
module_7	R-HSA-5654700	5654700	FRS-mediated FGFR2 signaling	TRUE	FALSE	TOTAL	34	2	0.00238245	0.30476	0.528407	0.0588235	7	0.695619
module_7	R-HSA-5654695	5654695	PI-3K cascade:FGFR2	TRUE	FALSE	TOTAL	31	2	0.00217224	0.268757	0.528407	0.0645161	7	0.695619
module_7	R-HSA-198203	198203	PI3K/AKT activation	TRUE	FALSE	TOTAL	13	2	0.000910938	0.0681655	0.528407	0.153846	7	0.695619
module_7	R-HSA-2033519	2033519	Activated point mutants of FGFR2	TRUE	TRUE	TOTAL	23	2	0.00161166	0.173653	0.528407	0.0869565	7	0.695619
module_7	R-HSA-8851708	8851708	Signaling by FGFR2 IIIa TM	TRUE	TRUE	TOTAL	24	2	0.00168173	0.185291	0.528407	0.0833333	7	0.695619
module_7	R-HSA-3656225	3656225	Defective CHST6 causes MCDC1	TRUE	TRUE	TOTAL	9	1	0.00063065	0.254705	0.528407	0.111111	7	0.699799
module_7	R-HSA-190370	190370	FGFR1b ligand binding and activation	TRUE	FALSE	TOTAL	9	2	0.00063065	0.0355377	0.528407	0.222222	7	0.726259
module_7	R-HSA-5654227	5654227	Phospholipase C-mediated cascade; FGFR3	TRUE	FALSE	TOTAL	18	2	0.0012613	0.117804	0.528407	0.111111	7	0.726259
module_7	R-HSA-5654219	5654219	Phospholipase C-mediated cascade: FGFR1	TRUE	FALSE	TOTAL	22	2	0.00154159	0.162142	0.528407	0.0909091	7	0.726259
module_7	R-HSA-1839122	1839122	Signaling by activated point mutants of...	TRUE	TRUE	TOTAL	15	2	0.00105108	0.0870474	0.528407	0.133333	7	0.726259
module_7	R-HSA-190375	190375	FGFR2c ligand binding and activation	TRUE	FALSE	TOTAL	17	2	0.00119123	0.107269	0.528407	0.117647	7	0.734841
module_7	R-HSA-418217	418217	G beta:gamma signalling through PLC beta	TRUE	FALSE	TOTAL	23	1	0.00161166	0.528407	0.528407	0.0434783	7	0.734841
module_7	R-HSA-170670	170670	Adenylate cyclase inhibitory pathway	TRUE	FALSE	TOTAL	19	2	0.00133137	0.128585	0.528407	0.105263	7	0.73638
module_5+6	R-HSA-1236977	1236977	Endosomal/Vacuolar pathway	TRUE	FALSE	TOTAL	82	76	0.00574592	1.11022e-16	1.11022e-14	0.926829	5+6	1.11022e-14
module_5+6	R-HSA-877300	877300	Interferon gamma signaling	TRUE	FALSE	TOTAL	250	155	0.017518	1.11022e-16	1.11022e-14	0.62	5+6	1.11022e-14
module_5+6	R-HSA-983170	983170	Antigen Presentation: Folding, assembly...	TRUE	FALSE	TOTAL	103	79	0.00721743	1.11022e-16	1.11022e-14	0.76699	5+6	1.11022e-14
module_5+6	R-HSA-202430	202430	Translocation of ZAP-70 to Immunologica...	TRUE	FALSE	TOTAL	42	22	0.00294303	4.03155e-12	3.74934e-10	0.52381	5+6	3.74934e-10
module_5+6	R-HSA-202433	202433	Generation of second messenger molecules	TRUE	FALSE	TOTAL	59	25	0.00413426	1.27693e-11	1.09816e-09	0.423729	5+6	1.09816e-09
module_5+6	R-HSA-202427	202427	Phosphorylation of CD3 and TCR zeta chains	TRUE	FALSE	TOTAL	45	22	0.00315325	1.48834e-11	1.11626e-09	0.488889	5+6	1.11626e-09
module_5+6	R-HSA-202424	202424	Downstream TCR signaling	TRUE	FALSE	TOTAL	124	32	0.00868895	4.50127e-09	3.1959e-07	0.258065	5+6	3.1959e-07
module_5+6	R-HSA-202403	202403	TCR signaling	FALSE	FALSE	TOTAL	147	35	0.0103006	6.44137e-09	4.31572e-07	0.238095	5+6	4.31572e-07
module_5+6	R-HSA-388841	388841	Costimulation by the CD28 family	TRUE	FALSE	TOTAL	97	24	0.006797	7.65618e-07	4.59371e-05	0.247423	5+6	4.59371e-05
module_5+6	R-HSA-909733	909733	Interferon alpha/beta signaling	TRUE	FALSE	TOTAL	186	123	0.0130334	1.11022e-16	1.11022e-14	0.66129	5+6	0.00839005
module_5+6	R-HSA-2132295	2132295	MHC class II antigen presentation	TRUE	FALSE	TOTAL	149	32	0.0104408	2.72771e-07	1.71846e-05	0.214765	5+6	0.0333597
module_5+6	R-HSA-913531	913531	Interferon Signaling	FALSE	FALSE	TOTAL	394	195	0.0276084	1.11022e-16	1.11022e-14	0.494924	5+6	0.0441274
module_5+6	R-HSA-198933	198933	Immunoregulatory interactions between a...	TRUE	FALSE	TOTAL	316	81	0.0221428	1.11022e-16	1.11022e-14	0.256329	5+6	0.143797
module_5+6	R-HSA-1236974	1236974	ER-Phagosome pathway	TRUE	FALSE	TOTAL	173	90	0.0121225	1.11022e-16	1.11022e-14	0.520231	5+6	0.221568
module_5+6	R-HSA-1280215	1280215	Cytokine Signaling in Immune system	FALSE	FALSE	TOTAL	1092	240	0.0765188	1.11022e-16	1.11022e-14	0.21978	5+6	0.240752
module_5+6	R-HSA-1236975	1236975	Antigen processing-Cross presentation	FALSE	FALSE	TOTAL	195	93	0.0136641	1.11022e-16	1.11022e-14	0.476923	5+6	0.241677
module_5+6	R-HSA-389948	389948	PD-1 signaling	TRUE	FALSE	TOTAL	45	22	0.00315325	1.48834e-11	1.11626e-09	0.488889	5+6	0.264204
module_5+6	R-HSA-168256	168256	Immune System	FALSE	FALSE	TOTAL	2684	321	0.188074	1.11022e-16	1.11022e-14	0.119598	5+6	0.304767
module_5+6	R-HSA-1169410	1169410	Antiviral mechanism by IFN-stimulated g...	FALSE	FALSE	TOTAL	94	15	0.00658678	0.00634102	0.329733	0.159574	5+6	0.329733
module_5+6	R-HSA-1280218	1280218	Adaptive Immune System	FALSE	FALSE	TOTAL	1005	154	0.0704225	1.11022e-16	1.11022e-14	0.153234	5+6	0.333122
module_5+6	R-HSA-8984722	8984722	Interleukin-35 Signalling	TRUE	FALSE	TOTAL	16	6	0.00112115	0.00154826	0.0882506	0.375	5+6	0.377745
module_5+6	R-HSA-5603041	5603041	IRAK4 deficiency (TLR2/4)	TRUE	TRUE	TOTAL	27	4	0.00189195	0.150258	0.817902	0.148148	5+6	0.385359
module_5+6	R-HSA-174577	174577	Activation of C3 and C5	TRUE	FALSE	TOTAL	7	3	0.000490505	0.0166736	0.662422	0.428571	5+6	0.387826
module_5+6	R-HSA-4608870	4608870	Asymmetric localization of PCP proteins	TRUE	FALSE	TOTAL	66	12	0.00462476	0.00525942	0.289268	0.181818	5+6	0.398399
module_5+6	R-HSA-983169	983169	Class I MHC mediated antigen processing...	FALSE	FALSE	TOTAL	474	109	0.0332142	1.11022e-16	1.11022e-14	0.229958	5+6	0.401185
module_5+6	R-HSA-5685942	5685942	HDR through Homologous Recombination (HRR)	TRUE	FALSE	TOTAL	72	5	0.0050452	0.634231	0.817902	0.0694444	5+6	0.408951
module_5+6	R-HSA-5693554	5693554	Resolution of D-loop Structures through...	TRUE	FALSE	TOTAL	30	4	0.00210217	0.194072	0.817902	0.133333	5+6	0.409021
module_5+6	R-HSA-912446	912446	Meiotic recombination	TRUE	FALSE	TOTAL	58	4	0.00406419	0.63847	0.817902	0.0689655	5+6	0.429407
module_5+6	R-HSA-5675482	5675482	Regulation of necroptotic cell death	TRUE	FALSE	TOTAL	38	3	0.00266274	0.548058	0.817902	0.0789474	5+6	0.430135
module_5+6	R-HSA-77042	77042	Formation of editosomes by ADAR proteins	TRUE	FALSE	TOTAL	2	2	0.000140144	0.0103356	0.454766	1	5+6	0.439059
module_5+6	R-HSA-2562578	2562578	TRIF-mediated programmed cell death	TRUE	FALSE	TOTAL	10	4	0.000700722	0.00746932	0.373466	0.4	5+6	0.440498
module_5+6	R-HSA-5602498	5602498	MyD88 deficiency (TLR2/4)	TRUE	TRUE	TOTAL	26	4	0.00182188	0.136592	0.817902	0.153846	5+6	0.441785
module_5+6	R-HSA-5213460	5213460	RIPK1-mediated regulated necrosis	TRUE	FALSE	TOTAL	46	3	0.00322332	0.675503	0.817902	0.0652174	5+6	0.453078
module_5+6	R-HSA-9605310	9605310	Defective Base Excision Repair Associat...	FALSE	TRUE	TOTAL	2	2	0.000140144	0.0103356	0.454766	1	5+6	0.454766
module_5+6	R-HSA-9608290	9608290	Defective MUTYH substrate processing	TRUE	TRUE	TOTAL	2	2	0.000140144	0.0103356	0.454766	1	5+6	0.454766
module_5+6	R-HSA-381426	381426	Regulation of Insulin-like Growth Facto...	TRUE	FALSE	TOTAL	127	17	0.00889917	0.0189143	0.680916	0.133858	5+6	0.46938
module_5+6	R-HSA-5693607	5693607	Processing of DNA double-strand break ends	TRUE	FALSE	TOTAL	90	5	0.0063065	0.809314	0.817902	0.0555556	5+6	0.47854
module_5+6	R-HSA-111448	111448	Activation of NOXA and translocation to...	TRUE	FALSE	TOTAL	6	2	0.000420433	0.0764549	0.817902	0.333333	5+6	0.484883
module_5+6	R-HSA-180585	180585	Vif-mediated degradation of APOBEC3G	TRUE	TRUE	TOTAL	56	10	0.00392404	0.0115472	0.49653	0.178571	5+6	0.49653
module_5+6	R-HSA-5334118	5334118	DNA methylation	TRUE	FALSE	TOTAL	36	2	0.0025226	0.755672	0.817902	0.0555556	5+6	0.509472
module_5+6	R-HSA-3214815	3214815	HDACs deacetylate histones	TRUE	FALSE	TOTAL	63	6	0.00441455	0.342493	0.817902	0.0952381	5+6	0.510052
module_5+6	R-HSA-5625886	5625886	Activated PKN1 stimulates transcription...	TRUE	FALSE	TOTAL	49	3	0.00343354	0.715871	0.817902	0.0612245	5+6	0.510052
module_5+6	R-HSA-212300	212300	PRC2 methylates histones and DNA	TRUE	FALSE	TOTAL	44	3	0.00308318	0.646324	0.817902	0.0681818	5+6	0.510132
module_5+6	R-HSA-5617472	5617472	Activation of anterior HOX genes in hin...	TRUE	FALSE	TOTAL	116	11	0.00812837	0.266593	0.817902	0.0948276	5+6	0.512673
module_5+6	R-HSA-5619507	5619507	Activation of HOX genes during differen...	FALSE	FALSE	TOTAL	116	11	0.00812837	0.266593	0.817902	0.0948276	5+6	0.512673
module_5+6	R-HSA-186797	186797	Signaling by PDGF	TRUE	FALSE	TOTAL	70	4	0.00490505	0.774366	0.817902	0.0571429	5+6	0.523745
module_5+6	R-HSA-5607761	5607761	Dectin-1 mediated noncanonical NF-kB si...	TRUE	FALSE	TOTAL	66	11	0.00462476	0.0133093	0.545683	0.166667	5+6	0.545683
module_5+6	R-HSA-5693568	5693568	Resolution of D-loop Structures through...	TRUE	FALSE	TOTAL	36	4	0.0025226	0.29066	0.817902	0.111111	5+6	0.56025
module_5+6	R-HSA-5693537	5693537	Resolution of D-Loop Structures	FALSE	FALSE	TOTAL	37	4	0.00259267	0.307446	0.817902	0.108108	5+6	0.560251
module_5+6	R-HSA-1500620	1500620	Meiosis	FALSE	FALSE	TOTAL	92	6	0.00644664	0.694445	0.817902	0.0652174	5+6	0.567938
module_5+6	R-HSA-2424491	2424491	DAP12 signaling	TRUE	FALSE	TOTAL	36	3	0.0025226	0.511943	0.817902	0.0833333	5+6	0.587239
module_5+6	R-HSA-8957275	8957275	Post-translational protein phosphorylation	TRUE	FALSE	TOTAL	109	14	0.00763787	0.0412543	0.817902	0.12844	5+6	0.588895
module_5+6	R-HSA-445095	445095	Interaction between L1 and Ankyrins	TRUE	FALSE	TOTAL	33	2	0.00231238	0.712043	0.817902	0.0606061	5+6	0.592308
module_5+6	R-HSA-8941856	8941856	RUNX3 regulates NOTCH signaling	TRUE	FALSE	TOTAL	16	1	0.00112115	0.701923	0.817902	0.0625	5+6	0.610977
module_5+6	R-HSA-186763	186763	Downstream signal transduction	TRUE	FALSE	TOTAL	37	3	0.00259267	0.530195	0.817902	0.0810811	5+6	0.613809
module_5+6	R-HSA-109581	109581	Apoptosis	FALSE	FALSE	TOTAL	192	23	0.0134539	0.0231593	0.753899	0.119792	5+6	0.61597
module_5+6	R-HSA-9027283	9027283	Erythropoietin activates STAT5	TRUE	FALSE	TOTAL	9	2	0.00063065	0.149011	0.817902	0.222222	5+6	0.617946
module_5+6	R-HSA-9027277	9027277	Erythropoietin activates Phospholipase ...	TRUE	FALSE	TOTAL	13	1	0.000910938	0.625944	0.817902	0.0769231	5+6	0.617946
module_5+6	R-HSA-9027284	9027284	Erythropoietin activates RAS	TRUE	FALSE	TOTAL	19	1	0.00133137	0.762481	0.817902	0.0526316	5+6	0.617946
module_5+6	R-HSA-9701193	9701193	Defective HDR through Homologous Recomb...	FALSE	TRUE	TOTAL	24	4	0.00168173	0.110902	0.817902	0.166667	5+6	0.622308
module_5+6	R-HSA-9704646	9704646	Defective HDR through Homologous Recomb...	TRUE	TRUE	TOTAL	24	4	0.00168173	0.110902	0.817902	0.166667	5+6	0.622308
module_5+6	R-HSA-9701192	9701192	Defective HDR through Homologous Recomb...	TRUE	TRUE	TOTAL	24	4	0.00168173	0.110902	0.817902	0.166667	5+6	0.622308
module_5+6	R-HSA-9704331	9704331	Defective HDR through Homologous Recomb...	TRUE	TRUE	TOTAL	24	4	0.00168173	0.110902	0.817902	0.166667	5+6	0.622308
module_5+6	R-HSA-5357956	5357956	TNFR1-induced NFkappaB signaling pathway	TRUE	FALSE	TOTAL	30	3	0.00210217	0.395596	0.817902	0.1	5+6	0.627411
module_5+6	R-HSA-9027276	9027276	Erythropoietin activates Phosphoinositi...	TRUE	FALSE	TOTAL	16	1	0.00112115	0.701923	0.817902	0.0625	5+6	0.630269
module_5+6	R-HSA-933543	933543	NF-kB activation through FADD/RIP-1 pat...	TRUE	FALSE	TOTAL	14	4	0.00098101	0.0227221	0.753899	0.285714	5+6	0.630714
module_5+6	R-HSA-140534	140534	Caspase activation via Death Receptors ...	TRUE	FALSE	TOTAL	20	4	0.00140144	0.067045	0.817902	0.2	5+6	0.647641
module_5+6	R-HSA-3371378	3371378	Regulation by c-FLIP	TRUE	FALSE	TOTAL	11	2	0.000770794	0.202617	0.817902	0.181818	5+6	0.647641
module_5+6	R-HSA-5218900	5218900	CASP8 activity is inhibited	TRUE	FALSE	TOTAL	14	2	0.00098101	0.285764	0.817902	0.142857	5+6	0.647641
module_5+6	R-HSA-9645135	9645135	STAT5 Activation	TRUE	FALSE	TOTAL	9	1	0.00063065	0.49373	0.817902	0.111111	5+6	0.647641
module_5+6	R-HSA-8983432	8983432	Interleukin-15 signaling	TRUE	FALSE	TOTAL	16	2	0.00112115	0.340928	0.817902	0.125	5+6	0.65254
module_5+6	R-HSA-3656244	3656244	Defective B4GALT1 causes B4GALT1-CDG (C...	TRUE	TRUE	TOTAL	9	1	0.00063065	0.49373	0.817902	0.111111	5+6	0.654037
module_5+6	R-HSA-3656243	3656243	Defective ST3GAL3 causes MCT12 and EIEE15	TRUE	TRUE	TOTAL	9	1	0.00063065	0.49373	0.817902	0.111111	5+6	0.654037
module_5+6	R-HSA-9705462	9705462	Inactivation of CSF3 (G-CSF) signaling	TRUE	FALSE	TOTAL	27	3	0.00189195	0.334542	0.817902	0.111111	5+6	0.65776
module_5+6	R-HSA-350562	350562	Regulation of ornithine decarboxylase (...	TRUE	FALSE	TOTAL	51	9	0.00357368	0.017188	0.662422	0.176471	5+6	0.662422
module_5+6	R-HSA-140342	140342	Apoptosis induced DNA fragmentation	TRUE	FALSE	TOTAL	13	4	0.000910938	0.0179033	0.662422	0.307692	5+6	0.662422
module_5+6	R-HSA-9013957	9013957	TLR3-mediated TICAM1-dependent programm...	TRUE	FALSE	TOTAL	6	2	0.000420433	0.0764549	0.817902	0.333333	5+6	0.662716
module_5+6	R-HSA-1169408	1169408	ISG15 antiviral mechanism	TRUE	FALSE	TOTAL	83	12	0.00581599	0.0266549	0.817902	0.144578	5+6	0.662716
module_5+6	R-HSA-937041	937041	IKK complex recruitment mediated by RIP1	TRUE	FALSE	TOTAL	24	3	0.00168173	0.273247	0.817902	0.125	5+6	0.662716
module_5+6	R-HSA-168927	168927	TICAM1, RIP1-mediated IKK complex recru...	TRUE	FALSE	TOTAL	19	1	0.00133137	0.762481	0.817902	0.0526316	5+6	0.662716
module_5+6	R-HSA-936440	936440	Negative regulators of DDX58/IFIH1 sign...	TRUE	FALSE	TOTAL	37	5	0.00259267	0.15169	0.817902	0.135135	5+6	0.662716
module_5+6	R-HSA-1059683	1059683	Interleukin-6 signaling	TRUE	FALSE	TOTAL	17	3	0.00119123	0.139426	0.817902	0.176471	5+6	0.671183
module_5+6	R-HSA-187024	187024	NGF-independant TRKA activation	TRUE	FALSE	TOTAL	8	1	0.000560577	0.453943	0.817902	0.125	5+6	0.673155
module_5+6	R-HSA-428890	428890	Role of ABL in ROBO-SLIT signaling	TRUE	FALSE	TOTAL	10	1	0.000700722	0.530621	0.817902	0.1	5+6	0.673155
module_5+6	R-HSA-9702518	9702518	STAT5 activation downstream of FLT3 ITD...	TRUE	TRUE	TOTAL	21	1	0.00147152	0.795857	0.817902	0.047619	5+6	0.679507
module_5+6	R-HSA-5140745	5140745	WNT5A-dependent internalization of FZD2...	TRUE	FALSE	TOTAL	13	1	0.000910938	0.625944	0.817902	0.0769231	5+6	0.685461
module_5+6	R-HSA-9700645	9700645	ALK mutants bind TKIs	TRUE	TRUE	TOTAL	12	1	0.000840866	0.596539	0.817902	0.0833333	5+6	0.688527
module_5+6	R-HSA-3656225	3656225	Defective CHST6 causes MCDC1	TRUE	TRUE	TOTAL	9	1	0.00063065	0.49373	0.817902	0.111111	5+6	0.699799
module_5+6	R-HSA-9634600	9634600	Regulation of glycolysis by fructose 2,...	TRUE	FALSE	TOTAL	18	1	0.0012613	0.743801	0.817902	0.0555556	5+6	0.699809
module_5+6	R-HSA-912694	912694	Regulation of IFNA signaling	TRUE	FALSE	TOTAL	28	4	0.00196202	0.164421	0.817902	0.142857	5+6	0.700877
module_5+6	R-HSA-451927	451927	Interleukin-2 family signaling	TRUE	FALSE	TOTAL	47	5	0.00329339	0.284567	0.817902	0.106383	5+6	0.700877
module_5+6	R-HSA-9020958	9020958	Interleukin-21 signaling	TRUE	FALSE	TOTAL	12	3	0.000840866	0.063987	0.817902	0.25	5+6	0.700877
module_5+6	R-HSA-2586552	2586552	Signaling by Leptin	TRUE	FALSE	TOTAL	13	3	0.000910938	0.0770997	0.817902	0.230769	5+6	0.710514
module_5+6	R-HSA-9012546	9012546	Interleukin-18 signaling	TRUE	FALSE	TOTAL	11	2	0.000770794	0.202617	0.817902	0.181818	5+6	0.712906
module_5+6	R-HSA-428540	428540	Activation of RAC1	TRUE	FALSE	TOTAL	15	1	0.00105108	0.678486	0.817902	0.0666667	5+6	0.716955
module_5+6	R-HSA-69416	69416	Dimerization of procaspase-8	TRUE	FALSE	TOTAL	11	2	0.000770794	0.202617	0.817902	0.181818	5+6	0.717697
module_5+6	R-HSA-1169092	1169092	Activation of RAS in B cells	TRUE	FALSE	TOTAL	11	1	0.000770794	0.564825	0.817902	0.0909091	5+6	0.717697
module_5+6	R-HSA-9674555	9674555	Signaling by CSF3 (G-CSF)	TRUE	FALSE	TOTAL	35	3	0.00245253	0.493322	0.817902	0.0857143	5+6	0.717697
module_5+6	R-HSA-5083636	5083636	Defective GALNT12 causes CRCS1	TRUE	TRUE	TOTAL	20	1	0.00140144	0.7798	0.817902	0.05	5+6	0.731692
module_5+6	R-HSA-170670	170670	Adenylate cyclase inhibitory pathway	TRUE	FALSE	TOTAL	19	1	0.00133137	0.762481	0.817902	0.0526316	5+6	0.73638
module_5+6	R-HSA-9026527	9026527	Activated NTRK2 signals through PLCG1	TRUE	FALSE	TOTAL	6	1	0.000420433	0.364754	0.817902	0.166667	5+6	0.736968
module_5+6	R-HSA-5357786	5357786	TNFR1-induced proapoptotic signaling	TRUE	FALSE	TOTAL	14	3	0.00098101	0.0912825	0.817902	0.214286	5+6	0.741813
module_5+6	R-HSA-428543	428543	Inactivation of CDC42 and RAC1	TRUE	FALSE	TOTAL	12	1	0.000840866	0.596539	0.817902	0.0833333	5+6	0.741813
module_5+6	R-HSA-8985947	8985947	Interleukin-9 signaling	TRUE	FALSE	TOTAL	11	3	0.000770794	0.0520184	0.817902	0.272727	5+6	0.74257
module_5+6	R-HSA-391160	391160	Signal regulatory protein family intera...	TRUE	FALSE	TOTAL	18	2	0.0012613	0.394689	0.817902	0.111111	5+6	0.74257
module_5+6	R-HSA-1236978	1236978	Cross-presentation of soluble exogenous...	TRUE	FALSE	TOTAL	53	9	0.00371383	0.0213568	0.747489	0.169811	5+6	0.747489
module_5+6	R-HSA-166665	166665	Terminal pathway of complement	TRUE	FALSE	TOTAL	8	3	0.000560577	0.0235593	0.753899	0.375	5+6	0.753899
module_5+6	R-HSA-5340588	5340588	Signaling by RNF43 mutants	TRUE	TRUE	TOTAL	8	1	0.000560577	0.453943	0.817902	0.125	5+6	0.756336
module_5+6	R-HSA-2173791	2173791	TGF-beta receptor signaling in EMT (epi...	TRUE	FALSE	TOTAL	19	2	0.00133137	0.420818	0.817902	0.105263	5+6	0.766143
module_5+6	R-HSA-1306955	1306955	GRB7 events in ERBB2 signaling	TRUE	FALSE	TOTAL	6	1	0.000420433	0.364754	0.817902	0.166667	5+6	0.767726
module_5+6	R-HSA-451308	451308	Activation of Ca-permeable Kainate Rece...	TRUE	FALSE	TOTAL	13	3	0.000910938	0.0770997	0.817902	0.230769	5+6	0.771441
module_5+6	R-HSA-9673221	9673221	Defective F9 activation	TRUE	TRUE	TOTAL	7	1	0.000490505	0.411033	0.817902	0.142857	5+6	0.77357
module_5+6	R-HSA-182971	182971	EGFR downregulation	TRUE	FALSE	TOTAL	37	2	0.00259267	0.768892	0.817902	0.0540541	5+6	0.777455
module_5+6	R-HSA-164940	164940	Nef mediated downregulation of MHC clas...	TRUE	TRUE	TOTAL	11	2	0.000770794	0.202617	0.817902	0.181818	5+6	0.777878
module_5+6	R-HSA-5339717	5339717	Signaling by LRP5 mutants	TRUE	TRUE	TOTAL	6	1	0.000420433	0.364754	0.817902	0.166667	5+6	0.777878
module_5+6	R-HSA-9024909	9024909	BDNF activates NTRK2 (TRKB) signaling	TRUE	FALSE	TOTAL	4	1	0.000280289	0.261012	0.817902	0.25	5+6	0.815595
module_5+6	R-HSA-9032845	9032845	Activated NTRK2 signals through CDK5	TRUE	FALSE	TOTAL	10	1	0.000700722	0.530621	0.817902	0.1	5+6	0.815595
module_5+6	R-HSA-9032500	9032500	Activated NTRK2 signals through FYN	TRUE	FALSE	TOTAL	11	1	0.000770794	0.564825	0.817902	0.0909091	5+6	0.815595
module_5+6	R-HSA-9674415	9674415	Drug resistance of PDGFR mutants	FALSE	TRUE	TOTAL	1	1	7.00722e-05	0.0728228	0.817902	1	5+6	0.817902
module_5+6	R-HSA-9674428	9674428	PDGFR mutants bind TKIs	TRUE	TRUE	TOTAL	1	1	7.00722e-05	0.0728228	0.817902	1	5+6	0.817902
module_5+6	R-HSA-9674404	9674404	Sorafenib-resistant PDGFR mutants	TRUE	TRUE	TOTAL	1	1	7.00722e-05	0.0728228	0.817902	1	5+6	0.817902
module_5+6	R-HSA-9674401	9674401	Sunitinib-resistant PDGFR mutants	TRUE	TRUE	TOTAL	1	1	7.00722e-05	0.0728228	0.817902	1	5+6	0.817902
module_5+6	R-HSA-9674403	9674403	Regorafenib-resistant PDGFR mutants	TRUE	TRUE	TOTAL	1	1	7.00722e-05	0.0728228	0.817902	1	5+6	0.817902
module_5+6	R-HSA-9674396	9674396	Imatinib-resistant PDGFR mutants	TRUE	TRUE	TOTAL	1	1	7.00722e-05	0.0728228	0.817902	1	5+6	0.817902
module_5+6	R-HSA-9608287	9608287	Defective MUTYH substrate binding	TRUE	TRUE	TOTAL	1	1	7.00722e-05	0.0728228	0.817902	1	5+6	0.817902
module_5+6	R-HSA-75064	75064	mRNA Editing: A to I Conversion	TRUE	FALSE	TOTAL	4	2	0.000280289	0.0374564	0.817902	0.5	5+6	0.817902
module_5+6	R-HSA-75102	75102	C6 deamination of adenosine	TRUE	FALSE	TOTAL	4	2	0.000280289	0.0374564	0.817902	0.5	5+6	0.817902
module_5+6	R-HSA-5619049	5619049	Defective SLC40A1 causes hemochromatosi...	TRUE	TRUE	TOTAL	4	2	0.000280289	0.0374564	0.817902	0.5	5+6	0.817902
module_5+6	R-HSA-5619058	5619058	Defective SLCO1B3 causes hyperbilirubin...	TRUE	TRUE	TOTAL	2	1	0.000140144	0.140347	0.817902	0.5	5+6	0.817902
module_5+6	R-HSA-3359454	3359454	Defective TCN2 causes TCN2 deficiency	TRUE	TRUE	TOTAL	2	1	0.000140144	0.140347	0.817902	0.5	5+6	0.817902
module_5+6	R-HSA-9693928	9693928	Defective RIPK1-mediated regulated necr...	TRUE	TRUE	TOTAL	5	2	0.000350361	0.0557343	0.817902	0.4	5+6	0.817902
module_5+6	R-HSA-5619060	5619060	Defective CP causes aceruloplasminemia ...	TRUE	TRUE	TOTAL	6	2	0.000420433	0.0764549	0.817902	0.333333	5+6	0.817902
module_5+6	R-HSA-3359485	3359485	Defective CD320 causes MMATC	TRUE	TRUE	TOTAL	3	1	0.000210217	0.202958	0.817902	0.333333	5+6	0.817902
module_5+6	R-HSA-4549356	4549356	Defective DPAGT1 causes CDG-1j, CMSTA2	TRUE	TRUE	TOTAL	3	1	0.000210217	0.202958	0.817902	0.333333	5+6	0.817902
module_5+6	R-HSA-844615	844615	The AIM2 inflammasome	TRUE	FALSE	TOTAL	4	1	0.000280289	0.261012	0.817902	0.25	5+6	0.817902
module_5+6	R-HSA-9025046	9025046	NTF3 activates NTRK2 (TRKB) signaling	TRUE	FALSE	TOTAL	4	1	0.000280289	0.261012	0.817902	0.25	5+6	0.817902
module_5+6	R-HSA-9026357	9026357	NTF4 activates NTRK2 (TRKB) signaling	TRUE	FALSE	TOTAL	4	1	0.000280289	0.261012	0.817902	0.25	5+6	0.817902
module_5+6	R-HSA-5683177	5683177	Defective ABCC8 can cause hypo- and hyp...	TRUE	TRUE	TOTAL	4	1	0.000280289	0.261012	0.817902	0.25	5+6	0.817902
module_5+6	R-HSA-5655799	5655799	Defective SLC40A1 causes hemochromatosi...	TRUE	TRUE	TOTAL	4	1	0.000280289	0.261012	0.817902	0.25	5+6	0.817902
module_5+6	R-HSA-1296067	1296067	Potassium transport channels	TRUE	FALSE	TOTAL	4	1	0.000280289	0.261012	0.817902	0.25	5+6	0.817902
module_5+6	R-HSA-5619047	5619047	Defective SLC2A9 causes hypouricemia re...	TRUE	TRUE	TOTAL	4	1	0.000280289	0.261012	0.817902	0.25	5+6	0.817902
module_5+6	R-HSA-5579011	5579011	Defective CYP2U1 causes SPG56	TRUE	TRUE	TOTAL	5	1	0.000350361	0.314842	0.817902	0.2	5+6	0.817902
module_5+6	R-HSA-5579021	5579021	Defective CYP21A2 causes AH3	TRUE	TRUE	TOTAL	5	1	0.000350361	0.314842	0.817902	0.2	5+6	0.817902
module_5+6	R-HSA-1170546	1170546	Prolactin receptor signaling	TRUE	FALSE	TOTAL	18	3	0.0012613	0.157048	0.817902	0.166667	5+6	0.817902
module_5+6	R-HSA-5660883	5660883	Defective SLC7A9 causes cystinuria (CSNU)	TRUE	TRUE	TOTAL	6	1	0.000420433	0.364754	0.817902	0.166667	5+6	0.817902
module_5+6	R-HSA-5619113	5619113	Defective SLC3A1 causes cystinuria (CSNU)	TRUE	TRUE	TOTAL	6	1	0.000420433	0.364754	0.817902	0.166667	5+6	0.817902
module_5+6	R-HSA-211994	211994	Sterols are 12-hydroxylated by CYP8B1	TRUE	FALSE	TOTAL	13	2	0.000910938	0.257949	0.817902	0.153846	5+6	0.817902
module_5+6	R-HSA-430039	430039	mRNA decay by 5' to 3' exoribonuclease	TRUE	FALSE	TOTAL	21	3	0.00147152	0.213406	0.817902	0.142857	5+6	0.817902
module_5+6	R-HSA-5619062	5619062	Defective SLC1A3 causes episodic ataxia...	TRUE	TRUE	TOTAL	7	1	0.000490505	0.411033	0.817902	0.142857	5+6	0.817902
module_5+6	R-HSA-9686347	9686347	Microbial modulation of RIPK1-mediated ...	TRUE	TRUE	TOTAL	10	3	0.000700722	0.0412586	0.817902	0.3	5+6	0.817902
module_5+6	R-HSA-5676590	5676590	NIK-->noncanonical NF-kB signaling	TRUE	FALSE	TOTAL	61	9	0.0042744	0.0453129	0.817902	0.147541	5+6	0.817902
module_5+6	R-HSA-9032759	9032759	NTRK2 activates RAC1	TRUE	FALSE	TOTAL	7	1	0.000490505	0.411033	0.817902	0.142857	5+6	0.822758
module_5+6	R-HSA-212718	212718	EGFR interacts with phospholipase C-gamma	TRUE	FALSE	TOTAL	11	1	0.000770794	0.564825	0.817902	0.0909091	5+6	0.83134
module_5+6	R-HSA-180336	180336	SHC1 events in EGFR signaling	TRUE	FALSE	TOTAL	19	1	0.00133137	0.762481	0.817902	0.0526316	5+6	0.83134
module_5+6	R-HSA-1250342	1250342	PI3K events in ERBB4 signaling	TRUE	FALSE	TOTAL	15	2	0.00105108	0.313468	0.817902	0.133333	5+6	0.832776
module_5+6	R-HSA-8847993	8847993	ERBB2 Activates PTK6 Signaling	TRUE	FALSE	TOTAL	18	2	0.0012613	0.394689	0.817902	0.111111	5+6	0.832776
module_5+6	R-HSA-6785631	6785631	ERBB2 Regulates Cell Motility	TRUE	FALSE	TOTAL	19	2	0.00133137	0.420818	0.817902	0.105263	5+6	0.832776
module_5+6	R-HSA-1299503	1299503	TWIK related potassium channel (TREK)	TRUE	FALSE	TOTAL	4	1	0.000280289	0.261012	0.817902	0.25	5+6	0.840366
module_4	R-HSA-190872	190872	Transport of connexons to the plasma me...	TRUE	FALSE	TOTAL	23	1	0.00161166	0.40029	0.615801	0.0434783	4	0.216425
module_4	R-HSA-9616222	9616222	Transcriptional regulation of granulopo...	TRUE	FALSE	TOTAL	71	2	0.00497512	0.468113	0.615801	0.028169	4	0.229747
module_4	R-HSA-190861	190861	Gap junction assembly	TRUE	FALSE	TOTAL	41	1	0.00287296	0.598296	0.615801	0.0243902	4	0.252653
module_4	R-HSA-3371511	3371511	HSF1 activation	TRUE	FALSE	TOTAL	43	1	0.0030131	0.615801	0.615801	0.0232558	4	0.30879
module_4	R-HSA-421270	421270	Cell-cell junction organization	FALSE	FALSE	TOTAL	67	2	0.00469484	0.438625	0.615801	0.0298507	4	0.313649
module_4	R-HSA-190840	190840	Microtubule-dependent trafficking of co...	TRUE	FALSE	TOTAL	22	1	0.00154159	0.386798	0.615801	0.0454545	4	0.333037
module_4	R-HSA-6803205	6803205	TP53 regulates transcription of several...	TRUE	FALSE	TOTAL	28	3	0.00196202	0.0251997	0.615801	0.107143	4	0.361064
module_4	R-HSA-9014843	9014843	Interleukin-33 signaling	TRUE	FALSE	TOTAL	4	2	0.000280289	0.0037107	0.541763	0.5	4	0.391185
module_4	R-HSA-2129379	2129379	Molecules associated with elastic fibres	TRUE	FALSE	TOTAL	38	1	0.00266274	0.570535	0.615801	0.0263158	4	0.402858
module_4	R-HSA-2559580	2559580	Oxidative Stress Induced Senescence	TRUE	FALSE	TOTAL	114	3	0.00798823	0.464981	0.615801	0.0263158	4	0.405046
module_4	R-HSA-5633008	5633008	TP53 Regulates Transcription of Cell De...	FALSE	FALSE	TOTAL	83	3	0.00581599	0.280975	0.615801	0.0361446	4	0.407161
module_4	R-HSA-114608	114608	Platelet degranulation	TRUE	FALSE	TOTAL	141	7	0.00988018	0.0397961	0.615801	0.0496454	4	0.411117
module_4	R-HSA-8941326	8941326	RUNX2 regulates bone development	TRUE	FALSE	TOTAL	43	2	0.0030131	0.247724	0.615801	0.0465116	4	0.413019
module_4	R-HSA-8940973	8940973	RUNX2 regulates osteoblast differentiation	TRUE	FALSE	TOTAL	34	2	0.00238245	0.175112	0.615801	0.0588235	4	0.413019
module_4	R-HSA-879415	879415	Advanced glycosylation endproduct recep...	TRUE	FALSE	TOTAL	16	1	0.00112115	0.299251	0.615801	0.0625	4	0.413019
module_4	R-HSA-210500	210500	Glutamate Neurotransmitter Release Cycle	TRUE	FALSE	TOTAL	32	2	0.00224231	0.159458	0.615801	0.0625	4	0.413019
module_4	R-HSA-181430	181430	Norepinephrine Neurotransmitter Release...	TRUE	FALSE	TOTAL	30	1	0.00210217	0.486799	0.615801	0.0333333	4	0.413019
module_4	R-HSA-112310	112310	Neurotransmitter release cycle	TRUE	FALSE	TOTAL	100	3	0.00700722	0.383196	0.615801	0.03	4	0.413019
module_4	R-HSA-166208	166208	mTORC1-mediated signalling	TRUE	FALSE	TOTAL	28	1	0.00196202	0.463437	0.615801	0.0357143	4	0.413019
module_4	R-HSA-76005	76005	Response to elevated platelet cytosolic...	TRUE	FALSE	TOTAL	148	7	0.0103707	0.0492187	0.615801	0.0472973	4	0.418931
module_4	R-HSA-76002	76002	Platelet activation, signaling and aggr...	FALSE	FALSE	TOTAL	293	10	0.0205311	0.121105	0.615801	0.0341297	4	0.4478
module_4	R-HSA-181429	181429	Serotonin Neurotransmitter Release Cycle	TRUE	FALSE	TOTAL	23	2	0.00161166	0.0934052	0.615801	0.0869565	4	0.451482
module_4	R-HSA-264642	264642	Acetylcholine Neurotransmitter Release ...	TRUE	FALSE	TOTAL	26	1	0.00182188	0.439015	0.615801	0.0384615	4	0.451482
module_4	R-HSA-381426	381426	Regulation of Insulin-like Growth Facto...	TRUE	FALSE	TOTAL	127	5	0.00889917	0.154784	0.615801	0.0393701	4	0.46938
module_4	R-HSA-933542	933542	TRAF6 mediated NF-kB activation	TRUE	FALSE	TOTAL	30	1	0.00210217	0.486799	0.615801	0.0333333	4	0.474578
module_4	R-HSA-5694530	5694530	Cargo concentration in the ER	TRUE	FALSE	TOTAL	37	2	0.00259267	0.199008	0.615801	0.0540541	4	0.477994
module_4	R-HSA-418990	418990	Adherens junctions interactions	TRUE	FALSE	TOTAL	35	2	0.00245253	0.183028	0.615801	0.0571429	4	0.480195
module_4	R-HSA-1482801	1482801	Acyl chain remodelling of PS	TRUE	FALSE	TOTAL	31	3	0.00217224	0.0325994	0.615801	0.0967742	4	0.497254
module_4	R-HSA-212676	212676	Dopamine Neurotransmitter Release Cycle	TRUE	FALSE	TOTAL	28	2	0.00196202	0.12906	0.615801	0.0714286	4	0.497254
module_4	R-HSA-71288	71288	Creatine metabolism	TRUE	FALSE	TOTAL	25	1	0.0017518	0.426392	0.615801	0.04	4	0.497254
module_4	R-HSA-445989	445989	TAK1 activates NFkB by phosphorylation ...	TRUE	FALSE	TOTAL	39	1	0.00273281	0.579995	0.615801	0.025641	4	0.510837
module_4	R-HSA-186797	186797	Signaling by PDGF	TRUE	FALSE	TOTAL	70	2	0.00490505	0.460827	0.615801	0.0285714	4	0.523745
module_4	R-HSA-6799990	6799990	Metal sequestration by antimicrobial pr...	TRUE	FALSE	TOTAL	13	3	0.000910938	0.00321254	0.541763	0.230769	4	0.541763
module_4	R-HSA-167044	167044	Signalling to RAS	TRUE	FALSE	TOTAL	26	1	0.00182188	0.439015	0.615801	0.0384615	4	0.545343
module_4	R-HSA-8941332	8941332	RUNX2 regulates genes involved in cell ...	TRUE	FALSE	TOTAL	14	2	0.00098101	0.0393305	0.615801	0.142857	4	0.552933
module_4	R-HSA-196025	196025	Formation of annular gap junctions	TRUE	FALSE	TOTAL	11	1	0.000770794	0.216854	0.615801	0.0909091	4	0.553075
module_4	R-HSA-1234158	1234158	Regulation of gene expression by Hypoxi...	TRUE	FALSE	TOTAL	15	3	0.00105108	0.00477721	0.558934	0.2	4	0.558934
module_4	R-HSA-166020	166020	Transfer of LPS from LBP carrier to CD14	TRUE	FALSE	TOTAL	3	1	0.000210217	0.0644733	0.615801	0.333333	4	0.561665
module_4	R-HSA-139915	139915	Activation of PUMA and translocation to...	TRUE	FALSE	TOTAL	10	1	0.000700722	0.19925	0.615801	0.1	4	0.561665
module_4	R-HSA-3928663	3928663	EPHA-mediated growth cone collapse	TRUE	FALSE	TOTAL	33	2	0.00231238	0.167253	0.615801	0.0606061	4	0.565048
module_4	R-HSA-191650	191650	Regulation of gap junction activity	TRUE	FALSE	TOTAL	5	1	0.000350361	0.105136	0.615801	0.2	4	0.572104
module_4	R-HSA-190322	190322	FGFR4 ligand binding and activation	TRUE	FALSE	TOTAL	17	1	0.00119123	0.314663	0.615801	0.0588235	4	0.572104
module_4	R-HSA-2022854	2022854	Keratan sulfate biosynthesis	TRUE	FALSE	TOTAL	37	2	0.00259267	0.199008	0.615801	0.0540541	4	0.572104
module_4	R-HSA-194313	194313	VEGF ligand-receptor interactions	TRUE	FALSE	TOTAL	8	1	0.000560577	0.162851	0.615801	0.125	4	0.587233
module_4	R-HSA-195399	195399	VEGF binds to VEGFR leading to receptor...	TRUE	FALSE	TOTAL	8	1	0.000560577	0.162851	0.615801	0.125	4	0.587233
module_4	R-HSA-8957275	8957275	Post-translational protein phosphorylation	TRUE	FALSE	TOTAL	109	4	0.00763787	0.225252	0.615801	0.0366972	4	0.588895
module_4	R-HSA-8941333	8941333	RUNX2 regulates genes involved in diffe...	TRUE	FALSE	TOTAL	6	2	0.000420433	0.0081091	0.591964	0.333333	4	0.591964
module_4	R-HSA-1300645	1300645	Acrosome Reaction and Sperm:Oocyte Memb...	TRUE	FALSE	TOTAL	6	2	0.000420433	0.0081091	0.591964	0.333333	4	0.591964
module_4	R-HSA-445095	445095	Interaction between L1 and Ankyrins	TRUE	FALSE	TOTAL	33	3	0.00231238	0.0380929	0.615801	0.0909091	4	0.592308
module_4	R-HSA-450341	450341	Activation of the AP-1 family of transc...	TRUE	FALSE	TOTAL	12	1	0.000840866	0.234072	0.615801	0.0833333	4	0.593029
module_4	R-HSA-1482883	1482883	Acyl chain remodeling of DAG and TAG	TRUE	FALSE	TOTAL	18	3	0.0012613	0.00786324	0.591964	0.166667	4	0.597545
module_4	R-HSA-447038	447038	NrCAM interactions	TRUE	FALSE	TOTAL	7	1	0.000490505	0.144037	0.615801	0.142857	4	0.597758
module_4	R-HSA-140877	140877	Formation of Fibrin Clot (Clotting Casc...	FALSE	FALSE	TOTAL	43	5	0.0030131	0.00295653	0.541763	0.116279	4	0.603537
module_4	R-HSA-140875	140875	Common Pathway of Fibrin Clot Formation	TRUE	FALSE	TOTAL	25	4	0.0017518	0.00251695	0.541763	0.16	4	0.604501
module_4	R-HSA-392154	392154	Nitric oxide stimulates guanylate cyclase	TRUE	FALSE	TOTAL	35	2	0.00245253	0.183028	0.615801	0.0571429	4	0.609464
module_4	R-HSA-71384	71384	Ethanol oxidation	TRUE	FALSE	TOTAL	28	2	0.00196202	0.12906	0.615801	0.0714286	4	0.609464
module_4	R-HSA-1483148	1483148	Synthesis of PG	TRUE	FALSE	TOTAL	21	1	0.00147152	0.373003	0.615801	0.047619	4	0.609464
module_4	R-HSA-6804759	6804759	Regulation of TP53 Activity through Ass...	TRUE	FALSE	TOTAL	17	1	0.00119123	0.314663	0.615801	0.0588235	4	0.609464
module_4	R-HSA-5619043	5619043	Defective SLC2A1 causes GLUT1 deficienc...	TRUE	TRUE	TOTAL	2	1	0.000140144	0.0434564	0.615801	0.5	4	0.615801
module_4	R-HSA-1839128	1839128	FGFR4 mutant receptor activation	TRUE	TRUE	TOTAL	3	1	0.000210217	0.0644733	0.615801	0.333333	4	0.615801
module_4	R-HSA-8941284	8941284	RUNX2 regulates chondrocyte maturation	TRUE	FALSE	TOTAL	7	2	0.000490505	0.010878	0.615801	0.285714	4	0.615801
module_4	R-HSA-3878781	3878781	Glycogen storage disease type IV (GBE1)	TRUE	TRUE	TOTAL	4	1	0.000280289	0.08503	0.615801	0.25	4	0.615801
module_4	R-HSA-3858516	3858516	Glycogen storage disease type 0 (liver ...	TRUE	TRUE	TOTAL	4	1	0.000280289	0.08503	0.615801	0.25	4	0.615801
module_4	R-HSA-5579014	5579014	Defective CYP27B1 causes VDDR1A	TRUE	TRUE	TOTAL	5	1	0.000350361	0.105136	0.615801	0.2	4	0.615801
module_4	R-HSA-5619070	5619070	Defective SLC16A1 causes symptomatic de...	TRUE	TRUE	TOTAL	7	1	0.000490505	0.144037	0.615801	0.142857	4	0.615801
module_4	R-HSA-9634635	9634635	Estrogen-stimulated signaling through P...	TRUE	FALSE	TOTAL	12	1	0.000840866	0.234072	0.615801	0.0833333	4	0.615801
module_4	R-HSA-5358493	5358493	Synthesis of diphthamide-EEF2	TRUE	FALSE	TOTAL	15	1	0.00105108	0.283494	0.615801	0.0666667	4	0.615801
module_4	R-HSA-5655291	5655291	Signaling by FGFR4 in disease	TRUE	TRUE	TOTAL	18	1	0.0012613	0.329736	0.615801	0.0555556	4	0.615801
module_4	R-HSA-165158	165158	Activation of AKT2	TRUE	FALSE	TOTAL	7	1	0.000490505	0.144037	0.615801	0.142857	4	0.615801
module_4	R-HSA-190827	190827	Transport of connexins along the secret...	TRUE	FALSE	TOTAL	3	1	0.000210217	0.0644733	0.615801	0.333333	4	0.615801
module_4	R-HSA-8939242	8939242	RUNX1 regulates transcription of genes ...	TRUE	FALSE	TOTAL	11	2	0.000770794	0.0253509	0.615801	0.181818	4	0.615801
module_4	R-HSA-433692	433692	Proton-coupled monocarboxylate transport	TRUE	FALSE	TOTAL	12	1	0.000840866	0.234072	0.615801	0.0833333	4	0.615801
module_4	R-HSA-190704	190704	Oligomerization of connexins into conne...	TRUE	FALSE	TOTAL	3	1	0.000210217	0.0644733	0.615801	0.333333	4	0.615801
module_4	R-HSA-429593	429593	Inositol transporters	TRUE	FALSE	TOTAL	7	1	0.000490505	0.144037	0.615801	0.142857	4	0.615801
module_4	R-HSA-9014826	9014826	Interleukin-36 pathway	TRUE	FALSE	TOTAL	7	1	0.000490505	0.144037	0.615801	0.142857	4	0.615801
module_4	R-HSA-5653890	5653890	Lactose synthesis	TRUE	FALSE	TOTAL	8	1	0.000560577	0.162851	0.615801	0.125	4	0.615801
module_4	R-HSA-112313	112313	Neurotransmitter uptake and metabolism ...	FALSE	FALSE	TOTAL	10	1	0.000700722	0.19925	0.615801	0.1	4	0.615801
module_4	R-HSA-1296052	1296052	Ca2+ activated K+ channels	TRUE	FALSE	TOTAL	10	1	0.000700722	0.19925	0.615801	0.1	4	0.615801
module_4	R-HSA-210455	210455	Astrocytic Glutamate-Glutamine Uptake A...	TRUE	FALSE	TOTAL	10	1	0.000700722	0.19925	0.615801	0.1	4	0.615801
module_4	R-HSA-9640463	9640463	Wax biosynthesis	TRUE	FALSE	TOTAL	16	1	0.00112115	0.299251	0.615801	0.0625	4	0.615801
module_4	R-HSA-1222449	1222449	Mtb iron assimilation by chelation	TRUE	TRUE	TOTAL	17	1	0.00119123	0.314663	0.615801	0.0588235	4	0.615801
module_4	R-HSA-1475029	1475029	Reversible hydration of carbon dioxide	TRUE	FALSE	TOTAL	17	2	0.00119123	0.0555576	0.615801	0.117647	4	0.615801
module_4	R-HSA-425561	425561	Sodium/Calcium exchangers	TRUE	FALSE	TOTAL	15	1	0.00105108	0.283494	0.615801	0.0666667	4	0.615801
module_4	R-HSA-8876725	8876725	Protein methylation	TRUE	FALSE	TOTAL	19	2	0.00133137	0.0674519	0.615801	0.105263	4	0.615801
module_4	R-HSA-391906	391906	Leukotriene receptors	TRUE	FALSE	TOTAL	9	2	0.00063065	0.017468	0.615801	0.222222	4	0.615801
module_4	R-HSA-9634638	9634638	Estrogen-dependent nuclear events downs...	TRUE	FALSE	TOTAL	29	2	0.00203209	0.136528	0.615801	0.0689655	4	0.615801
module_4	R-HSA-8939246	8939246	RUNX1 regulates transcription of genes ...	TRUE	FALSE	TOTAL	11	2	0.000770794	0.0253509	0.615801	0.181818	4	0.615801
module_4	R-HSA-450520	450520	HuR (ELAVL1) binds and stabilizes mRNA	TRUE	FALSE	TOTAL	12	1	0.000840866	0.234072	0.615801	0.0833333	4	0.615801
module_4	R-HSA-193144	193144	Estrogen biosynthesis	TRUE	FALSE	TOTAL	18	1	0.0012613	0.329736	0.615801	0.0555556	4	0.615801
module_4	R-HSA-190873	190873	Gap junction degradation	TRUE	FALSE	TOTAL	12	1	0.000840866	0.234072	0.615801	0.0833333	4	0.617977
module_4	R-HSA-5576892	5576892	Phase 0 - rapid depolarisation	TRUE	FALSE	TOTAL	34	2	0.00238245	0.175112	0.615801	0.0588235	4	0.625914
module_4	R-HSA-1369062	1369062	ABC transporters in lipid homeostasis	TRUE	FALSE	TOTAL	29	1	0.00203209	0.475248	0.615801	0.0344828	4	0.628217
module_4	R-HSA-8854691	8854691	Interleukin-20 family signaling	TRUE	FALSE	TOTAL	29	3	0.00203209	0.0275534	0.615801	0.103448	4	0.63351
module_4	R-HSA-419408	419408	Lysosphingolipid and LPA receptors	TRUE	FALSE	TOTAL	19	2	0.00133137	0.0674519	0.615801	0.105263	4	0.640583
module_4	R-HSA-1482922	1482922	Acyl chain remodelling of PI	TRUE	FALSE	TOTAL	25	3	0.0017518	0.0188197	0.615801	0.12	4	0.640762
module_4	R-HSA-1482925	1482925	Acyl chain remodelling of PG	TRUE	FALSE	TOTAL	26	2	0.00182188	0.114436	0.615801	0.0769231	4	0.640762
module_4	R-HSA-1482788	1482788	Acyl chain remodelling of PC	TRUE	FALSE	TOTAL	40	3	0.00280289	0.0607257	0.615801	0.075	4	0.640762
module_4	R-HSA-1482839	1482839	Acyl chain remodelling of PE	TRUE	FALSE	TOTAL	42	3	0.00294303	0.0681197	0.615801	0.0714286	4	0.640762
module_4	R-HSA-1483115	1483115	Hydrolysis of LPC	TRUE	FALSE	TOTAL	18	2	0.0012613	0.0614052	0.615801	0.111111	4	0.640762
module_4	R-HSA-388844	388844	Receptor-type tyrosine-protein phosphat...	TRUE	FALSE	TOTAL	20	2	0.00140144	0.0736861	0.615801	0.1	4	0.640762
module_4	R-HSA-444257	444257	RSK activation	TRUE	FALSE	TOTAL	11	1	0.000770794	0.216854	0.615801	0.0909091	4	0.640762
module_4	R-HSA-3560782	3560782	Diseases associated with glycosaminogly...	FALSE	TRUE	TOTAL	55	2	0.00385397	0.345358	0.615801	0.0363636	4	0.64152
module_4	R-HSA-5576890	5576890	Phase 3 - rapid repolarisation	TRUE	FALSE	TOTAL	9	1	0.00063065	0.181252	0.615801	0.111111	4	0.644476
module_4	R-HSA-3560783	3560783	Defective B4GALT7 causes EDS, progeroid...	TRUE	TRUE	TOTAL	21	1	0.00147152	0.373003	0.615801	0.047619	4	0.648184
module_4	R-HSA-4420332	4420332	Defective B3GALT6 causes EDSP2 and SEMDJL1	TRUE	TRUE	TOTAL	21	1	0.00147152	0.373003	0.615801	0.047619	4	0.648184
module_4	R-HSA-450282	450282	MAPK targets/ Nuclear events mediated b...	FALSE	FALSE	TOTAL	35	1	0.00245253	0.540863	0.615801	0.0285714	4	0.649588
module_4	R-HSA-389359	389359	CD28 dependent Vav1 pathway	TRUE	FALSE	TOTAL	17	1	0.00119123	0.314663	0.615801	0.0588235	4	0.652498
module_4	R-HSA-3656244	3656244	Defective B4GALT1 causes B4GALT1-CDG (C...	TRUE	TRUE	TOTAL	9	1	0.00063065	0.181252	0.615801	0.111111	4	0.654037
module_4	R-HSA-3656243	3656243	Defective ST3GAL3 causes MCT12 and EIEE15	TRUE	TRUE	TOTAL	9	1	0.00063065	0.181252	0.615801	0.111111	4	0.654037
module_4	R-HSA-622323	622323	Presynaptic nicotinic acetylcholine rec...	FALSE	FALSE	TOTAL	15	1	0.00105108	0.283494	0.615801	0.0666667	4	0.662426
module_4	R-HSA-622327	622327	Postsynaptic nicotinic acetylcholine re...	FALSE	FALSE	TOTAL	17	1	0.00119123	0.314663	0.615801	0.0588235	4	0.662426
module_4	R-HSA-181431	181431	Acetylcholine binding and downstream ev...	FALSE	FALSE	TOTAL	17	1	0.00119123	0.314663	0.615801	0.0588235	4	0.662426
module_4	R-HSA-5576893	5576893	Phase 2 - plateau phase	TRUE	FALSE	TOTAL	17	1	0.00119123	0.314663	0.615801	0.0588235	4	0.668376
module_4	R-HSA-5654228	5654228	Phospholipase C-mediated cascade; FGFR4	TRUE	FALSE	TOTAL	19	1	0.00133137	0.34448	0.615801	0.0526316	4	0.669013
module_4	R-HSA-420597	420597	Nectin/Necl trans heterodimerization	TRUE	FALSE	TOTAL	7	1	0.000490505	0.144037	0.615801	0.142857	4	0.669965
module_4	R-HSA-6803211	6803211	TP53 Regulates Transcription of Death R...	TRUE	FALSE	TOTAL	18	1	0.0012613	0.329736	0.615801	0.0555556	4	0.672091
module_4	R-HSA-3560801	3560801	Defective B3GAT3 causes JDSSDHD	TRUE	TRUE	TOTAL	22	1	0.00154159	0.386798	0.615801	0.0454545	4	0.672093
module_4	R-HSA-5173214	5173214	O-glycosylation of TSR domain-containin...	TRUE	FALSE	TOTAL	41	2	0.00287296	0.231398	0.615801	0.0487805	4	0.672533
module_4	R-HSA-5083635	5083635	Defective B3GALTL causes PpS	TRUE	TRUE	TOTAL	39	2	0.00273281	0.215146	0.615801	0.0512821	4	0.673194
module_4	R-HSA-629587	629587	Highly sodium permeable postsynaptic ac...	TRUE	FALSE	TOTAL	9	1	0.00063065	0.181252	0.615801	0.111111	4	0.677405
module_4	R-HSA-9700645	9700645	ALK mutants bind TKIs	TRUE	TRUE	TOTAL	12	1	0.000840866	0.234072	0.615801	0.0833333	4	0.688527
module_4	R-HSA-3595172	3595172	Defective CHST3 causes SEDCJD	TRUE	TRUE	TOTAL	9	1	0.00063065	0.181252	0.615801	0.111111	4	0.696462
module_4	R-HSA-3595174	3595174	Defective CHST14 causes EDS, musculocon...	TRUE	TRUE	TOTAL	9	1	0.00063065	0.181252	0.615801	0.111111	4	0.696462
module_4	R-HSA-3595177	3595177	Defective CHSY1 causes TPBS	TRUE	TRUE	TOTAL	10	1	0.000700722	0.19925	0.615801	0.1	4	0.696462
module_4	R-HSA-2022923	2022923	Dermatan sulfate biosynthesis	TRUE	FALSE	TOTAL	13	1	0.000910938	0.250912	0.615801	0.0769231	4	0.696462
module_4	R-HSA-1971475	1971475	A tetrasaccharide linker sequence is re...	TRUE	FALSE	TOTAL	31	1	0.00217224	0.498097	0.615801	0.0322581	4	0.696623
module_4	R-HSA-389357	389357	CD28 dependent PI3K/Akt signaling	TRUE	FALSE	TOTAL	26	2	0.00182188	0.114436	0.615801	0.0769231	4	0.698271
module_4	R-HSA-3656225	3656225	Defective CHST6 causes MCDC1	TRUE	TRUE	TOTAL	9	1	0.00063065	0.181252	0.615801	0.111111	4	0.699799
module_4	R-HSA-9634600	9634600	Regulation of glycolysis by fructose 2,...	TRUE	FALSE	TOTAL	18	1	0.0012613	0.329736	0.615801	0.0555556	4	0.699809
module_4	R-HSA-5336415	5336415	Uptake and function of diphtheria toxin	TRUE	TRUE	TOTAL	10	2	0.000700722	0.0212558	0.615801	0.2	4	0.714544
module_4	R-HSA-8849473	8849473	PTK6 Expression	TRUE	FALSE	TOTAL	10	1	0.000700722	0.19925	0.615801	0.1	4	0.714544
module_4	R-HSA-392451	392451	G beta:gamma signalling through PI3Kgamma	TRUE	FALSE	TOTAL	29	1	0.00203209	0.475248	0.615801	0.0344828	4	0.714544
module_4	R-HSA-8849468	8849468	PTK6 Regulates Proteins Involved in RNA...	TRUE	FALSE	TOTAL	7	1	0.000490505	0.144037	0.615801	0.142857	4	0.714544
module_4	R-HSA-3928665	3928665	EPH-ephrin mediated repulsion of cells	TRUE	FALSE	TOTAL	55	2	0.00385397	0.345358	0.615801	0.0363636	4	0.71533
module_4	R-HSA-1307965	1307965	betaKlotho-mediated ligand binding	TRUE	FALSE	TOTAL	6	1	0.000420433	0.124802	0.615801	0.166667	4	0.739316
module_4	R-HSA-418457	418457	cGMP effects	TRUE	FALSE	TOTAL	18	2	0.0012613	0.0614052	0.615801	0.111111	4	0.739316
module_4	R-HSA-182971	182971	EGFR downregulation	TRUE	FALSE	TOTAL	37	1	0.00259267	0.560863	0.615801	0.027027	4	0.777455
module_3	R-HSA-69895	69895	Transcriptional activation of cell cy...	TRUE	FALSE	TOTAL	6	4	0.000420433	1.13287e-05	0.00351188	0.666667	3	0.00351188
module_3	R-HSA-69560	69560	Transcriptional activation of p53 respo...	FALSE	FALSE	TOTAL	6	4	0.000420433	1.13287e-05	0.00351188	0.666667	3	0.00351188
module_3	R-HSA-381070	381070	IRE1alpha activates chaperones	TRUE	FALSE	TOTAL	101	5	0.00707729	0.0750112	0.603126	0.049505	3	0.252231
module_3	R-HSA-69620	69620	Cell Cycle Checkpoints	FALSE	FALSE	TOTAL	280	6	0.0196202	0.58466	0.603126	0.0214286	3	0.301563
module_3	R-HSA-73886	73886	Chromosome Maintenance	FALSE	FALSE	TOTAL	138	4	0.00966996	0.36313	0.603126	0.0289855	3	0.301563
module_3	R-HSA-1655829	1655829	Regulation of cholesterol biosynthesis ...	TRUE	FALSE	TOTAL	87	2	0.00609628	0.572792	0.603126	0.0229885	3	0.301563
module_3	R-HSA-2426168	2426168	Activation of gene expression by SREBF ...	TRUE	FALSE	TOTAL	71	2	0.00497512	0.46486	0.603126	0.028169	3	0.301563
module_3	R-HSA-174411	174411	Polymerase switching on the C-strand of...	TRUE	FALSE	TOTAL	31	1	0.00217224	0.495909	0.603126	0.0322581	3	0.301565
module_3	R-HSA-9675126	9675126	Diseases of mitotic cell cycle	FALSE	TRUE	TOTAL	38	1	0.00266274	0.568239	0.603126	0.0263158	3	0.301634
module_3	R-HSA-9687139	9687139	Aberrant regulation of mitotic cell cyc...	FALSE	TRUE	TOTAL	36	1	0.0025226	0.5487	0.603126	0.0277778	3	0.301823
module_3	R-HSA-6791312	6791312	TP53 Regulates Transcription of Cell Cy...	FALSE	FALSE	TOTAL	65	5	0.00455469	0.0154231	0.603126	0.0769231	3	0.302675
module_3	R-HSA-68616	68616	Assembly of the ORC complex at the orig...	TRUE	FALSE	TOTAL	40	3	0.00280289	0.0598194	0.603126	0.075	3	0.30296
module_3	R-HSA-69473	69473	G2/M DNA damage checkpoint	TRUE	FALSE	TOTAL	81	2	0.00567585	0.534221	0.603126	0.0246914	3	0.3033
module_3	R-HSA-5686938	5686938	Regulation of TLR by endogenous ligand	TRUE	FALSE	TOTAL	36	2	0.0025226	0.189181	0.603126	0.0555556	3	0.305321
module_3	R-HSA-110330	110330	Recognition and association of DNA glyc...	TRUE	FALSE	TOTAL	39	4	0.00273281	0.0114803	0.603126	0.102564	3	0.307648
module_3	R-HSA-2559586	2559586	DNA Damage/Telomere Stress Induced Sene...	TRUE	FALSE	TOTAL	71	6	0.00497512	0.00534115	0.603126	0.084507	3	0.310913
module_3	R-HSA-110331	110331	Cleavage of the damaged purine	TRUE	FALSE	TOTAL	45	4	0.00315325	0.018387	0.603126	0.0888889	3	0.315256
module_3	R-HSA-73927	73927	Depurination	FALSE	FALSE	TOTAL	46	4	0.00322332	0.0197413	0.603126	0.0869565	3	0.317199
module_3	R-HSA-5250924	5250924	B-WICH complex positively regulates rRN...	TRUE	FALSE	TOTAL	62	3	0.00434447	0.158616	0.603126	0.0483871	3	0.319091
module_3	R-HSA-9614085	9614085	FOXO-mediated transcription	FALSE	FALSE	TOTAL	110	6	0.00770794	0.0367675	0.603126	0.0545455	3	0.325293
module_3	R-HSA-606279	606279	Deposition of new CENPA-containing nucl...	TRUE	FALSE	TOTAL	54	3	0.0037839	0.118436	0.603126	0.0555556	3	0.325587
module_3	R-HSA-774815	774815	Nucleosome assembly	FALSE	FALSE	TOTAL	54	3	0.0037839	0.118436	0.603126	0.0555556	3	0.325587
module_3	R-HSA-1474290	1474290	Collagen formation	FALSE	FALSE	TOTAL	104	3	0.00728751	0.403071	0.603126	0.0288462	3	0.331154
module_3	R-HSA-8874081	8874081	MET activates PTK2 signaling	TRUE	FALSE	TOTAL	32	1	0.00224231	0.506938	0.603126	0.03125	3	0.331285
module_3	R-HSA-6804116	6804116	TP53 Regulates Transcription of Genes I...	TRUE	FALSE	TOTAL	20	4	0.00140144	0.0010981	0.226209	0.2	3	0.33788
module_3	R-HSA-168643	168643	Nucleotide-binding domain, leucine rich...	FALSE	FALSE	TOTAL	71	2	0.00497512	0.46486	0.603126	0.028169	3	0.369152
module_3	R-HSA-5668541	5668541	TNFR2 non-canonical NF-kB pathway	TRUE	FALSE	TOTAL	104	3	0.00728751	0.403071	0.603126	0.0288462	3	0.369152
module_3	R-HSA-5625740	5625740	RHO GTPases activate PKNs	TRUE	FALSE	TOTAL	80	3	0.00560577	0.260068	0.603126	0.0375	3	0.37449
module_3	R-HSA-5669034	5669034	TNFs bind their physiological receptors	TRUE	FALSE	TOTAL	30	2	0.00210217	0.14265	0.603126	0.0666667	3	0.377239
module_3	R-HSA-5250913	5250913	Positive epigenetic regulation of rRNA ...	FALSE	FALSE	TOTAL	80	3	0.00560577	0.260068	0.603126	0.0375	3	0.398985
module_3	R-HSA-2129379	2129379	Molecules associated with elastic fibres	TRUE	FALSE	TOTAL	38	1	0.00266274	0.568239	0.603126	0.0263158	3	0.402858
module_3	R-HSA-2022090	2022090	Assembly of collagen fibrils and other ...	TRUE	FALSE	TOTAL	67	3	0.00469484	0.185562	0.603126	0.0447761	3	0.40386
module_3	R-HSA-2559580	2559580	Oxidative Stress Induced Senescence	TRUE	FALSE	TOTAL	114	3	0.00798823	0.460888	0.603126	0.0263158	3	0.405046
module_3	R-HSA-4551638	4551638	SUMOylation of chromatin organization p...	TRUE	FALSE	TOTAL	62	2	0.00434447	0.397527	0.603126	0.0322581	3	0.406681
module_3	R-HSA-157579	157579	Telomere Maintenance	FALSE	FALSE	TOTAL	111	4	0.00777801	0.23135	0.603126	0.036036	3	0.406873
module_3	R-HSA-5578749	5578749	Transcriptional regulation by small RNAs	TRUE	FALSE	TOTAL	81	3	0.00567585	0.265976	0.603126	0.037037	3	0.408898
module_3	R-HSA-171306	171306	Packaging Of Telomere Ends	TRUE	FALSE	TOTAL	34	4	0.00238245	0.00721884	0.603126	0.117647	3	0.409099
module_3	R-HSA-9710421	9710421	Defective pyroptosis	TRUE	TRUE	TOTAL	52	3	0.00364375	0.109065	0.603126	0.0576923	3	0.410929
module_3	R-HSA-114608	114608	Platelet degranulation	TRUE	FALSE	TOTAL	141	4	0.00988018	0.378024	0.603126	0.0283688	3	0.411117
module_3	R-HSA-76005	76005	Response to elevated platelet cytosolic...	TRUE	FALSE	TOTAL	148	4	0.0103707	0.412616	0.603126	0.027027	3	0.418931
module_3	R-HSA-9670095	9670095	Inhibition of DNA recombination at telo...	TRUE	FALSE	TOTAL	48	4	0.00336346	0.0226304	0.603126	0.0833333	3	0.420506
module_3	R-HSA-73772	73772	RNA Polymerase I Promoter Escape	TRUE	FALSE	TOTAL	64	3	0.00448462	0.169247	0.603126	0.046875	3	0.421287
module_3	R-HSA-448706	448706	Interleukin-1 processing	TRUE	FALSE	TOTAL	12	1	0.000840866	0.232782	0.603126	0.0833333	3	0.421867
module_3	R-HSA-9659787	9659787	Aberrant regulation of mitotic G1/S tra...	FALSE	TRUE	TOTAL	17	1	0.00119123	0.313027	0.603126	0.0588235	3	0.42301
module_3	R-HSA-912446	912446	Meiotic recombination	TRUE	FALSE	TOTAL	58	3	0.00406419	0.138022	0.603126	0.0517241	3	0.429407
module_3	R-HSA-6804114	6804114	TP53 Regulates Transcription of Genes I...	TRUE	FALSE	TOTAL	21	1	0.00147152	0.371154	0.603126	0.047619	3	0.430065
module_3	R-HSA-73728	73728	RNA Polymerase I Promoter Opening	TRUE	FALSE	TOTAL	34	3	0.00238245	0.0403701	0.603126	0.0882353	3	0.432356
module_3	R-HSA-427359	427359	SIRT1 negatively regulates rRNA expression	TRUE	FALSE	TOTAL	45	3	0.00315325	0.0787774	0.603126	0.0666667	3	0.433319
module_3	R-HSA-427389	427389	ERCC6 (CSB) and EHMT2 (G9a) positively ...	TRUE	FALSE	TOTAL	48	3	0.00336346	0.0912545	0.603126	0.0625	3	0.434032
module_3	R-HSA-1221632	1221632	Meiotic synapsis	TRUE	FALSE	TOTAL	62	4	0.00434447	0.0498516	0.603126	0.0645161	3	0.434114
module_3	R-HSA-2299718	2299718	Condensation of Prophase Chromosomes	TRUE	FALSE	TOTAL	55	3	0.00385397	0.12323	0.603126	0.0545455	3	0.436313
module_3	R-HSA-8936459	8936459	RUNX1 regulates genes involved in megak...	TRUE	FALSE	TOTAL	78	4	0.00546563	0.0959247	0.603126	0.0512821	3	0.452468
module_3	R-HSA-2559584	2559584	Formation of Senescence-Associated Hete...	TRUE	FALSE	TOTAL	17	1	0.00119123	0.313027	0.603126	0.0588235	3	0.455634
module_3	R-HSA-446388	446388	Regulation of cytoskeletal remodeling a...	TRUE	FALSE	TOTAL	8	1	0.000560577	0.161911	0.603126	0.125	3	0.45607
module_3	R-HSA-1442490	1442490	Collagen degradation	TRUE	FALSE	TOTAL	69	3	0.00483498	0.19666	0.603126	0.0434783	3	0.462737
module_3	R-HSA-73854	73854	RNA Polymerase I Promoter Clearance	FALSE	FALSE	TOTAL	87	3	0.00609628	0.301704	0.603126	0.0344828	3	0.466396
module_3	R-HSA-3000171	3000171	Non-integrin membrane-ECM interactions	TRUE	FALSE	TOTAL	61	2	0.0042744	0.389798	0.603126	0.0327869	3	0.470037
module_3	R-HSA-427413	427413	NoRC negatively regulates rRNA expression	TRUE	FALSE	TOTAL	80	3	0.00560577	0.260068	0.603126	0.0375	3	0.471821
module_3	R-HSA-933542	933542	TRAF6 mediated NF-kB activation	TRUE	FALSE	TOTAL	30	1	0.00210217	0.484635	0.603126	0.0333333	3	0.474578
module_3	R-HSA-216083	216083	Integrin cell surface interactions	TRUE	FALSE	TOTAL	86	3	0.00602621	0.295725	0.603126	0.0348837	3	0.476953
module_3	R-HSA-73864	73864	RNA Polymerase I Transcription	FALSE	FALSE	TOTAL	89	3	0.00623642	0.313678	0.603126	0.0337079	3	0.488551
module_3	R-HSA-2214320	2214320	Anchoring fibril formation	TRUE	FALSE	TOTAL	15	2	0.00105108	0.0440069	0.603126	0.133333	3	0.493038
module_3	R-HSA-5334118	5334118	DNA methylation	TRUE	FALSE	TOTAL	36	3	0.0025226	0.0464347	0.603126	0.0833333	3	0.509472
module_3	R-HSA-3214815	3214815	HDACs deacetylate histones	TRUE	FALSE	TOTAL	63	3	0.00441455	0.163906	0.603126	0.047619	3	0.510052
module_3	R-HSA-5625886	5625886	Activated PKN1 stimulates transcription...	TRUE	FALSE	TOTAL	49	3	0.00343354	0.0955854	0.603126	0.0612245	3	0.510052
module_3	R-HSA-212300	212300	PRC2 methylates histones and DNA	TRUE	FALSE	TOTAL	44	3	0.00308318	0.074797	0.603126	0.0681818	3	0.510132
module_3	R-HSA-9662360	9662360	Sensory processing of sound by inner ha...	TRUE	FALSE	TOTAL	76	4	0.00532549	0.0893371	0.603126	0.0526316	3	0.510574
module_3	R-HSA-445989	445989	TAK1 activates NFkB by phosphorylation ...	TRUE	FALSE	TOTAL	39	2	0.00273281	0.213153	0.603126	0.0512821	3	0.510837
module_3	R-HSA-5619507	5619507	Activation of HOX genes during differen...	FALSE	FALSE	TOTAL	116	4	0.00812837	0.255028	0.603126	0.0344828	3	0.512673
module_3	R-HSA-5617472	5617472	Activation of anterior HOX genes in hin...	TRUE	FALSE	TOTAL	116	4	0.00812837	0.255028	0.603126	0.0344828	3	0.512673
module_3	R-HSA-9648895	9648895	Response of EIF2AK1 (HRI) to heme defic...	TRUE	FALSE	TOTAL	29	3	0.00203209	0.0271133	0.603126	0.103448	3	0.517651
module_3	R-HSA-5250941	5250941	Negative epigenetic regulation of rRNA ...	FALSE	FALSE	TOTAL	89	3	0.00623642	0.313678	0.603126	0.0337079	3	0.531531
module_3	R-HSA-3000157	3000157	Laminin interactions	TRUE	FALSE	TOTAL	31	1	0.00217224	0.495909	0.603126	0.0322581	3	0.533178
module_3	R-HSA-201722	201722	Formation of the beta-catenin:TCF trans...	TRUE	FALSE	TOTAL	67	3	0.00469484	0.185562	0.603126	0.0447761	3	0.536341
module_3	R-HSA-2559582	2559582	Senescence-Associated Secretory Phenoty...	TRUE	FALSE	TOTAL	91	4	0.00637657	0.143859	0.603126	0.043956	3	0.541813
module_3	R-HSA-3134963	3134963	DEx/H-box helicases activate type I IFN...	TRUE	FALSE	TOTAL	7	1	0.000490505	0.143197	0.603126	0.142857	3	0.542635
module_3	R-HSA-1474165	1474165	Reproduction	FALSE	FALSE	TOTAL	123	4	0.00861888	0.288931	0.603126	0.0325203	3	0.567924
module_3	R-HSA-1500620	1500620	Meiosis	FALSE	FALSE	TOTAL	92	4	0.00644664	0.147881	0.603126	0.0434783	3	0.567938
module_3	R-HSA-9661069	9661069	Defective binding of RB1 mutants to E2F...	TRUE	TRUE	TOTAL	17	1	0.00119123	0.313027	0.603126	0.0588235	3	0.575446
module_3	R-HSA-5603029	5603029	IkBA variant leads to EDA-ID	TRUE	TRUE	TOTAL	8	1	0.000560577	0.161911	0.603126	0.125	3	0.576049
module_3	R-HSA-1810476	1810476	RIP-mediated NFkB activation via ZBP1	TRUE	FALSE	TOTAL	19	1	0.00133137	0.342731	0.603126	0.0526316	3	0.576049
module_3	R-HSA-8957275	8957275	Post-translational protein phosphorylation	TRUE	FALSE	TOTAL	109	5	0.00763787	0.0958428	0.603126	0.0458716	3	0.588895
module_3	R-HSA-430116	430116	GP1b-IX-V activation signalling	TRUE	FALSE	TOTAL	12	1	0.000840866	0.232782	0.603126	0.0833333	3	0.58986
module_3	R-HSA-5693571	5693571	Nonhomologous End-Joining (NHEJ)	TRUE	FALSE	TOTAL	57	2	0.00399411	0.358464	0.603126	0.0350877	3	0.592053
module_3	R-HSA-8939236	8939236	RUNX1 regulates transcription of genes ...	TRUE	FALSE	TOTAL	106	4	0.00742765	0.208266	0.603126	0.0377358	3	0.592053
module_3	R-HSA-445095	445095	Interaction between L1 and Ankyrins	TRUE	FALSE	TOTAL	33	1	0.00231238	0.517726	0.603126	0.030303	3	0.592308
module_3	R-HSA-1482883	1482883	Acyl chain remodeling of DAG and TAG	TRUE	FALSE	TOTAL	18	1	0.0012613	0.328042	0.603126	0.0555556	3	0.597545
module_3	R-HSA-5625970	5625970	RHO GTPases activate KTN1	TRUE	FALSE	TOTAL	12	1	0.000840866	0.232782	0.603126	0.0833333	3	0.599591
module_3	R-HSA-2122947	2122947	NOTCH1 Intracellular Domain Regulates T...	TRUE	FALSE	TOTAL	57	2	0.00399411	0.358464	0.603126	0.0350877	3	0.601734
module_3	R-HSA-5687868	5687868	Defective SFTPA2 causes IPF	TRUE	TRUE	TOTAL	1	1	7.00722e-05	0.0218317	0.603126	1	3	0.603126
module_3	R-HSA-5660862	5660862	Defective SLC7A7 causes lysinuric prote...	TRUE	TRUE	TOTAL	5	1	0.000350361	0.104509	0.603126	0.2	3	0.603126
module_3	R-HSA-5679090	5679090	Defective ABCG8 causes GBD4 and sitoste...	TRUE	TRUE	TOTAL	6	1	0.000420433	0.124066	0.603126	0.166667	3	0.603126
module_3	R-HSA-5679096	5679096	Defective ABCG5 causes sitosterolemia	TRUE	TRUE	TOTAL	6	1	0.000420433	0.124066	0.603126	0.166667	3	0.603126
module_3	R-HSA-8866911	8866911	TFAP2 (AP-2) family regulates transcrip...	TRUE	FALSE	TOTAL	6	2	0.000420433	0.00801138	0.603126	0.333333	3	0.603126
module_3	R-HSA-8941855	8941855	RUNX3 regulates CDKN1A transcription	TRUE	FALSE	TOTAL	8	2	0.000560577	0.0138371	0.603126	0.25	3	0.603126
module_3	R-HSA-9636569	9636569	Suppression of autophagy	TRUE	TRUE	TOTAL	7	1	0.000490505	0.143197	0.603126	0.142857	3	0.603126
module_3	R-HSA-177128	177128	Conjugation of salicylate with glycine	TRUE	FALSE	TOTAL	16	2	0.00112115	0.0493636	0.603126	0.125	3	0.603126
module_3	R-HSA-427975	427975	Proton/oligopeptide cotransporters	TRUE	FALSE	TOTAL	9	1	0.00063065	0.180218	0.603126	0.111111	3	0.603126
module_3	R-HSA-177162	177162	Conjugation of phenylacetate with gluta...	TRUE	FALSE	TOTAL	10	1	0.000700722	0.198127	0.603126	0.1	3	0.603126
module_3	R-HSA-156587	156587	Amino Acid conjugation	FALSE	FALSE	TOTAL	24	2	0.00168173	0.0992314	0.603126	0.0833333	3	0.603126
module_3	R-HSA-159424	159424	Conjugation of carboxylic acids	FALSE	FALSE	TOTAL	24	2	0.00168173	0.0992314	0.603126	0.0833333	3	0.603126
module_3	R-HSA-1368082	1368082	RORA activates gene expression	TRUE	FALSE	TOTAL	26	2	0.00182188	0.113255	0.603126	0.0769231	3	0.603126
module_3	R-HSA-380612	380612	Metabolism of serotonin	TRUE	FALSE	TOTAL	13	1	0.000910938	0.249546	0.603126	0.0769231	3	0.603126
module_3	R-HSA-177135	177135	Conjugation of benzoate with glycine	TRUE	FALSE	TOTAL	14	1	0.00098101	0.265944	0.603126	0.0714286	3	0.603126
module_3	R-HSA-6793080	6793080	rRNA modification in the mitochondrion	TRUE	FALSE	TOTAL	10	1	0.000700722	0.198127	0.603126	0.1	3	0.603126
module_3	R-HSA-380615	380615	Serotonin clearance from the synaptic c...	TRUE	FALSE	TOTAL	16	1	0.00112115	0.297677	0.603126	0.0625	3	0.603126
module_3	R-HSA-69563	69563	p53-Dependent G1 DNA Damage Response	TRUE	FALSE	TOTAL	70	4	0.00490505	0.0709593	0.603126	0.0571429	3	0.603126
module_3	R-HSA-69580	69580	p53-Dependent G1/S DNA damage checkpoint	FALSE	FALSE	TOTAL	70	4	0.00490505	0.0709593	0.603126	0.0571429	3	0.603126
module_3	R-HSA-69615	69615	G1/S DNA Damage Checkpoints	FALSE	FALSE	TOTAL	72	4	0.0050452	0.0768494	0.603126	0.0555556	3	0.603126
module_3	R-HSA-5578768	5578768	Physiological factors	TRUE	FALSE	TOTAL	13	1	0.000910938	0.249546	0.603126	0.0769231	3	0.603126
module_3	R-HSA-425381	425381	Bicarbonate transporters	TRUE	FALSE	TOTAL	14	1	0.00098101	0.265944	0.603126	0.0714286	3	0.603126
module_3	R-HSA-9615017	9615017	FOXO-mediated transcription of oxidativ...	TRUE	FALSE	TOTAL	49	3	0.00343354	0.0955854	0.603126	0.0612245	3	0.603126
module_3	R-HSA-4755510	4755510	SUMOylation of immune response proteins	TRUE	FALSE	TOTAL	11	1	0.000770794	0.215645	0.603126	0.0909091	3	0.603126
module_3	R-HSA-9614399	9614399	Regulation of localization of FOXO tran...	TRUE	FALSE	TOTAL	14	1	0.00098101	0.265944	0.603126	0.0714286	3	0.603126
module_3	R-HSA-427601	427601	Multifunctional anion exchangers	TRUE	FALSE	TOTAL	19	1	0.00133137	0.342731	0.603126	0.0526316	3	0.603126
module_3	R-HSA-5676934	5676934	Protein repair	TRUE	FALSE	TOTAL	19	1	0.00133137	0.342731	0.603126	0.0526316	3	0.603126
module_3	R-HSA-391908	391908	Prostanoid ligand receptors	TRUE	FALSE	TOTAL	14	1	0.00098101	0.265944	0.603126	0.0714286	3	0.603126
module_3	R-HSA-140877	140877	Formation of Fibrin Clot (Clotting Casc...	FALSE	FALSE	TOTAL	43	2	0.0030131	0.245506	0.603126	0.0465116	3	0.603537
module_3	R-HSA-5693565	5693565	Recruitment and ATM-mediated phosphoryl...	TRUE	FALSE	TOTAL	67	2	0.00469484	0.435459	0.603126	0.0298507	3	0.604567
module_3	R-HSA-392154	392154	Nitric oxide stimulates guanylate cyclase	TRUE	FALSE	TOTAL	35	1	0.00245253	0.538602	0.603126	0.0285714	3	0.609464
module_3	R-HSA-6804759	6804759	Regulation of TP53 Activity through Ass...	TRUE	FALSE	TOTAL	17	2	0.00119123	0.0549421	0.603126	0.117647	3	0.609464
module_3	R-HSA-1483148	1483148	Synthesis of PG	TRUE	FALSE	TOTAL	21	2	0.00147152	0.079237	0.603126	0.0952381	3	0.609464
module_3	R-HSA-71384	71384	Ethanol oxidation	TRUE	FALSE	TOTAL	28	1	0.00196202	0.461325	0.603126	0.0357143	3	0.609464
module_3	R-HSA-9703465	9703465	Signaling by FLT3 fusion proteins	TRUE	TRUE	TOTAL	32	3	0.00224231	0.0347371	0.603126	0.09375	3	0.610309
module_3	R-HSA-9682385	9682385	FLT3 signaling in disease	FALSE	TRUE	TOTAL	43	3	0.0030131	0.0709092	0.603126	0.0697674	3	0.610309
module_3	R-HSA-2559583	2559583	Cellular Senescence	FALSE	FALSE	TOTAL	200	6	0.0140144	0.281841	0.603126	0.03	3	0.622753
module_3	R-HSA-5576892	5576892	Phase 0 - rapid depolarisation	TRUE	FALSE	TOTAL	34	2	0.00238245	0.17342	0.603126	0.0588235	3	0.625914
module_3	R-HSA-1369062	1369062	ABC transporters in lipid homeostasis	TRUE	FALSE	TOTAL	29	2	0.00203209	0.135154	0.603126	0.0689655	3	0.628217
module_3	R-HSA-350054	350054	Notch-HLH transcription pathway	TRUE	FALSE	TOTAL	28	1	0.00196202	0.461325	0.603126	0.0357143	3	0.628677
module_3	R-HSA-1650814	1650814	Collagen biosynthesis and modifying enz...	TRUE	FALSE	TOTAL	76	3	0.00532549	0.236629	0.603126	0.0394737	3	0.629285
module_3	R-HSA-3214858	3214858	RMTs methylate histone arginines	TRUE	FALSE	TOTAL	53	2	0.00371383	0.326566	0.603126	0.0377358	3	0.629691
module_3	R-HSA-5687613	5687613	Diseases associated with surfactant met...	FALSE	TRUE	TOTAL	16	2	0.00112115	0.0493636	0.603126	0.125	3	0.634425
module_3	R-HSA-5683826	5683826	Surfactant metabolism	TRUE	FALSE	TOTAL	52	4	0.00364375	0.0291461	0.603126	0.0769231	3	0.634425
module_3	R-HSA-140837	140837	Intrinsic Pathway of Fibrin Clot Formation	TRUE	FALSE	TOTAL	26	1	0.00182188	0.436966	0.603126	0.0384615	3	0.634425
module_3	R-HSA-2243919	2243919	Crosslinking of collagen fibrils	TRUE	FALSE	TOTAL	24	2	0.00168173	0.0992314	0.603126	0.0833333	3	0.635182
module_3	R-HSA-75892	75892	Platelet Adhesion to exposed collagen	TRUE	FALSE	TOTAL	16	1	0.00112115	0.297677	0.603126	0.0625	3	0.645363
module_3	R-HSA-112409	112409	RAF-independent MAPK1/3 activation	TRUE	FALSE	TOTAL	28	1	0.00196202	0.461325	0.603126	0.0357143	3	0.645363
module_3	R-HSA-3214842	3214842	HDMs demethylate histones	TRUE	FALSE	TOTAL	31	1	0.00217224	0.495909	0.603126	0.0322581	3	0.646589
module_3	R-HSA-8964616	8964616	G beta:gamma signalling through CDC42	TRUE	FALSE	TOTAL	21	1	0.00147152	0.371154	0.603126	0.047619	3	0.648273
module_3	R-HSA-400042	400042	Adrenaline,noradrenaline inhibits insul...	TRUE	FALSE	TOTAL	32	1	0.00224231	0.506938	0.603126	0.03125	3	0.648273
module_3	R-HSA-2691232	2691232	Constitutive Signaling by NOTCH1 HD Dom...	TRUE	TRUE	TOTAL	16	1	0.00112115	0.297677	0.603126	0.0625	3	0.653366
module_3	R-HSA-2691230	2691230	Signaling by NOTCH1 HD Domain Mutants i...	FALSE	TRUE	TOTAL	16	1	0.00112115	0.297677	0.603126	0.0625	3	0.653366
module_3	R-HSA-9018519	9018519	Estrogen-dependent gene expression	TRUE	FALSE	TOTAL	154	4	0.0107911	0.441941	0.603126	0.025974	3	0.660333
module_3	R-HSA-622323	622323	Presynaptic nicotinic acetylcholine rec...	FALSE	FALSE	TOTAL	15	1	0.00105108	0.281985	0.603126	0.0666667	3	0.662426
module_3	R-HSA-181431	181431	Acetylcholine binding and downstream ev...	FALSE	FALSE	TOTAL	17	1	0.00119123	0.313027	0.603126	0.0588235	3	0.662426
module_3	R-HSA-622327	622327	Postsynaptic nicotinic acetylcholine re...	FALSE	FALSE	TOTAL	17	1	0.00119123	0.313027	0.603126	0.0588235	3	0.662426
module_3	R-HSA-9652817	9652817	Signaling by MAPK mutants	TRUE	TRUE	TOTAL	8	1	0.000560577	0.161911	0.603126	0.125	3	0.665022
module_3	R-HSA-5576893	5576893	Phase 2 - plateau phase	TRUE	FALSE	TOTAL	17	1	0.00119123	0.313027	0.603126	0.0588235	3	0.668376
module_3	R-HSA-6803211	6803211	TP53 Regulates Transcription of Death R...	TRUE	FALSE	TOTAL	18	1	0.0012613	0.328042	0.603126	0.0555556	3	0.672091
module_3	R-HSA-5173214	5173214	O-glycosylation of TSR domain-containin...	TRUE	FALSE	TOTAL	41	1	0.00287296	0.595977	0.603126	0.0243902	3	0.672533
module_3	R-HSA-5083635	5083635	Defective B3GALTL causes PpS	TRUE	TRUE	TOTAL	39	1	0.00273281	0.57769	0.603126	0.025641	3	0.673194
module_3	R-HSA-629587	629587	Highly sodium permeable postsynaptic ac...	TRUE	FALSE	TOTAL	9	1	0.00063065	0.180218	0.603126	0.111111	3	0.677405
module_3	R-HSA-629597	629597	Highly calcium permeable nicotinic acet...	TRUE	FALSE	TOTAL	11	1	0.000770794	0.215645	0.603126	0.0909091	3	0.677968
module_3	R-HSA-629594	629594	Highly calcium permeable postsynaptic n...	TRUE	FALSE	TOTAL	13	1	0.000910938	0.249546	0.603126	0.0769231	3	0.677968
module_3	R-HSA-9702518	9702518	STAT5 activation downstream of FLT3 ITD...	TRUE	TRUE	TOTAL	21	2	0.00147152	0.079237	0.603126	0.0952381	3	0.679507
module_3	R-HSA-5140745	5140745	WNT5A-dependent internalization of FZD2...	TRUE	FALSE	TOTAL	13	1	0.000910938	0.249546	0.603126	0.0769231	3	0.685461
module_3	R-HSA-397795	397795	G-protein beta:gamma signalling	FALSE	FALSE	TOTAL	39	1	0.00273281	0.57769	0.603126	0.025641	3	0.708206
module_3	R-HSA-198693	198693	AKT phosphorylates targets in the nucleus	TRUE	FALSE	TOTAL	12	1	0.000840866	0.232782	0.603126	0.0833333	3	0.708206
module_3	R-HSA-2586552	2586552	Signaling by Leptin	TRUE	FALSE	TOTAL	13	1	0.000910938	0.249546	0.603126	0.0769231	3	0.710514
module_3	R-HSA-5688890	5688890	Defective CSF2RA causes SMDP4	TRUE	TRUE	TOTAL	8	2	0.000560577	0.0138371	0.603126	0.25	3	0.71056
module_3	R-HSA-5688849	5688849	Defective CSF2RB causes SMDP5	TRUE	TRUE	TOTAL	8	2	0.000560577	0.0138371	0.603126	0.25	3	0.71056
module_3	R-HSA-9029558	9029558	NR1H2 & NR1H3 regulate gene expression ...	TRUE	FALSE	TOTAL	17	2	0.00119123	0.0549421	0.603126	0.117647	3	0.720105
module_3	R-HSA-9617828	9617828	FOXO-mediated transcription of cell cyc...	TRUE	FALSE	TOTAL	27	3	0.00189195	0.0225884	0.603126	0.111111	3	0.720105
module_3	R-HSA-8877627	8877627	Vitamin E	TRUE	FALSE	TOTAL	2	1	0.000140144	0.0431882	0.603126	0.5	3	0.732978
module_3	R-HSA-112308	112308	Presynaptic depolarization and calcium ...	TRUE	FALSE	TOTAL	14	1	0.00098101	0.265944	0.603126	0.0714286	3	0.75641
module_3	R-HSA-6783984	6783984	Glycine degradation	TRUE	FALSE	TOTAL	15	1	0.00105108	0.281985	0.603126	0.0666667	3	0.76768
module_2+8	R-HSA-1474244	1474244	Extracellular matrix organization	TRUE	FALSE	TOTAL	329	47	0.0230537	3.25064e-06	0.00398853	0.142857	2+8	0.0172703
module_2+8	R-HSA-1474228	1474228	Degradation of the extracellular matrix	TRUE	FALSE	TOTAL	148	22	0.0103707	0.000769386	0.226059	0.148649	2+8	0.16819
module_2+8	R-HSA-1592389	1592389	Activation of Matrix Metalloproteinases	TRUE	FALSE	TOTAL	35	11	0.00245253	4.09825e-05	0.0251223	0.314286	2+8	0.257704
module_2+8	R-HSA-390466	390466	Chaperonin-mediated protein folding	FALSE	FALSE	TOTAL	96	9	0.00672693	0.216494	0.813287	0.09375	2+8	0.299809
module_2+8	R-HSA-389960	389960	Formation of tubulin folding intermedia...	TRUE	FALSE	TOTAL	30	4	0.00210217	0.152531	0.813287	0.133333	2+8	0.30246
module_2+8	R-HSA-391251	391251	Protein folding	FALSE	FALSE	TOTAL	102	9	0.00714736	0.268216	0.813287	0.0882353	2+8	0.306422
module_2+8	R-HSA-389958	389958	Cooperation of Prefoldin and TriC/CCT ...	FALSE	FALSE	TOTAL	37	4	0.00259267	0.249379	0.813287	0.108108	2+8	0.32066
module_2+8	R-HSA-437239	437239	Recycling pathway of L1	TRUE	FALSE	TOTAL	55	5	0.00385397	0.325336	0.813287	0.0909091	2+8	0.325141
module_2+8	R-HSA-1474290	1474290	Collagen formation	FALSE	FALSE	TOTAL	104	19	0.00728751	0.00014961	0.0611906	0.182692	2+8	0.331154
module_2+8	R-HSA-389957	389957	Prefoldin mediated transfer of substrat...	TRUE	FALSE	TOTAL	29	4	0.00203209	0.140059	0.813287	0.137931	2+8	0.334802
module_2+8	R-HSA-6804116	6804116	TP53 Regulates Transcription of Genes I...	TRUE	FALSE	TOTAL	20	5	0.00140144	0.0130038	0.813287	0.25	2+8	0.33788
module_2+8	R-HSA-2022090	2022090	Assembly of collagen fibrils and other ...	TRUE	FALSE	TOTAL	67	13	0.00469484	0.00092269	0.226059	0.19403	2+8	0.40386
module_2+8	R-HSA-373760	373760	L1CAM interactions	TRUE	FALSE	TOTAL	130	15	0.00910938	0.0376013	0.813287	0.115385	2+8	0.407122
module_2+8	R-HSA-156711	156711	Polo-like kinase mediated events	TRUE	FALSE	TOTAL	23	1	0.00161166	0.793171	0.813287	0.0434783	2+8	0.407139
module_2+8	R-HSA-5620924	5620924	Intraflagellar transport	TRUE	FALSE	TOTAL	56	6	0.00392404	0.189118	0.813287	0.107143	2+8	0.448878
module_2+8	R-HSA-1442490	1442490	Collagen degradation	TRUE	FALSE	TOTAL	69	12	0.00483498	0.00343773	0.701298	0.173913	2+8	0.462737
module_2+8	R-HSA-418990	418990	Adherens junctions interactions	TRUE	FALSE	TOTAL	35	2	0.00245253	0.691087	0.813287	0.0571429	2+8	0.480195
module_2+8	R-HSA-389977	389977	Post-chaperonin tubulin folding pathway	TRUE	FALSE	TOTAL	25	4	0.0017518	0.0947486	0.813287	0.16	2+8	0.480725
module_2+8	R-HSA-2682334	2682334	EPH-Ephrin signaling	TRUE	FALSE	TOTAL	102	10	0.00714736	0.16705	0.813287	0.0980392	2+8	0.483077
module_2+8	R-HSA-9035034	9035034	RHOF GTPase cycle	TRUE	FALSE	TOTAL	46	3	0.00322332	0.609785	0.813287	0.0652174	2+8	0.484373
module_2+8	R-HSA-3928662	3928662	EPHB-mediated forward signaling	TRUE	FALSE	TOTAL	52	5	0.00364375	0.285767	0.813287	0.0961538	2+8	0.511762
module_2+8	R-HSA-9006927	9006927	Signaling by Non-Receptor Tyrosine Kinases	FALSE	FALSE	TOTAL	71	7	0.00497512	0.21734	0.813287	0.0985915	2+8	0.513094
module_2+8	R-HSA-8848021	8848021	Signaling by PTK6	FALSE	FALSE	TOTAL	71	7	0.00497512	0.21734	0.813287	0.0985915	2+8	0.513094
module_2+8	R-HSA-418885	418885	DCC mediated attractive signaling	TRUE	FALSE	TOTAL	19	2	0.00133137	0.373513	0.813287	0.105263	2+8	0.51731
module_2+8	R-HSA-186797	186797	Signaling by PDGF	TRUE	FALSE	TOTAL	70	6	0.00490505	0.347547	0.813287	0.0857143	2+8	0.523745
module_2+8	R-HSA-3000157	3000157	Laminin interactions	TRUE	FALSE	TOTAL	31	3	0.00217224	0.356416	0.813287	0.0967742	2+8	0.533178
module_2+8	R-HSA-196025	196025	Formation of annular gap junctions	TRUE	FALSE	TOTAL	11	1	0.000770794	0.529216	0.813287	0.0909091	2+8	0.553075
module_2+8	R-HSA-2197563	2197563	NOTCH2 intracellular domain regulates t...	TRUE	FALSE	TOTAL	16	1	0.00112115	0.665789	0.813287	0.0625	2+8	0.562505
module_2+8	R-HSA-1236973	1236973	Cross-presentation of particulate exoge...	TRUE	FALSE	TOTAL	13	1	0.000910938	0.589505	0.813287	0.0769231	2+8	0.563587
module_2+8	R-HSA-68911	68911	G2 Phase	TRUE	FALSE	TOTAL	7	1	0.000490505	0.380809	0.813287	0.142857	2+8	0.564666
module_2+8	R-HSA-3928663	3928663	EPHA-mediated growth cone collapse	TRUE	FALSE	TOTAL	33	3	0.00231238	0.393193	0.813287	0.0909091	2+8	0.565048
module_2+8	R-HSA-9661069	9661069	Defective binding of RB1 mutants to E2F...	TRUE	TRUE	TOTAL	17	1	0.00119123	0.687928	0.813287	0.0588235	2+8	0.575446
module_2+8	R-HSA-2424491	2424491	DAP12 signaling	TRUE	FALSE	TOTAL	36	2	0.0025226	0.705744	0.813287	0.0555556	2+8	0.587239
module_2+8	R-HSA-8957275	8957275	Post-translational protein phosphorylation	TRUE	FALSE	TOTAL	109	9	0.00763787	0.332564	0.813287	0.0825688	2+8	0.588895
module_2+8	R-HSA-445095	445095	Interaction between L1 and Ankyrins	TRUE	FALSE	TOTAL	33	4	0.00231238	0.192238	0.813287	0.121212	2+8	0.592308
module_2+8	R-HSA-446107	446107	Type I hemidesmosome assembly	TRUE	FALSE	TOTAL	11	1	0.000770794	0.529216	0.813287	0.0909091	2+8	0.597503
module_2+8	R-HSA-8941856	8941856	RUNX3 regulates NOTCH signaling	TRUE	FALSE	TOTAL	16	1	0.00112115	0.665789	0.813287	0.0625	2+8	0.610977
module_2+8	R-HSA-186763	186763	Downstream signal transduction	TRUE	FALSE	TOTAL	37	3	0.00259267	0.46481	0.813287	0.0810811	2+8	0.613809
module_2+8	R-HSA-8955332	8955332	Carboxyterminal post-translational modi...	TRUE	FALSE	TOTAL	55	7	0.00385397	0.0872858	0.813287	0.127273	2+8	0.616699
module_2+8	R-HSA-190873	190873	Gap junction degradation	TRUE	FALSE	TOTAL	12	1	0.000840866	0.560392	0.813287	0.0833333	2+8	0.617977
module_2+8	R-HSA-2025928	2025928	Calcineurin activates NFAT	TRUE	FALSE	TOTAL	12	2	0.000840866	0.198939	0.813287	0.166667	2+8	0.618044
module_2+8	R-HSA-202040	202040	G-protein activation	TRUE	FALSE	TOTAL	26	4	0.00182188	0.105336	0.813287	0.153846	2+8	0.61832
module_2+8	R-HSA-9701193	9701193	Defective HDR through Homologous Recomb...	FALSE	TRUE	TOTAL	24	1	0.00168173	0.806878	0.813287	0.0416667	2+8	0.622308
module_2+8	R-HSA-9704331	9704331	Defective HDR through Homologous Recomb...	TRUE	TRUE	TOTAL	24	1	0.00168173	0.806878	0.813287	0.0416667	2+8	0.622308
module_2+8	R-HSA-9701192	9701192	Defective HDR through Homologous Recomb...	TRUE	TRUE	TOTAL	24	1	0.00168173	0.806878	0.813287	0.0416667	2+8	0.622308
module_2+8	R-HSA-9704646	9704646	Defective HDR through Homologous Recomb...	TRUE	TRUE	TOTAL	24	1	0.00168173	0.806878	0.813287	0.0416667	2+8	0.622308
module_2+8	R-HSA-8849470	8849470	PTK6 Regulates Cell Cycle	TRUE	FALSE	TOTAL	8	2	0.000560577	0.104953	0.813287	0.25	2+8	0.63351
module_2+8	R-HSA-8964616	8964616	G beta:gamma signalling through CDC42	TRUE	FALSE	TOTAL	21	4	0.00147152	0.0579295	0.813287	0.190476	2+8	0.648273
module_2+8	R-HSA-400042	400042	Adrenaline,noradrenaline inhibits insul...	TRUE	FALSE	TOTAL	32	6	0.00224231	0.0243234	0.813287	0.1875	2+8	0.648273
module_2+8	R-HSA-428930	428930	Thromboxane signalling through TP receptor	TRUE	FALSE	TOTAL	30	4	0.00210217	0.152531	0.813287	0.133333	2+8	0.651676
module_2+8	R-HSA-389359	389359	CD28 dependent Vav1 pathway	TRUE	FALSE	TOTAL	17	1	0.00119123	0.687928	0.813287	0.0588235	2+8	0.652498
module_2+8	R-HSA-5099900	5099900	WNT5A-dependent internalization of FZD4	TRUE	FALSE	TOTAL	20	2	0.00140144	0.397582	0.813287	0.1	2+8	0.660408
module_2+8	R-HSA-181431	181431	Acetylcholine binding and downstream ev...	FALSE	FALSE	TOTAL	17	2	0.00119123	0.324297	0.813287	0.117647	2+8	0.662426
module_2+8	R-HSA-622327	622327	Postsynaptic nicotinic acetylcholine re...	FALSE	FALSE	TOTAL	17	2	0.00119123	0.324297	0.813287	0.117647	2+8	0.662426
module_2+8	R-HSA-622323	622323	Presynaptic nicotinic acetylcholine rec...	FALSE	FALSE	TOTAL	15	1	0.00105108	0.642081	0.813287	0.0666667	2+8	0.662426
module_2+8	R-HSA-8951671	8951671	RUNX3 regulates YAP1-mediated transcrip...	TRUE	FALSE	TOTAL	9	2	0.00063065	0.127205	0.813287	0.222222	2+8	0.662685
module_2+8	R-HSA-1296059	1296059	G protein gated Potassium channels	FALSE	FALSE	TOTAL	31	4	0.00217224	0.165405	0.813287	0.129032	2+8	0.665479
module_2+8	R-HSA-997272	997272	Inhibition of voltage gated Ca2+ chann...	TRUE	FALSE	TOTAL	31	4	0.00217224	0.165405	0.813287	0.129032	2+8	0.665479
module_2+8	R-HSA-1296041	1296041	Activation of G protein gated Potassium...	TRUE	FALSE	TOTAL	31	4	0.00217224	0.165405	0.813287	0.129032	2+8	0.665479
module_2+8	R-HSA-420597	420597	Nectin/Necl trans heterodimerization	TRUE	FALSE	TOTAL	7	1	0.000490505	0.380809	0.813287	0.142857	2+8	0.669965
module_2+8	R-HSA-9022535	9022535	Loss of phosphorylation of MECP2 at T308	TRUE	TRUE	TOTAL	7	1	0.000490505	0.380809	0.813287	0.142857	2+8	0.670164
module_2+8	R-HSA-8964315	8964315	G beta:gamma signalling through BTK	TRUE	FALSE	TOTAL	19	4	0.00133137	0.0430572	0.813287	0.210526	2+8	0.670847
module_2+8	R-HSA-190373	190373	FGFR1c ligand binding and activation	TRUE	FALSE	TOTAL	15	3	0.00105108	0.0852201	0.813287	0.2	2+8	0.670847
module_2+8	R-HSA-190242	190242	FGFR1 ligand binding and activation	FALSE	FALSE	TOTAL	21	4	0.00147152	0.0579295	0.813287	0.190476	2+8	0.670847
module_2+8	R-HSA-390696	390696	Adrenoceptors	TRUE	FALSE	TOTAL	11	3	0.000770794	0.0408496	0.813287	0.272727	2+8	0.670847
module_2+8	R-HSA-392170	392170	ADP signalling through P2Y purinoceptor 12	TRUE	FALSE	TOTAL	26	4	0.00182188	0.105336	0.813287	0.153846	2+8	0.670847
module_2+8	R-HSA-5173214	5173214	O-glycosylation of TSR domain-containin...	TRUE	FALSE	TOTAL	41	6	0.00287296	0.0654354	0.813287	0.146341	2+8	0.672533
module_2+8	R-HSA-5083635	5083635	Defective B3GALTL causes PpS	TRUE	TRUE	TOTAL	39	6	0.00273281	0.0540989	0.813287	0.153846	2+8	0.673194
module_2+8	R-HSA-629587	629587	Highly sodium permeable postsynaptic ac...	TRUE	FALSE	TOTAL	9	1	0.00063065	0.460083	0.813287	0.111111	2+8	0.677405
module_2+8	R-HSA-629594	629594	Highly calcium permeable postsynaptic n...	TRUE	FALSE	TOTAL	13	2	0.000910938	0.223837	0.813287	0.153846	2+8	0.677968
module_2+8	R-HSA-629597	629597	Highly calcium permeable nicotinic acet...	TRUE	FALSE	TOTAL	11	1	0.000770794	0.529216	0.813287	0.0909091	2+8	0.677968
module_2+8	R-HSA-5140745	5140745	WNT5A-dependent internalization of FZD2...	TRUE	FALSE	TOTAL	13	3	0.000910938	0.061136	0.813287	0.230769	2+8	0.685461
module_2+8	R-HSA-3656535	3656535	TGFBR1 LBD Mutants in Cancer	TRUE	TRUE	TOTAL	4	1	0.000280289	0.239577	0.813287	0.25	2+8	0.686747
module_2+8	R-HSA-8941237	8941237	Invadopodia formation	TRUE	FALSE	TOTAL	5	1	0.000350361	0.289909	0.813287	0.2	2+8	0.686747
module_2+8	R-HSA-9700645	9700645	ALK mutants bind TKIs	TRUE	TRUE	TOTAL	12	1	0.000840866	0.560392	0.813287	0.0833333	2+8	0.688527
module_2+8	R-HSA-5083625	5083625	Defective GALNT3 causes HFTC	TRUE	TRUE	TOTAL	20	1	0.00140144	0.745936	0.813287	0.05	2+8	0.690336
module_2+8	R-HSA-389357	389357	CD28 dependent PI3K/Akt signaling	TRUE	FALSE	TOTAL	26	2	0.00182188	0.531391	0.813287	0.0769231	2+8	0.698271
module_2+8	R-HSA-198693	198693	AKT phosphorylates targets in the nucleus	TRUE	FALSE	TOTAL	12	1	0.000840866	0.560392	0.813287	0.0833333	2+8	0.708206
module_2+8	R-HSA-397795	397795	G-protein beta:gamma signalling	FALSE	FALSE	TOTAL	39	5	0.00273281	0.132387	0.813287	0.128205	2+8	0.708206
module_2+8	R-HSA-8857538	8857538	PTK6 promotes HIF1A stabilization	TRUE	FALSE	TOTAL	9	2	0.00063065	0.127205	0.813287	0.222222	2+8	0.712342
module_2+8	R-HSA-9012546	9012546	Interleukin-18 signaling	TRUE	FALSE	TOTAL	11	3	0.000770794	0.0408496	0.813287	0.272727	2+8	0.712906
module_2+8	R-HSA-8849473	8849473	PTK6 Expression	TRUE	FALSE	TOTAL	10	2	0.000700722	0.150433	0.813287	0.2	2+8	0.714544
module_2+8	R-HSA-8849468	8849468	PTK6 Regulates Proteins Involved in RNA...	TRUE	FALSE	TOTAL	7	1	0.000490505	0.380809	0.813287	0.142857	2+8	0.714544
module_2+8	R-HSA-5336415	5336415	Uptake and function of diphtheria toxin	TRUE	TRUE	TOTAL	10	1	0.000700722	0.495832	0.813287	0.1	2+8	0.714544
module_2+8	R-HSA-392451	392451	G beta:gamma signalling through PI3Kgamma	TRUE	FALSE	TOTAL	29	5	0.00203209	0.0511592	0.813287	0.172414	2+8	0.714544
module_2+8	R-HSA-3928665	3928665	EPH-ephrin mediated repulsion of cells	TRUE	FALSE	TOTAL	55	10	0.00385397	0.00535682	0.813287	0.181818	2+8	0.71533
module_2+8	R-HSA-111957	111957	Cam-PDE 1 activation	TRUE	FALSE	TOTAL	8	2	0.000560577	0.104953	0.813287	0.25	2+8	0.715389
module_2+8	R-HSA-451306	451306	Ionotropic activity of kainate receptors	FALSE	FALSE	TOTAL	14	2	0.00098101	0.248952	0.813287	0.142857	2+8	0.715389
module_2+8	R-HSA-1839122	1839122	Signaling by activated point mutants of...	TRUE	TRUE	TOTAL	15	3	0.00105108	0.0852201	0.813287	0.2	2+8	0.726259
module_2+8	R-HSA-5654219	5654219	Phospholipase C-mediated cascade: FGFR1	TRUE	FALSE	TOTAL	22	3	0.00154159	0.192598	0.813287	0.136364	2+8	0.726259
module_2+8	R-HSA-190370	190370	FGFR1b ligand binding and activation	TRUE	FALSE	TOTAL	9	1	0.00063065	0.460083	0.813287	0.111111	2+8	0.726259
module_2+8	R-HSA-5654227	5654227	Phospholipase C-mediated cascade; FGFR3	TRUE	FALSE	TOTAL	18	1	0.0012613	0.708603	0.813287	0.0555556	2+8	0.726259
module_2+8	R-HSA-5083636	5083636	Defective GALNT12 causes CRCS1	TRUE	TRUE	TOTAL	20	1	0.00140144	0.745936	0.813287	0.05	2+8	0.731692
module_2+8	R-HSA-418217	418217	G beta:gamma signalling through PLC beta	TRUE	FALSE	TOTAL	23	4	0.00161166	0.0751957	0.813287	0.173913	2+8	0.734841
module_2+8	R-HSA-190375	190375	FGFR2c ligand binding and activation	TRUE	FALSE	TOTAL	17	1	0.00119123	0.687928	0.813287	0.0588235	2+8	0.734841
module_2+8	R-HSA-9026527	9026527	Activated NTRK2 signals through PLCG1	TRUE	FALSE	TOTAL	6	1	0.000420433	0.336913	0.813287	0.166667	2+8	0.736968
module_2+8	R-HSA-193634	193634	Axonal growth inhibition (RHOA activation)	TRUE	FALSE	TOTAL	11	2	0.000770794	0.174411	0.813287	0.181818	2+8	0.739505
module_2+8	R-HSA-193697	193697	p75NTR regulates axonogenesis	FALSE	FALSE	TOTAL	12	2	0.000840866	0.198939	0.813287	0.166667	2+8	0.739505
module_2+8	R-HSA-3642278	3642278	Loss of Function of TGFBR2 in Cancer	FALSE	TRUE	TOTAL	4	1	0.000280289	0.239577	0.813287	0.25	2+8	0.740263
module_2+8	R-HSA-3645790	3645790	TGFBR2 Kinase Domain Mutants in Cancer	TRUE	TRUE	TOTAL	4	1	0.000280289	0.239577	0.813287	0.25	2+8	0.740263
module_2+8	R-HSA-3656534	3656534	Loss of Function of TGFBR1 in Cancer	FALSE	TRUE	TOTAL	7	1	0.000490505	0.380809	0.813287	0.142857	2+8	0.740263
module_2+8	R-HSA-3304351	3304351	Signaling by TGF-beta Receptor Complex ...	FALSE	TRUE	TOTAL	9	1	0.00063065	0.460083	0.813287	0.111111	2+8	0.740263
module_2+8	R-HSA-3928664	3928664	Ephrin signaling	TRUE	FALSE	TOTAL	23	4	0.00161166	0.0751957	0.813287	0.173913	2+8	0.75227
module_2+8	R-HSA-3238698	3238698	WNT ligand biogenesis and trafficking	TRUE	FALSE	TOTAL	28	4	0.00196202	0.128017	0.813287	0.142857	2+8	0.75227
module_2+8	R-HSA-5083630	5083630	Defective LFNG causes SCDO3	TRUE	TRUE	TOTAL	6	1	0.000420433	0.336913	0.813287	0.166667	2+8	0.755954
module_2+8	R-HSA-112308	112308	Presynaptic depolarization and calcium ...	TRUE	FALSE	TOTAL	14	1	0.00098101	0.616692	0.813287	0.0714286	2+8	0.75641
module_2+8	R-HSA-2173791	2173791	TGF-beta receptor signaling in EMT (epi...	TRUE	FALSE	TOTAL	19	1	0.00133137	0.727908	0.813287	0.0526316	2+8	0.766143
module_2+8	R-HSA-1306955	1306955	GRB7 events in ERBB2 signaling	TRUE	FALSE	TOTAL	6	2	0.000420433	0.0644271	0.813287	0.333333	2+8	0.767726
module_2+8	R-HSA-451308	451308	Activation of Ca-permeable Kainate Rece...	TRUE	FALSE	TOTAL	13	2	0.000910938	0.223837	0.813287	0.153846	2+8	0.771441
module_2+8	R-HSA-182971	182971	EGFR downregulation	TRUE	FALSE	TOTAL	37	4	0.00259267	0.249379	0.813287	0.108108	2+8	0.777455
module_2+8	R-HSA-5339717	5339717	Signaling by LRP5 mutants	TRUE	TRUE	TOTAL	6	1	0.000420433	0.336913	0.813287	0.166667	2+8	0.777878
module_2+8	R-HSA-164940	164940	Nef mediated downregulation of MHC clas...	TRUE	TRUE	TOTAL	11	2	0.000770794	0.174411	0.813287	0.181818	2+8	0.777878
module_2+8	R-HSA-3656532	3656532	TGFBR1 KD Mutants in Cancer	TRUE	TRUE	TOTAL	6	1	0.000420433	0.336913	0.813287	0.166667	2+8	0.781118
module_2+8	R-HSA-3304356	3304356	SMAD2/3 Phosphorylation Motif Mutants i...	TRUE	TRUE	TOTAL	7	1	0.000490505	0.380809	0.813287	0.142857	2+8	0.781118
module_2+8	R-HSA-5340573	5340573	LGK974 inhibits PORCN	TRUE	TRUE	TOTAL	1	1	7.00722e-05	0.0661719	0.813287	1	2+8	0.813287
module_2+8	R-HSA-2473224	2473224	Antagonism of Activin by Follistatin	TRUE	FALSE	TOTAL	4	2	0.000280289	0.0312828	0.813287	0.5	2+8	0.813287
module_2+8	R-HSA-4043911	4043911	Defective PMM2 causes PMM2-CDG (CDG-1a)	TRUE	TRUE	TOTAL	2	1	0.000140144	0.127969	0.813287	0.5	2+8	0.813287
module_2+8	R-HSA-3642279	3642279	TGFBR2 MSI Frameshift Mutants in Cancer	TRUE	TRUE	TOTAL	2	1	0.000140144	0.127969	0.813287	0.5	2+8	0.813287
module_2+8	R-HSA-3560792	3560792	Defective SLC26A2 causes chondrodysplasias	TRUE	TRUE	TOTAL	3	1	0.000210217	0.185681	0.813287	0.333333	2+8	0.813287
module_2+8	R-HSA-5635851	5635851	GLI proteins bind promoters of Hh respo...	TRUE	FALSE	TOTAL	8	2	0.000560577	0.104953	0.813287	0.25	2+8	0.813287
module_2+8	R-HSA-5619072	5619072	Defective SLC35A2 causes congenital dis...	TRUE	TRUE	TOTAL	4	1	0.000280289	0.239577	0.813287	0.25	2+8	0.813287
module_2+8	R-HSA-5083627	5083627	Defective LARGE causes MDDGA6 and MDDGB6	TRUE	TRUE	TOTAL	4	1	0.000280289	0.239577	0.813287	0.25	2+8	0.813287
module_2+8	R-HSA-451307	451307	Activation of Na-permeable kainate rece...	TRUE	FALSE	TOTAL	5	1	0.000350361	0.289909	0.813287	0.2	2+8	0.813287
module_2+8	R-HSA-2206296	2206296	MPS II - Hunter syndrome	TRUE	TRUE	TOTAL	5	1	0.000350361	0.289909	0.813287	0.2	2+8	0.813287
module_2+8	R-HSA-392023	392023	Adrenaline signalling through Alpha-2 a...	TRUE	FALSE	TOTAL	5	1	0.000350361	0.289909	0.813287	0.2	2+8	0.813287
module_2+8	R-HSA-204626	204626	Hypusine synthesis from eIF5A-lysine	TRUE	FALSE	TOTAL	12	2	0.000840866	0.198939	0.813287	0.166667	2+8	0.813287
module_2+8	R-HSA-1296061	1296061	HCN channels	TRUE	FALSE	TOTAL	6	1	0.000420433	0.336913	0.813287	0.166667	2+8	0.813287
module_2+8	R-HSA-8849472	8849472	PTK6 Down-Regulation	TRUE	FALSE	TOTAL	7	1	0.000490505	0.380809	0.813287	0.142857	2+8	0.813287
module_2+8	R-HSA-5619067	5619067	Defective SLC1A1 is implicated in schiz...	TRUE	TRUE	TOTAL	7	1	0.000490505	0.380809	0.813287	0.142857	2+8	0.813287
module_2+8	R-HSA-111459	111459	Activation of caspases through apoptoso...	TRUE	FALSE	TOTAL	8	1	0.000560577	0.421801	0.813287	0.125	2+8	0.813287
module_2+8	R-HSA-140834	140834	Extrinsic Pathway of Fibrin Clot Formation	TRUE	FALSE	TOTAL	6	1	0.000420433	0.336913	0.813287	0.166667	2+8	0.813287
module_2+8	R-HSA-451326	451326	Activation of kainate receptors upon gl...	FALSE	FALSE	TOTAL	34	6	0.00238245	0.0313103	0.813287	0.176471	2+8	0.813287
module_2+8	R-HSA-2179392	2179392	EGFR Transactivation by Gastrin	TRUE	FALSE	TOTAL	13	2	0.000910938	0.223837	0.813287	0.153846	2+8	0.813287
module_2+8	R-HSA-5682910	5682910	LGI-ADAM interactions	TRUE	FALSE	TOTAL	14	2	0.00098101	0.248952	0.813287	0.142857	2+8	0.813287
module_2+8	R-HSA-9667769	9667769	Acetylcholine inhibits contraction of o...	TRUE	FALSE	TOTAL	8	2	0.000560577	0.104953	0.813287	0.25	2+8	0.813287
module_2+8	R-HSA-174490	174490	Membrane binding and targetting of GAG ...	TRUE	TRUE	TOTAL	17	4	0.00119123	0.0306265	0.813287	0.235294	2+8	0.813287
module_2+8	R-HSA-392851	392851	Prostacyclin signalling through prostac...	TRUE	FALSE	TOTAL	24	4	0.00168173	0.084695	0.813287	0.166667	2+8	0.813287
module_2+8	R-HSA-418359	418359	Reduction of cytosolic Ca++ levels	TRUE	FALSE	TOTAL	15	2	0.00105108	0.274144	0.813287	0.133333	2+8	0.813287
module_2+8	R-HSA-9024909	9024909	BDNF activates NTRK2 (TRKB) signaling	TRUE	FALSE	TOTAL	4	1	0.000280289	0.239577	0.813287	0.25	2+8	0.815595
module_2+8	R-HSA-9032845	9032845	Activated NTRK2 signals through CDK5	TRUE	FALSE	TOTAL	10	2	0.000700722	0.150433	0.813287	0.2	2+8	0.815595
module_2+8	R-HSA-9032500	9032500	Activated NTRK2 signals through FYN	TRUE	FALSE	TOTAL	11	2	0.000770794	0.174411	0.813287	0.181818	2+8	0.815595
module_2+8	R-HSA-9032759	9032759	NTRK2 activates RAC1	TRUE	FALSE	TOTAL	7	2	0.000490505	0.0839321	0.813287	0.285714	2+8	0.822758
module_2+8	R-HSA-1839120	1839120	Signaling by FGFR1 amplification mutants	TRUE	TRUE	TOTAL	5	2	0.000350361	0.0467582	0.813287	0.4	2+8	0.825185
module_2+8	R-HSA-8853336	8853336	Signaling by plasma membrane FGFR1 fusions	TRUE	TRUE	TOTAL	5	1	0.000350361	0.289909	0.813287	0.2	2+8	0.825185
module_2+8	R-HSA-190374	190374	FGFR1c and Klotho ligand binding and ac...	TRUE	FALSE	TOTAL	7	1	0.000490505	0.380809	0.813287	0.142857	2+8	0.825185
module_2+8	R-HSA-212718	212718	EGFR interacts with phospholipase C-gamma	TRUE	FALSE	TOTAL	11	3	0.000770794	0.0408496	0.813287	0.272727	2+8	0.83134
module_2+8	R-HSA-180336	180336	SHC1 events in EGFR signaling	TRUE	FALSE	TOTAL	19	3	0.00133137	0.142953	0.813287	0.157895	2+8	0.83134
module_2+8	R-HSA-8847993	8847993	ERBB2 Activates PTK6 Signaling	TRUE	FALSE	TOTAL	18	4	0.0012613	0.0365363	0.813287	0.222222	2+8	0.832776
module_2+8	R-HSA-6785631	6785631	ERBB2 Regulates Cell Motility	TRUE	FALSE	TOTAL	19	3	0.00133137	0.142953	0.813287	0.157895	2+8	0.832776
module_2+8	R-HSA-1250342	1250342	PI3K events in ERBB4 signaling	TRUE	FALSE	TOTAL	15	2	0.00105108	0.274144	0.813287	0.133333	2+8	0.832776
module_2+8	R-HSA-177929	177929	Signaling by EGFR	TRUE	FALSE	TOTAL	61	5	0.0042744	0.405595	0.813287	0.0819672	2+8	0.838058
module_2+8	R-HSA-180292	180292	GAB1 signalosome	TRUE	FALSE	TOTAL	23	3	0.00161166	0.210009	0.813287	0.130435	2+8	0.838058
module_2+8	R-HSA-179812	179812	GRB2 events in EGFR signaling	TRUE	FALSE	TOTAL	16	3	0.00112115	0.0985509	0.813287	0.1875	2+8	0.838058
module_1	R-HSA-1266738	1266738	Developmental Biology	FALSE	FALSE	TOTAL	1263	12	0.0885012	0.000773793	0.0712422	0.00950119	1	0.0712422
module_1	R-HSA-5619078	5619078	Defective SLC35C1 causes congenital dis...	TRUE	TRUE	TOTAL	2	1	0.000140144	0.00670482	0.125343	0.5	1	0.125343
module_1	R-HSA-888590	888590	GABA synthesis, release, reuptake and d...	TRUE	FALSE	TOTAL	37	2	0.00259267	0.00700508	0.125343	0.0540541	1	0.125343
module_1	R-HSA-198933	198933	Immunoregulatory interactions between a...	TRUE	FALSE	TOTAL	316	2	0.0221428	0.287595	0.287595	0.00632911	1	0.143797
module_1	R-HSA-373755	373755	Semaphorin interactions	FALSE	FALSE	TOTAL	71	1	0.00497512	0.212902	0.212902	0.0140845	1	0.149457
module_1	R-HSA-422475	422475	Axon guidance	FALSE	FALSE	TOTAL	585	3	0.0409922	0.314336	0.314336	0.00512821	1	0.161427
module_1	R-HSA-168898	168898	Toll-like Receptor Cascades	FALSE	FALSE	TOTAL	188	2	0.0131736	0.131829	0.210237	0.0106383	1	0.165874
module_1	R-HSA-9675108	9675108	Nervous system development	FALSE	FALSE	TOTAL	621	3	0.0435148	0.347816	0.347816	0.00483092	1	0.175464
module_1	R-HSA-5679001	5679001	Defective ABCC2 causes DJS	TRUE	TRUE	TOTAL	5	1	0.000350361	0.0166796	0.177224	0.2	1	0.177224
module_1	R-HSA-2172127	2172127	DAP12 interactions	TRUE	FALSE	TOTAL	53	2	0.00371383	0.0138924	0.177224	0.0377358	1	0.177224
module_1	R-HSA-156588	156588	Glucuronidation	TRUE	FALSE	TOTAL	58	2	0.00406419	0.0164616	0.177224	0.0344828	1	0.177224
module_1	R-HSA-186712	186712	Regulation of beta-cell development	FALSE	FALSE	TOTAL	67	2	0.00469484	0.0215518	0.177224	0.0298507	1	0.177224
module_1	R-HSA-8943724	8943724	Regulation of PTEN gene transcription	TRUE	FALSE	TOTAL	70	2	0.00490505	0.0233761	0.187009	0.0285714	1	0.187009
module_1	R-HSA-3371599	3371599	Defective HLCS causes multiple carboxyl...	TRUE	TRUE	TOTAL	10	1	0.000700722	0.0330867	0.19852	0.1	1	0.19852
module_1	R-HSA-210744	210744	Regulation of gene expression in late s...	TRUE	FALSE	TOTAL	20	2	0.00140144	0.00212244	0.072163	0.1	1	0.20892
module_1	R-HSA-1461957	1461957	Beta defensins	TRUE	FALSE	TOTAL	40	1	0.00280289	0.126046	0.210237	0.025	1	0.210237
module_1	R-HSA-888593	888593	Reuptake of GABA	TRUE	FALSE	TOTAL	11	1	0.000770794	0.0363358	0.210237	0.0909091	1	0.210237
module_1	R-HSA-165159	165159	MTOR signalling	TRUE	FALSE	TOTAL	50	1	0.00350361	0.155042	0.210237	0.02	1	0.210237
module_1	R-HSA-3000471	3000471	Scavenging by Class B Receptors	TRUE	FALSE	TOTAL	21	1	0.00147152	0.0682444	0.210237	0.047619	1	0.210237
module_1	R-HSA-4655427	4655427	SUMOylation of DNA methylation proteins	TRUE	FALSE	TOTAL	16	1	0.00112115	0.0524216	0.210237	0.0625	1	0.210237
module_1	R-HSA-380972	380972	Energy dependent regulation of mTOR by ...	TRUE	FALSE	TOTAL	36	1	0.0025226	0.114177	0.210237	0.0277778	1	0.210237
module_1	R-HSA-4570464	4570464	SUMOylation of RNA binding proteins	TRUE	FALSE	TOTAL	51	1	0.00357368	0.157889	0.210237	0.0196078	1	0.210237
module_1	R-HSA-196780	196780	Biotin transport and metabolism	TRUE	FALSE	TOTAL	19	1	0.00133137	0.0619466	0.210237	0.0526316	1	0.210237
module_1	R-HSA-8849471	8849471	PTK6 Regulates RHO GTPases, RAS GTPase ...	TRUE	FALSE	TOTAL	20	1	0.00140144	0.0651007	0.210237	0.05	1	0.210237
module_1	R-HSA-1461973	1461973	Defensins	TRUE	FALSE	TOTAL	51	1	0.00357368	0.157889	0.210237	0.0196078	1	0.210237
module_1	R-HSA-8939243	8939243	RUNX1 interacts with co-factors whose p...	TRUE	FALSE	TOTAL	39	1	0.00273281	0.123093	0.210237	0.025641	1	0.210237
module_1	R-HSA-169911	169911	Regulation of Apoptosis	TRUE	FALSE	TOTAL	54	1	0.0037839	0.166375	0.210237	0.0185185	1	0.210237
module_1	R-HSA-3323169	3323169	Defects in biotin (Btn) metabolism	FALSE	TRUE	TOTAL	12	1	0.000840866	0.0395742	0.210237	0.0833333	1	0.210237
module_1	R-HSA-947581	947581	Molybdenum cofactor biosynthesis	TRUE	FALSE	TOTAL	27	1	0.00189195	0.0868906	0.210237	0.037037	1	0.210237
module_1	R-HSA-6787639	6787639	GDP-fucose biosynthesis	TRUE	FALSE	TOTAL	21	1	0.00147152	0.0682444	0.210237	0.047619	1	0.210237
module_1	R-HSA-400451	400451	Free fatty acids regulate insulin secre...	FALSE	FALSE	TOTAL	28	1	0.00196202	0.0899625	0.210237	0.0357143	1	0.210237
module_1	R-HSA-416700	416700	Other semaphorin interactions	TRUE	FALSE	TOTAL	19	1	0.00133137	0.0619466	0.210237	0.0526316	1	0.210237
module_1	R-HSA-3899300	3899300	SUMOylation of transcription cofactors	TRUE	FALSE	TOTAL	44	1	0.00308318	0.13776	0.210237	0.0227273	1	0.210237
module_1	R-HSA-727802	727802	Transport of nucleotide sugars	TRUE	FALSE	TOTAL	22	1	0.00154159	0.0713778	0.210237	0.0454545	1	0.210237
module_1	R-HSA-8878159	8878159	Transcriptional regulation by RUNX3	FALSE	FALSE	TOTAL	118	2	0.00826852	0.0600468	0.210237	0.0169492	1	0.210237
module_1	R-HSA-6807070	6807070	PTEN Regulation	FALSE	FALSE	TOTAL	171	2	0.0119823	0.112951	0.210237	0.0116959	1	0.210237
module_1	R-HSA-442660	442660	Na+/Cl- dependent neurotransmitter tran...	TRUE	FALSE	TOTAL	51	1	0.00357368	0.157889	0.210237	0.0196078	1	0.210237
module_1	R-HSA-9013694	9013694	Signaling by NOTCH4	FALSE	FALSE	TOTAL	92	2	0.00644664	0.0385471	0.210237	0.0217391	1	0.210237
module_1	R-HSA-3296482	3296482	Defects in vitamin and cofactor metabolism	FALSE	TRUE	TOTAL	42	1	0.00294303	0.131922	0.210237	0.0238095	1	0.210237
module_1	R-HSA-189483	189483	Heme degradation	TRUE	FALSE	TOTAL	40	1	0.00280289	0.126046	0.210237	0.025	1	0.210237
module_1	R-HSA-70263	70263	Gluconeogenesis	TRUE	FALSE	TOTAL	66	1	0.00462476	0.199488	0.210237	0.0151515	1	0.210237
module_1	R-HSA-196849	196849	Metabolism of water-soluble vitamins an...	FALSE	FALSE	TOTAL	256	2	0.0179385	0.212828	0.212828	0.0078125	1	0.212828
module_1	R-HSA-166016	166016	Toll Like Receptor 4 (TLR4) Cascade	TRUE	FALSE	TOTAL	151	2	0.0105809	0.0917966	0.210237	0.013245	1	0.219396
module_1	R-HSA-1236974	1236974	ER-Phagosome pathway	TRUE	FALSE	TOTAL	173	1	0.0121225	0.443136	0.443136	0.00578035	1	0.221568
module_1	R-HSA-168188	168188	Toll Like Receptor TLR6:TLR2 Cascade	TRUE	FALSE	TOTAL	118	2	0.00826852	0.0600468	0.210237	0.0169492	1	0.222434
module_1	R-HSA-166058	166058	MyD88:MAL(TIRAP) cascade initiated on p...	TRUE	FALSE	TOTAL	118	2	0.00826852	0.0600468	0.210237	0.0169492	1	0.222434
module_1	R-HSA-5218921	5218921	VEGFR2 mediated cell proliferation	TRUE	FALSE	TOTAL	31	1	0.00217224	0.0991178	0.210237	0.0322581	1	0.22657
module_1	R-HSA-9616222	9616222	Transcriptional regulation of granulopo...	TRUE	FALSE	TOTAL	71	3	0.00497512	0.0018018	0.072163	0.0422535	1	0.229747
module_1	R-HSA-181438	181438	Toll Like Receptor 2 (TLR2) Cascade	FALSE	FALSE	TOTAL	121	2	0.00847873	0.0627441	0.210237	0.0165289	1	0.229958
module_1	R-HSA-168179	168179	Toll Like Receptor TLR1:TLR2 Cascade	TRUE	FALSE	TOTAL	121	2	0.00847873	0.0627441	0.210237	0.0165289	1	0.229958
module_1	R-HSA-1280215	1280215	Cytokine Signaling in Immune system	FALSE	FALSE	TOTAL	1092	3	0.0765188	0.72133	0.72133	0.00274725	1	0.240752
module_1	R-HSA-1236975	1236975	Antigen processing-Cross presentation	FALSE	FALSE	TOTAL	195	1	0.0136641	0.483354	0.483354	0.00512821	1	0.241677
module_1	R-HSA-5260271	5260271	Diseases of Immune System	FALSE	TRUE	TOTAL	42	1	0.00294303	0.131922	0.210237	0.0238095	1	0.281503
module_1	R-HSA-5602358	5602358	Diseases associated with the TLR signal...	FALSE	TRUE	TOTAL	42	1	0.00294303	0.131922	0.210237	0.0238095	1	0.281503
module_1	R-HSA-5357801	5357801	Programmed Cell Death	FALSE	FALSE	TOTAL	238	1	0.0166772	0.553919	0.553919	0.00420168	1	0.291987
module_1	R-HSA-168249	168249	Innate Immune System	FALSE	FALSE	TOTAL	1334	5	0.0934763	0.46991	0.46991	0.00374813	1	0.299327
module_1	R-HSA-6785807	6785807	Interleukin-4 and Interleukin-13 signaling	TRUE	FALSE	TOTAL	211	2	0.0147852	0.158414	0.210237	0.00947867	1	0.304689
module_1	R-HSA-168256	168256	Immune System	FALSE	FALSE	TOTAL	2684	6	0.188074	0.90972	0.90972	0.00223547	1	0.304767
module_1	R-HSA-5686938	5686938	Regulation of TLR by endogenous ligand	TRUE	FALSE	TOTAL	36	1	0.0025226	0.114177	0.210237	0.0277778	1	0.305321
module_1	R-HSA-1632852	1632852	Macroautophagy	TRUE	FALSE	TOTAL	150	1	0.0105108	0.397815	0.397815	0.00666667	1	0.310006
module_1	R-HSA-1980145	1980145	Signaling by NOTCH2	FALSE	FALSE	TOTAL	38	2	0.00266274	0.00737312	0.125343	0.0526316	1	0.326875
module_1	R-HSA-1280218	1280218	Adaptive Immune System	FALSE	FALSE	TOTAL	1005	3	0.0704225	0.666243	0.666243	0.00298507	1	0.333122
module_1	R-HSA-6803205	6803205	TP53 regulates transcription of several...	TRUE	FALSE	TOTAL	28	2	0.00196202	0.00408945	0.106326	0.0714286	1	0.361064
module_1	R-HSA-449147	449147	Signaling by Interleukins	FALSE	FALSE	TOTAL	643	3	0.0450564	0.368247	0.368247	0.00466563	1	0.361674
module_1	R-HSA-5658442	5658442	Regulation of RAS by GAPs	TRUE	FALSE	TOTAL	71	1	0.00497512	0.212902	0.212902	0.0140845	1	0.370654
module_1	R-HSA-446203	446203	Asparagine N-linked glycosylation	TRUE	FALSE	TOTAL	421	1	0.0295004	0.762438	0.762438	0.0023753	1	0.38194
module_1	R-HSA-446652	446652	Interleukin-1 family signaling	FALSE	FALSE	TOTAL	167	1	0.0117021	0.431646	0.431646	0.00598802	1	0.38375
module_1	R-HSA-5603041	5603041	IRAK4 deficiency (TLR2/4)	TRUE	TRUE	TOTAL	27	1	0.00189195	0.0868906	0.210237	0.037037	1	0.385359
module_1	R-HSA-373752	373752	Netrin-1 signaling	TRUE	FALSE	TOTAL	59	1	0.00413426	0.180332	0.210237	0.0169492	1	0.387332
module_1	R-HSA-983169	983169	Class I MHC mediated antigen processing...	FALSE	FALSE	TOTAL	474	1	0.0332142	0.80237	0.80237	0.0021097	1	0.401185
module_1	R-HSA-157118	157118	Signaling by NOTCH	FALSE	FALSE	TOTAL	259	2	0.0181487	0.216531	0.216531	0.00772201	1	0.404807
module_1	R-HSA-2559580	2559580	Oxidative Stress Induced Senescence	TRUE	FALSE	TOTAL	114	1	0.00798823	0.319532	0.319532	0.00877193	1	0.405046
module_1	R-HSA-4551638	4551638	SUMOylation of chromatin organization p...	TRUE	FALSE	TOTAL	62	1	0.00434447	0.188596	0.210237	0.016129	1	0.406681
module_1	R-HSA-5633008	5633008	TP53 Regulates Transcription of Cell De...	FALSE	FALSE	TOTAL	83	2	0.00581599	0.0319748	0.19852	0.0240964	1	0.407161
module_1	R-HSA-434313	434313	Intracellular metabolism of fatty acids...	TRUE	FALSE	TOTAL	9	1	0.00063065	0.0298269	0.19852	0.111111	1	0.408006
module_1	R-HSA-114608	114608	Platelet degranulation	TRUE	FALSE	TOTAL	141	1	0.00988018	0.379113	0.379113	0.0070922	1	0.411117
module_1	R-HSA-879415	879415	Advanced glycosylation endproduct recep...	TRUE	FALSE	TOTAL	16	1	0.00112115	0.0524216	0.210237	0.0625	1	0.413019
module_1	R-HSA-112310	112310	Neurotransmitter release cycle	TRUE	FALSE	TOTAL	100	2	0.00700722	0.0447828	0.210237	0.02	1	0.413019
module_1	R-HSA-181430	181430	Norepinephrine Neurotransmitter Release...	TRUE	FALSE	TOTAL	30	1	0.00210217	0.0960761	0.210237	0.0333333	1	0.413019
module_1	R-HSA-166208	166208	mTORC1-mediated signalling	TRUE	FALSE	TOTAL	28	1	0.00196202	0.0899625	0.210237	0.0357143	1	0.413019
module_1	R-HSA-210500	210500	Glutamate Neurotransmitter Release Cycle	TRUE	FALSE	TOTAL	32	1	0.00224231	0.10215	0.210237	0.03125	1	0.413019
module_1	R-HSA-8940973	8940973	RUNX2 regulates osteoblast differentiation	TRUE	FALSE	TOTAL	34	1	0.00238245	0.108183	0.210237	0.0294118	1	0.413019
module_1	R-HSA-8941326	8941326	RUNX2 regulates bone development	TRUE	FALSE	TOTAL	43	1	0.0030131	0.134846	0.210237	0.0232558	1	0.413019
module_1	R-HSA-76005	76005	Response to elevated platelet cytosolic...	TRUE	FALSE	TOTAL	148	1	0.0103707	0.393707	0.393707	0.00675676	1	0.418931
module_1	R-HSA-6805567	6805567	Keratinization	TRUE	FALSE	TOTAL	226	2	0.0158363	0.176265	0.210237	0.00884956	1	0.43798
module_1	R-HSA-6809371	6809371	Formation of the cornified envelope	TRUE	FALSE	TOTAL	138	2	0.00966996	0.0787702	0.210237	0.0144928	1	0.43798
module_1	R-HSA-5602498	5602498	MyD88 deficiency (TLR2/4)	TRUE	TRUE	TOTAL	26	1	0.00182188	0.0838085	0.210237	0.0384615	1	0.441785
module_1	R-HSA-76002	76002	Platelet activation, signaling and aggr...	FALSE	FALSE	TOTAL	293	1	0.0205311	0.630555	0.630555	0.00341297	1	0.4478
module_1	R-HSA-181429	181429	Serotonin Neurotransmitter Release Cycle	TRUE	FALSE	TOTAL	23	1	0.00161166	0.0745009	0.210237	0.0434783	1	0.451482
module_1	R-HSA-264642	264642	Acetylcholine Neurotransmitter Release ...	TRUE	FALSE	TOTAL	26	1	0.00182188	0.0838085	0.210237	0.0384615	1	0.451482
module_1	R-HSA-933542	933542	TRAF6 mediated NF-kB activation	TRUE	FALSE	TOTAL	30	1	0.00210217	0.0960761	0.210237	0.0333333	1	0.474578
module_1	R-HSA-2682334	2682334	EPH-Ephrin signaling	TRUE	FALSE	TOTAL	102	1	0.00714736	0.291287	0.291287	0.00980392	1	0.483077
module_1	R-HSA-381340	381340	Transcriptional regulation of white adi...	TRUE	FALSE	TOTAL	109	4	0.00763787	0.000506438	0.0712422	0.0366972	1	0.487493
module_1	R-HSA-9013508	9013508	NOTCH3 Intracellular Domain Regulates T...	TRUE	FALSE	TOTAL	36	2	0.0025226	0.00664569	0.125343	0.0555556	1	0.496945
[truncated: 30 more rows]
