# Supplementary material for: A multi-omic analysis of MCF10A cells provides a resource for integrative assessment of ligand-mediated molecular and phenotypic responses
Source: Commun Biol. 2022 Oct 7;5:1066. doi: 10.1038/s42003-022-03975-9 (PMC9546880; doi:10.1038/s42003-022-03975-9)
Supplement: Supplementary file 19 — Supplementary Data 17 [file 42003_2022_3975_MOESM19_ESM.xlsx]

## Sheet: MDD multiomics Mo
Query Name	Rank	Scaled Rank	Set_name	TF	Intersect	Set length	FET p-value	FDR	Odds Ratio	Library	Overlapping_Genes
module_1	1	0.003367	CDX2	CDX2	9	1452	0.003277	0.969	3.365	ReMap--ChIP-seq	CEBPA,CRYBG2,CIPC,NRARP,ABLIM1,PERP,HES1,UGT1A7,SNTB1
module_1	2	0.006734	SOX9	SOX9	8	1448	0.009712	0.969	2.997	ReMap--ChIP-seq	CEBPA,CALML3,NRARP,HES1,BCAM,GPRC5C,SNTB1,MINCR
module_1	3	0.0101	TP63	TP63	8	1450	0.009784	0.969	2.993	ReMap--ChIP-seq	CEBPA,CRYBG2,CALML3,NRARP,PERP,HES1,KRT16,MINCR
module_1	4	0.01347	TCF4	TCF4	7	1440	0.02619	1	2.636	ReMap--ChIP-seq	CRYBG2,CIPC,CALML3,NRARP,HES1,UGT1A7,GPRC5C
module_1	5	0.01684	HNF1B	HNF1B	7	1448	0.02685	1	2.621	ReMap--ChIP-seq	CALML3,DEFB1,ABLIM1,HES1,ABCC2,GPRC5C,SNTB1
module_1	6	0.0202	FOS	FOS	7	1451	0.0271	1	2.616	ReMap--ChIP-seq	CRYBG2,CALML3,ABLIM1,PERP,HES1,ABCC2,PC
module_1	7	0.02357	HNF4A	HNF4A	7	1452	0.02719	1	2.614	ReMap--ChIP-seq	CEBPA,CRYBG2,CALML3,HES1,BCAM,GPRC5C,SNTB1
module_1	8	0.02694	NR1H2	NR1H2	6	1445	0.06683	1	2.25	ReMap--ChIP-seq	CRYBG2,CALML3,NRARP,HES1,GPRC5C,SNTB1
module_1	9	0.0303	PROX1	PROX1	6	1445	0.06683	1	2.25	ReMap--ChIP-seq	CRYBG2,CALML3,ABLIM1,PERP,GPRC5C,SNTB1
module_1	10	0.03367	NR2F6	NR2F6	6	1448	0.06733	1	2.245	ReMap--ChIP-seq	CEBPA,CALML3,HES1,BCAM,GPRC5C,SNTB1
module_1	11	0.03704	ZNF175	ZNF175	6	1448	0.06733	1	2.245	ReMap--ChIP-seq	CEBPA,PERP,HES1,BCAM,GPRC5C,SNTB1
module_1	12	0.0404	SOX13	SOX13	6	1450	0.06766	1	2.242	ReMap--ChIP-seq	CEBPA,HES1,PC,GPRC5C,SNTB1,MINCR
module_1	13	0.04377	GRHL2	GRHL2	6	1450	0.06766	1	2.242	ReMap--ChIP-seq	CRYBG2,CIPC,CALML3,PERP,HES1,BCAM
module_1	14	0.04714	FOXA2	FOXA2	6	1451	0.06783	1	2.24	ReMap--ChIP-seq	CEBPA,CALML3,PERP,HES1,GPRC5C,SNTB1
module_1	15	0.05051	SMAD4	SMAD4	5	1440	0.1488	1	1.88	ReMap--ChIP-seq	CIPC,PERP,HES1,RRAGD,ALPK2
module_1	16	0.05387	ZNF217	ZNF217	5	1440	0.1488	1	1.88	ReMap--ChIP-seq	CIPC,CALML3,PERP,HES1,PC
module_1	17	0.05724	NFIC	NFIC	5	1446	0.1505	1	1.872	ReMap--ChIP-seq	ABLIM1,HES1,ABCC2,ALPK2,SNTB1
module_1	18	0.06061	TBXT	TBXT	5	1446	0.1505	1	1.872	ReMap--ChIP-seq	PERP,CA3-AS1,HES1,PC,ALPK2
module_1	19	0.06397	FOXA1	FOXA1	5	1448	0.1511	1	1.87	ReMap--ChIP-seq	CALML3,ABLIM1,PERP,HES1,CD36
module_1	20	0.06734	HHEX	HHEX	5	1448	0.1511	1	1.87	ReMap--ChIP-seq	CRYBG2,PERP,HES1,GPRC5C,SNTB1
module_1	21	0.07071	PPARG	PPARG	5	1448	0.1511	1	1.87	ReMap--ChIP-seq	CEBPA,CRYBG2,HES1,PC,SNTB1
module_1	22	0.07407	RELB	RELB	5	1449	0.1514	1	1.868	ReMap--ChIP-seq	NRARP,GPHN,THEM5,RRAGD,ALPK2
module_1	23	0.07744	NCOA2	NCOA2	5	1449	0.1514	1	1.868	ReMap--ChIP-seq	CALML3,NRARP,CA3-AS1,HES1,BCAM
module_1	24	0.08081	CEBPB	CEBPB	5	1449	0.1514	1	1.868	ReMap--ChIP-seq	CRYBG2,CALML3,HES1,PC,SNTB1
module_1	25	0.08418	TFAP2C	TFAP2C	5	1450	0.1517	1	1.867	ReMap--ChIP-seq	CIPC,CALML3,NRARP,THEM5,HES1
module_1	26	0.08754	HNF4G	HNF4G	5	1451	0.152	1	1.866	ReMap--ChIP-seq	CEBPA,CALML3,HES1,BCAM,GPRC5C
module_1	27	0.09091	TCF7L2	TCF7L2	5	1451	0.152	1	1.866	ReMap--ChIP-seq	NRARP,PERP,HES1,ABCC2,GPRC5C
module_1	28	0.09428	TFAP4	TFAP4	5	1452	0.1523	1	1.864	ReMap--ChIP-seq	CEBPA,HES1,GPRC5C,SNTB1,MINCR
module_1	29	0.09764	ONECUT1	ONECUT1	5	1452	0.1523	1	1.864	ReMap--ChIP-seq	HES1,CD36,PC,RASA1,SNTB1
module_1	30	0.101	FOSL1	FOSL1	5	1452	0.1523	1	1.864	ReMap--ChIP-seq	CRYBG2,ABLIM1,HES1,ABCC2,GPRC5C
module_1	31	0.1044	JUN	JUN	5	1452	0.1523	1	1.864	ReMap--ChIP-seq	CRYBG2,ABLIM1,HES1,ABCC2,PC
module_1	32	0.1077	MAFF	MAFF	5	1453	0.1526	1	1.863	ReMap--ChIP-seq	NRARP,THEM5,ABCC2,PC,GPRC5C
module_1	33	0.1111	ZNF750	ZNF750	5	1454	0.1528	1	1.862	ReMap--ChIP-seq	CALML3,CA3-AS1,HES1,KRT16,MINCR
module_1	34	0.1145	MBD3	MBD3	4	1441	0.2961	1	1.502	ReMap--ChIP-seq	CALML3,NRARP,HES1,BCAM
module_1	35	0.1178	TWIST1	TWIST1	4	1441	0.2961	1	1.502	ReMap--ChIP-seq	ABLIM1,HES1,ABCC2,PC
module_1	36	0.1212	NR5A2	NR5A2	4	1442	0.2965	1	1.501	ReMap--ChIP-seq	CIPC,CALML3,HES1,BCAM
module_1	37	0.1246	MNT	MNT	4	1442	0.2965	1	1.501	ReMap--ChIP-seq	CIPC,CALML3,NRARP,HES1
module_1	38	0.1279	MBD2	MBD2	4	1442	0.2965	1	1.501	ReMap--ChIP-seq	CEBPA,NRARP,THEM5,MINCR
module_1	39	0.1313	EOMES	EOMES	4	1443	0.2969	1	1.5	ReMap--ChIP-seq	TREM2,PERP,CA3-AS1,ALPK2
module_1	40	0.1347	TFDP1	TFDP1	4	1445	0.2977	1	1.498	ReMap--ChIP-seq	CRYBG2,NRARP,HES1,MINCR
module_1	41	0.138	ESR1	ESR1	4	1446	0.2981	1	1.497	ReMap--ChIP-seq	CIPC,CALML3,HES1,SLC35C1
module_1	42	0.1414	MAFG	MAFG	4	1446	0.2981	1	1.497	ReMap--ChIP-seq	NRARP,HES1,ABCC2,GPRC5C
module_1	43	0.1448	TEAD1	TEAD1	4	1448	0.299	1	1.495	ReMap--ChIP-seq	CRYBG2,ABLIM1,CD36,BCAM
module_1	44	0.1481	ESRRA	ESRRA	4	1449	0.2994	1	1.494	ReMap--ChIP-seq	CIPC,CALML3,HES1,PC
module_1	45	0.1515	AR	AR	4	1449	0.2994	1	1.494	ReMap--ChIP-seq	CALML3,NRARP,HES1,PC
module_1	46	0.1549	ELF3	ELF3	4	1449	0.2994	1	1.494	ReMap--ChIP-seq	ABLIM1,HES1,GPRC5C,SNTB1
module_1	47	0.1582	NR2F1	NR2F1	4	1449	0.2994	1	1.494	ReMap--ChIP-seq	AATK,CALML3,NRARP,MINCR
module_1	48	0.1616	HIF1A	HIF1A	4	1450	0.2998	1	1.493	ReMap--ChIP-seq	HES1,PC,GPRC5C,MINCR
module_1	49	0.165	ASCL1	ASCL1	4	1450	0.2998	1	1.493	ReMap--ChIP-seq	NRARP,BCAM,PC,GPRC5C
module_1	50	0.1684	CEBPA	CEBPA	4	1450	0.2998	1	1.493	ReMap--ChIP-seq	CEBPA,CALML3,PC,SNTB1
module_1	51	0.1717	GATA4	GATA4	4	1450	0.2998	1	1.493	ReMap--ChIP-seq	CEBPA,HES1,GPRC5C,SNTB1
module_1	52	0.1751	USF1	USF1	4	1450	0.2998	1	1.493	ReMap--ChIP-seq	NRARP,HES1,SLC35C1,MINCR
module_1	53	0.1785	GATA3	GATA3	4	1450	0.2998	1	1.493	ReMap--ChIP-seq	CIPC,CALML3,ABLIM1,HES1
module_1	54	0.1818	FOSL2	FOSL2	4	1451	0.3002	1	1.491	ReMap--ChIP-seq	ABLIM1,HES1,ABCC2,PC
module_1	55	0.1852	PGR	PGR	4	1451	0.3002	1	1.491	ReMap--ChIP-seq	CIPC,CALML3,HES1,GPRC5C
module_1	56	0.1886	FOXP2	FOXP2	4	1451	0.3002	1	1.491	ReMap--ChIP-seq	NRARP,HES1,BCAM,MINCR
module_1	57	0.1919	SOX2	SOX2	4	1451	0.3002	1	1.491	ReMap--ChIP-seq	CIPC,NRARP,HES1,RRAGD
module_1	58	0.1953	MYBL2	MYBL2	4	1451	0.3002	1	1.491	ReMap--ChIP-seq	HES1,ABCC2,GPRC5C,SNTB1
module_1	59	0.1987	BACH1	BACH1	4	1452	0.3006	1	1.49	ReMap--ChIP-seq	CEBPA,NRARP,ABCC2,MINCR
module_1	60	0.202	FLI1	FLI1	4	1453	0.301	1	1.489	ReMap--ChIP-seq	CEBPA,NRARP,HES1,MINCR
module_1	61	0.2054	STAT3	STAT3	4	1454	0.3014	1	1.488	ReMap--ChIP-seq	NRARP,ABLIM1,HES1,MINCR
module_1	62	0.2088	CEBPG	CEBPG	3	1438	0.5082	1	1.128	ReMap--ChIP-seq	CEBPA,CRYBG2,PC
module_1	63	0.2121	ESR2	ESR2	3	1439	0.5087	1	1.127	ReMap--ChIP-seq	CEBPA,PERP,GPRC5C
module_1	64	0.2155	THAP1	THAP1	3	1442	0.51	1	1.125	ReMap--ChIP-seq	NRARP,HES1,MINCR
module_1	65	0.2189	KLF13	KLF13	3	1443	0.5104	1	1.124	ReMap--ChIP-seq	CRYBG2,HES1,MINCR
module_1	66	0.2222	OTX2	OTX2	3	1443	0.5104	1	1.124	ReMap--ChIP-seq	ABLIM1,CA3-AS1,CD36
module_1	67	0.2256	TCF3	TCF3	3	1443	0.5104	1	1.124	ReMap--ChIP-seq	NRARP,HES1,MINCR
module_1	68	0.229	EGR1	EGR1	3	1444	0.5109	1	1.123	ReMap--ChIP-seq	NRARP,HES1,MINCR
module_1	69	0.2323	KLF3	KLF3	3	1445	0.5113	1	1.122	ReMap--ChIP-seq	CEBPA,CIPC,HES1
module_1	70	0.2357	NCOA1	NCOA1	3	1446	0.5118	1	1.122	ReMap--ChIP-seq	CALML3,NRARP,HES1
module_1	71	0.2391	SNAPC4	SNAPC4	3	1447	0.5122	1	1.121	ReMap--ChIP-seq	MCMDC2,AATK,BCAM
module_1	72	0.2424	KLF9	KLF9	3	1447	0.5122	1	1.121	ReMap--ChIP-seq	NRARP,HES1,MINCR
module_1	73	0.2458	ATF7	ATF7	3	1448	0.5126	1	1.12	ReMap--ChIP-seq	HES1,GPRC5C,MINCR
module_1	74	0.2492	ZHX2	ZHX2	3	1448	0.5126	1	1.12	ReMap--ChIP-seq	CEBPA,HES1,GPRC5C
module_1	75	0.2525	GATA2	GATA2	3	1448	0.5126	1	1.12	ReMap--ChIP-seq	CEBPA,CIPC,HES1
module_1	76	0.2559	GATA6	GATA6	3	1448	0.5126	1	1.12	ReMap--ChIP-seq	CEBPA,HES1,UGT1A7
module_1	77	0.2593	CREM	CREM	3	1448	0.5126	1	1.12	ReMap--ChIP-seq	NRARP,HES1,MINCR
module_1	78	0.2626	NCOA3	NCOA3	3	1449	0.5131	1	1.119	ReMap--ChIP-seq	CA3-AS1,HES1,SNTB1
module_1	79	0.266	CUX1	CUX1	3	1449	0.5131	1	1.119	ReMap--ChIP-seq	CEBPA,HES1,GPRC5C
module_1	80	0.2694	TCF12	TCF12	3	1449	0.5131	1	1.119	ReMap--ChIP-seq	NRARP,HES1,MINCR
module_1	81	0.2727	ARNTL	ARNTL	3	1449	0.5131	1	1.119	ReMap--ChIP-seq	CIPC,AATK,HES1
module_1	82	0.2761	SNAI2	SNAI2	3	1449	0.5131	1	1.119	ReMap--ChIP-seq	CALML3,NRARP,MINCR
module_1	83	0.2795	CLOCK	CLOCK	3	1449	0.5131	1	1.119	ReMap--ChIP-seq	AATK,HES1,GPRC5C
module_1	84	0.2828	NR1H3	NR1H3	3	1450	0.5135	1	1.119	ReMap--ChIP-seq	GPHN,PERP,CD36
module_1	85	0.2862	RXRA	RXRA	3	1450	0.5135	1	1.119	ReMap--ChIP-seq	CEBPA,HES1,GPRC5C
module_1	86	0.2896	ZBTB7A	ZBTB7A	3	1450	0.5135	1	1.119	ReMap--ChIP-seq	AATK,NRARP,MINCR
module_1	87	0.2929	MEIS1	MEIS1	3	1450	0.5135	1	1.119	ReMap--ChIP-seq	RASA1,RRAGD,SNTB1
module_1	88	0.2963	ZNF263	ZNF263	3	1450	0.5135	1	1.119	ReMap--ChIP-seq	AATK,NRARP,MINCR
module_1	89	0.2997	MYCN	MYCN	3	1450	0.5135	1	1.119	ReMap--ChIP-seq	NRARP,HES1,MINCR
module_1	90	0.303	SIX2	SIX2	3	1451	0.514	1	1.118	ReMap--ChIP-seq	CIPC,ABLIM1,HES1
module_1	91	0.3064	ELF1	ELF1	3	1451	0.514	1	1.118	ReMap--ChIP-seq	NRARP,HES1,MINCR
module_1	92	0.3098	HOXA9	HOXA9	3	1451	0.514	1	1.118	ReMap--ChIP-seq	ABLIM1,RASA1,ALPK2
module_1	93	0.3131	ARID2	ARID2	3	1451	0.514	1	1.118	ReMap--ChIP-seq	CEBPA,HES1,ABCC2
module_1	94	0.3165	MAFK	MAFK	3	1451	0.514	1	1.118	ReMap--ChIP-seq	NRARP,ABCC2,PC
module_1	95	0.3199	ETV4	ETV4	3	1451	0.514	1	1.118	ReMap--ChIP-seq	HES1,GPRC5C,SNTB1
module_1	96	0.3232	TGIF2	TGIF2	3	1451	0.514	1	1.118	ReMap--ChIP-seq	GPHN,HES1,SNTB1
module_1	97	0.3266	ETS1	ETS1	3	1451	0.514	1	1.118	ReMap--ChIP-seq	NRARP,HES1,MINCR
module_1	98	0.33	HBP1	HBP1	3	1451	0.514	1	1.118	ReMap--ChIP-seq	HES1,BCAM,GPRC5C
module_1	99	0.3333	ERG	ERG	3	1451	0.514	1	1.118	ReMap--ChIP-seq	NRARP,HES1,MINCR
module_1	100	0.3367	E2F4	E2F4	3	1452	0.5144	1	1.117	ReMap--ChIP-seq	NRARP,HES1,MINCR
module_1	101	0.3401	NEUROD1	NEUROD1	3	1452	0.5144	1	1.117	ReMap--ChIP-seq	NRARP,HES1,MINCR
module_1	102	0.3434	REST	REST	3	1452	0.5144	1	1.117	ReMap--ChIP-seq	GPHN,HES1,MINCR
module_1	103	0.3468	MAX	MAX	3	1452	0.5144	1	1.117	ReMap--ChIP-seq	NRARP,HES1,MINCR
module_1	104	0.3502	MAFB	MAFB	3	1452	0.5144	1	1.117	ReMap--ChIP-seq	ABLIM1,PERP,KRT16
module_1	105	0.3535	RBPJ	RBPJ	3	1452	0.5144	1	1.117	ReMap--ChIP-seq	CIPC,NRARP,HES1
module_1	106	0.3569	PBX2	PBX2	3	1452	0.5144	1	1.117	ReMap--ChIP-seq	CRYBG2,NRARP,HES1
module_1	107	0.3603	ZHX1	ZHX1	3	1452	0.5144	1	1.117	ReMap--ChIP-seq	NRARP,HES1,MINCR
module_1	108	0.3636	KDM5B	KDM5B	3	1452	0.5144	1	1.117	ReMap--ChIP-seq	NRARP,HES1,MINCR
module_1	109	0.367	ATF3	ATF3	3	1453	0.5149	1	1.116	ReMap--ChIP-seq	HES1,ABCC2,PC
module_1	110	0.3704	TBP	TBP	3	1453	0.5149	1	1.116	ReMap--ChIP-seq	NRARP,HES1,MINCR
module_1	111	0.3737	BHLHE40	BHLHE40	3	1453	0.5149	1	1.116	ReMap--ChIP-seq	NRARP,HES1,MINCR
module_1	112	0.3771	SP1	SP1	3	1453	0.5149	1	1.116	ReMap--ChIP-seq	NRARP,HES1,MINCR
module_1	113	0.3805	MYC	MYC	3	1453	0.5149	1	1.116	ReMap--ChIP-seq	NRARP,HES1,MINCR
module_1	114	0.3838	MEF2B	MEF2B	3	1453	0.5149	1	1.116	ReMap--ChIP-seq	NRARP,ALPK2,SNTB1
module_1	115	0.3872	GABPA	GABPA	3	1453	0.5149	1	1.116	ReMap--ChIP-seq	NRARP,HES1,MINCR
module_1	116	0.3906	E2F6	E2F6	3	1453	0.5149	1	1.116	ReMap--ChIP-seq	NRARP,HES1,MINCR
module_1	117	0.3939	NFE2L2	NFE2L2	3	1454	0.5153	1	1.116	ReMap--ChIP-seq	NRARP,HES1,MINCR
module_1	118	0.3973	POU5F1	POU5F1	3	1454	0.5153	1	1.116	ReMap--ChIP-seq	NRARP,HES1,MINCR
module_1	119	0.4007	ZZZ3	ZZZ3	1	430	0.5547	1	1.258	ReMap--ChIP-seq	ABCC2
module_1	120	0.404	LEF1	LEF1	2	1161	0.6388	1	0.931	ReMap--ChIP-seq	CPLX1,CA3-AS1
module_1	121	0.4074	ZNF592	ZNF592	1	605	0.6781	1	0.8933	ReMap--ChIP-seq	CALML3
module_1	122	0.4108	SATB1	SATB1	2	1343	0.7133	1	0.8047	ReMap--ChIP-seq	WFDC5,PERP
module_1	123	0.4141	ELF5	ELF5	1	706	0.7327	1	0.7653	ReMap--ChIP-seq	MINCR
module_1	124	0.4175	ZNF589	ZNF589	2	1438	0.7466	1	0.7514	ReMap--ChIP-seq	CRYBG2,HES1
module_1	125	0.4209	NFE2L1	NFE2L1	2	1438	0.7466	1	0.7514	ReMap--ChIP-seq	PC,ALPK2
module_1	126	0.4242	BHLHE22	BHLHE22	2	1440	0.7473	1	0.7504	ReMap--ChIP-seq	THEM5,SNTB1
module_1	127	0.4276	E2F5	E2F5	2	1440	0.7473	1	0.7504	ReMap--ChIP-seq	CRYBG2,GPRC5C
module_1	128	0.431	FOXJ2	FOXJ2	2	1440	0.7473	1	0.7504	ReMap--ChIP-seq	HES1,UGT1A7
module_1	129	0.4343	MEIS2	MEIS2	2	1440	0.7473	1	0.7504	ReMap--ChIP-seq	HES1,PC
module_1	130	0.4377	ZNF318	ZNF318	2	1440	0.7473	1	0.7504	ReMap--ChIP-seq	HES1,PC
module_1	131	0.4411	HINFP	HINFP	2	1440	0.7473	1	0.7504	ReMap--ChIP-seq	AATK,PC
module_1	132	0.4444	SOX6	SOX6	2	1440	0.7473	1	0.7504	ReMap--ChIP-seq	HES1,MINCR
module_1	133	0.4478	ZNF740	ZNF740	2	1442	0.7479	1	0.7494	ReMap--ChIP-seq	NRARP,HES1
module_1	134	0.4512	ZNF639	ZNF639	2	1442	0.7479	1	0.7494	ReMap--ChIP-seq	HES1,MINCR
module_1	135	0.4545	PKNOX1	PKNOX1	2	1443	0.7483	1	0.7488	ReMap--ChIP-seq	HES1,PC
module_1	136	0.4579	CREB3L1	CREB3L1	2	1444	0.7486	1	0.7483	ReMap--ChIP-seq	NRARP,MINCR
module_1	137	0.4613	ZBTB11	ZBTB11	2	1444	0.7486	1	0.7483	ReMap--ChIP-seq	NRARP,MINCR
module_1	138	0.4646	ELK4	ELK4	2	1445	0.7489	1	0.7478	ReMap--ChIP-seq	HES1,MINCR
module_1	139	0.468	ZNF24	ZNF24	2	1445	0.7489	1	0.7478	ReMap--ChIP-seq	CRYBG2,HES1
module_1	140	0.4714	ZBED1	ZBED1	2	1445	0.7489	1	0.7478	ReMap--ChIP-seq	HES1,MINCR
module_1	141	0.4747	HMGN3	HMGN3	2	1446	0.7493	1	0.7473	ReMap--ChIP-seq	NRARP,HES1
module_1	142	0.4781	RUNX3	RUNX3	2	1446	0.7493	1	0.7473	ReMap--ChIP-seq	HES1,ALPK2
module_1	143	0.4815	MEF2C	MEF2C	2	1446	0.7493	1	0.7473	ReMap--ChIP-seq	CIPC,ALPK2
module_1	144	0.4848	CXXC4	CXXC4	2	1446	0.7493	1	0.7473	ReMap--ChIP-seq	HES1,MINCR
module_1	145	0.4882	TCF7	TCF7	2	1446	0.7493	1	0.7473	ReMap--ChIP-seq	HES1,MINCR
module_1	146	0.4916	ETV6	ETV6	2	1447	0.7496	1	0.7468	ReMap--ChIP-seq	HES1,MINCR
module_1	147	0.4949	SETDB1	SETDB1	2	1447	0.7496	1	0.7468	ReMap--ChIP-seq	NRARP,MINCR
module_1	148	0.4983	XBP1	XBP1	2	1447	0.7496	1	0.7468	ReMap--ChIP-seq	TREM2,PC
module_1	149	0.5017	NME2	NME2	2	1448	0.7499	1	0.7463	ReMap--ChIP-seq	CEBPA,THEM5
module_1	150	0.5051	ZBTB33	ZBTB33	2	1448	0.7499	1	0.7463	ReMap--ChIP-seq	HES1,MINCR
module_1	151	0.5084	ZFX	ZFX	2	1448	0.7499	1	0.7463	ReMap--ChIP-seq	NRARP,HES1
module_1	152	0.5118	MYOD1	MYOD1	2	1448	0.7499	1	0.7463	ReMap--ChIP-seq	AATK,SNTB1
module_1	153	0.5152	SOX10	SOX10	2	1448	0.7499	1	0.7463	ReMap--ChIP-seq	ABLIM1,HES1
module_1	154	0.5185	ATF1	ATF1	2	1448	0.7499	1	0.7463	ReMap--ChIP-seq	NRARP,MINCR
module_1	155	0.5219	EPAS1	EPAS1	2	1448	0.7499	1	0.7463	ReMap--ChIP-seq	UGT1A7,PC
module_1	156	0.5253	SIX5	SIX5	2	1449	0.7502	1	0.7457	ReMap--ChIP-seq	NRARP,MINCR
module_1	157	0.5286	HSF1	HSF1	2	1449	0.7502	1	0.7457	ReMap--ChIP-seq	NRARP,MINCR
module_1	158	0.532	LYL1	LYL1	2	1449	0.7502	1	0.7457	ReMap--ChIP-seq	CRYBG2,GPRC5C
module_1	159	0.5354	PRDM14	PRDM14	2	1449	0.7502	1	0.7457	ReMap--ChIP-seq	CRYBG2,HES1
module_1	160	0.5387	IRF1	IRF1	2	1449	0.7502	1	0.7457	ReMap--ChIP-seq	HES1,RASA1
module_1	161	0.5421	TEAD4	TEAD4	2	1449	0.7502	1	0.7457	ReMap--ChIP-seq	HES1,BCAM
module_1	162	0.5455	PAX8	PAX8	2	1450	0.7506	1	0.7452	ReMap--ChIP-seq	HES1,MINCR
module_1	163	0.5488	ARNT	ARNT	2	1450	0.7506	1	0.7452	ReMap--ChIP-seq	HES1,MINCR
module_1	164	0.5522	SREBF1	SREBF1	2	1450	0.7506	1	0.7452	ReMap--ChIP-seq	NRARP,MINCR
module_1	165	0.5556	CTCFL	CTCFL	2	1450	0.7506	1	0.7452	ReMap--ChIP-seq	NRARP,MINCR
module_1	166	0.5589	AHR	AHR	2	1450	0.7506	1	0.7452	ReMap--ChIP-seq	CA3-AS1,THEM5
module_1	167	0.5623	PCGF2	PCGF2	2	1450	0.7506	1	0.7452	ReMap--ChIP-seq	NRARP,RRAGD
module_1	168	0.5657	ZNF384	ZNF384	2	1450	0.7506	1	0.7452	ReMap--ChIP-seq	HES1,GPRC5C
module_1	169	0.569	SP2	SP2	2	1451	0.7509	1	0.7447	ReMap--ChIP-seq	PC,MINCR
module_1	170	0.5724	ZEB1	ZEB1	2	1451	0.7509	1	0.7447	ReMap--ChIP-seq	NRARP,HES1
module_1	171	0.5758	USF2	USF2	2	1451	0.7509	1	0.7447	ReMap--ChIP-seq	SLC35C1,PC
module_1	172	0.5791	ZKSCAN1	ZKSCAN1	2	1451	0.7509	1	0.7447	ReMap--ChIP-seq	HES1,MINCR
module_1	173	0.5825	SMAD1	SMAD1	2	1451	0.7509	1	0.7447	ReMap--ChIP-seq	HES1,MINCR
module_1	174	0.5859	NR4A1	NR4A1	2	1451	0.7509	1	0.7447	ReMap--ChIP-seq	TREM2,MINCR
module_1	175	0.5892	GFI1B	GFI1B	2	1451	0.7509	1	0.7447	ReMap--ChIP-seq	NRARP,HES1
module_1	176	0.5926	BCL6	BCL6	2	1451	0.7509	1	0.7447	ReMap--ChIP-seq	NRARP,HES1
module_1	177	0.596	NR2F2	NR2F2	2	1452	0.7512	1	0.7442	ReMap--ChIP-seq	CALML3,HES1
module_1	178	0.5993	IKZF1	IKZF1	2	1452	0.7512	1	0.7442	ReMap--ChIP-seq	CALML3,HES1
module_1	179	0.6027	ZNF143	ZNF143	2	1452	0.7512	1	0.7442	ReMap--ChIP-seq	NRARP,GPRC5C
module_1	180	0.6061	ETV1	ETV1	2	1452	0.7512	1	0.7442	ReMap--ChIP-seq	HES1,MINCR
module_1	181	0.6094	NR3C1	NR3C1	2	1452	0.7512	1	0.7442	ReMap--ChIP-seq	HES1,PC
module_1	182	0.6128	EBF1	EBF1	2	1452	0.7512	1	0.7442	ReMap--ChIP-seq	NRARP,HES1
module_1	183	0.6162	CTCF	CTCF	2	1453	0.7516	1	0.7437	ReMap--ChIP-seq	NRARP,MINCR
module_1	184	0.6195	NRF1	NRF1	2	1453	0.7516	1	0.7437	ReMap--ChIP-seq	HES1,MINCR
module_1	185	0.6229	E2F1	E2F1	2	1453	0.7516	1	0.7437	ReMap--ChIP-seq	HES1,MINCR
module_1	186	0.6263	PDX1	PDX1	2	1453	0.7516	1	0.7437	ReMap--ChIP-seq	ABLIM1,HES1
module_1	187	0.6296	RUNX1	RUNX1	2	1453	0.7516	1	0.7437	ReMap--ChIP-seq	HES1,MINCR
module_1	188	0.633	MAZ	MAZ	2	1453	0.7516	1	0.7437	ReMap--ChIP-seq	NRARP,HES1
module_1	189	0.6364	VDR	VDR	2	1453	0.7516	1	0.7437	ReMap--ChIP-seq	CALML3,HES1
module_1	190	0.6397	KLF4	KLF4	2	1454	0.7519	1	0.7432	ReMap--ChIP-seq	HES1,KRT16
module_1	191	0.6431	CEBPD	CEBPD	2	1454	0.7519	1	0.7432	ReMap--ChIP-seq	HES1,MINCR
module_1	192	0.6465	CREB1	CREB1	2	1454	0.7519	1	0.7432	ReMap--ChIP-seq	HES1,MINCR
module_1	193	0.6498	YY1	YY1	2	1454	0.7519	1	0.7432	ReMap--ChIP-seq	NRARP,HES1
module_1	194	0.6532	HES1	HES1	1	787	0.7696	1	0.6864	ReMap--ChIP-seq	MCMDC2
module_1	195	0.6566	ZNF766	ZNF766	1	1008	0.8459	1	0.5358	ReMap--ChIP-seq	GPRC5C
module_1	196	0.6599	ZBTB16	ZBTB16	1	1440	0.9289	1	0.3749	ReMap--ChIP-seq	MINCR
module_1	197	0.6633	ADNP	ADNP	1	1440	0.9289	1	0.3749	ReMap--ChIP-seq	CRYBG2
module_1	198	0.6667	CBX2	CBX2	1	1441	0.9291	1	0.3747	ReMap--ChIP-seq	RRAGD
module_1	199	0.67	DUX4	DUX4	1	1441	0.9291	1	0.3747	ReMap--ChIP-seq	CRYBG2
module_1	200	0.6734	BRF2	BRF2	1	1441	0.9291	1	0.3747	ReMap--ChIP-seq	AATK
module_1	201	0.6768	CREB3	CREB3	1	1441	0.9291	1	0.3747	ReMap--ChIP-seq	HES1
module_1	202	0.6801	KMT2B	KMT2B	1	1441	0.9291	1	0.3747	ReMap--ChIP-seq	MINCR
module_1	203	0.6835	IRF9	IRF9	1	1442	0.9292	1	0.3744	ReMap--ChIP-seq	CRYBG2
module_1	204	0.6869	RFX2	RFX2	1	1442	0.9292	1	0.3744	ReMap--ChIP-seq	CIPC
module_1	205	0.6902	ATF4	ATF4	1	1442	0.9292	1	0.3744	ReMap--ChIP-seq	SNTB1
module_1	206	0.6936	GLYR1	GLYR1	1	1442	0.9292	1	0.3744	ReMap--ChIP-seq	ABCC2
module_1	207	0.697	ZNF197	ZNF197	1	1443	0.9293	1	0.3742	ReMap--ChIP-seq	CRYBG2
module_1	208	0.7003	SPIB	SPIB	1	1443	0.9293	1	0.3742	ReMap--ChIP-seq	THEM5
module_1	209	0.7037	MBD4	MBD4	1	1443	0.9293	1	0.3742	ReMap--ChIP-seq	SNTB1
module_1	210	0.7071	CEBPZ	CEBPZ	1	1443	0.9293	1	0.3742	ReMap--ChIP-seq	MINCR
module_1	211	0.7104	HOXB13	HOXB13	1	1443	0.9293	1	0.3742	ReMap--ChIP-seq	CIPC
module_1	212	0.7138	PRDM1	PRDM1	1	1444	0.9294	1	0.3739	ReMap--ChIP-seq	OMA1
module_1	213	0.7172	ZNF274	ZNF274	1	1444	0.9294	1	0.3739	ReMap--ChIP-seq	MINCR
module_1	214	0.7205	FOXK1	FOXK1	1	1445	0.9296	1	0.3736	ReMap--ChIP-seq	HES1
module_1	215	0.7239	SREBF2	SREBF2	1	1445	0.9296	1	0.3736	ReMap--ChIP-seq	NRARP
module_1	216	0.7273	TFAP2A	TFAP2A	1	1445	0.9296	1	0.3736	ReMap--ChIP-seq	HES1
module_1	217	0.7306	ZEB2	ZEB2	1	1446	0.9297	1	0.3734	ReMap--ChIP-seq	HES1
module_1	218	0.734	BACH2	BACH2	1	1446	0.9297	1	0.3734	ReMap--ChIP-seq	NRARP
module_1	219	0.7374	MEF2A	MEF2A	1	1446	0.9297	1	0.3734	ReMap--ChIP-seq	HES1
module_1	220	0.7407	BATF	BATF	1	1447	0.9298	1	0.3731	ReMap--ChIP-seq	ALPK2
module_1	221	0.7441	JUNB	JUNB	1	1447	0.9298	1	0.3731	ReMap--ChIP-seq	HES1
module_1	222	0.7475	TERF1	TERF1	1	1447	0.9298	1	0.3731	ReMap--ChIP-seq	ALPK2
module_1	223	0.7508	TERF2	TERF2	1	1447	0.9298	1	0.3731	ReMap--ChIP-seq	OMA1
module_1	224	0.7542	FOXO1	FOXO1	1	1447	0.9298	1	0.3731	ReMap--ChIP-seq	ALPK2
module_1	225	0.7576	TP53	TP53	1	1448	0.9299	1	0.3729	ReMap--ChIP-seq	MINCR
module_1	226	0.7609	SOX11	SOX11	1	1448	0.9299	1	0.3729	ReMap--ChIP-seq	CEBPA
module_1	227	0.7643	KMT2A	KMT2A	1	1448	0.9299	1	0.3729	ReMap--ChIP-seq	RRAGD
module_1	228	0.7677	POU4F2	POU4F2	1	1449	0.9301	1	0.3726	ReMap--ChIP-seq	CIPC
module_1	229	0.771	KLF6	KLF6	1	1449	0.9301	1	0.3726	ReMap--ChIP-seq	HES1
module_1	230	0.7744	ZNF644	ZNF644	1	1449	0.9301	1	0.3726	ReMap--ChIP-seq	HES1
module_1	231	0.7778	MITF	MITF	1	1449	0.9301	1	0.3726	ReMap--ChIP-seq	MINCR
module_1	232	0.7811	PBX3	PBX3	1	1449	0.9301	1	0.3726	ReMap--ChIP-seq	MINCR
module_1	233	0.7845	NFKB2	NFKB2	1	1449	0.9301	1	0.3726	ReMap--ChIP-seq	ALPK2
module_1	234	0.7879	RFX1	RFX1	1	1449	0.9301	1	0.3726	ReMap--ChIP-seq	PC
module_1	235	0.7912	NANOG	NANOG	1	1450	0.9302	1	0.3724	ReMap--ChIP-seq	HES1
module_1	236	0.7946	RARA	RARA	1	1450	0.9302	1	0.3724	ReMap--ChIP-seq	CEBPA
module_1	237	0.798	POU2F1	POU2F1	1	1450	0.9302	1	0.3724	ReMap--ChIP-seq	OMA1
module_1	238	0.8013	RUNX2	RUNX2	1	1450	0.9302	1	0.3724	ReMap--ChIP-seq	PC
module_1	239	0.8047	SRF	SRF	1	1450	0.9302	1	0.3724	ReMap--ChIP-seq	OMA1
module_1	240	0.8081	BCL11A	BCL11A	1	1451	0.9303	1	0.3721	ReMap--ChIP-seq	MINCR
module_1	241	0.8114	FOXP1	FOXP1	1	1451	0.9303	1	0.3721	ReMap--ChIP-seq	HES1
module_1	242	0.8148	SPI1	SPI1	1	1451	0.9303	1	0.3721	ReMap--ChIP-seq	THEM5
module_1	243	0.8182	ARID3A	ARID3A	1	1451	0.9303	1	0.3721	ReMap--ChIP-seq	HES1
module_1	244	0.8215	KLF1	KLF1	1	1451	0.9303	1	0.3721	ReMap--ChIP-seq	MINCR
module_1	245	0.8249	KLF5	KLF5	1	1451	0.9303	1	0.3721	ReMap--ChIP-seq	NRARP
module_1	246	0.8283	GATA1	GATA1	1	1451	0.9303	1	0.3721	ReMap--ChIP-seq	HES1
module_1	247	0.8316	JUND	JUND	1	1451	0.9303	1	0.3721	ReMap--ChIP-seq	HES1
module_1	248	0.835	ATF2	ATF2	1	1451	0.9303	1	0.3721	ReMap--ChIP-seq	CIPC
module_1	249	0.8384	NFYB	NFYB	1	1452	0.9304	1	0.3718	ReMap--ChIP-seq	NRARP
module_1	250	0.8418	FOXM1	FOXM1	1	1452	0.9304	1	0.3718	ReMap--ChIP-seq	HES1
module_1	251	0.8451	SP4	SP4	1	1452	0.9304	1	0.3718	ReMap--ChIP-seq	NRARP
module_1	252	0.8485	SMAD3	SMAD3	1	1452	0.9304	1	0.3718	ReMap--ChIP-seq	HES1
module_1	253	0.8519	NFATC1	NFATC1	1	1452	0.9304	1	0.3718	ReMap--ChIP-seq	NRARP
module_1	254	0.8552	STAT5A	STAT5A	1	1452	0.9304	1	0.3718	ReMap--ChIP-seq	HES1
module_1	255	0.8586	RELA	RELA	1	1452	0.9304	1	0.3718	ReMap--ChIP-seq	HES1
module_1	256	0.862	STAT1	STAT1	1	1452	0.9304	1	0.3718	ReMap--ChIP-seq	CEBPA
module_1	257	0.8653	NFKB1	NFKB1	1	1452	0.9304	1	0.3718	ReMap--ChIP-seq	ALPK2
module_1	258	0.8687	MYB	MYB	1	1453	0.9306	1	0.3716	ReMap--ChIP-seq	HES1
module_1	259	0.8721	PAX5	PAX5	1	1453	0.9306	1	0.3716	ReMap--ChIP-seq	HES1
module_1	260	0.8754	STAT5B	STAT5B	1	1453	0.9306	1	0.3716	ReMap--ChIP-seq	MINCR
module_1	261	0.8788	ELK1	ELK1	1	1453	0.9306	1	0.3716	ReMap--ChIP-seq	MINCR
module_1	262	0.8822	MAF	MAF	1	1453	0.9306	1	0.3716	ReMap--ChIP-seq	MINCR
module_1	263	0.8855	MXI1	MXI1	1	1453	0.9306	1	0.3716	ReMap--ChIP-seq	MINCR
module_1	264	0.8889	TAL1	TAL1	1	1454	0.9307	1	0.3713	ReMap--ChIP-seq	HES1
module_1	265	0.8923	NFE2	NFE2	1	1454	0.9307	1	0.3713	ReMap--ChIP-seq	NRARP
module_1	266	0.8956	RFX5	RFX5	0	1453	1	1	0	ReMap--ChIP-seq
module_1	267	0.899	IRF4	IRF4	0	1452	1	1	0	ReMap--ChIP-seq
module_1	268	0.9024	FOXK2	FOXK2	0	1451	1	1	0	ReMap--ChIP-seq
module_1	269	0.9057	TBX21	TBX21	0	1451	1	1	0	ReMap--ChIP-seq
module_1	270	0.9091	GTF2B	GTF2B	0	1451	1	1	0	ReMap--ChIP-seq
module_1	271	0.9125	NR2C2	NR2C2	0	1451	1	1	0	ReMap--ChIP-seq
module_1	272	0.9158	IRF2	IRF2	0	1451	1	1	0	ReMap--ChIP-seq
module_1	273	0.9192	POU2F2	POU2F2	0	1450	1	1	0	ReMap--ChIP-seq
module_1	274	0.9226	DEAF1	DEAF1	0	1445	1	1	0	ReMap--ChIP-seq
module_1	275	0.9259	ZNF207	ZNF207	0	1445	1	1	0	ReMap--ChIP-seq
module_1	276	0.9293	MYNN	MYNN	0	1445	1	1	0	ReMap--ChIP-seq
module_1	277	0.9327	NFYA	NFYA	0	1445	1	1	0	ReMap--ChIP-seq
module_1	278	0.936	STAT2	STAT2	0	1444	1	1	0	ReMap--ChIP-seq
module_1	279	0.9394	SMAD5	SMAD5	0	1444	1	1	0	ReMap--ChIP-seq
module_1	280	0.9428	LHX2	LHX2	0	1443	1	1	0	ReMap--ChIP-seq
module_1	281	0.9461	TEAD2	TEAD2	0	1443	1	1	0	ReMap--ChIP-seq
module_1	282	0.9495	ZC3H8	ZC3H8	0	1443	1	1	0	ReMap--ChIP-seq
module_1	283	0.9529	E2F7	E2F7	0	1443	1	1	0	ReMap--ChIP-seq
module_1	284	0.9562	HMBOX1	HMBOX1	0	1443	1	1	0	ReMap--ChIP-seq
module_1	285	0.9596	ZNF92	ZNF92	0	1442	1	1	0	ReMap--ChIP-seq
module_1	286	0.963	PAX6	PAX6	0	1442	1	1	0	ReMap--ChIP-seq
module_1	287	0.9663	ZNF584	ZNF584	0	1442	1	1	0	ReMap--ChIP-seq
module_1	288	0.9697	IRF3	IRF3	0	1442	1	1	0	ReMap--ChIP-seq
module_1	289	0.9731	ZNF83	ZNF83	0	1440	1	1	0	ReMap--ChIP-seq
module_1	290	0.9764	THAP11	THAP11	0	1147	1	1	0	ReMap--ChIP-seq
module_1	291	0.9798	ZNF165	ZNF165	0	357	1	1	0	ReMap--ChIP-seq
module_1	292	0.9832	HOXB7	HOXB7	0	306	1	1	0	ReMap--ChIP-seq
module_1	293	0.9865	EHF	EHF	0	266	1	1	0	ReMap--ChIP-seq
module_1	294	0.9899	HOXC11	HOXC11	0	77	1	1	0	ReMap--ChIP-seq
module_1	295	0.9933	OVOL2	OVOL2	0	39	1	1	0	ReMap--ChIP-seq
module_1	296	0.9966	TET3	TET3	0	37	1	1	0	ReMap--ChIP-seq
module_1	297	1	ZNF335	ZNF335	0	5	1	1	0	ReMap--ChIP-seq
module_2+8	1	0.003367	TEAD1	TEAD1	117	1448	1.288e-10	3.82e-08	2.025	ReMap--ChIP-seq	PADI1,ABALON,PDGFA,ITGB1-DT,ABTB2,AREG,LINC00973,LRRC49,SLC39A10,F3,MMP10,LINC01819,GPRC5A,SAMD4A,GASAL1,DCBLD2,LINC02310,S100A2,S100A5,S100A3,BLK,TFPI2,HTR1D,BCAR3,PMEPA1,STARD13-AS,IGF2BP2-AS1,PPP1R3C,EPHA2,ZBED2,MICAL2,SH3RF1,ENC1,LMCD1,TNFRSF12A,IL18,GREB1L,NEXN,CAVIN1,LOXL3,CCND1,PLAU,CAPN2,MAP7D1,ADAM12,VCL,HS1BP3-IT1,LAMC2,SFTA1P,MMP1,CREB3,CRY1,PTHLH,PDLIM2,SERPINE1,ALCAM,DKK1,DKK3,MTAP,F…
module_2+8	2	0.006734	SMAD3	SMAD3	111	1452	6.456e-09	9.59e-07	1.907	ReMap--ChIP-seq	MPRIP,LINC01629,PADI1,ABALON,PDGFB,ITGB1-DT,BTBD19,ABTB2,AREG,LINC00973,GPRC5A,SLC29A1,KCNA7,FSTL3,KPNA7,MAP3K9,S100A2,TUBA4A,MAPKAPK3,FSCN1,S100A5,ROR1,S100A3,SLC9A3R2,HTR1D,PMEPA1,ITGA2,VPS37B,SMIM29,MBOAT2,LINC02029,STX1A,EPHA2,TSPAN5,MICAL2,ENC1,LMCD1,IL11,TNFRSF12A,SERTAD4,CREG2,CAVIN1,FOXA1,FHOD1,CCND1,PLAU,CAPN2,PLA2G15,MAP7D1,HS1BP3-IT1,SPRY4-AS1,LAMC2,SFR1,SFTA1P,PTHLH,PDLIM2,CDA,SERPINE…
module_2+8	3	0.0101	FOS	FOS	107	1451	6.476e-08	6.41e-06	1.834	ReMap--ChIP-seq	PADI1,ABALON,ITGB1-DT,BTBD19,TIPARP,AREG,DDA1,SH3BGRL3,LINC00973,LYPLA2,EMP3,MMP10,LINC01819,GPRC5A,GASAL1,KPNA7,LINC02551,S100A2,SDCBP2,TUBA4A,S100A5,S100A3,HTR1D,PTPRB,PMEPA1,ITGA2,VPS37B,SMIM29,PPP1R3C,LINC02029,EPHA2,ZBED2,TSPAN5,MICAL2,AKR1B1,ENC1,TNFRSF12A,CAVIN1,FHOD1,PLAU,CAPN2,TTLL11-IT1,CARD10,MAP7D1,VCL,HS1BP3-IT1,LPXN,LAMC2,SFR1,SFTA1P,MMP1,PTHLH,ATP2B4,SERPINE1,ALCAM,UNC13D,DKK3,HMOX…
module_2+8	4	0.01347	RUNX2	RUNX2	106	1450	1.102e-07	8.19e-06	1.817	ReMap--ChIP-seq	UBASH3B,MPRIP,LINC01629,CCBE1,EML1,ABALON,ITGB1-DT,ADAMTS14,BTBD19,ABTB2,LRRC49,LINC01819,GPRC5A,GASAL1,S100A2,SDCBP2,MAPKAPK3,S100A5,S100A3,BLK,INO80C,GLIS1,HTR1D,ITGB2,STARD13-AS,LINC02535,LGALS1,PPP1R3C,EPHA2,SEC14L2,SLAMF9,ZBED2,MICAL2,CCDC9B,AKR1B1,SH3RF1,NCS1,LMCD1,CAVIN1,GPAM,FHOD1,LOXL3,LOXL1,PLAU,CAPN2,CARD10,LOXL1-AS1,MAP7D1,ADAM12,HS1BP3-IT1,LINC00942,LAMC2,ASAP2,PDLIM2,PDLIM4,SERPINE1…
module_2+8	5	0.01684	FOSL1	FOSL1	99	1452	4.73e-06	0.000281	1.686	ReMap--ChIP-seq	LINC01629,CLDN4,ORAI2,ORAI1,PADI1,ITGB1-DT,ADAMTS14,BTBD19,AREG,SH3BGRL3,LINC00973,LYPLA2,SLC39A10,SLC39A13,EMP3,LINC01819,GPRC5A,SLC29A1,FLNC,GASAL1,S100A2,TUBA4A,FSCN1,S100A5,S100A3,PORCN,VPS37B,SMIM29,PPP1R3C,STX1A,EPHA2,SEC14L2,TSPAN5,MICAL2,AKR1B1,ENC1,TNFRSF12A,CAVIN1,FHOD1,PLAU,CAPN2,CARD10,SCARA3,MAP7D1,VCL,HS1BP3-IT1,KIF3C,SFR1,SERPINE1,BACH2,CREB3L2,UNC13D,CHST11,NFATC2,ANXA2,ANXA5,TUBB…
module_2+8	6	0.0202	ELF3	ELF3	92	1449	0.0001132	0.0056	1.562	ReMap--ChIP-seq	UBASH3B,LINC01629,PADI1,ABALON,ITGB1-DT,EPB41L1,AREG,LINC00973,GPRC5A,LINC01605,SAMD4A,GASAL1,DCBLD2,LRRC20,MAP3K9,S100A2,S100A5,S100A3,TNFRSF11A,SLC9A3R2,ITGB2,HHEX,PMEPA1,ITGA2,VPS37B,SMIM29,EPHA2,GIPR,ZNF703,TSPAN5,CCDC9B,SH3RF1,ENC1,TNFRSF12A,IL18,TTC9,PLAU,CAPN2,CARD10,HS1BP3-IT1,FUT4,GRK5,SPRY4-AS1,LAMC2,SFR1,ADGRF5,ASAP2,PDLIM4,ALCAM,UNC13D,MTAP,FLRT2,ST3GAL1,AFAP1L2,FHDC1,ANXA2,MGLL,TMEM1…
module_2+8	7	0.02357	PROX1	PROX1	91	1445	0.0001588	0.00673	1.548	ReMap--ChIP-seq	CLDN4,PADI1,ABALON,PDGFB,PDGFA,ITGB1-DT,ADAMTS14,EPB41L1,BTBD19,ABTB2,LINC00973,EMP3,LINC01819,GPRC5A,KCNMA1,LINC01605,HAS2,GASAL1,S100A2,MAPKAPK3,FSCN1,S100A5,S100A3,MED31,PMEPA1,VPS37B,MBOAT2,CERK,LINC02273,LINC02029,EPHA2,TGFA,ZBED2,MICAL2,PTK6,SH3RF1,HYAL3,ENC1,TNFRSF12A,DEPDC7,CAPN2,CARD10,FUT4,LPXN,LAMC2,SCN5A,CDHR2,CRYZ,PDLIM2,PDLIM4,SERPINE1,AFAP1L2,SNAI2,CLTB,LFNG,ANXA2,PAX8,HBEGF,MISP,C…
module_2+8	8	0.02694	FOSL2	FOSL2	91	1451	0.0001813	0.00673	1.542	ReMap--ChIP-seq	LINC01629,ABALON,ITGB1-DT,BTBD19,ABTB2,LINC00973,LYPLA2,EMP3,LINC01819,GPRC5A,GASAL1,KPNA7,S100A2,TUBA4A,S100A5,S100A3,BCAR3,PMEPA1,SMIM29,LGALS1,SCN1B,PPP1R3C,STX1A,EPHA2,TSPAN5,OSGIN1,MICAL2,SH3RF1,ENC1,LMCD1,IL11,TNFRSF12A,CAVIN1,FOXA1,FHOD1,CCND1,PLAU,CAPN2,CARD10,SCARA3,MAP7D1,HS1BP3-IT1,KIF3C,PDLIM2,SERPINE1,UNC13D,DKK3,HMOX1,LFNG,TIMP2,ANXA2,ANXA5,ANGPTL4,MISP,CLCF1,LINC00862,PHLDA2,TPM2,T…
module_2+8	9	0.0303	HNF1B	HNF1B	89	1448	0.0003873	0.0128	1.509	ReMap--ChIP-seq	UBASH3B,ZNF281,PADI1,ABALON,ITGB1-DT,EPB41L1,NMT2,AREG,LINC00973,SLC39A10,MMP10,LINC01819,GPRC5A,SAMD4A,DCBLD2,KPNA7,MAP3K9,LINC02310,INO80C,PORCN,SCGB3A2,HHEX,PMEPA1,ITGA2,VPS37B,SMIM29,LINC02535,EPHA2,TGFA,TSPAN5,SH3RF1,ENC1,IL18,PLAU,CAPN2,CARD10,VCL,HS1BP3-IT1,FUT4,SFR1,ADGRF5,ASAP2,PTHLH,CRYZ,ALCAM,DKK1,MTAP,FHDC1,ANXA2,PLCB4,MGLL,CHML,TMEM156,CLCF1,LINC00862,ADTRP,LINC02454,WDR1,ADRA1B,SEMA…
module_2+8	10	0.03367	SMAD4	SMAD4	86	1440	0.001064	0.0316	1.463	ReMap--ChIP-seq	LINC01629,CCBE1,ORAI1,EPB41L1,BTBD19,TIPARP,MLLT11,PRRT4,KCNC4,KCNA7,RNASE7,WTIP,FADS1,LINC02551,TUBA4A,FSCN1,SLC27A6,ROR1,OSBP2,INO80C,PMEPA1,SMIM29,MBOAT2,CDR2L,EPHB2,ST6GAL2,MYO7B,EPHA2,LPAR1,TGFA,TSPAN5,NTNG1,GRIK2,ENC1,IL11,TNFRSF12A,CRYBA2,NEDD9,FHOD1,LOXL1,CCND1,MSX2,SLC1A1,SPRY4-AS1,MMP9,ADGRF4,ALCAM,ANKK1,OTULINL,FAM171A1,LFNG,MRC2,LINC00862,CDH2,LARGE1,TPM1,BAG3,PLXNA2,SKIL,LINC02454,RT…
module_2+8	11	0.03704	NFIC	NFIC	81	1446	0.006781	0.183	1.367	ReMap--ChIP-seq	LINC01629,PADI1,ABALON,PDGFB,PDGFA,ITGB1-DT,BTBD19,ABTB2,LINC00973,DUSP4,LINC01819,SLC7A6,SLC29A1,GASAL1,DCBLD2,FSCN1,BLK,FOXD1-AS1,STARD13-AS,STX1A,EPHA2,ZBED2,SH3RF1,NCS1,ENC1,FOXD1,TNFRSF12A,NEDD9,CAVIN1,RFTN1,CCND1,PLAU,CAPN2,VCL,HS1BP3-IT1,ASAP2,SERPINE1,ALCAM,CREB3L2,AFAP1L2,ANXA2,ANXA5,AFP,LINC01968,CLCF1,LINC00862,HSPA1A,COL16A1,CFL2,PHLDA2,MB21D2,TPM1,SEMA7A,SKIL,LINC02454,ADRA1B,EMILIN1…
module_2+8	12	0.0404	KLF6	KLF6	80	1449	0.00973	0.241	1.346	ReMap--ChIP-seq	LINC01629,PADI1,ABALON,PDGFB,PDGFA,ITGB1-DT,EPB41L1,BTBD19,AREG,DDA1,LINC00973,DUSP4,LINC01819,GPRC5A,MYRF,DCBLD2,LRRC20,MAP3K9,FSCN1,S100A5,RAP1GAP,SLC9A3R2,PORCN,HTR1D,ITGB2,PMEPA1,VPS37B,SMIM29,EPHA2,SLC45A3,TSPAN5,PTK6,SH3RF1,ENC1,TNFRSF12A,IL18,LOXL1,PLAU,CAPN2,CARD10,LOXL1-AS1,HS1BP3-IT1,GRK5,LAMC2,SFR1,CDHR2,PTHLH,PDLIM2,CDA,SERPINE1,ANXA2,TMEM156,CLCF1,TPM1,BAG3,WDR1,CATSPER1,P2RY2,SLC35A…
module_2+8	13	0.04377	EOMES	EOMES	77	1443	0.02162	0.494	1.299	ReMap--ChIP-seq	LINC01629,DUSP4,F3,HAS2,GOLIM4,LINC02551,SLC27A6,ROR1,INO80C,TNFRSF11A,BCAR3,BOC,PMEPA1,SLC47A1,MYO10,EPHA2,SLC45A3,PGBD1,TSPAN5,ENC1,LMCD1,NEDD9,KCNS3,DMBT1,PLAU,MSX2,VCL,SLC1A1,SPRY4-AS1,BMP2,AMOTL1,CALB1,SCN5A,ADGRF4,PDLIM2,ATP2B4,CREB3L2,AP1S2,DKK3,DAAM1,TYRO3,ANKK1,ABR,AFAP1L1,FOXG1-AS1,EHD3,GLI2,AFP,LINC00862,LNCAROD,CDH2,LARGE1,MB21D2,TPM1,MITF,BAG3,PLXNA2,RTN4RL1,SLC35A2,ANTXR2,TNS4,PLPP4…
module_2+8	14	0.04714	MYOD1	MYOD1	76	1448	0.03031	0.591	1.276	ReMap--ChIP-seq	MPRIP,LINC01629,PDGFB,PDGFA,ADAMTS14,ABTB2,HOXC11,LINC01819,SLC7A6,PXDN,SLC29A1,FLNC,JAM3,GASAL1,ADORA1,S100A2,FSCN1,S100A3,SDF2L1,TSPAN12,PMEPA1,VPS37B,ARL4C,CERK,EPHA2,SLC45A3,PCBP4,PTK6,CCDC9B,AKR1B1,NCS1,TNFRSF12A,PITPNM3,CRYBA2,GFI1B,LOXL3,LOXL1,PLAU,CAPN2,CARD10,LOXL1-AS1,PLA2G15,MAP7D1,HTRA2,HS1BP3-IT1,CALHM2,GRK5,ASAP2,PDLIM3,PDLIM4,SERPINE1,CREB3L2,HOXC5,ST3GAL5,HMOX1,LFNG,TIMP2,RPS6KL1,…
module_2+8	15	0.05051	GRHL2	GRHL2	76	1450	0.03108	0.591	1.274	ReMap--ChIP-seq	MPRIP,LINC01629,CLDN4,PADI1,ABALON,PDGFA,EPB41L1,BTBD19,MLLT11,SLC7A6,PPARD,GASAL1,MAP3K9,LINC02310,S100A2,TUBA4A,MAPKAPK3,S100A5,S100A3,SLC9A3R2,ITGB2,PMEPA1,VPS37B,CDR2L,STX1A,EPHA2,TGFA,SLAMF9,PTK6,CCDC9B,ENC1,TNFRSF12A,FHOD1,CCND1,PLAU,CAPN2,CARD10,PLA2G15,MAP7D1,HS1BP3-IT1,SFTA1P,CDHR2,PDLIM2,SERPINE1,ALCAM,UNC13D,MTAP,TIMP2,CNTD2,ANXA2,MGLL,CLCF1,MB21D2,ABHD2,BAG3,CATSPER1,ABLIM3,P2RY2,GLTP…
module_2+8	16	0.05387	JUN	JUN	76	1452	0.03186	0.591	1.272	ReMap--ChIP-seq	ORAI1,ABALON,ITGB1-DT,ADAMTS14,BTBD19,AREG,DDA1,SH3BGRL3,LINC00973,LYPLA2,EMP3,LINC01819,GPRC5A,SLC29A1,GASAL1,S100A2,TUBA4A,FSCN1,S100A5,S100A3,SDF2L1,PTPRB,PMEPA1,VPS37B,SMIM29,PPP1R3C,STX1A,EPHA2,MICAL2,HYAL3,ENC1,TNFRSF12A,CAVIN1,FHOD1,PLAU,CAPN2,CARD10,MAP7D1,VCL,HS1BP3-IT1,TBC1D7,SERPINE1,BACH2,CREB3L2,PLEK2,NFATC2,ANXA2,ANXA5,TUBB2A,CLCF1,LINC00862,COL16A1,CDC14A,ABHD2,PLTP,LINC02454,ABLIM…
module_2+8	17	0.05724	TWIST1	TWIST1	75	1441	0.03615	0.604	1.265	ReMap--ChIP-seq	MPRIP,LINC01629,L1CAM,PRRT4,DDA1,EMP3,LINC01819,SLC29A1,FLNC,GASAL1,S100A2,FSCN1,S100A5,S100A3,SLC9A3R2,BCAR3,MYO10,CERK,LGALS1,ADGRB2,STX1A,EPHA2,CCDC9B,SH3RF1,NCS1,CRELD2,CRYBA2,SERTAD4,YIF1A,LOXL1,CCND1,CARD10,LOXL1-AS1,DOK4,HS1BP3-IT1,SPRY4-AS1,PDLIM2,PDLIM4,SERPINE1,CREB3L2,UNC13D,HOXC5,LFNG,MRC2,TIMP2,ANXA2,ANGPTL4,CLCF1,PHLDB1,COL16A1,TPM1,DISP2,ABHD2,AK1,P4HA2,EMILIN1,VSTM2L,SEMA3C,TBC1D1…
module_2+8	18	0.06061	ZNF92	ZNF92	75	1442	0.03659	0.604	1.264	ReMap--ChIP-seq	LINC01629,EML1,PADI1,PDGFB,PDGFA,EPB41L1,DDA1,LINC00973,EMP3,LINC01819,MMP17,MYRF,KCNA7,FSTL3,TP53I11,GASAL1,MPV17L2,MAPKAPK3,FSCN1,NPTXR,BEAN1,HTR1D,CORO2B,BCAS4,NCLN,FSD1,LGALS1,EPHB2,SCN1B,ADGRB2,EPHA2,SEC14L2,PCBP4,ARSI,OSGIN1,TNFRSF12A,TOX2,SPRYD7,CFAP157,NOL4L,CAPN2,CARD10,MAP7D1,GPRIN1,PDLIM4,ADGRD2,ALCAM,DKK3,CLTB,LFNG,ADAMTSL5,MISP,COL16A1,CACNB3,SEMA7A,AK1,PLTP,VSTM2L,DPF1,TNS4,KRT7,IFN…
module_2+8	19	0.06397	PPARG	PPARG	75	1448	0.03933	0.615	1.258	ReMap--ChIP-seq	PADI1,ABALON,ITGB1-DT,EPB41L1,BTBD19,ABTB2,AREG,SH3BGRL3,LINC00973,SLC7A6,GPRC5A,LINC01605,GASAL1,S100A2,SDCBP2,S100A5,S100A3,SMIM29,SLC25A35,PPP1R3C,LINC02029,STX1A,EPHA2,ENC1,TNFRSF12A,KIF7,CAVIN1,CAPN2,PLA2G15,HS1BP3-IT1,KIF3C,ADGRF5,ASAP2,SERPINE1,MTAP,HMOX1,ST3GAL1,LFNG,ANXA2,ANXA5,ANGPTL4,MGLL,CLCF1,PHLDB1,COL16A1,LNCAROD,ADTRP,ABHD2,LINC02454,SEMA3C,PRR5L,ABLIM3,KRT7,MALL,OLMALINC,GADD45A,…
module_2+8	20	0.06734	TEAD4	TEAD4	73	1449	0.06479	0.962	1.222	ReMap--ChIP-seq	ABALON,PDGFA,ITGB1-DT,BTBD19,ABTB2,DDA1,LINC01819,GPRC5A,SLC29A1,SAMD4A,GASAL1,S100A2,TUBA4A,MAPKAPK3,FSCN1,HTR1D,BCAR3,PMEPA1,BCAS4,SMIM29,EPHA2,GIPR,MICAL2,SH3RF1,ENC1,TNFRSF12A,CAVIN1,CCND1,PLAU,CAPN2,CARD10,PLA2G15,VCL,HS1BP3-IT1,SPRY4-AS1,ASAP2,PDLIM2,SERPINE1,CREB3L2,UNC13D,DKK3,CLTB,ANXA2,ANXA5,ANGPTL4,AFP,CLCF1,HSPA1A,PHLDB1,TPM1,SEMA7A,ABHD2,LINC02454,CATSPER1,SEMA3C,P2RY2,TNS4,KRT7,OLMA…
module_2+8	21	0.07071	LHX2	LHX2	72	1443	0.07648	1	1.21	ReMap--ChIP-seq	ZNF281,TIPARP,AREG,LINC00973,SLC39A10,F3,GPRC5A,GPRC5D,DCBLD2,LINC02310,STK39,PTPRB,VPS37B,ARL4C,SMIM29,STARD13-AS,FYN,PPP1R3C,TSPAN5,NTNG1,ENC1,IL18,NEXN,CCND1,PLAU,VCL,MELTF,ARMH4,SFR1,PTHLH,SERPINE1,AP1S2,DKK1,FLRT2,ST3GAL6,ZNF365,ANXA2,ANXA5,TMEM156,LINC00862,SLC8A1,FGF5,MB21D2,TPM1,MITF,ABHD2,LINC02454,SEMA3C,NECTIN3,KRT7,GADD45A,ANKRD1,CFAP299,MATN3,PTGER2,AMIGO2,MIR222HG,WNT5A,ATP1B1,PLCXD…
module_2+8	22	0.07407	OTX2	OTX2	71	1443	0.09526	1	1.192	ReMap--ChIP-seq	ZNF281,ITGB1-DT,LINC00973,F3,MMP10,GPRC5A,LINC01605,DCBLD2,LINC02310,GLIS1,FOXD1-AS1,PTPRB,VPS37B,EPHA5,PPP1R3C,SEC14L2,ARSI,AKR1B1,ENC1,FOXD1,IL18,LOXL2,CAPN2,ADAM12,VCL,BMP2,SFTA1P,RBM24,BACH2,ALCAM,CREB3L2,AP1S2,DKK1,FLRT2,CHST11,ST3GAL6,SLC19A2,ANXA2,ANXA5,PLCB4,GCNT1,CHML,TMEM156,LINC00862,FGF5,LINC02454,ADAMTS1,SEMA3C,KRT7,PLPP4,MALL,MYOSLID,GADD45A,SLC35F3,CFAP299,MATN2,PTGER2,AMIGO2,TRAK2…
module_2+8	23	0.07744	GATA3	GATA3	70	1450	0.125	1	1.169	ReMap--ChIP-seq	LINC01629,ZNF281,CLDN4,ABALON,ITGB1-DT,EPB41L1,BTBD19,ABTB2,PKIA,HOXC11,GPRC5A,PPARD,GASAL1,MAPKAPK3,STK39,PMEPA1,BCAS4,ITGA2,STARD13-AS,STX1A,EPHA2,ZBED2,TSPAN5,SH3RF1,ENC1,LMCD1,FOXA1,LOXL1,CAPN2,SCARA3,LOXL1-AS1,ADAM12,GRK5,KIF3C,SERPINE1,ALCAM,DKK1,ST3GAL1,ANXA2,CLCF1,LINC00862,CSF2,MB21D2,TPM1,ABHD2,BAG3,SEMA3C,ABLIM3,IMPDH1,MYORG,SPARC,KRT7,OLMALINC,GADD45A,HIP1,HILPDA,MATN3,AMIGO2,MIR222HG…
module_2+8	24	0.08081	CEBPB	CEBPB	69	1449	0.1505	1	1.152	ReMap--ChIP-seq	ZNF281,ABALON,ITGB1-DT,TIPARP,AREG,SLC39A10,SLC7A6,GPRC5A,CRYAB,GASAL1,LRRC20,KPNA7,INO80C,SDF2L1,BCAR3,VPS37B,STX1A,EPHA2,MICAL2,AKR1B1,SH3RF1,ENC1,IL18,NEDD9,CAVIN1,CAPN2,GRK5,KIF3C,SPRY4-AS1,CDHR2,ASAP2,ATP2B4,SERPINE1,ALCAM,HMOX1,ST3GAL1,SLC19A2,SNAI2,ANXA2,MGLL,LINC00862,HSPA1A,MITF,ABHD2,SEMA3C,PRR5L,ABLIM3,SMOX,DIXDC1,RUSC2,TNS4,KRT7,OLMALINC,GADD45A,RHOF,AMIGO2,MIR222HG,COTL1,CHRNA9,ZFP36…
module_2+8	25	0.08418	PCGF2	PCGF2	69	1450	0.1518	1	1.151	ReMap--ChIP-seq	NDST3,HPCAL4,FOXL2NB,PRRT4,GPR27,HOXC11,DUSP4,OAT,TMEM74,ADAM23,TNFRSF11A,FOXD1-AS1,ITGB2,SPTB,TSPAN33,MCOLN3,PPP1R14C,TSPAN19,TRIM36,EPHA5,ST6GAL2,TGFA,ZNF704,CD24,CCNJL,FOXD1,TNFRSF12A,CRYBA2,MSX1,TTC9,FOXA1,MSX2,HTRA2,CA8,ARFGEF3,NAV3,PTHLH,ADD2,PDLIM3,BACH2,NKX2-8,DAAM1,OTULINL,HOXC5,FOXG1-AS1,C1QTNF2,PAX8,TIGAR,CSGALNACT1,ILDR2,NKX6-1,COCH,TLL1,HS6ST3,PRRC1,RAET1L,ROBO4,PTGER4,ARNTL,SUSD4,SU…
module_2+8	26	0.08754	NR1H2	NR1H2	68	1445	0.1751	1	1.138	ReMap--ChIP-seq	PADI1,ABALON,BTBD19,ABTB2,HYOU1,HOXC11,AREG,SH3BGRL3,LINC00973,LYPLA2,GPRC5A,MYRF,GASAL1,S100A2,S100A5,S100A3,STK39,SLC9A3R2,SMIM29,POLH-AS1,LINC02029,STX1A,EPHA2,MICAL1,TSPAN5,SLC10A3,PTK6,HYAL3,ENC1,TNFRSF12A,FOXA1,CCND1,CAPN2,NXPH4,FUT4,SFR1,ASAP2,UNC13D,MTAP,ST3GAL1,LFNG,ANXA2,ANXA5,CLCF1,MB21D2,ABHD2,LINC02454,SEMA3C,ABLIM3,SLC35A2,TBC1D10C,KRT7,OLMALINC,GADD45A,RHOF,AMIGO2,SCEL,GDF11,ATP1B1…
module_2+8	27	0.09091	TCF7L2	TCF7L2	68	1451	0.1836	1	1.133	ReMap--ChIP-seq	LINC01629,ABALON,PDGFB,ITGB1-DT,HOXC11,DDA1,LINC00973,DUSP4,LYPLA2,EMP3,SLC7A6,GPRC5A,GASAL1,S100A2,FSCN1,S100A5,S100A3,SLC27A4,SLC9A3R2,FOXD1-AS1,VPS37B,SMIM29,MYO10,STX1A,EPHA2,ZNF703,TSPAN5,HYAL3,FOXD1,TNFRSF12A,FOXA1,CCND1,PLAU,CAPN2,SCARA3,PLA2G15,HTRA2,HS1BP3-IT1,PDLIM2,SERPINE1,ALCAM,DKK1,HOXC5,ANXA2,LINC00862,LNCAROD,LINC02454,SEMA3C,TNS4,KRT7,OLMALINC,GADD45A,RHOF,AMIGO2,NANOS1,MYADM,ZFP…
module_2+8	28	0.09428	ESRRA	ESRRA	67	1449	0.2147	1	1.117	ReMap--ChIP-seq	LINC01629,ABALON,PDGFB,EPB41L1,ABTB2,KCNC4,DDA1,SLC39A13,GPRC5A,GASAL1,MPV17L2,MAPKAPK3,S100A5,S100A3,SLC27A4,RAP1GAP,SLC9A3R2,ITGB2,PMEPA1,BCAS4,VPS37B,CDR2L,SCN1B,ADGRB2,EPHA2,SLC45A3,GIPR,ARSI,MICAL2,LMCD1,TNFRSF12A,RELT,CFAP157,FOXA1,CAPN2,CARD10,MSX2,SPRY4-AS1,MMP9,CDHR2,ATP2B4,UNC13D,SLC19A2,CLCF1,HID1,MB21D2,SEMA7A,ABHD2,AK1,SEMA3C,ABLIM3,P2RY2,SMOX,RAB15,IMPDH1,MYORG,TBC1D10C,TNS4,KRT7,HI…
module_2+8	29	0.09764	MAFK	MAFK	67	1451	0.2179	1	1.115	ReMap--ChIP-seq	MPRIP,LINC01629,ABALON,ITGB1-DT,BTBD19,LYPLA2,SLC39A13,OAT,ADAM23,GASAL1,TUBA4A,SDF2L1,BCAR3,BEND7,CERK,KCTD16,ENC1,YIPF5,DOHH,YIF1A,LOXL3,LOXL1,PLAU,CAPN2,LOXL1-AS1,HTRA2,HS1BP3-IT1,KIF3C,RBM24,ASAP2,CLN8,ADD2,PDLIM2,BACH2,CREB3L2,UNC13D,PRDX1,ST3GAL5,HMOX1,TGFB1I1,ANXA2,CLCF1,LINC01711,LINC00862,COL16A1,LARGE1,PHLDA2,TPM1,LINC00243,ABLIM3,HSF2BP,TBC1D10C,EIF5A2,GADD45A,RHOF,PTGER2,GDPD3,RIPOR1,…
module_2+8	30	0.101	CDX2	CDX2	67	1452	0.2195	1	1.114	ReMap--ChIP-seq	CLDN4,ABALON,ITGB1-DT,EPB41L1,TIPARP,ABTB2,FERMT1,HYOU1,HOXC11,AREG,SLC39A10,LINC01819,GPRC5A,LINC01605,GASAL1,GOLIM4,KPNA7,S100A2,SLC9A2,S100A5,S100A3,INO80C,TNFRSF11A,CERK,EPHB2,LINC02029,EPHA2,MICAL2,CCDC9B,SH3RF1,TNFRSF12A,FOXA1,CCND1,CAPN2,CARD10,KIF3C,SFR1,ADGRF4,CDHR2,ASAP2,GLCE,OTULINL,HOXC5,PLEK2,ANXA2,MGLL,HBEGF,MISP,TPM1,DISP2,SLC26A2,ABHD2,LINC02454,SEMA3C,TNS4,KRT7,OLMALINC,MLEC,GADD…
module_2+8	31	0.1044	FOXO1	FOXO1	66	1447	0.249	1	1.101	ReMap--ChIP-seq	UBASH3B,CCBE1,ZNF281,ABTB2,DDA1,SLC39A10,SLC39A13,EMP3,SLC7A6,GPRC5A,PXDN,CRYAB,GASAL1,TUBA4A,BLK,SLC9A3R2,HTR1D,LRRK1,CDR2L,CERK,LINC02029,MICAL2,LMCD1,NEDD9,CAVIN1,CAPN2,FAM3C,TTLL11-IT1,PLA2G15,HTRA1,HS1BP3-IT1,GRK5,TIMM17A,PDLIM2,SERPINE1,BACH2,ALCAM,MTAP,HMOX1,MRC2,TIMP2,ANXA2,LINC01968,LINC00862,MITF,LINC02454,LINC00460,EMILIN1,SPARC,DIXDC1,RUSC2,TNS4,SORBS3,RIPOR1,ARHGDIB,COTL1,SHISA4,CHRN…
module_2+8	32	0.1077	IKZF1	IKZF1	66	1452	0.2576	1	1.097	ReMap--ChIP-seq	LINC01629,CLDN4,ABALON,ADAMTS14,EPB41L1,BTBD19,MLLT11,HOXC11,LINC01819,SLC29A1,GASAL1,SRRD,S100A2,MAPKAPK3,FSCN1,S100A5,S100A3,PORCN,SMIM29,LINC02029,EPHA2,SLC45A3,GIPR,MICAL2,CAVIN1,LOXL3,PLAU,CAPN2,MAP7D1,VCL,NXPH4,HTRA2,HS1BP3-IT1,VARS2,ATP2B4,SERPINE1,CHST11,HOXC5,ST3GAL5,PLEK2,MCAM,TGFB1I1,CLCF1,HSPA1A,CDC14A,GRAP2,SLC39A7,MITF,ABHD2,AK1,PLTP,LINC00243,SMOX,IMPDH1,ANTXR2,P3H3,GADD45A,TMCC2,G…
module_2+8	33	0.1111	NR3C1	NR3C1	66	1452	0.2576	1	1.097	ReMap--ChIP-seq	MPRIP,ABALON,ITGB1-DT,EPB41L1,BTBD19,DDA1,SLC39A13,F3,LINC01819,GPRC5A,FSTL3,GASAL1,FADS1,S100A2,TUBA4A,FSCN1,S100A5,S100A3,SLC9A3R2,BCAS4,VPS37B,CDR2L,PPP1R3C,LINC02029,STX1A,EPHA2,MICAL2,TNFRSF12A,PLAU,CAPN2,CARD10,HS1BP3-IT1,SERPINE1,CREB3L2,DKK3,ST3GAL1,ANXA2,ANGPTL4,CLCF1,HID1,TPM2,SLC26A2,ABHD2,BAG3,ADRA1B,ABLIM3,SMOX,TNS4,KRT7,OLMALINC,ANKRD1,RHOF,AMIGO2,MYADM,C5AR2,ZFP36L1,LINC01910,TGFBI…
module_2+8	34	0.1145	ESR2	ESR2	65	1439	0.2753	1	1.09	ReMap--ChIP-seq	LINC01629,TIPARP,KCNC4,HOXC11,TUBA1A,SLC29A1,KCNA7,LINC01605,GASAL1,LRRC20,ADORA1,TNFRSF11A,SLC9A3R2,BCAR3,BCAS4,CDR2L,SOAT2,SEC14L2,ZNF703,SLC10A3,DCLK1,KIF7,GFI1B,FOXA1,CAPN2,CARD10,MSX2,GPRIN1,FUT4,SPRY4-AS1,SLC52A2,ARMH4,PDLIM3,GALNT1,HOXC5,FHDC1,SNAI2,ADAMTSL5,ANXA6,RPS6KL1,CHML,COL16A1,HID1,MITF,SKIL,TTLL11,INPP5A,RHOF,MATN2,GDPD3,NOP14-AS1,ATP1B1,ABCG2,TP53I3,CGB8,CGB5,TMEM104,KLF10,DDAH1,…
module_2+8	35	0.1178	BHLHE22	BHLHE22	65	1440	0.2771	1	1.089	ReMap--ChIP-seq	BHLHA15,CLDN4,ORAI2,PDGFB,PDGFA,BTBD19,SH3BGRL3,EMP3,LINC01819,SLC7A6,SLC29A1,FSTL3,TP53I11,S100A2,S100A5,S100A3,BLK,SLC9A3R2,ITGB2,PMEPA1,VPS37B,NCLN,LGALS1,LINC02273,PCBP4,SLAMF9,PTK6,TNFRSF12A,RELT,YIF1A,CARD10,PLA2G15,MAP7D1,NXPH4,CALHM2,MELTF,ATP2B4,LRWD1,UNC13D,HMOX1,LFNG,RPS6KL1,PHLPP2,AK1,PLTP,EMILIN1,P2RY2,SMOX,TBC1D10C,KRT7,P3H3,SH2D2A,INPP5A,MLEC,RHOF,RIPOR1,EFNB1,PDZD7,TMEM104,KRT86,P…
module_2+8	36	0.1212	TCF4	TCF4	65	1440	0.2771	1	1.089	ReMap--ChIP-seq	CLDN4,ABALON,ITGB1-DT,EPB41L1,PMM2,MLLT11,AREG,DUSP4,SLC39A10,SLC7A6,GPRC5A,MMP15,LINC01605,GOLIM4,S100A2,S100A5,S100A3,INO80C,TNFRSF11A,ME1,ITGA2,SMIM29,CDR2L,EPHB2,STX1A,EPHA2,SLAMF9,ZNF703,PTK6,CCDC9B,ENC1,LMCD1,MSX1,FOXA1,CCND1,CARD10,PLA2G15,FUT4,KIF3C,PDLIM2,MVB12B,ALCAM,OTULINL,ABR,ANXA2,HID1,LARGE1,DISP2,SLC26A2,ABHD2,LINC02454,SEMA3C,P2RY2,TNS4,MALL,MLEC,RHOF,AMIGO2,TRAK2,MPZL3,UCA1,GCOM…
module_2+8	37	0.1246	TAL1	TAL1	65	1454	0.3028	1	1.078	ReMap--ChIP-seq	LINC01629,ORAI2,ORAI1,PDGFB,ITGB1-DT,BTBD19,SH3BGRL3,SLC39A13,EMP3,LINC01819,SLC29A1,GASAL1,SRRD,FADS1,S100A2,MAPKAPK3,FSCN1,S100A5,S100A3,INO80C,BCAR3,HHEX,VPS37B,SMIM29,FYN,EPHA2,SEC14L2,TSPAN5,MICAL2,CAVIN1,FHOD1,MAP7D1,VCL,HS1BP3-IT1,TBC1D7,ATP2B4,SERPINE1,CREB3L2,UNC13D,CHST11,ST3GAL1,NFATC2,ANGPTL4,CLCF1,STK32B,CSF1R,SEMA7A,ABHD2,AK1,PLTP,WDR1,EMILIN1,SMOX,TBC1D10C,OLMALINC,GADD45A,TMCC2,RH…
module_2+8	38	0.1279	E2F7	E2F7	64	1443	0.326	1	1.069	ReMap--ChIP-seq	LINC01629,ABALON,ITGB1-DT,BTBD19,TUBA1A,F3,GASAL1,DCBLD2,S100A2,TUBA4A,FSCN1,S100A5,S100A3,SMIM29,LGALS1,EPHA2,PCBP4,CCDC9B,TNFRSF12A,CAVIN1,CCND1,PLAU,CAPN2,CARD10,MAP7D1,VCL,PDLIM2,SERPINE1,CREB3L2,HMOX1,MCAM,GLI2,MRC2,ANXA2,ANXA5,ANGPTL4,CLCF1,COL16A1,FGF5,TPM2,TPM1,DISP2,BAG3,SKIL,REEP2,ADAMTS1,EMILIN1,SPARC,P3H3,OLMALINC,GADD45A,SLC35E4,RHOF,MIR222HG,GDF11,AXL,COTL1,ZFP36L1,TGFBI,DDAH1,TRNP1…
module_2+8	39	0.1313	VDR	VDR	64	1453	0.3455	1	1.062	ReMap--ChIP-seq	MPRIP,LINC01629,ABALON,BTBD19,HOXC11,DDA1,SLC7A6,GPRC5A,PXDN,LINC01605,GASAL1,MPV17L2,FADS1,S100A2,S100A5,S100A3,KANK4,SLC9A3R2,PMEPA1,VPS37B,SMIM29,CERK,LINC02029,EPHA2,PCBP4,ZNF703,HYAL3,IL11,TNFRSF12A,RELT,YIF1A,FOXA1,CCND1,PLAU,PLA2G15,MAP7D1,HTRA2,HS1BP3-IT1,PDLIM2,PDLIM4,SERPINE1,ST3GAL1,LFNG,ANXA2,HBEGF,CLCF1,PHLDB1,COL16A1,ABHD2,BAG3,ABLIM3,RUSC2,TBC1D10C,KRT7,MYOSLID,OLMALINC,MLEC,GADD45…
module_2+8	40	0.1347	TBXT	TBXT	63	1446	0.3784	1	1.049	ReMap--ChIP-seq	LINC01629,CCBE1,TMC7,MMP15,PXDN,HAS2,FLNC,FSCN1,ROR1,RAP1GAP,SCGB3A2,BOC,PMEPA1,SLC47A1,FYN,EPHA2,SLC45A3,HYAL3,ENC1,LMCD1,TNFRSF12A,CRYBA2,LOXL1,DMBT1,LOXL1-AS1,VCL,HS1BP3-IT1,SPRY4-AS1,ADGRF4,TAF13,ATP2B4,DKK1,DKK3,TYRO3,ANKK1,LFNG,MRC2,CDH2,PLXNA2,RNF182,RTN4RL1,SLC35A2,RAB15,MYORG,TNS4,MYOSLID,OLMALINC,TENM4,NOG,RHOF,AMIGO2,SCD5,ZFP36L1,EFNB1,POU2F3,BAMBI,FGFR1,HSPB8,TMEM100,PDE4A,PCED1B,NCAM…
module_2+8	41	0.138	KLF9	KLF9	62	1447	0.4291	1	1.031	ReMap--ChIP-seq	LINC01629,EML1,PDGFB,PDGFA,L1CAM,DDA1,EMP3,FLNC,MPV17L2,FSCN1,RAP1GAP,SLC9A3R2,SDF2L1,CORO2B,LGALS1,ADGRB2,STX1A,EPHA2,GIPR,PCBP4,PTK6,CCDC9B,NCS1,HYAL3,IL11,TNFRSF12A,YIF1A,LOXL1,CCND1,CARD10,LOXL1-AS1,MAP7D1,NXPH4,SPRY4-AS1,SLC52A2,CDHR2,PDLIM2,SERPINE1,TYRO3,MCAM,FOXG1-AS1,GLI2,LFNG,TIMP2,CLCF1,PHLDB1,COL16A1,EMILIN1,RTN4RL1,DPF1,TBC1D10C,P3H3,RHOF,GDF11,MYADM,ZFP36L1,EFNB1,PDZD7,GPSM1,TMEM104…
module_2+8	42	0.1414	GATA6	GATA6	62	1448	0.4312	1	1.031	ReMap--ChIP-seq	CLDN4,ABALON,ITGB1-DT,EPB41L1,ABTB2,NOSTRIN,HOXC11,LINC01819,SLC7A6,GPRC5A,MMP15,OAT,MYRF,LINC01605,TP53I11,SLC9A2,MAPKAPK3,FSCN1,S100A5,S100A3,SLC27A4,BCAR3,CERK,EPHA2,SLAMF9,ZNF703,TSPAN5,MICAL2,SH3RF1,ENC1,TNFRSF12A,FHOD1,CAPN2,CARD10,PLA2G15,FUT4,KIF3C,SPRY4-AS1,ASAP2,DKK1,TYRO3,HMOX1,PLEK2,FHDC1,ANXA2,CHML,MISP,CLCF1,MB21D2,EMILIN1,TNS4,P3H3,OLMALINC,GADD45A,IFNLR1,RHOF,GDPD3,ATP1B1,ZFP36L1,…
module_2+8	43	0.1448	SOX10	SOX10	62	1448	0.4312	1	1.031	ReMap--ChIP-seq	ADAMTS14,NOX5,LINC00973,TMC7,LINC00968,GPRC5D,FAXC,ADAM23,HAS2,SRRD,LINC02551,LINC02310,TNFRSF11A,RAP1GAP,MED31,BCAS4,VPS37B,STARD13-AS,LRRC8C,IGF2BP2-AS1,LGALS1,EWSAT1,GRIK2,HS1BP3-IT1,KIF3C,LAMC2,MMP2,TBC1D7,ASAP2,MVB12B,TAF13,DKK3,GJC1,PRDX1,ST3GAL5,PLEK2,ST3GAL6,AFAP1L1,SNAI2,PLCB4,MGLL,PRUNE2,LINC00862,RAB6B,RAB15,NECTIN3,SPARC,HABP4,MYOZ1,TRPM2,TMCC2,AMIGO2,GDPD5,ARNT2,ARHGAP18,ZFP36L1,LINC…
module_2+8	44	0.1481	SNAI2	SNAI2	62	1449	0.4333	1	1.03	ReMap--ChIP-seq	CCBE1,ABALON,PDGFB,PDGFA,BTBD19,DDA1,LYPLA2,SLC7A6,GPRC5A,MMP17,SLC29A1,WNT7A,S100A2,FSCN1,S100A5,S100A3,SLC9A3R2,CORO2B,ITGB2,PMEPA1,LGALS1,KCTD17,STX1A,EPHA2,PCBP4,MICAL2,PTK6,CCDC9B,HYAL3,TNFRSF12A,CRELD2,DOHH,CARD10,PLA2G15,MAP7D1,NXPH4,SLC52A2,MMP9,PDLIM2,ATP2B4,SERPINE1,LFNG,ADAMTSL5,HBEGF,MISP,HID1,BAG3,RTN4RL1,TNS4,KRT7,TMEM184B,RHOF,CST6,NOP14-AS1,RIPOR1,PDZD7,TRPV3,GPSM1,TRNP1,KRT86,RGS…
module_2+8	45	0.1515	NFKB2	NFKB2	62	1449	0.4333	1	1.03	ReMap--ChIP-seq	LINC01629,ZNF281,ABALON,PDGFB,HYOU1,KCNC4,CHST7,EMP3,EXTL2,GASAL1,GOLIM4,MAPKAPK3,TNFRSF11A,TSPAN33,LGALS1,LINC02029,SLAMF9,TSPAN5,PTK6,NEDD9,RFTN1,CCDC167,CD83,FHOD1,PLAU,CAPN2,MAP7D1,NXPH4,HS1BP3-IT1,MELTF,MMP9,GNG2,MVB12B,PDLIM4,ATP2B4,EEPD1,HOXC5,ST3GAL5,ST3GAL1,ANXA6,ANXA5,CSF2,COL16A1,SEMA7A,SKIL,LINC00460,VSTM2L,SLC35A2,SH2D2A,RHOF,PTGER4,NOP14-AS1,CAMK4,ZFP36L1,ARHGAP22,POU2F3,PDE4A,CAMK1…
module_2+8	46	0.1549	ESR1	ESR1	59	1446	0.5784	1	0.98	ReMap--ChIP-seq	LINC01629,EML1,CLDN4,ABALON,PDGFB,EPB41L1,HOXC11,SLC7A6,GPRC5A,MYOT,SLC29A1,LINC01605,GASAL1,ADORA1,MAPKAPK3,SLC9A3R2,ITGB2,PMEPA1,BCAS4,CDR2L,STX1A,ZNF703,OSGIN1,LMCD1,TNFRSF12A,FOXA1,LOXL1,CCND1,CAPN2,LOXL1-AS1,PLA2G15,HS1BP3-IT1,UNC13D,LFNG,ANXA2,HID1,ABHD2,BAG3,SKIL,SEMA3C,ABLIM3,P2RY2,SMOX,IMPDH1,KRT7,INPP5A,HILPDA,RHOF,NOP14-AS1,GPSM1,HSPB8,TMEM104,KLF10,GCOM1,KRT86,KRT85,KRT83,CYP1B1-AS1,M…
module_2+8	47	0.1582	NCOA2	NCOA2	59	1449	0.5845	1	0.9779	ReMap--ChIP-seq	MPRIP,LINC01629,CLDN4,ORAI1,PDGFA,EPB41L1,PBX4,MLLT11,DDA1,EMP3,MMP17,LINC01605,SMAGP,GASAL1,KPNA7,SLC27A4,SLC9A3R2,ITGB2,PMEPA1,BCAS4,VPS37B,CDR2L,CERK,STX1A,GIPR,NTNG1,MYO5A,TNFRSF12A,NEDD9,FOXA1,CCND1,PLAU,CAPN2,CARD10,HS1BP3-IT1,KIF3C,TAF13,SERPINE1,UNC13D,OTULINL,MRC2,PHLPP2,HID1,ABHD2,BAG3,SKIL,ABLIM3,P2RY2,GLTP,KRT7,INPP5A,HIP1,RHOF,GDPD3,C5AR2,TMEM104,KLF10,KRT86,MLPH
module_2+8	48	0.1616	LYL1	LYL1	59	1449	0.5845	1	0.9779	ReMap--ChIP-seq	ORAI2,ORAI1,PDGFB,SH3BGRL3,SLC39A13,SLC7A6,PPARD,TP53I11,GASAL1,TUBA4A,MAPKAPK3,FSCN1,INO80C,ITGB2,HHEX,SMIM29,CPNE4,LGALS1,SCN1B,STX1A,SLC45A3,MICAL2,FHOD1,PLA2G15,VCL,LPXN,KIF3C,MMP9,GNG2,ATP2B4,CREB3L2,UNC13D,ABR,LFNG,STK32B,CSF1R,AK1,EMILIN1,ANTXR2,TBC1D10C,MYOSLID,TRPM2,GADD45A,TMCC2,MIR222HG,COTL1,RELL2,CHRNA9,PLCXD2,PDZD7,POU2F3,TGFBI,CXCL8,TMEM104,TGFBR2,CMTM7,FMNL3,ALOX5AP,CKLF
module_2+8	49	0.165	TCF12	TCF12	59	1449	0.5845	1	0.9779	ReMap--ChIP-seq	LINC01629,ABALON,PDGFA,BTBD19,HOXC11,DDA1,DUSP4,SLC39A13,EMP3,SLC29A1,FSTL3,GASAL1,S100A2,MAPKAPK3,FSCN1,S100A5,S100A3,SLC9A3R2,SMIM29,LGALS1,SCN1B,STX1A,EPHA2,PCBP4,PTK6,HYAL3,IL11,TNFRSF12A,YIF1A,CCND1,PLAU,PLA2G15,MAP7D1,HTRA2,SLC52A2,CDHR2,PDLIM2,SERPINE1,UNC13D,HOXC5,LFNG,ANXA2,CLCF1,TPM1,EMILIN1,TBC1D10C,TNS4,KRT7,VASN,RHOF,MYADM,ZFP36L1,PDZD7,TGFBI,TMEM104,PDE4A,TRNP1,KRT86,HCN2
module_2+8	50	0.1684	GATA4	GATA4	59	1450	0.5866	1	0.9772	ReMap--ChIP-seq	CLDN4,ABALON,PDGFB,PDGFA,EPB41L1,BTBD19,ABTB2,HYOU1,EMP3,GPRC5A,SLC29A1,FSTL3,LINC01605,GASAL1,S100A5,S100A3,SCN1B,EPHA2,GIPR,PCBP4,ZNF704,SLAMF9,ZNF703,MICAL2,PTK6,SH3RF1,HYAL3,ENC1,LMCD1,TNFRSF12A,FOXA1,CAPN2,CARD10,PLA2G15,FUT4,SPRY4-AS1,SLC52A2,MELTF,ASAP2,PDLIM2,SERPINE1,UNC13D,HMOX1,ANXA2,ANXA5,CLCF1,SKIL,EMILIN1,TNS4,OLMALINC,MLEC,GADD45A,ATP1B1,MYADM,ZFP36L1,PDZD7,BAMBI,TGFBR2,TRNP1
module_2+8	51	0.1717	HOXB7	HOXB7	12	306	0.6229	1	0.9403	ReMap--ChIP-seq	LINC01629,KCNC4,LINC01605,PMEPA1,STX1A,MID1,CREB3L2,TPM1,P2RY2,SLC6A17,RHOF,UBTD1
module_2+8	52	0.1751	PRDM1	PRDM1	58	1444	0.624	1	0.9641	ReMap--ChIP-seq	LINC01629,PDGFA,ITGB1-DT,EPB41L1,DDA1,DUSP4,SLC39A10,SLC7A6,MPV17L2,S100A2,MAPKAPK3,S100A5,HTR1D,ITGB2,SPTB,BEND7,E2F7,LGALS1,PPP1R3C,KCTD16,PGBD1,OSGIN1,EWSAT1,TNFRSF12A,IL18,SERTAD4,YIPF5,CCND1,PLA2G15,ADAM12,CREB3,SERPINE1,SYTL4,FLRT2,SLC19A2,CDK14,FAM102B,ANGPTL4,MB21D2,LINC02454,KCNAB1,LINC00243,PRR5L,KRT7,INPP5A,SLC35F3,AMIGO2,TMEM14A,UCA1,CHRNA9,ZFP36L1,SERTAD4-AS1,HSPB8,TMEM100,KRT86,UXT-…
module_2+8	53	0.1785	ZNF165	ZNF165	14	357	0.6264	1	0.9403	ReMap--ChIP-seq	L1CAM,LRRC20,ITGB2,PINK1,IL18,PDLIM4,ATP2B4,CDA,ST3GAL6,ANXA5,P4HA2,SMOX,AMPD2,CYP1B1-AS1
module_2+8	54	0.1818	CLOCK	CLOCK	58	1449	0.6339	1	0.9606	ReMap--ChIP-seq	HPCAL4,PDGFA,ITGB1-DT,MLLT11,SLC39A13,RABAC1,TP53I11,WTIP,SRRD,FSCN1,S100A5,LRRC59,ITGB2,RASGRF1,VPS37B,ARL4C,FSD1,CERK,EPHA2,GIPR,EWSAT1,HYAL3,TOX2,CRELD2,CREG2,NOL4L,PRR9,SCN5A,EEPD1,SERPINE1,WDR66,HMOX1,ST3GAL1,AFAP1L1,LFNG,MRC2,CLCF1,DISP3,VSTM2L,MGAT5B,HSF2BP,DPF1,TNS4,KRT7,P3H3,MANF,LINC01269,COTL1,PCDHA12,MYADM,PDZD7,TRPV3,TP53I3,MAP6D1,KLF10,KRT86,CYP1B1-AS1,MEIS3
module_2+8	55	0.1852	FOXA2	FOXA2	58	1451	0.6378	1	0.9592	ReMap--ChIP-seq	ABALON,ITGB1-DT,TIPARP,ABTB2,DUSP4,SLC7A6,GPRC5A,SLC29A1,GASAL1,KPNA7,SLC9A3R2,HHEX,MYO1E,CERK,SLC45A3,MICAL2,SH3RF1,ENC1,LMCD1,FOXA1,CAPN2,SCARA3,GRK5,ARMH4,PDLIM2,SERPINE1,CREB3L2,GLCE,FLRT2,PRDX1,HMOX1,ANXA2,AFP,LINC00862,CDH2,MB21D2,TPM1,ABHD2,KRT7,OLMALINC,TMEM184B,RHOF,AMIGO2,SORBS3,ATP1B1,ARHGAP18,ZFP36L1,TGFB2,BAMBI,LINC01910,TGFBR2,DDAH1,TRNP1,SOWAHA,KRT86,ALDH1B1,NT5DC3,PCED1B
module_2+8	56	0.1886	ZC3H8	ZC3H8	57	1443	0.6701	1	0.9475	ReMap--ChIP-seq	LINC01629,ABALON,ITGB1-DT,BTBD19,NMT2,SH3BGRL3,SLC39A13,GPRC5A,PXDN,GASAL1,MPV17L2,S100A2,S100A5,S100A3,HTR1D,BCAS4,CERK,LGALS1,SOAT2,EPHA2,GIPR,OSGIN1,IL11,PLAU,CAPN2,CALHM2,SPRY4-AS1,PDLIM2,ADGRD2,UNC13D,HMOX1,PLEK2,ANXA2,MGLL,HBEGF,CLCF1,COL16A1,SEMA7A,ABHD2,TNS4,OLMALINC,SLC35E4,MANF,RHOF,GDPD5,NOP14-AS1,GDF11,RIPOR1,COTL1,SHISA4,ZFP36L1,PDZD7,TMEM104,KLF10,TRNP1,KRT86,MLPH
module_2+8	57	0.1919	ADNP	ADNP	56	1440	0.7105	1	0.9322	ReMap--ChIP-seq	ORAI1,PDGFB,PDGFA,ADAMTS14,NOSTRIN,DDA1,FLVCR1,SLC39A13,TP53I11,SRRD,MPV17L2,NPTXR,FLVCR1-DT,SLC27A4,RAP1GAP,HTR1D,VPS37B,SMIM29,NCLN,SYT11,SCN1B,ADGRB2,EPHA2,CFAP157,NOL4L,VARS2,CCDC136,CLN8,ADD2,OPN1SW,ADGRD2,WDR66,NFATC2,ADAMTSL5,MISP,TMEM156,CDC14A,AK1,RHOBTB1,VSTM2L,ANTXR2,DPF1,TNS4,PINLYP,HIP1,RHOF,GDPD5,AXL,ABCG4,C5AR2,ZFP36L1,GPSM1,PDE4A,HKDC1,AKNAD1,NT5DC3
module_2+8	58	0.1953	MBD3	MBD3	56	1441	0.7122	1	0.9315	ReMap--ChIP-seq	LINC01629,PDGFA,MLLT11,SLC7A6,GPRC5A,KCNMA1,MMP17,MPV17L2,S100A2,FSCN1,SLC9A3R2,ITGB2,PMEPA1,BCAS4,CDR2L,EPHA2,SLC45A3,GIPR,OSGIN1,PTK6,IL11,TNFRSF12A,FOXA1,CCND1,PLA2G15,NXPH4,SLC52A2,CDHR2,SERPINE1,HOXC5,LFNG,MRC2,FAM102B,MGLL,CLCF1,RTN4RL1,IMPDH1,TBC1D10C,KRT7,RHOF,AMIGO2,GDPD3,RIPOR1,MYADM,ZFP36L1,TMEM121,PDZD7,GPSM1,TMEM104,PDE4A,KRT81,KRT86,PCED1B,CYP1B1-AS1,MLPH,RGS11
module_2+8	59	0.1987	TP53	TP53	56	1448	0.7246	1	0.9268	ReMap--ChIP-seq	LINC01629,ABALON,PDGFA,BTBD19,MLLT11,LINC01819,SLC7A6,SLC29A1,GASAL1,SRRD,FADS1,LINC02310,S100A2,TUBA4A,FSCN1,S100A5,S100A3,SLC27A4,LRRC59,E2F7,IGF2BP2-AS1,CDR2L,ADGRB2,EPHA2,PCBP4,MICAL2,CCDC9B,HYAL3,ENC1,CAVIN1,CCND1,PLAU,CAPN2,HTRA2,HS1BP3-IT1,SLC52A2,AMOTL1,PDLIM2,SERPINE1,ANKK1,TGFB1I1,ANXA2,DISP2,CSF1R,LINC02454,EMILIN1,RTN4RL1,TNS4,GADD45A,IGFL3,AXL,ZFP36L1,TP53I3,TGFBI,GPSM1,DDAH1
module_2+8	60	0.202	EPAS1	EPAS1	56	1448	0.7246	1	0.9268	ReMap--ChIP-seq	PDGFB,LUARIS,GMIP,GASAL1,PORCN,PTPRB,ITGB2,PMEPA1,CERK,LGALS1,PPP1R3C,LINC02029,EPHA2,SEC14L2,AKR1B1,DEPDC7,NEDD9,RELT,CARD10,PLA2G15,HS1BP3-IT1,INHBA,PDLIM2,PDLIM4,SERPINE1,ST3GAL5,HMOX1,LFNG,ANGPTL4,MGLL,CHML,TIGAR,LINC01711,TPM2,CSF1R,P4HA2,WDR1,EMILIN1,FAM219A,SEMA3C,ABLIM3,MALL,OLMALINC,HILPDA,NOG,AMPD2,UBTD1,NOP14-AS1,RIPOR1,MYADM,ARHGAP18,PDZD7,TGFBI,DDAH1,DAW1,RGS11
module_2+8	61	0.2054	RELB	RELB	56	1449	0.7263	1	0.9262	ReMap--ChIP-seq	LINC01629,ORAI2,ABALON,PKIA,HYOU1,DDA1,EMP3,FSTL3,GASAL1,SLC9A2,MAPKAPK3,FSCN1,BLK,TNFRSF11A,TSPAN33,LGALS1,PTK6,ENC1,CRELD2,CAVIN3,RFTN1,NOL4L,CCDC167,FHOD1,PLAU,SFR1,MMP9,CREB3,PDLIM4,ATP2B4,HOXC5,ST3GAL1,ANXA6,GPR156,CDC14A,SEMA7A,SKIL,P4HA2,EMILIN1,VSTM2L,RTN4RL1,SLC35A2,TBC1D10C,C2CD4C,RHOF,PTGER4,GDPD3,NOP14-AS1,ZFP36L1,ARHGAP22,TRPV3,ARHGAP31,PDE4A,CAMK1D,FMNL3,FAM167A
module_2+8	62	0.2088	SPI1	SPI1	56	1451	0.7298	1	0.9248	ReMap--ChIP-seq	ITGB1-DT,BTBD19,DDA1,SH3BGRL3,SLC39A13,SLC7A6,PPARD,GASAL1,S100A2,MAPKAPK3,S100A5,S100A3,INO80C,SDF2L1,ITGB2,SMIM29,NCLN,MYO1E,LGALS1,CCDC9B,NEDD9,RELT,RFTN1,CD83,LOXL3,PLAU,PLA2G15,VCL,CREB3,CDHR2,PDLIM2,OTULINL,CHST11,PRDX1,HMOX1,LFNG,CLCF1,SEMA7A,GLTP,TBC1D10C,MLEC,RHOF,SORBS3,RIPOR1,ARHGDIB,COTL1,RELL2,C5AR2,ZFP36L1,ARHGAP22,TMEM104,PDE4A,TGFBR2,FMNL3,ALOX5AP,CKLF
module_2+8	63	0.2121	PDX1	PDX1	56	1453	0.7332	1	0.9235	ReMap--ChIP-seq	LINC01629,ABALON,TIPARP,APCDD1L,PKIA,KCNMA1,LINC01605,GASAL1,ROR1,TNFRSF11A,B3GALT5,STARD13-AS,CERK,TAGLN3,LINC02029,STX1A,KCTD16,GIPR,ZNF703,EWSAT1,MRAP2,ENC1,IDS,LMCD1,CAVIN3,YIPF5,LPXN,LAMC2,APCDD1L-DT,YWHAH,PDLIM2,CREB3L2,GLCE,OTULINL,FAM149A,ANXA2,TUBB2A,PRUNE2,DISP3,ABHD2,NKX6-1,P4HA2,RAB15,SLC6A17,OLMALINC,GADD45A,AMPD2,ATP1B1,CHRNA9,ZFP36L1,LINC01910,TRNP1,NT5DC3,NCAM1,MEIS3,CKLF
module_2+8	64	0.2155	ZNF24	ZNF24	55	1445	0.7617	1	0.9116	ReMap--ChIP-seq	ABALON,PDGFB,ITGB1-DT,ADAMTS14,EPB41L1,MLLT11,NOSTRIN,SH3BGRL3,EMP3,LINC01819,FLNC,GASAL1,FADS1,MAPKAPK3,FSCN1,INO80C,LRRC59,RAP1GAP,SDF2L1,SMIM29,NCLN,LGALS1,LINC02029,STX1A,EPHA2,PCBP4,NCS1,HYAL3,TNFRSF12A,DOHH,GFI1B,NOL4L,CAPN2,VCL,HS1BP3-IT1,CRY1,CLN8,CREB3L2,ADAMTSL5,ANGPTL4,HSPA1A,CSF2,AK1,EMILIN1,LINC00243,DPF1,OLMALINC,GADD45A,HIP1,RHOF,GDPD5,COTL1,C5AR2,ZFP36L1,PDE4A
module_2+8	65	0.2189	MAFG	MAFG	55	1446	0.7633	1	0.9109	ReMap--ChIP-seq	LINC01629,ADAMTS14,NOSTRIN,NOX5,AREG,SLC39A13,OAT,FLNC,TUBA4A,RAP1GAP,SDF2L1,HTR1D,BEND7,TSPAN5,ENC1,IL18,CAPN2,FAM3C,FAM92A,VCL,HS1BP3-IT1,SPRY4-AS1,CCDC136,AMOTL1,CLN8,ADD2,TAF13,GRPR,BACH2,CREB3L2,DKK3,ST3GAL5,CNTD2,ANXA2,ANXA5,CLCF1,HSPA1A,CSF2,MITF,BAG3,RNF182,LINC00243,ABLIM3,DPF3,EIF5A2,GADD45A,CFAP299,TM4SF19,COTL1,CXCL8,TMEM100,PALLD,HKDC1,PMP22,CKLF
module_2+8	66	0.2222	HIF1A	HIF1A	55	1450	0.7697	1	0.9083	ReMap--ChIP-seq	LINC01629,ABALON,PDGFB,PDGFA,HOXC11,SLC39A13,MMP17,SLC29A1,JAM3,SAMD4A,GASAL1,TUBA4A,FSCN1,SLC9A3R2,ITGB2,VPS37B,IGF2BP2-AS1,LGALS1,LINC02029,EPHA2,HYAL3,TNFRSF12A,FOXA1,CCND1,CAPN2,CARD10,MSX2,NXPH4,MELTF,PDLIM2,SBK1,SERPINE1,WDR66,ST3GAL1,LFNG,RPS6KL1,ANXA2,ANGPTL4,LINC01968,CLCF1,LINC01711,COL16A1,MB21D2,AK1,SKIL,ADRA2C,RTN4RL1,TBC1D10C,KRT7,RHOF,UBTD1,GDF11,TM4SF19,PDZD7,PDE4A
module_2+8	67	0.2256	HOXA9	HOXA9	55	1451	0.7713	1	0.9077	ReMap--ChIP-seq	UXS1,BTBD19,TIPARP,NMT2,ELOVL4,LINC00968,KCNMA1,KCNA7,LINC01605,TP53I11,MED31,ITGB5,APAF1,ITGA2,PPP1R14C,MYO1E,PINK1,IGF2BP2-AS1,STX1A,PCBP4,PNMA8A,GRIK2,NEXN,RFTN1,CCND1,LINC00942,SFR1,YWHAH,CREB3,CRY1,ADD2,PDLIM2,GNG2,SBK1,RAPH1,CREB3L2,MTAP,PRDX1,ST3GAL1,EHD3,ADAMTSL5,CSGALNACT1,P4HA2,MGAT5B,MYOSLID,TMEM184B,HIP1,SLC35F2,HILPDA,PTGER4,CHRNA9,TGFB2,FGFR1,ALOX5AP,CKLF
module_2+8	68	0.229	CTCF	CTCF	55	1453	0.7744	1	0.9064	ReMap--ChIP-seq	BTBD19,FOXL2NB,HYOU1,DDA1,SH3BGRL3,EMP3,MMP15,MMP17,SLC29A1,MYRF,RABAC1,TP53I11,MPV17L2,TUBA4A,MAPKAPK3,SLC9A3R2,SDF2L1,BCAS4,SMIM29,ADGRB2,PCBP4,CCDC9B,HYAL3,TNFRSF12A,CRYBA2,RELT,YIF1A,FHOD1,CAPN2,NXPH4,MMP9,CREB3,PDLIM2,UNC13D,MCAM,TGFB1I1,HBEGF,CLCF1,COL16A1,HID1,IGFBP3,DISP2,ADAMTS1,EMILIN1,RTN4RL1,IMPDH1,DPF1,TBC1D10C,RHOF,GDF11,RIPOR1,PDZD7,TMEM104,PDE4A,ZNF185
module_2+8	69	0.2323	EHF	EHF	9	266	0.7788	1	0.8068	ReMap--ChIP-seq	ABALON,PMM2,INO80C,EPHB2,ANXA2,TNS4,ARNT2,COTL1,TGFBI
module_2+8	70	0.2357	ZNF217	ZNF217	54	1440	0.7933	1	0.8976	ReMap--ChIP-seq	ZNF281,PDGFA,TIPARP,ABTB2,PKIB,PKIA,GPRC5A,LINC01605,SLC9A2,B3GALT5,ITGB2,BCAS4,CERK,CPNE4,SLAMF9,TSPAN5,AKR1B1,CTSV,ENC1,NEDD9,FOXA1,LOXL1,MSX2,LOXL1-AS1,MMP9,PTHLH,TAF13,ALCAM,DKK1,LFNG,FAM102B,ZNF365,ANXA2,LINC00862,LNCAROD,MB21D2,BAG3,LINC02454,SEMA3C,ABLIM3,P2RY2,RAB15,GLTP,KRT7,VASN,AMIGO2,GDPD3,TMEM104,KLF10,KRT81,KRT86,NT5DC3,PCED1B,MLPH
module_2+8	71	0.2391	NANOG	NANOG	54	1450	0.8077	1	0.8912	ReMap--ChIP-seq	LINC01629,CCBE1,ZNF281,ABALON,PDGFA,FOXL2NB,DDA1,DUSP4,CHST7,GMIP,SLC29A1,OAT,FSCN1,ROR1,FOXD1-AS1,SCGB3A2,FYN,EPHA5,ST6GAL2,ENC1,FOXD1,TNFRSF12A,CRYBA2,CAVIN3,TTC9,FOXA1,CCND1,NXPH4,SPRY4-AS1,SLC52A2,ADD2,PDLIM2,FAM98A,FOXG1-AS1,GLI2,LINC00862,LARGE1,SKIL,SLC35A2,DPF1,MLEC,TENM4,RHOF,SCD5,ZFP36L1,EFNB2,PDZD7,BAMBI,FGFR1,PDE4A,DDAH1,TRNP1,SOWAHA,CYP1B1-AS1
module_2+8	72	0.2424	ASCL1	ASCL1	54	1450	0.8077	1	0.8912	ReMap--ChIP-seq	MPRIP,HPCAL4,ABALON,L1CAM,KCNC4,TUBA1A,EMP3,SLC7A6,SLC29A1,FLNC,TP53I11,JAM3,S100A2,FSCN1,S100A5,S100A3,NPTXR,SLC9A3R2,ARL4C,KCTD17,STX1A,GIPR,PCBP4,PTK6,CCDC9B,TNFRSF12A,CRELD2,CRYBA2,DOHH,CFAP157,CCDC167,LOXL1,LOXL1-AS1,PLA2G15,MAP7D1,CCDC136,ADGRD2,UNC13D,PRDX1,LFNG,TIMP2,ADRA2C,DPF1,SLC6A17,KRT7,P3H3,PDZD7,MAP6D1,GPSM1,TRNP1,KRT86,KRT83,FAM167A,HCN2
module_2+8	73	0.2458	MEIS1	MEIS1	54	1450	0.8077	1	0.8912	ReMap--ChIP-seq	UBASH3B,LINC01629,ORAI1,ABALON,BTBD19,TIPARP,PKIB,NMT2,AREG,SH3BGRL3,LINC01819,SLC7A6,KCNMA1,GASAL1,HHEX,BCAS4,VPS37B,SPTB,FYN,PPP1R14C,POLH-AS1,SCN1B,ZNF704,ZNF703,SH3RF1,RFTN1,CCDC167,MID1,VCL,HS1BP3-IT1,LPXN,MMP9,CREB5,GNG2,BACH2,OTULINL,ST3GAL5,ST3GAL1,GRAP2,CSGALNACT1,LINC02454,MGAT5B,INPP4B,MYOSLID,HIP1,CFAP299,PTGER4,MPZL3,ARHGDIB,UCA1,ADRB1,TGFBI,TMEM104,ALOX5AP
module_2+8	74	0.2492	PGR	PGR	54	1451	0.8092	1	0.8905	ReMap--ChIP-seq	MPRIP,LINC01629,CLDN4,ABALON,PDGFB,EPB41L1,HOXC11,SLC7A6,CRYAB,GASAL1,S100A2,MAPKAPK3,S100A5,S100A3,SLC9A3R2,ITGB2,PMEPA1,BCAS4,VPS37B,CDR2L,LINC02029,OSGIN1,PTK6,TNFRSF12A,FOXA1,CAPN2,MSX2,PLA2G15,HS1BP3-IT1,CREB3L2,PLEK2,ST3GAL1,ANXA2,LINC00862,MB21D2,TPM1,SLC26A2,ABHD2,BAG3,SEMA3C,ABLIM3,P2RY2,IMPDH1,DIXDC1,KRT7,OLMALINC,HILPDA,RHOF,ZFP36L1,TMEM104,TRNP1,KRT86,CYP1B1-AS1,MLPH
module_2+8	75	0.2525	BACH1	BACH1	54	1452	0.8106	1	0.8899	ReMap--ChIP-seq	LINC01629,CLDN4,PDGFA,ADAMTS14,BTBD19,MLLT11,DUSP4,SLC7A6,MMP17,SLC29A1,GASAL1,LINC02561,FADS1,TUBA4A,SLC9A3R2,SDF2L1,ME1,SMIM29,STX1A,RASSF7,PTK6,HYAL3,CRYBA2,FHOD1,PLA2G15,TIMM17A,SCN5A,CLN8,SERPINE1,BACH2,PRDX1,HMOX1,TUBB2A,CLCF1,HSPA1A,COL16A1,PHLDA2,DUSP14,EMILIN1,LINC00243,TBC1D10C,OLMALINC,GADD45A,RHOF,GDPD3,TM4SF19,COTL1,SHISA4,RELL2,ZFP36L1,LMOD1,PDE4A,HKDC1,HCN2
module_2+8	76	0.2559	NR2F6	NR2F6	53	1448	0.8394	1	0.8753	ReMap--ChIP-seq	ABALON,PDGFA,BTBD19,ABTB2,DDA1,SLC29A1,FSTL3,RNASE7,GASAL1,KPNA7,ITGB2,CERK,SCN1B,KCTD17,EPHA2,RASSF7,OSGIN1,HYAL3,TNFRSF12A,NOL4L,CARD10,HTRA2,HS1BP3-IT1,ASAP2,PDLIM2,SERPINE1,UNC13D,PRDX1,HMOX1,ST3GAL1,MYOM3,ANGPTL4,AFP,MISP,HSPA1A,SLC39A7,TPM1,SEMA7A,AK1,TBC1D10C,OLMALINC,INPP5A,GADD45A,VASN,RHOF,GDPD3,ATP1B1,ZFP36L1,PDZD7,LINC01910,TMEM104,TRNP1,ALDH1B1
module_2+8	77	0.2593	FOXA1	FOXA1	53	1448	0.8394	1	0.8753	ReMap--ChIP-seq	ZNF281,ABALON,ITGB1-DT,TIPARP,ABTB2,PKIA,HOXC11,DUSP4,GPRC5A,STK39,TSPAN12,BCAS4,MBOAT2,SLC45A3,TSPAN5,SH3RF1,ENC1,LMCD1,FOXA1,CAPN2,FAM92A,ARMH4,ALCAM,DAAM1,OTULINL,HOXC5,SLC19A2,ANXA2,LINC00862,LNCAROD,MB21D2,TPM1,SLC26A2,ABHD2,LINC02454,SEMA3C,ABLIM3,KRT7,OLMALINC,HILPDA,ANKRD1,AMIGO2,MPZL3,ATP1B1,ZFP36L1,TGFB2,MANCR,DDAH1,KRT86,THBS1,NT5DC3,PCED1B,MLPH
module_2+8	78	0.2626	TP63	TP63	53	1450	0.8419	1	0.874	ReMap--ChIP-seq	LINC01629,PDGFA,BTBD19,FERMT1,SLC29A1,MYRF,KCNA7,FSTL3,WNT7A,LINC02310,S100A2,TUBA4A,FSCN1,S100A5,S100A3,SLC9A3R2,MED31,ITGA2,VPS37B,NCLN,EPHA2,SLAMF9,MICAL2,PNMA8A,PTK6,CCDC9B,ENC1,IL11,TNFRSF12A,CARD10,MAP7D1,NXPH4,AMOTL1,CDHR2,PDLIM2,ATP2B4,SERPINE1,UNC13D,TGFB1I1,LFNG,ADAMTSL5,ANXA2,COL16A1,DISP2,PLXNA2,WDR1,P2RY2,TNS4,MIR222HG,FAM83G,MANCR,GPSM1,HCN2
module_2+8	79	0.266	PKNOX1	PKNOX1	52	1443	0.8643	1	0.8613	ReMap--ChIP-seq	LINC01629,ABALON,PDGFB,ITGB1-DT,ADAMTS14,BTBD19,MLLT11,NOSTRIN,DDA1,SH3BGRL3,EMP3,GASAL1,MPV17L2,TUBA4A,FSCN1,PORCN,SDF2L1,SMIM29,PINK1,ADGRB2,EPHA2,GIPR,ZNF703,SLC10A3,TNFRSF12A,FHOD1,LOXL3,VCL,HTRA2,TAF13,CLTB,ANGPTL4,HSPA1A,CDC14A,GRAP2,SLC39A7,ABHD2,P4HA2,EMILIN1,LINC00243,SLC35A2,GADD45A,TMCC2,HIP1,CST6,GDF11,GPSM1,LMOD1,TMEM100,TRNP1,UXT-AS1,MEIS3
module_2+8	80	0.2694	ZEB2	ZEB2	52	1446	0.8676	1	0.8594	ReMap--ChIP-seq	ABALON,ITGB1-DT,BTBD19,MLLT11,DDA1,SH3BGRL3,EMP3,SLC29A1,FLNC,GASAL1,TUBA4A,MAPKAPK3,SDF2L1,SMIM29,PPP1R14C,MBOAT2,STX1A,EPHA2,SLC10A3,MICAL2,TNFRSF12A,FHOD1,LOXL3,VCL,HTRA2,VARS2,CA8,CREB3,CDHR2,CLN8,SERPINE1,TYRO3,TGFB1I1,TUBB2A,HSPA1A,CDC14A,SLC26A2,ABHD2,P4HA2,RNF182,LINC00243,SLC35A2,ANTXR2,TNS4,GADD45A,TMCC2,RELL2,C5AR2,ARHGAP18,ZFP36L1,TMEM100,CKLF
module_2+8	81	0.2727	SATB1	SATB1	48	1343	0.869	1	0.8539	ReMap--ChIP-seq	MPRIP,PDGFA,L1CAM,FLVCR1,PXDN,MMP17,GASAL1,GPR75,FLVCR1-DT,CNTNAP2,LRRK1,APAF1,VPS37B,SLC25A35,ZNF703,CTSV,TOX2,CRYBA2,NLRP10,SLC1A1,MGAM,INHBA,LAMC2,YWHAH,ADD2,ALCAM,HMOX1,CDK14,AFP,FGF5,DGKI,P4HA2,LINC00460,RTN4RL1,SLC35A2,SPAG1,RUSC2,IGFL3,NOG,TRIML2,AXL,ESRG,ARHGAP18,EFNB1,MAP6D1,ZNF185,NAP1L2,PMP22
module_2+8	82	0.2761	JUND	JUND	52	1451	0.873	1	0.8563	ReMap--ChIP-seq	ABALON,ITGB1-DT,BTBD19,DDA1,LYPLA2,EMP3,GPRC5A,SLC29A1,GASAL1,S100A2,TUBA4A,FSCN1,S100A5,S100A3,SMIM29,STX1A,EPHA2,PCBP4,HYAL3,ENC1,IL11,TNFRSF12A,CAVIN1,FHOD1,PLAU,CAPN2,MAP7D1,HS1BP3-IT1,PDLIM2,SERPINE1,UNC13D,ANXA2,CLCF1,PHLDA2,TPM1,ABHD2,SLC35A2,TNS4,KRT7,OLMALINC,GADD45A,RHOF,MIR222HG,MYADM,ZFP36L1,PDZD7,TGFBI,PDE4A,TGFBR2,DDAH1,TRNP1,KRT86
module_2+8	83	0.2795	MAZ	MAZ	52	1453	0.8751	1	0.8551	ReMap--ChIP-seq	PDGFA,BTBD19,DDA1,EMP3,SLC29A1,MYRF,FSTL3,GASAL1,MPV17L2,TUBA4A,MAPKAPK3,FSCN1,S100A5,S100A3,SLC9A3R2,SMIM29,CDR2L,EPHA2,GIPR,PCBP4,RASSF7,PTK6,CCDC9B,HYAL3,IL11,TNFRSF12A,CRELD2,YIF1A,FHOD1,CCND1,MAP7D1,NXPH4,SLC52A2,PDLIM2,SERPINE1,UNC13D,MISP,CLCF1,HSPA1A,SLC39A7,PHLDA2,RTN4RL1,TBC1D10C,P3H3,VASN,RHOF,GDF11,ZFP36L1,PDZD7,GPSM1,PDE4A,HCN2
module_2+8	84	0.2828	CBX2	CBX2	51	1441	0.8895	1	0.8453	ReMap--ChIP-seq	EML1,LUARIS,PMM2,ABTB2,GPR27,HOXC11,F3,MYOT,FAXC,TNFRSF11A,FOXD1-AS1,HTR1D,ITGB2,DGCR5,TSPAN33,TGFA,MYO5A,PNMA8A,CD24,AKAP12,FOXD1,KIF7,MSX1,TMEM176B,KIF26B,GNB5,MYBL1,SBK1,CDA,GLCE,GJC1,HOXC5,TIMP2,TPM1,CSF1R,PLXNA2,RCAN3,TRPC1,SPAG1,INPP5A,MLEC,IFNLR1,CYP27C1,SLC35F2,SCD5,APLP1,CHRNA9,ULBP3,CAMK1D,ALDH1B1,CMTM7
module_2+8	85	0.2862	SOX9	SOX9	51	1448	0.8961	1	0.8411	ReMap--ChIP-seq	ABALON,PDGFB,PDGFA,EPB41L1,BTBD19,ABTB2,DDA1,EMP3,GPRC5A,GASAL1,MAPKAPK3,S100A5,S100A3,SLC9A3R2,SDF2L1,PMEPA1,SMIM29,LGALS1,STX1A,EPHA2,GIPR,PTK6,HYAL3,IL11,TNFRSF12A,CCND1,PLA2G15,SLC52A2,CDHR2,UNC13D,ST3GAL1,LFNG,ANXA2,CLCF1,TPM2,LINC02454,SLC35A2,TBC1D10C,KRT7,MANF,RHOF,SCEL,MYADM,ZFP36L1,PDZD7,MANCR,KLF10,TRNP1,SOWAHA,KRT86,CYP1B1-AS1
module_2+8	86	0.2896	AR	AR	51	1449	0.897	1	0.8405	ReMap--ChIP-seq	ABALON,EPB41L1,TIPARP,GPRC5A,FADS1,STK39,SLC9A3R2,LRRK1,PMEPA1,SLC36A1,MBOAT2,CDR2L,CPNE4,SLC45A3,SEC14L2,MICAL1,PTK6,CCDC9B,AKR1B1,LMCD1,FOXA1,CCND1,CAPN2,TGM4,EEPD1,GRPR,OTULINL,HOXC5,ST3GAL1,SLC19A2,ANXA2,HID1,CSGALNACT1,TPM1,DISP2,SLC26A2,ABHD2,ABLIM3,IMPDH1,KRT7,MYOSLID,HILPDA,PTGER4,GALNT18,ADRB1,TMEM100,TMEM104,KRT86,THBS1,NT5DC3,MLPH
module_2+8	87	0.2929	RUNX1	RUNX1	51	1453	0.9007	1	0.8381	ReMap--ChIP-seq	UBASH3B,LINC01629,ORAI2,ORAI1,BTBD19,DDA1,SH3BGRL3,SLC39A13,EMP3,SLC7A6,FSTL3,GASAL1,FADS1,MAPKAPK3,FSCN1,S100A5,S100A3,SDF2L1,ITGB2,SMIM29,LGALS1,EPHA2,PTK6,TNFRSF12A,YIF1A,LOXL3,LOXL1,PLAU,LOXL1-AS1,PLA2G15,MAP7D1,VCL,HTRA2,CREB3,CDHR2,ATP2B4,UNC13D,TGFB1I1,LFNG,ABHD2,EMILIN1,TBC1D10C,RHOF,RIPOR1,MYADM,ZFP36L1,PDZD7,TMEM104,PDE4A,CKLF,HCN2
module_2+8	88	0.2963	KLF4	KLF4	51	1454	0.9015	1	0.8375	ReMap--ChIP-seq	LINC01629,PADI1,ABALON,EPB41L1,BTBD19,DDA1,SLC29A1,MYRF,GASAL1,S100A2,TUBA4A,FSCN1,S100A5,S100A3,SLC27A4,SLC9A3R2,PMEPA1,VPS37B,SMIM29,LGALS1,EPHA2,GIPR,PTK6,HYAL3,TNFRSF12A,CAVIN1,LOXL1,PLAU,CARD10,LOXL1-AS1,PLA2G15,MAP7D1,SPRY4-AS1,SLC52A2,CDHR2,PDLIM2,ATP2B4,SERPINE1,UNC13D,ANXA2,CLCF1,P2RY2,TBC1D10C,TNS4,KRT7,RHOF,ATP1B1,MYADM,MANCR,TMEM104,TRNP1
module_2+8	89	0.2997	ZZZ3	ZZZ3	13	430	0.9073	1	0.7182	ReMap--ChIP-seq	TUBA1A,LINC01819,GIPR,TMEM176B,NLRP10,CAPN2,ADGRF4,PTHLH,ALCAM,ANXA2,SERPINB5,PDE4A,HCN2
module_2+8	90	0.303	MEF2A	MEF2A	50	1446	0.9169	1	0.8252	ReMap--ChIP-seq	LINC01629,ZNF281,ORAI2,PDGFB,ITGB1-DT,BTBD19,LINC00973,SLC39A13,GASAL1,TUBA4A,BLK,BCAS4,VPS37B,SMIM29,LRRC8C,TSPAN5,ENC1,NEDD9,RFTN1,CD83,PLAU,FAM3C,VCL,HS1BP3-IT1,TBC1D7,SERPINE1,CREB3L2,PRDX1,ANXA6,ANXA2,FGF5,CFL2,MB21D2,ADTRP,SKIL,LINC02454,MYOZ1,IFNLR1,SH3KBP1,RHOF,MPZL3,MIR222HG,RELL2,ARHGAP18,ZFP36L1,TGFBI,PDE4A,DDAH1,DOCK2,FAM167A
module_2+8	91	0.3064	JUNB	JUNB	50	1447	0.9177	1	0.8246	ReMap--ChIP-seq	LINC01629,ORAI2,PDGFB,ADAMTS14,BTBD19,DDA1,SH3BGRL3,EMP3,SLC29A1,FLNC,GASAL1,S100A2,FSCN1,S100A3,BLK,SDF2L1,VPS37B,SMIM29,STX1A,EPHA2,HYAL3,TNFRSF12A,CAVIN1,RFTN1,FHOD1,LOXL3,PLAU,CAPN2,VCL,HTRA2,HS1BP3-IT1,LPXN,TBC1D7,CLN8,CREB3L2,UNC13D,PRDX1,TUBB2A,TMEM156,CLCF1,HSPA1A,PHLDA2,AK1,PLTP,GADD45A,RHOF,RELL2,ZFP36L1,TMEM100,PDE4A
module_2+8	92	0.3098	ARNTL	ARNTL	50	1449	0.9193	1	0.8234	ReMap--ChIP-seq	ABALON,ITGB1-DT,PMM2,GPRC5A,GPRC5D,SLC29A1,HAS2,GASAL1,KPNA7,MAP3K9,LINC02310,SLC9A2,FSCN1,SDF2L1,EXO5,ITGA2,CERK,KCTD16,PCBP4,YIPF5,TTC9,PLAU,SLC52A2,TMEM191A,TIMM17A,SCN5A,SHANK3,SERPINE1,WDR66,PRDX1,HMOX1,CDK14,CDC14A,RTN4R,ABHD2,DPF1,HABP4,KRT7,CYP27C1,NOG,RAD51D,MATN3,PTGER2,UBTD1,ARHGDIB,TMEM14A,TP53I3,LMOD1,AKNAD1,CYP1B1-AS1
module_2+8	93	0.3131	PRDM14	PRDM14	50	1449	0.9193	1	0.8234	ReMap--ChIP-seq	HPCAL4,PADI1,BTBD19,L1CAM,HOXC11,DDA1,SLC39A13,WNT9A,PLSCR3,MYRF,TP53I11,MPV17L2,S100A5,S100A3,CORO2B,ADGRB2,EPHA2,SLC45A3,PTK6,CCDC9B,HYAL3,TNFRSF12A,YIF1A,NOL4L,LOXL1,CCND1,LOXL1-AS1,MAP7D1,NXPH4,HTRA2,LINC00942,MELTF,PDLIM4,UNC13D,HOXC5,MCAM,GLI2,ADAMTSL5,CLCF1,PHLDB1,COL16A1,DISP2,DISP3,P4HA2,EMILIN1,RTN4RL1,TBC1D10C,P3H3,EFNB1,TRNP1
module_2+8	94	0.3165	TFAP2C	TFAP2C	50	1450	0.92	1	0.8228	ReMap--ChIP-seq	LINC01629,ABALON,PDGFA,BTBD19,HOXC11,SLC7A6,MAPKAPK3,FSCN1,S100A5,SLC9A3R2,ITGB2,PMEPA1,BCAS4,CDR2L,LGALS1,STX1A,EPHA2,PCBP4,PTK6,HYAL3,IL11,TNFRSF12A,YIF1A,CAPN2,CARD10,PLA2G15,CDHR2,PDLIM2,PDLIM4,ATP2B4,SERPINE1,UNC13D,LFNG,CLCF1,HID1,CACNB3,RTN4RL1,P2RY2,IMPDH1,TBC1D10C,KRT7,RHOF,GDPD3,ZFP36L1,PDZD7,GPSM1,TMEM104,KLF10,KRT86,MLPH
module_2+8	95	0.3199	FOXP2	FOXP2	50	1451	0.9208	1	0.8222	ReMap--ChIP-seq	BTBD19,DDA1,DUSP4,PXDN,SLC29A1,FSTL3,FLNC,MPV17L2,FSCN1,SLC9A3R2,SDF2L1,SMIM29,GIPR,PCBP4,RASSF7,PTK6,HYAL3,IL11,TNFRSF12A,YIF1A,CCND1,CARD10,NXPH4,SPRY4-AS1,SLC52A2,CDHR2,CLN8,PDLIM2,SERPINE1,TGFB1I1,LFNG,ADAMTSL5,ANGPTL4,MISP,PHLDB1,PHLDA2,AK1,ADAMTS1,RTN4RL1,TBC1D10C,C2CD4C,HIP1,RHOF,TMEM121,PDZD7,GPSM1,PDE4A,DDAH1,POLM,HCN2
module_2+8	96	0.3232	NR4A1	NR4A1	50	1451	0.9208	1	0.8222	ReMap--ChIP-seq	ORAI1,ITGB1-DT,BTBD19,SH3BGRL3,SLC39A13,SLC7A6,GASAL1,GOLIM4,MAPKAPK3,SLC27A6,INO80C,SDF2L1,ITGB2,VPS37B,TSPAN33,NCLN,MBOAT2,SCN1B,SLC45A3,LPAR1,CCDC9B,LOXL3,VCL,FUT4,GRK5,LPXN,CCDC188,ATP2B4,UNC13D,ANGPTL4,LINC01968,CDC14A,RTN4R,ABHD2,WDR1,EMILIN1,RHOF,MIR222HG,COTL1,PLCXD2,ZFP36L1,PDZD7,ARHGAP31,TGFBI,CXCL8,TMEM100,TMEM104,TGFBR2,CMTM7,CKLF
module_2+8	97	0.3266	TFAP4	TFAP4	50	1452	0.9215	1	0.8216	ReMap--ChIP-seq	MPRIP,LINC01629,ABALON,PDGFB,BTBD19,ABTB2,SLC39A13,SLC7A6,SLC29A1,MYRF,GASAL1,SLC9A3R2,ITGB2,CERK,LGALS1,SCN1B,EPHA2,PCBP4,RASSF7,OSGIN1,HYAL3,TNFRSF12A,CRELD2,CAVIN1,FHOD1,CARD10,PLA2G15,HTRA2,PDLIM2,SERPINE1,CREB3L2,UNC13D,PRDX1,HMOX1,LFNG,TIMP2,ANGPTL4,MISP,CLCF1,AK1,PLTP,EMILIN1,TBC1D10C,OLMALINC,RHOF,MYADM,ZFP36L1,PDZD7,TMEM104,TRNP1
module_2+8	98	0.33	MEF2B	MEF2B	50	1453	0.9223	1	0.821	ReMap--ChIP-seq	UBASH3B,BHLHA15,ORAI2,ITGB1-DT,SLC39A13,LINC01605,RABAC1,GASAL1,TUBA4A,BLK,CORO1A,ITGB2,LRRK1,PMEPA1,BCAS4,SLC47A1,SMIM29,NTNG1,RFTN1,TTC9,GFI1B,CD83,LOXL2,TTLL11-IT1,VCL,HS1BP3-IT1,MYBL1,CREB3,GRPR,BACH2,EHD3,PEA15,LINC01968,CHML,FMO4,LINC00862,CFL2,OLMALINC,IFNLR1,HIP1,SH3KBP1,RIPOR1,COTL1,CHRNA9,ZFP36L1,PDE4A,KLF12,TGFBR2,FMNL3,FAM167A
module_2+8	99	0.3333	ZNF750	ZNF750	50	1454	0.923	1	0.8205	ReMap--ChIP-seq	ABALON,PDGFB,BTBD19,MLLT11,HOXC11,DDA1,LINC01819,SLC7A6,PLSCR3,CRYAB,RNASE7,LRRC20,MAPKAPK3,SLC27A4,INO80C,BCAR3,LGALS1,STX1A,EPHA2,SLAMF9,PTK6,HYAL3,CAVIN1,CAPN2,PLA2G15,SPRY4-AS1,SFR1,MMP9,CDHR2,ASAP2,UNC13D,MTAP,HOXC5,SLC19A2,AFAP1L1,CHML,PLTP,EMILIN1,SEMA3C,ABLIM3,P2RY2,SLC35A2,GLTP,DIXDC1,TNS4,KRT7,LINC01269,COTL1,FAM83G,TRNP1
module_2+8	100	0.3367	ELF5	ELF5	22	706	0.9338	1	0.741	ReMap--ChIP-seq	TMEM44,CRYAB,PPARD,TP53I11,WTIP,INO80C,PCBP4,TTC9,ARFGEF3,MMP9,GJC1,LINC01968,CACNB3,CATSPER1,DIXDC1,LINC01269,CST6,ABCG4,PDZD7,GPSM1,RIMBP3C,RGS11
module_2+8	101	0.3401	NME2	NME2	49	1448	0.9371	1	0.8069	ReMap--ChIP-seq	UBASH3B,ZNF287,TIPARP,FOXL2NB,NOX5,LINC01605,LINC02551,RAP1GAP,BOC,NRG1,ARSI,SLC10A3,LMCD1,CRYBA2,SERTAD4,RFTN1,YIF1A,CAPN2,FAM3C,TTLL11-IT1,SLC1A1,SFR1,PTHLH,NKX2-8,ST3GAL1,AFAP1L2,EHD3,MYOM3,ZNF365,TPM1,ILDR2,BAG3,LINC02454,TNS4,P3H3,SLC35F3,TENM4,NOG,ARNT2,AXL,ARHGDIB,ADRB1,PLCXD2,SERTAD4-AS1,TMEM104,KRT83,REPS2,CYP1B1-AS1,NEGR1
module_2+8	102	0.3434	ZHX2	ZHX2	49	1448	0.9371	1	0.8069	ReMap--ChIP-seq	ABALON,BTBD19,DDA1,LYPLA2,EMP3,SLC7A6,SLC29A1,FSTL3,GASAL1,SLC9A3R2,SDF2L1,EPHA2,PCBP4,RASSF7,OSGIN1,PTK6,HYAL3,TNFRSF12A,CRELD2,NOL4L,FOXA1,CCND1,CARD10,PLA2G15,HTRA2,HS1BP3-IT1,SLC52A2,CDHR2,PDLIM2,SERPINE1,UNC13D,HMOX1,TUBB2A,ANGPTL4,MISP,PLTP,EMILIN1,RTN4RL1,MYORG,HABP4,TBC1D10C,RHOF,GDPD3,MYADM,ZFP36L1,TMEM121,PDZD7,SOWAHA,HCN2
module_2+8	103	0.3468	SIX2	SIX2	49	1451	0.939	1	0.8052	ReMap--ChIP-seq	UBASH3B,COL13A1,TIPARP,HOXC11,LINC01605,HAS2,STK39,FOXD1-AS1,SPTB,SLC47A1,STARD13-AS,MYO10,LINC02273,TGFA,PCBP4,ZNF703,EWSAT1,SH3RF1,FOXD1,DEPDC7,AMOTL1,TIMM17A,PDLIM3,HOXC5,CDK14,CDH2,LARGE1,TPM1,CACNB3,ABHD2,ILDR2,BAG3,PLXNA2,LINC02454,ADRA1B,RAB15,TIAM1,SH2D2A,PTGER4,MIR222HG,GALNT18,CHRNA9,EFNB2,PDZD7,LMOD1,TMEM100,COL6A3,ALDH1B1,NCAM1
module_2+8	104	0.3502	HNF4G	HNF4G	49	1451	0.939	1	0.8052	ReMap--ChIP-seq	ABALON,BTBD19,SLC29A1,CRYAB,FSTL3,GASAL1,CERK,SOAT2,EPHA2,SLC45A3,SEC14L2,PCBP4,RASSF7,OSGIN1,PTK6,HYAL3,ENC1,TNFRSF12A,YIF1A,NOL4L,CCND1,CARD10,SCARA3,DOK4,HTRA2,HS1BP3-IT1,SPRY4-AS1,SERPINE1,HMOX1,TGFB1I1,MYOM3,AFP,MISP,HSPA1A,TPM1,SEMA7A,PLTP,WDR1,DIXDC1,OLMALINC,IFNLR1,VASN,RHOF,GDPD3,ARHGAP18,ZFP36L1,PDZD7,TRNP1,SOWAHA
module_2+8	105	0.3535	EBF1	EBF1	49	1452	0.9396	1	0.8046	ReMap--ChIP-seq	LINC01629,ORAI2,ABALON,PDGFB,SLC7A6,FSTL3,GASAL1,MPV17L2,MAPKAPK3,FSCN1,BLK,ITGB2,LRRK1,BCAS4,VPS37B,TSPAN33,NCLN,LGALS1,SLC45A3,GIPR,PTK6,RELT,RFTN1,NOL4L,CCDC167,CD83,LOXL3,PLA2G15,HTRA2,HMOX1,AFAP1L2,LFNG,ANXA6,CLCF1,SEMA7A,TBC1D10C,INPP5A,SH3KBP1,RHOF,NOP14-AS1,COTL1,ZFP36L1,ARHGAP22,PDE4A,KLF10,CAMK1D,FAM167A,CKLF,HCN2
module_2+8	106	0.3569	MEIS2	MEIS2	48	1440	0.9482	1	0.7944	ReMap--ChIP-seq	LINC01629,ABALON,ITGB1-DT,BTBD19,AREG,SLC39A10,EMP3,LINC01819,SLC29A1,GOLIM4,FADS1,TUBA4A,MAPKAPK3,SDF2L1,BCAS4,PPP1R14C,PINK1,ADGRB2,STX1A,ZNF703,SLC10A3,VCL,HS1BP3-IT1,TIMM17A,TBC1D7,ADD2,ATP2B4,CREB3L2,CLTB,TUBB2A,HSPA1A,CSF2,CDC14A,GRAP2,RHOBTB1,P4HA2,ANTXR2,GADD45A,SLC35E4,HIP1,AMIGO2,ARHGAP18,LMOD1,TMEM104,PDE4A,KLF10,UXT-AS1,PCED1B
module_2+8	107	0.3603	HINFP	HINFP	48	1440	0.9482	1	0.7944	ReMap--ChIP-seq	ABALON,ADAMTS14,PKIA,DDA1,EMP3,MMP15,FLNC,SRRD,TUBA4A,MAPKAPK3,RAP1GAP,BCAR3,BCAS4,VPS37B,MYO10,CPNE4,POLH-AS1,KCTD17,LINC02029,STX1A,FOXA1,CAPN2,MAP7D1,HS1BP3-IT1,ARMH4,TIMM17A,LRWD1,SERPINE1,ST3GAL5,HMOX1,ANXA6,ANGPTL4,GCNT1,HSPA1A,SLC39A7,SKIL,RCAN3,LINC00243,DPF1,DPF3,RAET1L,HIP1,AMIGO2,UCA1,LMOD1,NT5DC2,PCED1B,CKLF
module_2+8	108	0.3636	CREB3	CREB3	48	1441	0.9487	1	0.7939	ReMap--ChIP-seq	LINC01629,ORAI2,ABALON,ITGB1-DT,ADAMTS14,BTBD19,SH3BGRL3,SLC39A13,FLNC,GASAL1,FADS1,MAPKAPK3,SLC27A4,LRRC59,RAP1GAP,SDF2L1,SMIM29,LINC02029,SLC10A3,TNFRSF12A,VARS2,CREB3,CLN8,UNC13D,CHST11,ST3GAL5,HMOX1,TMEM156,CLCF1,HSPA1A,CSF2,SLC39A7,TPM2,MITF,ABHD2,AK1,PLXNA2,LINC00243,RHOF,GDPD5,TM4SF19,ARHGDIB,UCA1,C5AR2,ARHGAP18,ZFP36L1,HKDC1,CKLF
module_2+8	109	0.367	PAX6	PAX6	48	1442	0.9493	1	0.7933	ReMap--ChIP-seq	BTBD19,FOXL2NB,TUBA1A,LINC00973,LYPLA2,SLC39A13,F3,GPRC5A,PLSCR3,FSTL3,DCBLD2,PTPRB,SMIM29,PPP1R3C,CCDC9B,ENC1,IL11,TNFRSF12A,YIF1A,CCND1,PLAU,CAPN2,MELTF,SERPINE1,DKK1,FOXG1-AS1,ANXA2,TPM2,TPM1,BAG3,NKX6-1,LINC02454,SPARC,KRT7,OLMALINC,GADD45A,MANF,RHOF,NOP14-AS1,MIR222HG,AXL,TMEM104,DDAH1,TRNP1,KRT86,THBS1,POLM,HCN2
module_2+8	110	0.3704	EGR1	EGR1	48	1444	0.9503	1	0.7922	ReMap--ChIP-seq	LINC01629,PDGFA,BTBD19,HYOU1,DDA1,SH3BGRL3,SLC39A13,GMIP,FSTL3,GASAL1,MAPKAPK3,FSCN1,SLC9A3R2,ITGB2,SMIM29,EPHA2,GIPR,PCBP4,RASSF7,PTK6,HYAL3,TNFRSF12A,CRELD2,YIF1A,NOL4L,FHOD1,GPRIN1,NXPH4,SLC52A2,MMP9,SERPINE1,LFNG,ADAMTSL5,CLCF1,HSPA1A,SLC39A7,REEP2,RTN4RL1,TBC1D10C,P3H3,RHOF,APLP1,ZFP36L1,PDZD7,PDE4A,KLF10,SNCB,HCN2
module_2+8	111	0.3737	BACH2	BACH2	48	1446	0.9513	1	0.791	ReMap--ChIP-seq	UBASH3B,LINC01629,ORAI2,ORAI1,ABALON,ITGB1-DT,MLLT11,SLC7A6,GASAL1,TUBA4A,BLK,LRRK1,APAF1,SMIM29,NCLN,IDS,NXPE3,TTC9,LOXL3,LOXL2,TTLL11-IT1,PLA2G15,MAP7D1,LPXN,TBC1D7,GRPR,BACH2,PRDX1,HMOX1,LINC01968,TMEM156,CLCF1,NSG1,SLC35A2,HSF2BP,INPP5A,GADD45A,TMCC2,RHOF,RIPOR1,ARHGDIB,COTL1,TRPV3,PDE4A,HKDC1,CMTM7,FAM167A,CKLF
module_2+8	112	0.3771	MYCN	MYCN	48	1450	0.9534	1	0.7888	ReMap--ChIP-seq	LINC01629,PRRT4,DDA1,LYPLA2,SLC29A1,FSTL3,FLNC,S100A2,FSCN1,S100A5,S100A3,SLC9A3R2,SDF2L1,SMIM29,CERK,LGALS1,STX1A,EPHA2,PCBP4,CCDC9B,TNFRSF12A,YIF1A,FHOD1,LOXL1,CCND1,LOXL1-AS1,DOK4,HTRA2,PDLIM2,SERPINE1,UNC13D,LFNG,ADAMTSL5,TIMP2,CLCF1,DISP2,AK1,EMILIN1,TBC1D10C,P3H3,RHOF,PDZD7,GPSM1,TMEM104,PDE4A,DDAH1,POLM,HCN2
module_2+8	113	0.3805	SOX2	SOX2	48	1451	0.9539	1	0.7882	ReMap--ChIP-seq	LINC01629,ABALON,BTBD19,TUBA1A,MMP10,EXTL2,JAM3,GOLIM4,S100A2,FSCN1,SCGB3A2,VPS37B,FYN,E2F7,TRIM45,TAGLN3,LINC02029,ZNF703,ENC1,LMCD1,GREB1L,CAVIN1,CCND1,SPRY4-AS1,SFR1,CRY1,TAF13,FAM98A,ALCAM,PRDX1,LFNG,ANXA2,PHLPP2,CDH2,PLXNA2,MYOSLID,OLMALINC,MLEC,GADD45A,ANKRD1,GDF11,SCD5,COTL1,MYADM,ZFP36L1,EFNB2,SERTAD4-AS1,TRNP1
module_2+8	114	0.3838	ATF3	ATF3	48	1453	0.9548	1	0.7871	ReMap--ChIP-seq	ABALON,ITGB1-DT,BTBD19,ABTB2,LYPLA2,EMP3,GPRC5A,GASAL1,S100A2,TUBA4A,S100A5,S100A3,SLC27A4,SLC9A3R2,VPS37B,SMIM29,CERK,STX1A,EPHA2,SEC14L2,PCBP4,HYAL3,TNFRSF12A,PLAU,CAPN2,CARD10,HS1BP3-IT1,KIF3C,SFR1,SERPINE1,BACH2,HMOX1,ANXA2,ANGPTL4,CLCF1,ABHD2,PLTP,ABLIM3,TBC1D10C,KRT7,OLMALINC,GADD45A,RHOF,ZFP36L1,LINC01910,TGFBR2,TRNP1,KRT86
module_2+8	115	0.3872	NFE2	NFE2	48	1454	0.9553	1	0.7865	ReMap--ChIP-seq	BTBD19,MLLT11,HYOU1,DDA1,SH3BGRL3,LYPLA2,SLC39A13,EMP3,SLC29A1,GASAL1,MPV17L2,FADS1,TUBA4A,MAPKAPK3,FSCN1,S100A5,S100A3,SDF2L1,SMIM29,NCLN,STX1A,SEC14L2,SLC10A3,CCDC9B,HYAL3,TNFRSF12A,DOHH,YIF1A,FHOD1,LOXL3,HTRA2,UNC13D,TGFB1I1,TUBB2A,CLCF1,ABHD2,PLTP,P4HA2,EMILIN1,SLC35A2,TBC1D10C,GADD45A,RHOF,GDPD5,C5AR2,PDE4A,KLF10,CKLF
module_2+8	116	0.3906	HOXC11	HOXC11	1	77	0.962	1	0.3031	ReMap--ChIP-seq	HOXC11
module_2+8	117	0.3939	ZNF740	ZNF740	47	1442	0.9621	1	0.7762	ReMap--ChIP-seq	ABALON,PDGFA,MLLT11,SLC7A6,PLSCR3,FLNC,MPV17L2,TUBA4A,MAPKAPK3,FSCN1,SLC9A3R2,VPS37B,SMIM29,SOAT2,GIPR,PCBP4,CRYBA2,DOHH,YIF1A,GFI1B,NOL4L,LOXL3,GPRIN1,HTRA2,LPXN,SPRY4-AS1,CREB3,PRDX1,HOXC5,LFNG,MISP,CLCF1,HSPA1A,PHLDB1,AK1,SKIL,IMPDH1,DPF1,TBC1D10C,TMCC2,RHOF,GDF11,RELL2,ZFP36L1,PDZD7,PDE4A,SNCB
module_2+8	118	0.3973	KLF3	KLF3	47	1445	0.9634	1	0.7745	ReMap--ChIP-seq	CCBE1,PDGFB,ITGB1-DT,BTBD19,HOXC11,DDA1,GPRC5A,LINC01605,GOLIM4,KANK4,FOXD1-AS1,TSPAN12,EXO5,BCAS4,FYN,EPHA5,LINC02029,ZNF703,ENC1,FOXD1,SERTAD4,FOXA1,FAM3C,TYRO3,ANOS1,CHST11,HOXC5,FOXG1-AS1,ANGPTL4,PRUNE2,CFL2,TPM1,RHOBTB1,LINC02454,ADAMTS1,SEMA3C,GLTP,DPF1,GADD45A,CST6,SCD5,WNT5A,BAMBI,SERTAD4-AS1,AOX1,NCAM1,SNCA
module_2+8	119	0.4007	ZBTB7A	ZBTB7A	47	1450	0.9653	1	0.7718	ReMap--ChIP-seq	PDGFB,PDGFA,BTBD19,DDA1,SLC29A1,MYRF,FSTL3,MPV17L2,FSCN1,SLC9A3R2,SDF2L1,SMIM29,SCN1B,EPHA2,PCBP4,RASSF7,PTK6,HYAL3,IL11,TNFRSF12A,CRELD2,DOHH,YIF1A,NOL4L,CCND1,NXPH4,SLC52A2,CCDC188,PDLIM2,SERPINE1,UNC13D,LFNG,ADAMTSL5,MISP,CLCF1,SLC39A7,PHLDA2,DPF1,TBC1D10C,VASN,RHOF,MYADM,ZFP36L1,GPSM1,PDE4A,RGS11,HCN2
module_2+8	120	0.404	ARNT	ARNT	47	1450	0.9653	1	0.7718	ReMap--ChIP-seq	LINC01629,ABALON,MLLT11,ABTB2,HYOU1,HOXC11,SLC7A6,MAPKAPK3,SLC9A3R2,ITGB2,BCAS4,SOAT2,EPHA2,PTK6,CCDC9B,LMCD1,TNFRSF12A,YIF1A,FOXA1,LOXL3,CAPN2,MSX2,GPRIN1,NXPH4,HTRA2,MMP9,SBK1,SERPINE1,MGLL,CLCF1,DISP2,AK1,CATSPER1,SLC35A2,TBC1D10C,KRT7,RHOF,AMIGO2,CST6,GDF11,TM4SF19,RELL2,ZFP36L1,PDZD7,MANCR,KRT86,PCED1B
module_2+8	121	0.4074	GATA1	GATA1	47	1451	0.9657	1	0.7712	ReMap--ChIP-seq	ABALON,ITGB1-DT,BTBD19,NOSTRIN,HYOU1,SH3BGRL3,SLC39A10,SLC29A1,SRRD,GOLIM4,FADS1,MAPKAPK3,S100A5,S100A3,VPS37B,SPTB,MBOAT2,SEC14L2,SLAMF9,TSPAN5,MICAL2,VCL,HTRA2,TBC1D7,GLCE,DAAM1,CHST11,PLEK2,FAM102B,CDC14A,SEMA7A,ABHD2,AK1,PLTP,P4HA2,RNF182,EMILIN1,OLMALINC,GADD45A,TMCC2,RHOF,TRAK2,GDF11,ARHGAP18,ZFP36L1,CAPRIN2,CKLF
module_2+8	122	0.4108	MAX	MAX	47	1452	0.9661	1	0.7707	ReMap--ChIP-seq	ABALON,PDGFB,BTBD19,DDA1,LYPLA2,EMP3,SLC29A1,FSTL3,GASAL1,MPV17L2,TUBA4A,MAPKAPK3,FSCN1,S100A5,S100A3,SLC9A3R2,SDF2L1,SMIM29,LGALS1,STX1A,EPHA2,GIPR,PCBP4,CCDC9B,HYAL3,IL11,TNFRSF12A,YIF1A,FHOD1,CCND1,NXPH4,SLC52A2,CDHR2,PDLIM2,SERPINE1,UNC13D,LFNG,TIMP2,CLCF1,EMILIN1,RTN4RL1,TBC1D10C,RHOF,ZFP36L1,PDZD7,PDE4A,HCN2
module_2+8	123	0.4141	ZNF589	ZNF589	46	1438	0.9709	1	0.7613	ReMap--ChIP-seq	LINC01629,HPCAL4,ORAI2,ABALON,ADAMTS14,NOSTRIN,SH3BGRL3,SLC39A13,GASAL1,LINC02561,FADS1,MAPKAPK3,RAP1GAP,PTPRB,BCAS4,SYT11,POLH-AS1,LINC02029,NEDD9,VCL,HS1BP3-IT1,CDHR2,TBC1D7,CLN8,TAF13,ATP2B4,SERPINE1,HSPA1A,CSF2,PLXNA2,EMILIN1,LINC00243,ABLIM3,SLC35A2,ANTXR2,TM4SF19,UCA1,ARHGAP18,ZFP36L1,OPN3,CXCL8,PDE4A,HKDC1,POLM,FMNL3,MLPH
module_2+8	124	0.4175	ZNF83	ZNF83	46	1440	0.9716	1	0.7602	ReMap--ChIP-seq	MPRIP,ORAI2,ABALON,ADAMTS14,EPB41L1,BTBD19,L1CAM,MPV17L2,TUBA4A,S100A3,NPTXR,RAP1GAP,LRRC8C,POLH-AS1,TXNDC15,STX1A,SLC45A3,HTRA2,VARS2,MELTF,ARMH4,SBK1,ST3GAL5,HMOX1,MISP,CSF2,TPM1,AK1,RHOBTB1,ZFP57,SKIL,RCAN3,EMILIN1,ABLIM3,HABP4,ANKRD1,GDPD3,ARNTL,TRAK2,GDF11,TMEM14A,UCA1,C5AR2,HKDC1,UXT-AS1,POLM
module_2+8	125	0.4209	TCF3	TCF3	46	1443	0.9726	1	0.7586	ReMap--ChIP-seq	ORAI2,BTBD19,DDA1,SH3BGRL3,SLC39A13,SLC7A6,SLC29A1,FSTL3,GASAL1,MAPKAPK3,FSCN1,BLK,SLC9A3R2,SDF2L1,ITGB2,VPS37B,NCLN,LGALS1,PCBP4,PTK6,TNFRSF12A,CRELD2,YIF1A,LOXL3,PLA2G15,MAP7D1,NXPH4,SLC52A2,CDHR2,UNC13D,CHST11,LFNG,CLCF1,SEMA7A,AK1,SLC35A2,TBC1D10C,TRPM2,INPP5A,RHOF,NOP14-AS1,COTL1,ZFP36L1,PDE4A,FAM167A,HCN2
module_2+8	126	0.4242	RUNX3	RUNX3	46	1446	0.9735	1	0.757	ReMap--ChIP-seq	ORAI2,ORAI1,TIPARP,SLC7A6,GASAL1,FSCN1,BLK,LRRK1,VPS37B,FYN,MYO1E,LPAR1,ENC1,NEDD9,RFTN1,TTC9,CD83,LOXL3,PLAU,MAP7D1,CREB3L2,CHST11,ST3GAL5,ST3GAL1,ANXA6,TMEM156,HSPA1A,GRAP2,SEMA7A,LINC00243,SLC35A2,TBC1D10C,INPP5A,IFNLR1,SH3KBP1,RHOF,CAMK4,ARHGDIB,COTL1,ZFP36L1,PDE4A,CAMK1D,UXT-AS1,CMTM7,FMNL3,FAM167A
module_2+8	127	0.4276	SOX13	SOX13	46	1450	0.9747	1	0.7548	ReMap--ChIP-seq	ABALON,ITGB1-DT,RNASE7,GASAL1,KPNA7,MAPKAPK3,HHEX,ITGA2,CERK,EPHA2,OSGIN1,HYAL3,CRELD2,NEDD9,FOXA1,CCND1,CARD10,HS1BP3-IT1,SPRY4-AS1,PDLIM2,SERPINE1,DKK1,UNC13D,HMOX1,ANXA2,AFP,MISP,HSPA1A,CFL2,SLC39A7,IGFBP3,HABP4,OLMALINC,GADD45A,RHOF,SORBS3,ATP1B1,ARHGAP18,ZFP36L1,BAMBI,LINC01910,TMEM104,TRNP1,SOWAHA,NT5DC3,HCN2
module_2+8	128	0.431	CTCFL	CTCFL	46	1450	0.9747	1	0.7548	ReMap--ChIP-seq	PDGFA,MLLT11,DDA1,SLC29A1,MYRF,KCNA7,FSTL3,RABAC1,MPV17L2,SLC9A3R2,SDF2L1,FOXD1-AS1,SMIM29,ADGRB2,PCBP4,PTK6,CCDC9B,HYAL3,FOXD1,TNFRSF12A,CRYBA2,YIF1A,FHOD1,CCND1,NXPH4,HTRA2,SLC52A2,CCDC188,PDLIM2,UNC13D,MCAM,TGFB1I1,ADAMTSL5,CLCF1,DISP2,RTN4RL1,IMPDH1,DPF1,TBC1D10C,RHOF,RIPOR1,PDZD7,GPSM1,PDE4A,SOWAHA,HCN2
module_2+8	129	0.4343	KLF5	KLF5	46	1451	0.975	1	0.7543	ReMap--ChIP-seq	CLDN4,ABALON,PDGFA,EPB41L1,BTBD19,HOXC11,DDA1,SLC7A6,GPRC5A,GASAL1,S100A2,FSCN1,S100A5,S100A3,SLC27A4,SLC9A3R2,SDF2L1,CDR2L,CERK,LGALS1,STX1A,EPHA2,GIPR,PCBP4,PTK6,HYAL3,TNFRSF12A,CARD10,PLA2G15,HTRA2,FUT4,CDHR2,PDLIM2,UNC13D,TGFB1I1,CLTB,LFNG,ANXA2,MISP,CLCF1,HID1,RHOF,GDPD3,SORBS3,PDZD7,PDE4A
module_2+8	130	0.4377	NR2F2	NR2F2	46	1452	0.9753	1	0.7537	ReMap--ChIP-seq	ABALON,PDGFA,BTBD19,DDA1,SLC29A1,GASAL1,MPV17L2,MAPKAPK3,FSCN1,SLC9A3R2,SDF2L1,SMIM29,CDR2L,STX1A,EPHA2,SLC10A3,RASSF7,PTK6,TNFRSF12A,NOL4L,PLAU,CAPN2,HS1BP3-IT1,SPRY4-AS1,SLC52A2,CCDC188,CLN8,PDLIM2,SERPINE1,CREB3L2,ANXA2,ANGPTL4,AFP,CLCF1,HSPA1A,SLC39A7,ABHD2,P4HA2,TBC1D10C,GADD45A,RHOF,GDPD3,ZFP36L1,TMEM104,MLPH,HCN2
module_2+8	131	0.4411	NR5A2	NR5A2	45	1442	0.9801	1	0.7421	ReMap--ChIP-seq	LINC01629,ZNF281,ORAI2,PDGFB,BTBD19,MLLT11,KCNC4,DDA1,GPRC5A,LINC02582,BCAS4,CDR2L,ADGRB2,OSGIN1,PTK6,HYAL3,PITPNM3,YIF1A,KCNS3,CCDC167,SCARA3,CALHM2,ATP2B4,HOMER2,ANGPTL4,HID1,CACNB3,CYP4F11,VSTM2L,GLTP,SLC6A17,KRT7,AMIGO2,MPZL3,MPP2,TM4SF19,NANOS1,CXCL8,TMEM104,PALLD,KRT86,KRT85,KRT83,PCED1B,HCN2
module_2+8	132	0.4444	LEF1	LEF1	35	1161	0.9804	1	0.7161	ReMap--ChIP-seq	CCBE1,ZNF281,MYL2,ORAI1,PXDN,SLC29A1,OAT,ROR1,KANK4,SLC27A4,INO80C,MED31,FOXD1-AS1,VPS37B,MYO1E,TAGLN3,ZNF703,FOXD1,TNFRSF12A,AMOTL1,SCN5A,MMP9,CREB5,GLCE,PEA15,TUBB2A,PRUNE2,AFP,LINC01711,LINC00862,LARGE1,ILDR2,SH3KBP1,FGFR1,FMNL3
module_2+8	133	0.4478	CREB3L1	CREB3L1	45	1444	0.9806	1	0.7411	ReMap--ChIP-seq	ORAI2,BTBD19,MLLT11,SLC39A13,EMP3,SLC29A1,RABAC1,FADS1,MAPKAPK3,FSCN1,S100A5,S100A3,SLC9A3R2,SDF2L1,SMIM29,LGALS1,STX1A,PCBP4,SLC10A3,RASSF7,CCDC9B,HYAL3,FHOD1,HTRA2,SPRY4-AS1,VARS2,SLC52A2,CLN8,TAF13,CREB3L2,TGFB1I1,TUBB2A,CLCF1,HSPA1A,SLC39A7,DISP2,EMILIN1,SLC35A2,DPF1,TBC1D10C,RHOF,GDPD5,ZFP36L1,TP53I3,PDE4A
module_2+8	134	0.4512	TFAP2A	TFAP2A	45	1445	0.9808	1	0.7405	ReMap--ChIP-seq	LINC01629,ABALON,MLLT11,HYOU1,HOXC11,SLC29A1,GASAL1,MAPKAPK3,SLC9A3R2,SDF2L1,BCAS4,SCN1B,STX1A,SLC10A3,OSGIN1,PTK6,HYAL3,TNFRSF12A,FOXA1,CCND1,SLC52A2,MMP9,CREB3,CDHR2,TAF13,SERPINE1,LFNG,CLCF1,CACNB3,P4HA2,RTN4RL1,SEMA3C,P2RY2,IMPDH1,TBC1D10C,KRT7,HILPDA,RHOF,CST6,RIPOR1,ZFP36L1,TMEM121,PDZD7,TMEM104,KRT86
module_2+8	135	0.4545	MEF2C	MEF2C	45	1446	0.981	1	0.74	ReMap--ChIP-seq	LINC01629,PDGFB,ITGB1-DT,TIPARP,PXDN,GASAL1,TUBA4A,BLK,ITGB2,TSPAN12,BCAS4,TSPAN33,E2F7,EPHB2,NEDD9,RFTN1,CD83,FAM3C,HS1BP3-IT1,LPXN,SPRY4-AS1,MELTF,MYBL1,TBC1D7,SERPINE1,CREB3L2,FAM102B,GRAP2,ADTRP,SEMA7A,SKIL,LINC00460,SPAG1,MYOZ1,INPP5A,MLEC,IFNLR1,PTGER2,TRAK2,MIR222HG,RIPOR1,ZFP36L1,CXCL8,PDE4A,CAMK1D
module_2+8	136	0.4579	IRF1	IRF1	45	1449	0.9817	1	0.7384	ReMap--ChIP-seq	LINC01629,PADI1,ABALON,ITGB1-DT,DDA1,MPV17L2,SLC9A3R2,SDF2L1,ITGB2,HHEX,PMEPA1,SMIM29,LINC02029,STX1A,EPHA2,GIPR,PTK6,SH3RF1,HYAL3,TNFRSF12A,PLAU,FAM3C,HS1BP3-IT1,SERPINE1,ALCAM,PRDX1,ANXA2,CLCF1,HSPA1A,TPM1,ANTXR2,OLMALINC,GADD45A,RHOF,PTGER4,AMIGO2,MIR222HG,ATP1B1,ZFP36L1,PDZD7,MANCR,TGFBI,PALLD,PCED1B,MLPH
module_2+8	137	0.4613	NR2F1	NR2F1	45	1449	0.9817	1	0.7384	ReMap--ChIP-seq	PDGFA,L1CAM,HOXC11,DDA1,GMIP,MMP17,MYRF,FSTL3,FLNC,FSCN1,SLC9A3R2,SDF2L1,ITGB2,PMEPA1,EPHA2,SLC10A3,OSGIN1,PTK6,NCS1,IL11,TNFRSF12A,CRELD2,YIF1A,CARD10,NXPH4,SLC52A2,CDHR2,CCDC188,PDLIM2,UNC13D,LFNG,ADAMTSL5,MISP,CLCF1,HID1,AK1,ADRA2C,TBC1D10C,TRPM2,INPP5A,RHOF,APLP1,GPSM1,RGS11,HCN2
module_2+8	138	0.4646	BCL6	BCL6	45	1451	0.9822	1	0.7374	ReMap--ChIP-seq	ORAI2,BTBD19,DDA1,SH3BGRL3,GMIP,SLC7A6,RABAC1,GASAL1,TUBA4A,MAPKAPK3,BLK,ITGB2,LRRK1,BCAS4,SMIM29,NCLN,CERK,ADGRB2,PTK6,TNFRSF12A,CRELD2,RELT,RFTN1,YIF1A,CD83,PLA2G15,NXPH4,CDHR2,BACH2,ABR,ST3GAL1,LFNG,CLCF1,TBC1D10C,RHOF,RIPOR1,COTL1,ZFP36L1,TMEM104,PDE4A,KLF10,TGFBR2,POLM,FAM167A,CKLF
module_2+8	139	0.468	PBX2	PBX2	45	1452	0.9824	1	0.7368	ReMap--ChIP-seq	HPCAL4,ABALON,ADAMTS14,BTBD19,DDA1,EMP3,SLC29A1,FLNC,GASAL1,FSCN1,RAP1GAP,SDF2L1,SMIM29,CDR2L,ADGRB2,LINC02029,GIPR,OSGIN1,MICAL2,CCDC9B,TNFRSF12A,YIF1A,FHOD1,PLAU,MAP7D1,NXPH4,HTRA2,CDHR2,CREB3L2,UNC13D,TUBB2A,HSPA1A,AK1,P4HA2,EMILIN1,LINC00243,GADD45A,TMCC2,RHOF,GDPD5,COTL1,ZFP36L1,PDZD7,PDE4A,TRNP1
module_2+8	140	0.4714	MBD2	MBD2	44	1442	0.986	1	0.7251	ReMap--ChIP-seq	BTBD19,FOXL2NB,GPR27,DDA1,PLSCR3,KCNMA1,MMP17,FSTL3,GLIS1,SLC9A3R2,ITGB2,NRG1,NCLN,ADGRB2,ZNF703,PNMA8A,PTK6,CRYBA2,DOHH,YIF1A,CCND1,MAP7D1,GPRIN1,HTRA2,SLC52A2,PDLIM2,FLRT2,HOXC5,LFNG,ADAMTSL5,CNTD2,RTN4RL1,CATSPER1,MYORG,DPF1,SORBS3,PCDHA12,ADRB1,TMEM121,GPSM1,SOWAHA,SNCB,RGS11,HCN2
module_2+8	141	0.4747	TEAD2	TEAD2	44	1443	0.9861	1	0.7246	ReMap--ChIP-seq	ABALON,ADAMTS14,TMEM98,NOSTRIN,CRCT1,GASAL1,PTPRB,BCAS4,VPS37B,LINC02029,EPHA2,SLC45A3,AKAP12,NCS1,TNFRSF12A,NLRP10,LOXL2,CAPN2,HS1BP3-IT1,COL5A3,ARMH4,MMP9,REP15,CLN8,CREB3L2,TYRO3,ANGPTL4,HBEGF,GCNT1,AFP,TIGAR,CSF2,RHOBTB1,LINC00243,SPARC,DPF3,RTL8B,ANKRD1,ARHGDIB,UCA1,OPN3,KRT81,ALDH1B1,NT5DC3
module_2+8	142	0.4781	MITF	MITF	44	1449	0.9872	1	0.7215	ReMap--ChIP-seq	LINC01629,BTBD19,HYOU1,LYPLA2,EMP3,SLC29A1,FADS1,TUBA4A,FSCN1,SLC27A4,RAP1GAP,SDF2L1,MYO10,LINC02029,PCBP4,MICAL1,HYAL3,CARD10,HTRA2,LPXN,KIF3C,TAF13,SERPINE1,UNC13D,HMOX1,ADAMTSL5,CNTD2,ANXA5,TUBB2A,CLCF1,SEMA7A,PLTP,NSG1,OLMALINC,TMCC2,GDF11,RIPOR1,PDZD7,KLF10,NT5DC2,SNCB,POLM,MLPH,HCN2
module_2+8	143	0.4815	PBX3	PBX3	44	1449	0.9872	1	0.7215	ReMap--ChIP-seq	LINC01629,ITGB1-DT,BTBD19,ABTB2,DDA1,LINC00973,DUSP4,EMP3,FSTL3,GASAL1,FADS1,FSCN1,SMIM29,LGALS1,GIPR,RASSF7,IL11,RFTN1,YIF1A,CCND1,SERPINE1,ANXA2,CLCF1,HSPA1A,FGF5,TPM1,LINC02454,ADRA1B,EMILIN1,RTN4RL1,TBC1D10C,TNS4,KRT7,RHOF,NOP14-AS1,MIR222HG,COTL1,ZFP36L1,TGFBI,KLF10,DDAH1,TRNP1,KRT86,POLM
module_2+8	144	0.4848	RXRA	RXRA	44	1450	0.9873	1	0.721	ReMap--ChIP-seq	LINC01629,ABALON,ITGB1-DT,BTBD19,SLC7A6,SLC29A1,FSTL3,RNASE7,GASAL1,MAPKAPK3,FSCN1,ITGB2,BCAS4,SMIM29,LGALS1,SOAT2,EPHA2,PCBP4,RASSF7,ENC1,TNFRSF12A,PLA2G15,HTRA2,HS1BP3-IT1,SLC52A2,PDLIM2,SERPINE1,CREB3L2,ANXA2,ANGPTL4,CLCF1,SLC39A7,PLTP,SKIL,EMILIN1,RTN4RL1,TBC1D10C,OLMALINC,VASN,RHOF,GDPD3,ZFP36L1,TGFBI,TRNP1
module_2+8	145	0.4882	ETS1	ETS1	44	1451	0.9875	1	0.7205	ReMap--ChIP-seq	ABALON,PDGFB,BTBD19,HYOU1,DDA1,LYPLA2,EMP3,SLC29A1,GASAL1,FADS1,FSCN1,SLC9A3R2,SDF2L1,SMIM29,EPHA2,PCBP4,HYAL3,TNFRSF12A,CAVIN1,YIF1A,FHOD1,CCND1,PLAU,SPRY4-AS1,CREB3,PDLIM2,SERPINE1,UNC13D,MCAM,ANXA2,CLCF1,TPM2,EMILIN1,RTN4RL1,TBC1D10C,KRT7,ROBO4,RHOF,MYADM,ZFP36L1,PDZD7,DDAH1,KRT86,THBS1
module_2+8	146	0.4916	KLF1	KLF1	44	1451	0.9875	1	0.7205	ReMap--ChIP-seq	BTBD19,HYOU1,DDA1,LYPLA2,SLC39A13,EMP3,SLC29A1,FSTL3,MPV17L2,FADS1,S100A2,TUBA4A,MAPKAPK3,S100A5,S100A3,SLC9A3R2,SDF2L1,ITGB2,SMIM29,NCLN,STX1A,PTK6,CCDC9B,HYAL3,TNFRSF12A,PLA2G15,HTRA2,SLC52A2,SERPINE1,TGFB1I1,ADAMTSL5,TUBB2A,CLCF1,AK1,EMILIN1,SLC35A2,TBC1D10C,GADD45A,RHOF,C5AR2,ZFP36L1,PDE4A,KLF10,HCN2
module_2+8	147	0.4949	ONECUT1	ONECUT1	44	1452	0.9877	1	0.72	ReMap--ChIP-seq	ZNF281,TIPARP,PKIB,CRYAB,OAT,TMEM74,SAMD4A,GOLIM4,SDCBP2,HTR1D,HHEX,MYO1E,LINC02029,TSPAN5,GPAM,FOXA1,SCARA3,DOK4,LPXN,INHBA,EEPD1,RAPH1,BACH2,MTAP,FAM171A1,SLC19A2,ANXA5,AFP,FMO4,LINC00862,CDH2,IGFBP3,ABLIM3,DIXDC1,CYP27C1,RHOF,ATP1B1,ZFP36L1,EFNB2,TGFB2,BAMBI,TMEM100,AOX1,NT5DC3
module_2+8	148	0.4983	KDM5B	KDM5B	44	1452	0.9877	1	0.72	ReMap--ChIP-seq	PDGFB,PDGFA,HOXC11,DDA1,MMP17,FSTL3,MAPKAPK3,FSCN1,SLC9A3R2,SDF2L1,ITGB2,SMIM29,EPHA2,PCBP4,SLC10A3,PTK6,CCDC9B,HYAL3,IL11,TNFRSF12A,YIF1A,FOXA1,FHOD1,CCND1,SLC52A2,PDLIM2,SERPINE1,UNC13D,HOXC5,MCAM,LFNG,ADAMTSL5,CLCF1,RTN4RL1,TBC1D10C,KRT7,RHOF,ZFP36L1,PDZD7,GPSM1,TMEM104,PDE4A,KRT86,HCN2
module_2+8	149	0.5017	SP1	SP1	44	1453	0.9878	1	0.7194	ReMap--ChIP-seq	LINC01629,ABALON,ITGB1-DT,BTBD19,ABTB2,DDA1,EMP3,FSTL3,GASAL1,MPV17L2,TUBA4A,FSCN1,S100A5,S100A3,SLC9A3R2,SDF2L1,LGALS1,STX1A,EPHA2,GIPR,RASSF7,HYAL3,TNFRSF12A,YIF1A,HTRA2,SLC52A2,PDLIM2,SERPINE1,ADAMTSL5,CLCF1,HSPA1A,SLC35A2,DPF1,TBC1D10C,OLMALINC,RHOF,GDF11,APLP1,MYADM,ZFP36L1,PDZD7,PDE4A,TRNP1,HCN2
module_2+8	150	0.5051	ZNF318	ZNF318	43	1440	0.9901	1	0.7091	ReMap--ChIP-seq	LINC01629,ABALON,ITGB1-DT,ADAMTS14,BTBD19,NMT2,AREG,DDA1,LYPLA2,EMP3,GASAL1,TUBA4A,S100A5,S100A3,RAP1GAP,NCLN,POLH-AS1,LGALS1,CAVIN1,CAPN2,VCL,HS1BP3-IT1,CLN8,TAF13,ATP2B4,SERPINE1,CREB3L2,HMOX1,TUBB2A,LINC01711,CDC14A,LINC00243,OLMALINC,GADD45A,GDPD5,GDF11,TM4SF19,COTL1,CHRNA9,ZFP36L1,PDE4A,PALLD,HKDC1
module_2+8	151	0.5084	CXXC4	CXXC4	43	1446	0.9908	1	0.7061	ReMap--ChIP-seq	PDGFA,ABTB2,HOXC11,DDA1,EMP3,SLC29A1,FSTL3,SAMD4A,FSCN1,SLC9A3R2,SDF2L1,LGALS1,KDELR3,GIPR,PCBP4,ZNF703,SLC10A3,HYAL3,TNFRSF12A,YIF1A,KIF26B,FOXA1,FHOD1,CCND1,PLA2G15,HTRA2,SLC52A2,CDHR2,HOXC5,MRC2,CDH2,ADAMTS1,RTN4RL1,TBC1D10C,RTL8B,RHOF,GDF11,MPP2,APLP1,RELL2,ZFP36L1,PDZD7,PDE4A
module_2+8	152	0.5118	TCF7	TCF7	43	1446	0.9908	1	0.7061	ReMap--ChIP-seq	ORAI2,ITGB1-DT,BTBD19,TIPARP,LYPLA2,SLC39A13,SLC7A6,GASAL1,FSCN1,BLK,SDF2L1,VPS37B,SMIM29,EPHA2,ZNF703,ENC1,NEDD9,RFTN1,LOXL3,FAM3C,HTRA2,LPXN,SLC52A2,TBC1D7,TAF13,HMOX1,LINC00862,HSPA1A,ABHD2,PLXNA2,SLC35A2,TNS4,GADD45A,IFNLR1,HIP1,ZYG11A,TRAK2,CAMK4,ZFP36L1,ARHGAP31,PDE4A,UXT-AS1,FAM167A
module_2+8	153	0.5152	GATA2	GATA2	43	1448	0.9911	1	0.7051	ReMap--ChIP-seq	ABALON,ITGB1-DT,BTBD19,TIPARP,NOSTRIN,HYOU1,GPRC5A,SLC29A1,PPARD,FADS1,SLC9A2,MAPKAPK3,STK39,SDF2L1,PTPRB,VPS37B,MBOAT2,TXNDC15,LINC02029,SLC45A3,SLAMF9,TSPAN5,CCDC9B,CAPN2,VCL,ST3GAL1,SLC19A2,TPM1,DISP2,SLC26A2,ABHD2,BAG3,EMILIN1,ABLIM3,KRT7,OLMALINC,MLEC,GADD45A,TMCC2,HILPDA,ATP1B1,BAMBI,CAPRIN2
module_2+8	154	0.5185	NCOA3	NCOA3	43	1449	0.9912	1	0.7046	ReMap--ChIP-seq	ORAI2,ORAI1,MLLT11,TMEM74,SMAGP,GASAL1,FSCN1,B3GALT5,TSPAN12,BCAS4,TRIM45,STX1A,NTNG1,MYO5A,CD24,FOXA1,CCND1,CAPN2,FAM92A,KIF3C,GNB5,CALB1,TAF13,SERPINE1,SLC19A2,MRC2,GCNT1,LINC00862,ABHD2,SPAG1,HABP4,KRT7,SMILR,INPP5A,TMCC2,MATN2,TGFB2,MANCR,KLF10,KRT81,KRT86,KRT83,MLPH
module_2+8	155	0.5219	REST	REST	43	1452	0.9915	1	0.7031	ReMap--ChIP-seq	L1CAM,MPV17L2,MAP3K9,FADS1,TUBA4A,FSCN1,NPTXR,RAP1GAP,SLC9A3R2,SDF2L1,BDNF,STX1A,EPHA2,IL11,TNFRSF12A,CRYBA2,YIF1A,GPRIN1,SLC52A2,COL5A3,MMP9,SBK1,SERPINE1,UNC13D,CNTD2,CLCF1,COL16A1,DISP2,DISP3,VSTM2L,FAM219A,RTN4RL1,MGAT5B,TTLL11,RHOF,APLP1,MYADM,RELL2,ZFP36L1,TMEM104,SNCB,MEIS3,HCN2
module_2+8	156	0.5253	HNF4A	HNF4A	43	1452	0.9915	1	0.7031	ReMap--ChIP-seq	MPRIP,ABALON,BTBD19,ABTB2,DDA1,LYPLA2,GPRC5A,MMP15,SLC29A1,RNASE7,GASAL1,CERK,LGALS1,KCTD17,EPHA2,SEC14L2,PCBP4,OSGIN1,HYAL3,ENC1,TNFRSF12A,FOXA1,CCND1,CARD10,DOK4,HS1BP3-IT1,SPRY4-AS1,PDLIM2,EEPD1,SERPINE1,PRDX1,HMOX1,ANXA2,AFP,MISP,SEMA7A,MYORG,OLMALINC,IFNLR1,RHOF,ZFP36L1,TMEM104,SOWAHA
module_2+8	157	0.5286	MYB	MYB	43	1453	0.9917	1	0.7026	ReMap--ChIP-seq	UBASH3B,LINC01629,ORAI2,ORAI1,ABALON,BTBD19,DDA1,SH3BGRL3,EMP3,SLC7A6,MAPKAPK3,BLK,SDF2L1,ITGB2,VPS37B,ARL4C,PCBP4,YIF1A,PLA2G15,GRK5,CDHR2,ATP2B4,BACH2,UNC13D,CHST11,ST3GAL1,CLCF1,SEMA7A,WDR1,SLC35A2,TBC1D10C,TNS4,SH3KBP1,RHOF,PTGER4,CAMK4,COTL1,ZFP36L1,PDE4A,TGFBR2,POLM,FAM167A,CKLF
module_2+8	158	0.532	BHLHE40	BHLHE40	43	1453	0.9917	1	0.7026	ReMap--ChIP-seq	LINC01629,ORAI2,BTBD19,DDA1,EMP3,SLC29A1,FSTL3,GASAL1,MPV17L2,MAPKAPK3,FSCN1,BLK,SLC9A3R2,SDF2L1,ITGB2,SMIM29,EPHA2,RASSF7,PTK6,HYAL3,TNFRSF12A,CRELD2,YIF1A,FHOD1,HTRA2,CDHR2,CLN8,SERPINE1,UNC13D,TGFB1I1,CLCF1,HSPA1A,HID1,EMILIN1,SLC35A2,TBC1D10C,RHOF,COTL1,ZFP36L1,PDZD7,PDE4A,KLF10,TRNP1
module_2+8	159	0.5354	MAFF	MAFF	43	1453	0.9917	1	0.7026	ReMap--ChIP-seq	LINC01629,ABALON,BTBD19,HOXC11,DDA1,LYPLA2,SLC39A13,GASAL1,TUBA4A,INO80C,SDF2L1,BCAR3,CERK,EPHA2,HYAL3,TNFRSF12A,DEPDC7,DOHH,YIF1A,CAPN2,HTRA2,HS1BP3-IT1,CLN8,PDLIM2,UNC13D,HMOX1,ANXA2,CLCF1,HSPA1A,PHLDA2,P4HA2,LINC00243,TBC1D10C,KRT7,EIF5A2,GADD45A,RHOF,GDF11,ZFP36L1,PDZD7,TMEM104,HKDC1,CKLF
module_2+8	160	0.5387	SOX6	SOX6	42	1440	0.9933	1	0.6921	ReMap--ChIP-seq	ABALON,ITGB1-DT,ADAMTS14,BTBD19,MLLT11,HYOU1,LYPLA2,SLC29A1,PPARD,GASAL1,FADS1,MAPKAPK3,FSCN1,RAP1GAP,SDF2L1,HHEX,SMIM29,SLC10A3,MICAL2,TNFRSF12A,PLAU,VCL,TBC1D7,TAF13,CREB3L2,UNC13D,CHST11,PRDX1,HSPA1A,CDC14A,RNF182,EMILIN1,LINC00243,SLC35A2,ANTXR2,GADD45A,TMCC2,RHOF,BAMBI,LMOD1,HKDC1,UXT-AS1
module_2+8	161	0.5421	MNT	MNT	42	1442	0.9935	1	0.6912	ReMap--ChIP-seq	LINC01629,CLDN4,PDGFB,MLLT11,DDA1,EMP3,MAPKAPK3,SLC9A3R2,SDF2L1,PMEPA1,BCAS4,CERK,STX1A,EPHA2,GIPR,ZNF703,SLC10A3,PTK6,HYAL3,TNFRSF12A,CCND1,PLA2G15,GPRIN1,KIF3C,ASAP2,PDLIM2,SERPINE1,HSPA1A,BAG3,RTN4RL1,KRT7,INPP5A,VASN,RHOF,GDPD3,NOP14-AS1,ZFP36L1,PDZD7,GPSM1,TMEM104,SNCB,MLPH
module_2+8	162	0.5455	SPIB	SPIB	42	1443	0.9936	1	0.6907	ReMap--ChIP-seq	ITGB1-DT,EPB41L1,BTBD19,SH3BGRL3,GMIP,SLC7A6,KCNMA1,BLK,LRRK1,ITGA2,GIPR,NEDD9,RFTN1,CD83,CDHR2,GALNT1,CREB3L2,OTULINL,PRDX1,HMOX1,PEA15,PRUNE2,SEMA3C,SLC35A2,IGFL3,HIP1,TENM4,SCEL,MPZL3,CAMK4,RIPOR1,ARHGDIB,COTL1,ATP1B1,RELL2,ARHGAP22,ARHGAP31,TGFBR2,DOCK2,FMNL3,FAM167A,ALOX5AP
module_2+8	163	0.5488	ATF7	ATF7	42	1448	0.994	1	0.6882	ReMap--ChIP-seq	ORAI2,ABALON,ITGB1-DT,ADAMTS14,MLLT11,DDA1,SLC29A1,MYRF,FLNC,TUBA4A,FSCN1,SDF2L1,SMIM29,NCLN,LGALS1,STX1A,EPHA2,GIPR,PCBP4,SLC10A3,CCDC9B,HYAL3,TNFRSF12A,FHOD1,VCL,CDHR2,CLN8,ATP2B4,CREB3L2,TGFB1I1,ADAMTSL5,TUBB2A,HSPA1A,EMILIN1,LINC00243,GADD45A,TMCC2,RHOF,GDPD5,C5AR2,ZFP36L1,PDE4A
module_2+8	164	0.5522	SOX11	SOX11	42	1448	0.994	1	0.6882	ReMap--ChIP-seq	EML1,MLLT11,ABTB2,TUBA1A,FLVCR1,LRRC49,GPRC5D,SLC29A1,TMEM74,RABAC1,LINC02310,FLVCR1-DT,LRRC59,STK39,HHEX,BCAS4,STX1A,ARSI,YIF1A,SLC1A1,HS1BP3-IT1,SPRY4-AS1,COL5A3,TIMM17A,ADGRF4,CDHR2,CHST11,HOMER2,PLCB4,HBEGF,AK1,TRPC1,GLTP,DPF1,INPP5A,MLEC,SLC35E4,RHOF,MATN2,SCD5,LMOD1,AOX1
module_2+8	165	0.5556	AHR	AHR	42	1450	0.9942	1	0.6872	ReMap--ChIP-seq	ABALON,TIPARP,GPRC5A,GASAL1,KPNA7,MAP3K9,ITGB2,PMEPA1,BCAS4,LINC02029,ZNF704,FOXA1,MSX2,SPRY4-AS1,GNB5,NAV3,TBC1D7,GLCE,PLEK2,TGFB1I1,TIMP2,LINC01711,MB21D2,ABHD2,RAB15,SPARC,KRT7,NOG,AMIGO2,MPZL3,GDF11,ZFP36L1,PDZD7,TGFB2,MANCR,TGFBI,IQCJ-SCHIP1,KLF10,KRT86,KRT83,PCED1B,MLPH
module_2+8	166	0.5589	RELA	RELA	42	1452	0.9943	1	0.6863	ReMap--ChIP-seq	LINC01629,ABALON,BTBD19,HYOU1,DDA1,DUSP4,EMP3,SLC29A1,FSTL3,GASAL1,FADS1,FSCN1,SMIM29,LGALS1,PTK6,CRELD2,NEDD9,RFTN1,CD83,PLAU,MAP7D1,HTRA2,LPXN,SERPINE1,PRDX1,ADTRP,SEMA7A,EMILIN1,SLC35A2,TBC1D10C,KRT7,GADD45A,RHOF,MIR222HG,RIPOR1,ZFP36L1,CXCL8,PDE4A,KLF10,KRT86,THBS1,FMNL3
module_2+8	167	0.5623	FOXJ2	FOXJ2	41	1440	0.9956	1	0.6752	ReMap--ChIP-seq	ABALON,BTBD19,TIPARP,NOSTRIN,AREG,TUBA1A,LYPLA2,TRIM45,SYT11,CDR2L,MICAL1,SLAMF9,IL18,GPRIN1,HS1BP3-IT1,ARMH4,SFR1,PTHLH,EEPD1,SERPINE1,CHST11,HMOX1,NFATC2,LINC00862,SEMA7A,RHOBTB1,RTN4RL1,ANTXR2,DPF1,OLMALINC,MATN2,ARNTL,ATP1B1,MYADM,CHRNA9,ZFP36L1,BAMBI,RIMBP3C,NT5DC3,SNCB,HCN2
module_2+8	168	0.5657	ZNF584	ZNF584	41	1442	0.9957	1	0.6742	ReMap--ChIP-seq	LINC01629,ORAI2,ADAMTS14,BTBD19,L1CAM,SH3BGRL3,DUSP4,SRRD,FADS1,S100A2,TUBA4A,MAPKAPK3,S100A5,S100A3,PTPRB,TSPAN33,POLH-AS1,SLC45A3,AKR1B1,HYAL3,VCL,HS1BP3-IT1,ARMH4,CDHR2,TBC1D7,SERPINE1,PLEK2,SKIL,EMILIN1,LINC00243,ABLIM3,TTLL11,GDPD3,ARNTL,MPZL3,APLP1,CXCL8,HKDC1,KRT81,POLM,MLPH
module_2+8	169	0.569	ATF4	ATF4	41	1442	0.9957	1	0.6742	ReMap--ChIP-seq	ITGB1-DT,L1CAM,ABTB2,NMT2,LRRC49,MMP17,SAMD4A,BEAN1,RAP1GAP,POLH-AS1,PPP1R3C,KCTD17,NTNG1,NEDD9,GPAM,NLRP10,NXPH4,HS1BP3-IT1,SLC52A2,MMP9,CDHR2,REP15,SERPINE1,SNAI2,CDC14A,MB21D2,DUSP14,EMILIN1,SMOX,MYORG,GLTP,TTLL11,OLMALINC,GADD45A,SH3KBP1,GDPD5,C5AR2,ULBP1,HKDC1,POLM,MLPH
module_2+8	170	0.5724	HMBOX1	HMBOX1	41	1443	0.9957	1	0.6737	ReMap--ChIP-seq	ABALON,ITGB1-DT,BTBD19,TIPARP,TMEM98,NOSTRIN,AREG,LYPLA2,SLC39A10,GASAL1,GOLIM4,TUBA4A,PORCN,MBOAT2,LINC02029,MICAL2,TNFRSF12A,PLAU,VCL,CREB3,TBC1D7,CLN8,TAF13,ATP2B4,CREB3L2,GLCE,CHST11,PRDX1,TMEM156,HSPA1A,CDC14A,GRAP2,MITF,ABHD2,ANTXR2,OLMALINC,GADD45A,TRAK2,ARHGAP18,FMNL3,CKLF
module_2+8	171	0.5758	ETV6	ETV6	41	1447	0.996	1	0.6718	ReMap--ChIP-seq	LINC01629,BTBD19,APCDD1L,LYPLA2,SLC29A1,PPARD,GASAL1,MAPKAPK3,FSCN1,BLK,SDF2L1,ITGB2,PMEPA1,BCAS4,VPS37B,SMIM29,NTNG1,ENC1,NEDD9,RFTN1,CD83,FHOD1,APCDD1L-DT,SERPINE1,CHST11,TMEM156,LINC01711,HSPA1A,DPF3,MLEC,MPZL3,NOP14-AS1,ARHGDIB,RELL2,ZFP36L1,PDE4A,KLF10,CAMK1D,FMNL3,FAM167A,ALOX5AP
module_2+8	172	0.5791	BATF	BATF	41	1447	0.996	1	0.6718	ReMap--ChIP-seq	LINC01629,ORAI2,ITGB1-DT,LYPLA2,EMP3,GASAL1,GOLIM4,BLK,TSPAN12,MYO1E,LINC02029,ENC1,NEDD9,RFTN1,CD83,LOXL3,FAM3C,HTRA2,LPXN,GRPR,ALCAM,PRDX1,ANXA6,GRAP2,SKIL,MYOSLID,SH3KBP1,MPZL3,NOP14-AS1,MIR222HG,CAMK4,ARHGDIB,COTL1,ATP1B1,RELL2,CHRNA9,ZFP36L1,ARHGAP22,PDE4A,CAMK1D,FAM167A
module_2+8	173	0.5825	PAX8	PAX8	41	1450	0.9962	1	0.6704	ReMap--ChIP-seq	MLLT11,HYOU1,FLVCR1,GPRC5A,KCNMA1,MPV17L2,FLVCR1-DT,SDF2L1,PMEPA1,SMIM29,SYT11,SCN1B,GIPR,PTK6,IL11,TOX2,KIF26B,LOXL1,HTRA1,HS1BP3-IT1,LINC00942,TIMM17A,CRYZ,FAM171A1,PRDX1,HMOX1,NFATC2,ANXA2,CHML,CSF2,MB21D2,P2RY2,GNG11,RHOF,UBTD1,TM4SF19,CHRNA3,ADRB1,ZFP36L1,SERTAD4-AS1,LMOD1
module_2+8	174	0.5859	RARA	RARA	41	1450	0.9962	1	0.6704	ReMap--ChIP-seq	ORAI2,BTBD19,HOXC11,DDA1,EMP3,LINC01819,SLC7A6,PLSCR3,FSTL3,FADS1,FSCN1,NPTXR,SLC9A3R2,SDF2L1,ITGB2,FSD1,SCN1B,SLC10A3,CCDC9B,HYAL3,TNFRSF12A,YIF1A,PLA2G15,GPRIN1,HTRA2,CDHR2,PDLIM2,LRWD1,HOXC5,CLTB,LFNG,ADAMTSL5,ANGPTL4,DISP2,PLTP,TBC1D10C,RHOF,APLP1,PDZD7,PDE4A,SNCB
module_2+8	175	0.5892	ZNF263	ZNF263	41	1450	0.9962	1	0.6704	ReMap--ChIP-seq	SLC39A13,WNT9A,SLC29A1,FSTL3,FLNC,MAPKAPK3,SLC27A4,SLC9A3R2,SDF2L1,ITGB2,ADGRB2,STX1A,EPHA2,RASSF7,OSGIN1,PTK6,NCS1,IL11,TNFRSF12A,CFAP157,YIF1A,NOL4L,MAP7D1,NXPH4,SLC52A2,CCDC188,PDLIM2,UNC13D,LFNG,ADAMTSL5,CLCF1,COL16A1,RTN4R,AK1,TBC1D10C,TRPM2,RHOF,GPSM1,TMEM104,SNCB,HCN2
module_2+8	176	0.5926	USF1	USF1	41	1450	0.9962	1	0.6704	ReMap--ChIP-seq	DDA1,LYPLA2,EMP3,GASAL1,FSCN1,S100A5,S100A3,SLC9A3R2,PINK1,STX1A,EPHA2,FOXD1,TNFRSF12A,FHOD1,CCND1,MAP7D1,HTRA2,PDLIM2,SERPINE1,UNC13D,HOXC5,ADAMTSL5,TIMP2,MISP,ABHD2,PLTP,EMILIN1,RTN4RL1,TNS4,KRT7,OLMALINC,RHOF,GDPD3,COTL1,C5AR2,ZFP36L1,PDE4A,KLF10,TRNP1,KRT86,MLPH
module_2+8	177	0.596	ARID2	ARID2	41	1451	0.9962	1	0.6699	ReMap--ChIP-seq	ABALON,ITGB1-DT,BTBD19,ABTB2,HYOU1,SLC29A1,FSTL3,FADS1,SLC9A3R2,HHEX,BCAS4,LGALS1,EPHA2,PCBP4,HYAL3,TNFRSF12A,YIF1A,NOL4L,FOXA1,CARD10,HTRA2,HS1BP3-IT1,GRK5,CREB3,CDHR2,UNC13D,PRDX1,HMOX1,ANXA2,AFP,SEMA7A,PLTP,EMILIN1,MYORG,RHOF,ARHGAP18,ZFP36L1,PDZD7,TMEM104,TGFBR2,TRNP1
module_2+8	178	0.5993	ZKSCAN1	ZKSCAN1	41	1451	0.9962	1	0.6699	ReMap--ChIP-seq	BTBD19,DDA1,SLC29A1,MYRF,FSTL3,GASAL1,MAPKAPK3,FSCN1,RAP1GAP,SDF2L1,BCAS4,SMIM29,LGALS1,STX1A,EPHA2,PCBP4,PTK6,HYAL3,TNFRSF12A,YIF1A,NOL4L,SLC52A2,CDHR2,CCDC188,UNC13D,ADAMTSL5,MISP,CLCF1,HSPA1A,PHLDA2,AK1,EMILIN1,VSTM2L,TBC1D10C,RHOF,GDPD5,RIPOR1,ZFP36L1,PDZD7,TMEM104,PDE4A
module_2+8	179	0.6027	NEUROD1	NEUROD1	41	1452	0.9963	1	0.6694	ReMap--ChIP-seq	ADAMTS14,BTBD19,DDA1,SH3BGRL3,LYPLA2,SLC39A13,SLC29A1,FLNC,GASAL1,MPV17L2,MAPKAPK3,FSCN1,SDF2L1,SMIM29,CDR2L,STX1A,EPHA2,GIPR,HYAL3,TNFRSF12A,DOHH,NOL4L,MAP7D1,NXPH4,SPRY4-AS1,SLC52A2,CCDC188,SERPINE1,UNC13D,MCAM,TGFB1I1,CLCF1,SLC39A7,AK1,EMILIN1,SLC35A2,TBC1D10C,RHOF,GDPD5,PDE4A,HCN2
module_2+8	180	0.6061	PAX5	PAX5	41	1453	0.9963	1	0.669	ReMap--ChIP-seq	LINC01629,ORAI2,BTBD19,PBX4,DDA1,DUSP4,SLC39A13,GMIP,SLC7A6,SLC29A1,FSTL3,MPV17L2,FSCN1,BLK,ITGB2,BCAS4,NCLN,RASSF7,PTK6,CRELD2,RFTN1,YIF1A,LOXL3,HTRA2,MELTF,LRWD1,HSPA1A,SEMA7A,RTN4RL1,SLC35A2,TBC1D10C,TRPM2,MLEC,RHOF,NOP14-AS1,RIPOR1,COTL1,ZFP36L1,PDE4A,CAMK1D,FAM167A
module_2+8	181	0.6094	ZNF766	ZNF766	26	1008	0.9966	1	0.61	ReMap--ChIP-seq	NMT2,DUSP4,FSD1,NCS1,ENC1,NLRP10,CAPN2,VARS2,SLC52A2,AMOTL1,ARMH4,CHST11,ST3GAL5,ST3GAL1,ANXA2,GCNT1,STK32B,MITF,ABHD2,SKIL,LINC00243,SLC35A2,IGFL3,GDPD3,UBTD1,UCA1
module_2+8	182	0.6128	CEBPG	CEBPG	40	1438	0.997	1	0.6592	ReMap--ChIP-seq	ZNF281,TIPARP,MLLT11,AREG,SH3BGRL3,SLC39A10,SRRD,KPNA7,RAP1GAP,BCAS4,FYN,SYT11,TSPAN5,NTNG1,AKR1B1,SPRY4-AS1,ARMH4,PTHLH,ATP2B4,AP1S2,SLC19A2,MRC2,TMEM156,MITF,LINC00243,ABLIM3,SMOX,ANTXR2,GADD45A,CFAP299,AMIGO2,AXL,COTL1,CHRNA9,CXCL8,TMEM100,PALLD,HKDC1,PCED1B,MLPH
module_2+8	183	0.6162	NFE2L1	NFE2L1	40	1438	0.997	1	0.6592	ReMap--ChIP-seq	CLDN4,ABTB2,DUSP4,JAM3,LINC02561,FADS1,BDNF,ME1,SMIM29,TRIM36,STX1A,SLC10A3,NXPE3,IL18,CAPN2,LINC00942,CA8,ADD2,GRPR,FAM171A1,PRDX1,HMOX1,CHML,TMEM156,CLCF1,LINC00862,HSPA1A,PLXNA2,RAB6B,DUSP14,LINC00243,ANTXR2,LINC01269,RHOF,MATN2,TM4SF19,ARHGDIB,ATP1B1,UCA1,TGFBI
module_2+8	184	0.6195	ZNF175	ZNF175	40	1448	0.9975	1	0.6545	ReMap--ChIP-seq	ABALON,ITGB1-DT,BTBD19,ABTB2,LYPLA2,RNASE7,FADS1,MAPKAPK3,SLC9A3R2,EPHA2,PCBP4,RASSF7,OSGIN1,HYAL3,TNFRSF12A,CARD10,HS1BP3-IT1,SPRY4-AS1,CDHR2,SERPINE1,UNC13D,HMOX1,MYOM3,ANGPTL4,AFP,HSPA1A,SLC39A7,SEMA7A,PLTP,LINC00243,OLMALINC,GADD45A,RHOF,ZFP36L1,PDZD7,TMEM104,HKDC1,TRNP1,MLPH,HCN2
module_2+8	185	0.6229	NR1H3	NR1H3	40	1450	0.9975	1	0.6536	ReMap--ChIP-seq	UBASH3B,LRRC49,MMP10,PXDN,GASAL1,GLIS1,SDF2L1,EXO5,FSD1,PPP1R3C,LPAR1,GPAM,AMOTL1,TIMM17A,MMP1,RBM24,GALNT1,EEPD1,CREB3L2,SLC19A2,RPS6KL1,GPR156,FMO4,LNCAROD,FGF5,STK32B,MITF,DGKI,FAM219A,P2RY2,OLMALINC,SLC35F3,AMPD2,SUSD4,TM4SF19,ARHGDIB,MYH15,TGFBI,LMOD1,TGFBR2
module_2+8	186	0.6263	FOXK2	FOXK2	40	1451	0.9976	1	0.6531	ReMap--ChIP-seq	ITGB1-DT,ADAMTS14,BTBD19,MLLT11,DDA1,MAPKAPK3,SDF2L1,EPHA2,GIPR,MICAL2,DOHH,LOXL3,CAPN2,MAP7D1,HTRA2,CREB3,CLN8,TAF13,SERPINE1,CREB3L2,UNC13D,PRDX1,HMOX1,ANGPTL4,HSPA1A,CDC14A,PLTP,P4HA2,LINC00243,SLC35A2,DPF1,OLMALINC,GADD45A,RHOF,RELL2,C5AR2,ZFP36L1,GPSM1,LMOD1,PDE4A
module_2+8	187	0.6296	ETV4	ETV4	40	1451	0.9976	1	0.6531	ReMap--ChIP-seq	ABALON,PDGFB,BTBD19,LYPLA2,SLC7A6,SLC29A1,RNASE7,GASAL1,MAPKAPK3,SLC9A3R2,SOAT2,EPHA2,TGFA,PCBP4,RASSF7,HYAL3,TNFRSF12A,PLA2G15,HS1BP3-IT1,GRK5,SPRY4-AS1,CREB3,PDLIM2,SERPINE1,UNC13D,HMOX1,AFP,MISP,HSPA1A,PLTP,EMILIN1,OLMALINC,GADD45A,RHOF,MATN3,MYADM,ZFP36L1,FAM83G,PDZD7,TRNP1
module_2+8	188	0.633	TBX21	TBX21	40	1451	0.9976	1	0.6531	ReMap--ChIP-seq	LINC01629,ORAI2,ORAI1,BTBD19,TIPARP,PBX4,GASAL1,BLK,ITGB2,TSPAN12,VPS37B,ARL4C,LRRC8C,FYN,LGALS1,MICAL1,NEDD9,RFTN1,CD83,FAM3C,MAP7D1,CDHR2,ST3GAL1,GRAP2,SLC35A2,TBC1D10C,SH3KBP1,RHOF,MIR222HG,CAMK4,ARHGDIB,COTL1,ARHGAP18,ZFP36L1,ARHGAP22,ARHGAP31,PDE4A,KLF10,DOCK2,FAM167A
module_2+8	189	0.6364	FOXM1	FOXM1	40	1452	0.9976	1	0.6526	ReMap--ChIP-seq	LINC01629,ABALON,ITGB1-DT,BTBD19,LINC00973,LINC01819,GPRC5A,GASAL1,S100A2,SDF2L1,LGALS1,EPHA2,ENC1,TNFRSF12A,NEDD9,CAVIN3,DOHH,PLAU,HS1BP3-IT1,TBC1D7,ASAP2,TAF13,DKK1,ANXA2,MISP,CLCF1,LINC01711,SKIL,LINC02454,CATSPER1,SEMA3C,KRT7,RHOF,CST6,ZFP36L1,MANCR,TGFBI,DDAH1,KRT86,MLPH
module_2+8	190	0.6397	MAFB	MAFB	40	1452	0.9976	1	0.6526	ReMap--ChIP-seq	LINC01629,ABALON,ITGB1-DT,BTBD19,TIPARP,TUBA1A,LYPLA2,SLC29A1,GASAL1,SDCBP2,TUBA4A,BCAR3,STARD13-AS,CERK,STX1A,EPHA2,MRAP2,DOHH,YIF1A,LOXL1,LOXL1-AS1,KIF3C,TAF13,ALCAM,GLCE,ST3GAL5,HOMER2,SERPINB5,LINC01711,BAG3,MYOSLID,OLMALINC,MLEC,GADD45A,RHOF,COTL1,ATP1B1,CHRNA9,LMNTD1,TRNP1
module_2+8	191	0.6431	ZNF143	ZNF143	40	1452	0.9976	1	0.6526	ReMap--ChIP-seq	BTBD19,DDA1,EMP3,SLC29A1,RABAC1,MPV17L2,TUBA4A,SLC9A3R2,SDF2L1,SCN1B,EPHA2,GIPR,PCBP4,CCDC9B,HYAL3,TNFRSF12A,YIF1A,CCND1,MAP7D1,HTRA2,SLC52A2,MMP9,PDLIM2,UNC13D,TGFB1I1,ADAMTSL5,CNTD2,CLCF1,AK1,EMILIN1,DPF1,TBC1D10C,P3H3,RHOF,GDPD3,APLP1,MYADM,PDZD7,PDE4A,MEIS3
module_2+8	192	0.6465	NFKB1	NFKB1	40	1452	0.9976	1	0.6526	ReMap--ChIP-seq	KCNC4,HOXC11,DDA1,EMP3,SLC29A1,MYRF,FSTL3,MPV17L2,MAPKAPK3,FSCN1,TNFRSF11A,SLC9A3R2,SMIM29,LGALS1,EPHA2,SLC45A3,GIPR,MICAL1,PTK6,HYAL3,YIF1A,CCDC167,CAPN2,NXPH4,MMP9,ATP2B4,HOXC5,ST3GAL1,ANXA6,CSF2,VSTM2L,RTN4RL1,SLC35A2,SH2D2A,RHOF,GDPD3,NOP14-AS1,ZFP36L1,PDE4A,CAMK1D
module_2+8	193	0.6498	E2F6	E2F6	40	1453	0.9976	1	0.6522	ReMap--ChIP-seq	BTBD19,FOXL2NB,HOXC11,DDA1,SLC29A1,FSTL3,MPV17L2,FSCN1,SLC9A3R2,SDF2L1,HHEX,SMIM29,EPHA2,SLC10A3,RASSF7,HYAL3,IL11,TNFRSF12A,CCND1,NXPH4,HTRA2,SLC52A2,CDHR2,SERPINE1,MCAM,TGFB1I1,LFNG,ADAMTSL5,CLCF1,HSPA1A,EMILIN1,RTN4RL1,TBC1D10C,P3H3,RHOF,APLP1,ZFP36L1,PDZD7,PDE4A,HCN2
module_2+8	194	0.6532	NFE2L2	NFE2L2	40	1454	0.9977	1	0.6517	ReMap--ChIP-seq	ABALON,BTBD19,MLLT11,DDA1,LYPLA2,EMP3,SLC29A1,GASAL1,FADS1,S100A2,FSCN1,S100A3,SDF2L1,SMIM29,CDR2L,STX1A,GIPR,HYAL3,TNFRSF12A,YIF1A,FHOD1,SPRY4-AS1,SERPINE1,UNC13D,PRDX1,MCAM,TUBB2A,CLCF1,HSPA1A,HID1,SLC26A2,PLTP,EMILIN1,SLC35A2,TBC1D10C,GADD45A,RHOF,ZFP36L1,PDZD7,PDE4A
module_2+8	195	0.6566	POU5F1	POU5F1	40	1454	0.9977	1	0.6517	ReMap--ChIP-seq	LINC01629,ABALON,BTBD19,HOXC11,DDA1,EMP3,PLSCR3,SLC29A1,MPV17L2,FSCN1,SLC27A4,SDF2L1,FOXD1-AS1,GIPR,PCBP4,HYAL3,FOXD1,TNFRSF12A,CAVIN1,YIF1A,CCND1,MAP7D1,NXPH4,HTRA2,SPRY4-AS1,PDLIM2,PRDX1,HOXC5,TGFB1I1,GLI2,SLC35A2,DPF1,RHOF,GDF11,MYADM,ZFP36L1,PDZD7,PDE4A,TRNP1,MEIS3
module_2+8	196	0.6599	ZNF639	ZNF639	39	1442	0.9982	1	0.6404	ReMap--ChIP-seq	LINC01629,ORAI2,ADAMTS14,BTBD19,L1CAM,SH3BGRL3,SLC39A13,SLC29A1,GASAL1,FADS1,S100A2,MAPKAPK3,S100A5,S100A3,SDF2L1,SMIM29,PCBP4,SLC10A3,VCL,HS1BP3-IT1,LPXN,SLC52A2,CREB3,CLN8,SERPINE1,UNC13D,TMEM156,HSPA1A,CSF2,SLC39A7,MITF,EMILIN1,HABP4,RHOF,GDPD3,ZFP36L1,PDE4A,MLPH,HCN2
module_2+8	197	0.6633	KLF13	KLF13	39	1443	0.9983	1	0.64	ReMap--ChIP-seq	ADAMTS14,BTBD19,MLLT11,HYOU1,DDA1,SH3BGRL3,MMP15,SLC29A1,FLNC,MPV17L2,FADS1,MAPKAPK3,FSCN1,SLC27A4,SLC9A3R2,SDF2L1,SMIM29,CDR2L,EPHA2,GIPR,HYAL3,TNFRSF12A,YIF1A,VARS2,CCDC136,SLC52A2,CCDC188,OPN1SW,PRDX1,ADAMTSL5,TUBB2A,CLCF1,HSPA1A,HID1,EMILIN1,TBC1D10C,RHOF,PDE4A,TRNP1
module_2+8	198	0.6667	HOXB13	HOXB13	39	1443	0.9983	1	0.64	ReMap--ChIP-seq	TIPARP,PKIA,KCNC4,HOXC11,F3,EXTL2,TSPAN12,SLC36A1,PPP1R14C,MBOAT2,CPNE4,SLC45A3,MICAL1,NTNG1,LOXL1,LOXL1-AS1,AMOTL1,ARFGEF3,FAM149A,HOXC5,SLC19A2,EHD3,ANXA2,HBEGF,GCNT1,CHML,PHLDB1,CSGALNACT1,ABHD2,ILDR2,LINC02454,RTN4RL1,GLTP,MYOSLID,AMIGO2,ARNTL,NT5DC3,PCED1B,SNCA
module_2+8	199	0.67	ATF1	ATF1	39	1448	0.9984	1	0.6377	ReMap--ChIP-seq	ITGB1-DT,ADAMTS14,MLLT11,HYOU1,DDA1,LYPLA2,SLC29A1,SRRD,MPV17L2,TUBA4A,MAPKAPK3,FSCN1,RAP1GAP,SDF2L1,VPS37B,CDR2L,EPHA2,SLC10A3,CCDC9B,HYAL3,IL11,TNFRSF12A,DOHH,LOXL3,HTRA2,SLC52A2,CDHR2,CREB3L2,UNC13D,MCAM,TGFB1I1,ADAMTSL5,ANGPTL4,HSPA1A,DISP2,SLC35A2,GADD45A,GDPD5,PDE4A
module_2+8	200	0.6734	ZEB1	ZEB1	39	1451	0.9985	1	0.6363	ReMap--ChIP-seq	ABALON,PDGFB,PDGFA,BTBD19,DDA1,LYPLA2,SLC7A6,FSTL3,RABAC1,FSCN1,SLC9A3R2,ITGB2,LGALS1,STX1A,EPHA2,GIPR,PCBP4,RASSF7,PTK6,IL11,TNFRSF12A,CRELD2,YIF1A,CCND1,PLAU,PLA2G15,HTRA2,CDHR2,PDLIM2,UNC13D,LFNG,CLCF1,SEMA7A,WDR1,TBC1D10C,RHOF,NOP14-AS1,ZFP36L1,PDE4A
module_2+8	201	0.6768	GFI1B	GFI1B	39	1451	0.9985	1	0.6363	ReMap--ChIP-seq	LINC01629,ADAMTS14,BTBD19,HOXC11,DDA1,SH3BGRL3,EMP3,SLC29A1,MYRF,FLNC,GASAL1,MPV17L2,MAPKAPK3,FSCN1,RAP1GAP,SDF2L1,SMIM29,EPHA2,GIPR,SLC10A3,HYAL3,TNFRSF12A,MAP7D1,SLC52A2,CCDC188,SERPINE1,UNC13D,TYRO3,MCAM,TUBB2A,CLCF1,SLC39A7,AK1,EMILIN1,TMCC2,RHOF,GDPD5,ZFP36L1,PDE4A
module_2+8	202	0.6801	STAT1	STAT1	39	1452	0.9985	1	0.6359	ReMap--ChIP-seq	BTBD19,DDA1,SH3BGRL3,SLC39A13,EMP3,SLC7A6,GASAL1,S100A2,MAPKAPK3,S100A5,S100A3,ITGB2,SCN1B,CD83,LOXL3,PLAU,MAP7D1,MMP9,PDLIM2,ALCAM,ABR,HMOX1,ANXA2,CLCF1,TBC1D10C,RHOF,PTGER4,PTGER2,RIPOR1,ARHGDIB,COTL1,MYADM,C5AR2,ZFP36L1,PDZD7,TGFBI,CXCL8,PDE4A,KLF10
module_2+8	203	0.6835	RFX5	RFX5	39	1453	0.9985	1	0.6354	ReMap--ChIP-seq	LINC01629,BTBD19,DDA1,SLC7A6,GASAL1,LRRC20,GOLIM4,MPV17L2,FADS1,S100A2,SDF2L1,GIPR,HYAL3,IL11,TNFRSF12A,CFAP157,YIF1A,FOXA1,CCND1,PLA2G15,NXPH4,CREB3,SERPINE1,MISP,CLCF1,HSPA1A,ZFP57,RTN4RL1,SLC35A2,OLMALINC,PINLYP,RHOF,GDF11,ATP1B1,MYADM,C5AR2,PDE4A,KLF10,TRNP1
module_2+8	204	0.6869	FLI1	FLI1	39	1453	0.9985	1	0.6354	ReMap--ChIP-seq	BTBD19,HOXC11,DDA1,DUSP4,SLC39A13,EMP3,SLC29A1,FSTL3,MAPKAPK3,FSCN1,SDF2L1,ITGB2,NCLN,LGALS1,SCN1B,PCBP4,CCDC9B,TNFRSF12A,YIF1A,NOL4L,KIF26B,CCND1,HTRA2,SLC52A2,CDHR2,PDLIM2,UNC13D,TGFB1I1,LFNG,ADAMTSL5,CLCF1,AK1,EMILIN1,TBC1D10C,RHOF,ZFP36L1,PDZD7,TMEM104,PDE4A
module_2+8	205	0.6902	STAT3	STAT3	39	1454	0.9985	1	0.635	ReMap--ChIP-seq	ORAI2,BTBD19,DDA1,LINC01819,GPRC5A,GASAL1,MPV17L2,S100A2,SDCBP2,TUBA4A,S100A5,S100A3,ITGB2,PMEPA1,VPS37B,EPHA2,PTK6,TNFRSF12A,CAVIN1,YIF1A,FHOD1,MAP7D1,SFR1,CDHR2,ATP2B4,SERPINE1,ALCAM,ANXA2,CLCF1,SLC35A2,TBC1D10C,TNS4,KRT7,GADD45A,RHOF,RIPOR1,ZFP36L1,TGFBI,PDE4A
module_2+8	206	0.6936	DUX4	DUX4	38	1441	0.9989	1	0.624	ReMap--ChIP-seq	NDST3,CLDN4,BTBD19,TIPARP,EMP3,MYOT,DCBLD2,SPTB,ST6GALNAC5,STARD13-AS,SYT14,CERK,ZNF703,TSPAN5,ENC1,VCL,INHBA,ABR,C1QTNF2,ANXA5,PHLPP2,TMEM156,LNCAROD,CFL2,RHOBTB1,P4HA3,EMILIN1,PRR5L,TLL1,GNG11,ANKRD1,TGFB2,ARHGAP31,TMEM100,TGFBR2,HKDC1,NCAM1,PMP22
module_2+8	207	0.697	THAP1	THAP1	38	1442	0.9989	1	0.6235	ReMap--ChIP-seq	PDGFA,BTBD19,DDA1,SLC39A13,FSTL3,FLNC,MPV17L2,SLC27A4,SLC9A3R2,SDF2L1,ITGB2,NCLN,EPHA2,PCBP4,RASSF7,PTK6,IL11,TNFRSF12A,DOHH,YIF1A,NOL4L,CCND1,SLC52A2,CCDC188,TGFB1I1,LFNG,ADAMTSL5,MISP,HSPA1A,PHLDA2,RTN4R,TBC1D10C,RHOF,RELL2,GPSM1,PDE4A,RGS11,HCN2
module_2+8	208	0.7003	HMGN3	HMGN3	38	1446	0.999	1	0.6218	ReMap--ChIP-seq	ORAI2,FOXL2NB,HOXC11,SLC39A13,MYRF,FSTL3,FLNC,MPV17L2,FSCN1,RAP1GAP,SLC9A3R2,SDF2L1,SMIM29,STX1A,SLC10A3,RASSF7,PTK6,TNFRSF12A,YIF1A,NOL4L,HTRA2,SLC52A2,CDHR2,CCDC188,LRWD1,UNC13D,TGFB1I1,ADAMTSL5,HSPA1A,PHLDA2,TBC1D10C,VASN,RHOF,GPSM1,PDE4A,KLF10,NT5DC2,HCN2
module_2+8	209	0.7037	TERF2	TERF2	38	1447	0.999	1	0.6213	ReMap--ChIP-seq	ORAI2,PDGFB,BTBD19,TIPARP,HYOU1,DDA1,MAP3K9,BLK,TNFRSF11A,ITGB2,VPS37B,NCLN,LRRC8C,PTK6,CCDC167,KLHL42,HS1BP3-IT1,SFR1,TAF13,UNC13D,PRDX1,HOMER2,GPR180,ANXA2,MGLL,CLCF1,HSF2BP,TBC1D10C,PINLYP,RIPOR1,ARHGDIB,COTL1,APLP1,ARHGAP18,CMTM7,FMNL3,FAM167A,ALOX5AP
module_2+8	210	0.7071	CEBPA	CEBPA	38	1450	0.999	1	0.62	ReMap--ChIP-seq	ZNF281,ABTB2,CRYAB,RNASE7,GASAL1,SRRD,KPNA7,MAPKAPK3,ITGB2,HHEX,VPS37B,SLC45A3,ENC1,IL18,NEDD9,CAVIN1,GPAM,VCL,GRK5,KIF3C,SPRY4-AS1,PRDX1,HMOX1,ST3GAL1,AFP,LINC00862,ABLIM3,DIXDC1,OLMALINC,TRPM2,GADD45A,RHOF,CHRNA9,LINC01910,TGFBI,CXCL8,TMEM104,TGFBR2
module_2+8	211	0.7104	SREBF1	SREBF1	38	1450	0.999	1	0.62	ReMap--ChIP-seq	BTBD19,DDA1,SLC39A13,EMP3,SLC29A1,MPV17L2,FADS1,FSCN1,SLC9A3R2,SDF2L1,STX1A,RASSF7,HYAL3,IL11,TNFRSF12A,DOHH,CFAP157,YIF1A,HTRA2,KIF3C,VARS2,SLC52A2,CCDC188,UNC13D,ADAMTSL5,HSPA1A,PHLDA2,RTN4R,EMILIN1,SLC35A2,TBC1D10C,OLMALINC,RHOF,GDPD3,TM4SF19,RIPOR1,GPSM1,PDE4A
module_2+8	212	0.7138	HBP1	HBP1	38	1451	0.9991	1	0.6196	ReMap--ChIP-seq	ABALON,BTBD19,ABTB2,HYOU1,DDA1,LYPLA2,SLC7A6,SLC29A1,SLC9A3R2,CERK,LGALS1,EPHA2,PCBP4,RASSF7,OSGIN1,HYAL3,TNFRSF12A,YIF1A,FOXA1,CARD10,PLA2G15,HTRA2,HS1BP3-IT1,PDLIM2,SERPINE1,UNC13D,ANGPTL4,HSPA1A,PLTP,WDR1,EMILIN1,OLMALINC,RHOF,MYADM,ZFP36L1,PDZD7,TMEM104,TRNP1
module_2+8	213	0.7172	ERG	ERG	38	1451	0.9991	1	0.6196	ReMap--ChIP-seq	ORAI2,ABALON,BTBD19,HYOU1,DDA1,LYPLA2,SLC29A1,FSTL3,MAPKAPK3,FSCN1,SLC9A3R2,SDF2L1,ITGB2,SMIM29,SCN1B,EPHA2,GIPR,PCBP4,PTK6,CCDC9B,TNFRSF12A,YIF1A,FOXA1,CCND1,PLA2G15,TGFB1I1,LFNG,CLCF1,DISP2,EMILIN1,RTN4RL1,CATSPER1,GLTP,TBC1D10C,RHOF,CST6,PDZD7,PDE4A
module_2+8	214	0.7205	GTF2B	GTF2B	38	1451	0.9991	1	0.6196	ReMap--ChIP-seq	ORAI2,BTBD19,MLLT11,DDA1,LYPLA2,GMIP,SLC7A6,SLC29A1,EXTL2,GASAL1,MPV17L2,FADS1,FSCN1,SLC9A3R2,SDF2L1,BCAS4,LGALS1,LINC02029,PCBP4,HYAL3,LOXL3,PLA2G15,MAP7D1,VCL,HTRA2,GRK5,TAF13,SERPINE1,CLCF1,EMILIN1,SPAG1,TBC1D10C,MLEC,RHOF,GDF11,ZFP36L1,PDZD7,PDE4A
module_2+8	215	0.7239	SMAD1	SMAD1	38	1451	0.9991	1	0.6196	ReMap--ChIP-seq	BTBD19,MLLT11,HYOU1,SH3BGRL3,LYPLA2,EMP3,SLC29A1,FLNC,GASAL1,FADS1,MAPKAPK3,FSCN1,SDF2L1,SMIM29,GIPR,SLC10A3,TNFRSF12A,FHOD1,MAP7D1,NXPH4,HTRA2,SLC52A2,CDHR2,CCDC188,UNC13D,MCAM,TUBB2A,CLCF1,WDR1,EMILIN1,RUSC2,TBC1D10C,RHOF,GDPD5,GDF11,ZFP36L1,CXCL8,PDE4A
module_2+8	216	0.7273	ZHX1	ZHX1	38	1452	0.9991	1	0.6191	ReMap--ChIP-seq	HOXC11,DDA1,SLC39A13,FSTL3,GASAL1,MPV17L2,S100A2,S100A5,S100A3,SLC9A3R2,SDF2L1,EPHA2,PCBP4,PTK6,HYAL3,IL11,TNFRSF12A,DOHH,CFAP157,YIF1A,HTRA2,SLC52A2,PDLIM2,UNC13D,MISP,CLCF1,HSPA1A,PHLDA2,AK1,TBC1D10C,KRT7,RHOF,ZFP36L1,PDZD7,GPSM1,PDE4A,KRT86,HCN2
module_2+8	217	0.7306	MYC	MYC	38	1453	0.9991	1	0.6187	ReMap--ChIP-seq	BTBD19,HYOU1,DDA1,EMP3,SLC29A1,FSTL3,GASAL1,MPV17L2,TUBA4A,MAPKAPK3,FSCN1,SLC9A3R2,SDF2L1,PMEPA1,SMIM29,STX1A,PCBP4,PTK6,HYAL3,TNFRSF12A,YIF1A,CCND1,PLA2G15,HTRA2,SLC52A2,CDHR2,PDLIM2,SERPINE1,UNC13D,LFNG,CLCF1,EMILIN1,RTN4RL1,TBC1D10C,RHOF,ZFP36L1,PDZD7,PDE4A
module_2+8	218	0.734	ELK4	ELK4	37	1445	0.9994	1	0.6054	ReMap--ChIP-seq	ITGB1-DT,HYOU1,HOXC11,DDA1,LYPLA2,GASAL1,TUBA4A,S100A5,S100A3,MED31,LGALS1,STX1A,KCTD16,PCBP4,PTK6,YIPF5,PLA2G15,VCL,CREB3,SERPINE1,AP1S2,MTAP,TGFB1I1,ADAMTSL5,CLCF1,PLTP,EMILIN1,SLC35A2,KRT7,RTL8B,RHOF,AMIGO2,MYADM,UCA1,ZFP36L1,TP53I3,PCED1B
module_2+8	219	0.7374	CUX1	CUX1	37	1449	0.9994	1	0.6037	ReMap--ChIP-seq	ABALON,MLLT11,SLC7A6,SLC29A1,GASAL1,SLC9A3R2,SDF2L1,BCAS4,SMIM29,EPHA2,OSGIN1,PTK6,HYAL3,TNFRSF12A,CRELD2,YIF1A,FHOD1,CCND1,CARD10,PLA2G15,DOK4,HS1BP3-IT1,MMP9,TAF13,SERPINE1,UNC13D,ADAMTSL5,CLCF1,HSPA1A,EMILIN1,RHOF,GDPD3,RIPOR1,MYADM,ZFP36L1,PDZD7,TMEM104
module_2+8	220	0.7407	BCL11A	BCL11A	37	1451	0.9994	1	0.6028	ReMap--ChIP-seq	LINC01629,ORAI2,PDGFA,BTBD19,DUSP4,SLC39A13,SLC29A1,GASAL1,FSCN1,BLK,CORO1A,VPS37B,SMIM29,PTK6,NEDD9,RFTN1,NOL4L,CD83,MAP7D1,SLC52A2,PDLIM2,TMEM156,CLCF1,SEMA7A,REEP2,EMILIN1,RTN4RL1,TBC1D10C,MLEC,RHOF,COTL1,ZFP36L1,PDE4A,KLF10,CAMK1D,FAM167A,HCN2
module_2+8	221	0.7441	USF2	USF2	37	1451	0.9994	1	0.6028	ReMap--ChIP-seq	ORAI2,ORAI1,HYOU1,HOXC11,DDA1,LYPLA2,GASAL1,SRRD,S100A5,S100A3,SLC9A3R2,HTR1D,PINK1,TNFRSF12A,DOHH,FHOD1,CCND1,PLAU,SERPINE1,UNC13D,HOXC5,ADAMTSL5,CLCF1,PLTP,RTN4RL1,SLC35A2,TNS4,KRT7,OLMALINC,INPP5A,MANF,GDPD3,COTL1,C5AR2,TRNP1,KRT86,NT5DC2
module_2+8	222	0.7475	RBPJ	RBPJ	37	1452	0.9994	1	0.6024	ReMap--ChIP-seq	LINC01629,ORAI2,ABALON,DDA1,EMP3,SLC7A6,GASAL1,MPV17L2,FADS1,TUBA4A,BLK,ITGB2,VPS37B,NCLN,FYN,LGALS1,GIPR,RFTN1,FHOD1,GRK5,UNC13D,TMEM156,CLCF1,SEMA7A,SLC35A2,TBC1D10C,MLEC,IFNLR1,SH3KBP1,RHOF,RIPOR1,COTL1,ZFP36L1,PDE4A,KLF10,FMNL3,FAM167A
module_2+8	223	0.7508	MXI1	MXI1	37	1453	0.9995	1	0.602	ReMap--ChIP-seq	BTBD19,HYOU1,DDA1,LYPLA2,SLC29A1,FSTL3,MPV17L2,TUBA4A,FSCN1,SLC9A3R2,SDF2L1,SMIM29,LGALS1,EPHA2,PCBP4,RASSF7,HYAL3,TNFRSF12A,YIF1A,CCND1,PLA2G15,HTRA2,SLC52A2,SERPINE1,HSPA1A,SLC39A7,PLTP,EMILIN1,RTN4RL1,SLC35A2,VASN,RHOF,GDF11,MYADM,PDZD7,PDE4A,HCN2
module_2+8	224	0.7542	STAT2	STAT2	36	1444	0.9996	1	0.5891	ReMap--ChIP-seq	LINC01629,CLDN4,NOSTRIN,HYOU1,GMIP,FADS1,SLC9A2,MAPKAPK3,SMIM29,POLH-AS1,MICAL2,MRAP2,VCL,HS1BP3-IT1,FUT4,CLN8,UNC13D,ANKK1,CHST11,HMOX1,ANGPTL4,LINC01711,HSPA1A,MITF,SLC26A2,RHOBTB1,P4HA2,SLC35A2,ANTXR2,TNS4,TMCC2,AXL,C5AR2,RIMBP3C,KLF10,PALLD
module_2+8	225	0.7576	SREBF2	SREBF2	36	1445	0.9996	1	0.5886	ReMap--ChIP-seq	DDA1,SLC39A13,SLC7A6,MYRF,FSTL3,FADS1,SLC27A4,SLC9A3R2,EPHA2,PCBP4,PTK6,NCS1,HYAL3,IL11,TNFRSF12A,CRELD2,RELT,CFAP157,YIF1A,FHOD1,SLC52A2,PDLIM2,ADGRD2,UNC13D,LFNG,ADAMTSL5,CLCF1,PHLDA2,AK1,TBC1D10C,VASN,RHOF,PDZD7,GPSM1,PDE4A,HCN2
module_2+8	226	0.7609	NCOA1	NCOA1	36	1446	0.9996	1	0.5882	ReMap--ChIP-seq	CLDN4,ORAI2,ABALON,EPB41L1,TIPARP,MLLT11,GPRC5A,SLC29A1,GASAL1,MAPKAPK3,SDF2L1,BCAS4,VPS37B,LGALS1,STX1A,EPHA2,GIPR,SLC10A3,FOXA1,TAF13,SERPINE1,HOMER2,LINC01711,HSPA1A,ABHD2,AK1,SEMA3C,OLMALINC,GADD45A,HIP1,GDPD3,CST6,COTL1,PDE4A,KRT81,MLPH
module_2+8	227	0.7643	ZFX	ZFX	36	1448	0.9997	1	0.5874	ReMap--ChIP-seq	LINC01629,PDGFA,BTBD19,DDA1,SLC39A13,EMP3,FLNC,GASAL1,FADS1,S100A2,FSCN1,SLC9A3R2,SDF2L1,BCAR3,HHEX,SMIM29,STX1A,PCBP4,CCDC9B,HYAL3,FHOD1,LOXL3,MAP7D1,HTRA2,SPRY4-AS1,CREB3,CDHR2,PDLIM4,TAF13,UNC13D,ST3GAL1,TBC1D10C,MANF,RHOF,MYADM,ZFP36L1
module_2+8	228	0.7677	RFX1	RFX1	36	1449	0.9997	1	0.587	ReMap--ChIP-seq	LINC01629,ORAI1,BTBD19,CRYAB,MED31,ADGRB2,SLAMF9,RASSF7,CFAP157,YIF1A,HS1BP3-IT1,YWHAH,PDLIM4,SERPINE1,GLCE,DAAM1,CNTD2,RFLNB,HSPA1A,ABHD2,PLTP,P4HA2,RTN4RL1,SLC35A2,DIXDC1,SLC35E4,MPZL3,TM4SF19,ATP1B1,MYADM,TMEM121,PDZD7,GPSM1,PDE4A,NT5DC3,MEIS3
module_2+8	229	0.771	ARID3A	ARID3A	36	1451	0.9997	1	0.5861	ReMap--ChIP-seq	ABALON,ITGB1-DT,BTBD19,DDA1,SLC39A13,EMP3,SLC29A1,GASAL1,FADS1,TUBA4A,SDF2L1,BCAS4,LINC02029,GIPR,HYAL3,TNFRSF12A,YIF1A,HTRA2,HS1BP3-IT1,TAF13,SERPINE1,CREB3L2,UNC13D,HMOX1,CLCF1,HSPA1A,ABHD2,PLTP,EMILIN1,SLC35A2,GADD45A,RHOF,COTL1,ARHGAP18,ZFP36L1,TRNP1
module_2+8	230	0.7744	ETV1	ETV1	36	1452	0.9997	1	0.5857	ReMap--ChIP-seq	ABALON,BTBD19,MLLT11,HYOU1,HOXC11,DDA1,DUSP4,LYPLA2,SLC7A6,MMP15,PXDN,GASAL1,MAPKAPK3,SLC9A3R2,SDF2L1,LGALS1,PCBP4,TNFRSF12A,FHOD1,PLA2G15,SPRY4-AS1,TAF13,SERPINE1,ST3GAL1,ANGPTL4,CLCF1,EMILIN1,RTN4RL1,TBC1D10C,OLMALINC,GADD45A,RHOF,MYADM,ZFP36L1,PDZD7,KLF10
module_2+8	231	0.7778	IRF4	IRF4	36	1452	0.9997	1	0.5857	ReMap--ChIP-seq	ORAI2,ABALON,BTBD19,TIPARP,DDA1,EMP3,SLC7A6,BLK,VPS37B,LGALS1,LINC02029,GIPR,ENC1,NEDD9,RFTN1,LOXL3,PLAU,PLA2G15,TBC1D7,BACH2,CREB3L2,PRDX1,HMOX1,ST3GAL6,ANXA6,CLCF1,SLC35A2,MLEC,IFNLR1,RIPOR1,COTL1,ATP1B1,RELL2,ZFP36L1,PDE4A,FAM167A
module_2+8	232	0.7811	TBP	TBP	36	1453	0.9997	1	0.5853	ReMap--ChIP-seq	ABALON,BTBD19,HYOU1,DDA1,LYPLA2,EMP3,SLC29A1,FSTL3,MPV17L2,FADS1,FSCN1,SDF2L1,SMIM29,LGALS1,EPHA2,GIPR,PCBP4,HYAL3,TNFRSF12A,YIF1A,MAP7D1,CREB3,CDHR2,UNC13D,TGFB1I1,CLCF1,HSPA1A,PLTP,EMILIN1,SLC35A2,TBC1D10C,P3H3,RHOF,ZFP36L1,PDZD7,PDE4A
module_2+8	233	0.7845	E2F5	E2F5	35	1440	0.9998	1	0.5739	ReMap--ChIP-seq	LINC01629,ABALON,ADAMTS14,L1CAM,NOSTRIN,HYOU1,RABAC1,LRRC20,FADS1,TUBA4A,MAPKAPK3,NPTXR,RAP1GAP,BCAS4,APAF1,POLH-AS1,TXNDC15,SLC10A3,HYAL3,LPXN,SBK1,SERPINE1,PRDX1,HSPA1A,STK32B,MITF,AK1,EMILIN1,LINC00243,P3H3,GDPD3,TRAK2,UCA1,OPN3,PDE4A
module_2+8	234	0.7879	IRF9	IRF9	35	1442	0.9998	1	0.5731	ReMap--ChIP-seq	ORAI2,ADAMTS14,BTBD19,MLLT11,NOSTRIN,SH3BGRL3,SLC39A13,PPARD,FLNC,SRRD,LINC02561,FADS1,SLC27A4,RAP1GAP,SDF2L1,NCLN,POLH-AS1,PPP1R3C,CAVIN1,HS1BP3-IT1,VARS2,TAF13,SERPINE1,WDR66,MRC2,PHLDB1,MITF,ABHD2,AK1,PLXNA2,LINC00243,GDPD5,UCA1,CXCL8,LMOD1
module_2+8	235	0.7912	MYNN	MYNN	35	1445	0.9998	1	0.5719	ReMap--ChIP-seq	BTBD19,SH3BGRL3,LYPLA2,SLC39A13,FLNC,FADS1,MAPKAPK3,FSCN1,SLC27A4,RAP1GAP,SDF2L1,SMIM29,GIPR,PCBP4,SLC10A3,RASSF7,PTK6,TNFRSF12A,FHOD1,SLC52A2,CCDC188,UNC13D,ADAMTSL5,CLCF1,PHLDA2,AK1,SLC35A2,TBC1D10C,VASN,RHOF,GDF11,ZFP36L1,PDZD7,GPSM1,PDE4A
module_2+8	236	0.7946	TERF1	TERF1	35	1447	0.9998	1	0.5711	ReMap--ChIP-seq	BHLHA15,ORAI2,ABALON,BTBD19,SLC7A6,SLC29A1,GASAL1,MPV17L2,ITGB2,BCAS4,VPS37B,CDR2L,GIPR,NEDD9,PLAU,FAM3C,HS1BP3-IT1,SPRY4-AS1,TBC1D7,GALNT1,UNC13D,DAAM1,ABR,CHST11,PRDX1,HOMER2,SKIL,RCAN3,GLTP,MLEC,RIPOR1,ADRB1,ARHGAP22,ARHGAP31,PDE4A
module_2+8	237	0.798	HES1	HES1	15	787	0.9998	1	0.4476	ReMap--ChIP-seq	ABTB2,WTIP,SDCBP2,B3GALT5,CNTNAP2,LINC00571,LRRC8C,TGFA,FHOD3,TTLL11-IT1,MGAM,MTAP,DAAM1,COCH,ARNT2
module_2+8	238	0.8013	THAP11	THAP11	25	1147	0.9999	1	0.5133	ReMap--ChIP-seq	ZNF287,NMT2,DDA1,EMP3,PLSCR3,MYRF,FADS1,PORCN,POLH-AS1,MYO5A,HYAL3,TNFRSF12A,PITPNM3,FHOD1,MAP7D1,UNC13D,PRDX1,CLTB,MITF,CACNB3,EMILIN1,P3H3,SH2D2A,TMCC2,NOP14-AS1
module_2+8	239	0.8047	ZNF207	ZNF207	34	1445	0.9999	1	0.5551	ReMap--ChIP-seq	LINC01629,ORAI2,BTBD19,MLLT11,DDA1,DUSP4,EMP3,RABAC1,TUBA4A,BLK,CORO1A,SDF2L1,SMIM29,STARD13-AS,PTK6,HYAL3,CRELD2,RFTN1,CD83,FHOD1,HTRA2,CALHM2,CDHR2,CREB3L2,HMOX1,HSPA1A,SEMA7A,EMILIN1,RTN4RL1,TBC1D10C,RHOF,COTL1,ZFP36L1,PDE4A
module_2+8	240	0.8081	KMT2A	KMT2A	34	1448	0.9999	1	0.554	ReMap--ChIP-seq	UBASH3B,HACD1,TIPARP,MLLT11,SLC7A6,BLK,TNFRSF11A,BCAR3,LRRK1,HHEX,BCAS4,VPS37B,LRRC8C,E2F7,IGF2BP2-AS1,TXNDC15,ENC1,NXPE3,NEXN,FUT4,ASAP2,ALCAM,CHST11,HBEGF,LINC01968,MANF,NOG,PTGER4,ZFP36L1,EFNB2,TGFBR2,CMTM7,NEGR1,FAM167A
module_2+8	241	0.8114	HSF1	HSF1	34	1449	0.9999	1	0.5536	ReMap--ChIP-seq	LINC01629,BTBD19,DDA1,SLC39A13,SLC29A1,MYRF,FSTL3,TUBA4A,FSCN1,SLC9A3R2,ITGB2,BCAS4,LGALS1,STX1A,PCBP4,RELT,DOHH,YIF1A,NXPH4,SLC52A2,CCDC188,SERPINE1,UNC13D,HMOX1,LFNG,ADAMTSL5,MISP,CLCF1,EMILIN1,TBC1D10C,RHOF,CST6,GPSM1,HCN2
module_2+8	242	0.8148	ZNF384	ZNF384	34	1450	0.9999	1	0.5532	ReMap--ChIP-seq	ORAI1,ABALON,BTBD19,MLLT11,HYOU1,LYPLA2,SLC29A1,FSTL3,MPV17L2,FSCN1,SDF2L1,HYAL3,TNFRSF12A,CAVIN1,DOHH,SPRY4-AS1,TAF13,SERPINE1,UNC13D,TYRO3,PRDX1,HMOX1,ANGPTL4,CLCF1,HSPA1A,PLTP,HIP1,RHOF,GDPD3,RIPOR1,C5AR2,ZFP36L1,PDE4A,TRNP1
module_2+8	243	0.8182	ELF1	ELF1	34	1451	0.9999	1	0.5528	ReMap--ChIP-seq	ABALON,BTBD19,DDA1,LYPLA2,SLC29A1,FSTL3,GASAL1,MAPKAPK3,FSCN1,SLC9A3R2,SDF2L1,LGALS1,STX1A,EPHA2,GIPR,PCBP4,RASSF7,PTK6,TNFRSF12A,YIF1A,HTRA2,SLC52A2,PDLIM2,SERPINE1,ADAMTSL5,CLCF1,SLC35A2,TBC1D10C,RHOF,GDF11,ZFP36L1,PDZD7,PDE4A,POLM
module_2+8	244	0.8215	SP4	SP4	34	1452	0.9999	1	0.5524	ReMap--ChIP-seq	HYOU1,DDA1,EMP3,MMP15,MPV17L2,SDF2L1,SCGB3A2,SMIM29,FSD1,GIPR,PCBP4,RASSF7,CD24,HYAL3,TNFRSF12A,CRYBA2,YIF1A,PLA2G15,MAP7D1,VCL,NXPH4,HSPA1A,PHLDB1,TPM1,SLC35A2,RHOF,GDF11,APLP1,MYADM,ZFP36L1,PDZD7,FGFR1,TRNP1,HCN2
module_2+8	245	0.8249	ELK1	ELK1	34	1453	0.9999	1	0.552	ReMap--ChIP-seq	ABALON,MLLT11,HYOU1,DDA1,LYPLA2,SLC39A13,GMIP,EXTL2,LRRC20,LRRC59,SLC9A3R2,MED31,SDF2L1,SYT11,TNFRSF12A,HTRA2,SLC52A2,ARMH4,CREB3,TAF13,LRWD1,CLTB,CLCF1,HSPA1A,WDR1,EMILIN1,RTN4RL1,TBC1D10C,CST6,NOP14-AS1,ZFP36L1,TP53I3,UXT-AS1,HCN2
module_2+8	246	0.8283	BRF2	BRF2	33	1441	0.9999	1	0.54	ReMap--ChIP-seq	DDA1,GPRC5A,PPARD,BLK,BCAR3,ITGB2,SLC36A1,SLC47A1,NCLN,FSD1,TXNDC15,PPP1R3C,KCTD17,TOX2,DMBT1,ATAD3B,PDLIM4,TAF13,SERPINE1,TYRO3,LINC01711,STK32B,TPM2,PLXNA2,NSG1,EMILIN1,C2CD4C,OLMALINC,IFNLR1,ZFP36L1,EFNB2,PDZD7,FAM167A
module_2+8	247	0.8316	NFYA	NFYA	33	1445	0.9999	1	0.5384	ReMap--ChIP-seq	HYOU1,DDA1,EMP3,KCNA7,MPV17L2,FADS1,PORCN,SDF2L1,SLC25A35,LGALS1,GIPR,PCBP4,HYAL3,YIF1A,SLC52A2,CREB3L2,HOXC5,TGFB1I1,ADAMTSL5,ANGPTL4,AK1,SLC35A2,DPF1,TBC1D10C,RHOF,GDF11,COTL1,PDZD7,CGB8,CGB5,PDE4A,UXT-AS1,HCN2
module_2+8	248	0.835	ZNF592	ZNF592	9	605	0.9999	1	0.3479	ReMap--ChIP-seq	NOX5,BCAS4,STX1A,KIF7,UNC13D,BAG3,PLTP,ARNT2,MLPH
module_2+8	249	0.8384	SIX5	SIX5	33	1449	0.9999	1	0.5369	ReMap--ChIP-seq	DDA1,SLC39A13,EMP3,GASAL1,FADS1,TUBA4A,SLC27A4,SLC9A3R2,STX1A,RASSF7,HYAL3,IL11,TNFRSF12A,YIF1A,CCND1,HTRA2,KIF3C,PRDX1,CLCF1,EMILIN1,RTN4RL1,DPF1,TNS4,KRT7,RHOF,AMIGO2,APLP1,MYADM,ZFP36L1,TP53I3,KRT81,KRT86,PCED1B
module_2+8	250	0.8418	ZNF644	ZNF644	33	1449	0.9999	1	0.5369	ReMap--ChIP-seq	LINC01629,ADAMTS14,EPB41L1,L1CAM,NOSTRIN,AREG,LINC02561,FADS1,TUBA4A,FSCN1,RAP1GAP,BCAS4,NCLN,POLH-AS1,TMEM176B,HS1BP3-IT1,VARS2,AOC1,HSPA1A,CSF2,DISP3,AK1,LINC00243,TMCC2,RHOF,ARHGDIB,COTL1,UCA1,C5AR2,ARHGAP18,OPN3,PALLD,HKDC1
module_2+8	251	0.8451	E2F4	E2F4	33	1452	0.9999	1	0.5358	ReMap--ChIP-seq	HYOU1,DDA1,SH3BGRL3,EMP3,SLC29A1,FSTL3,FLNC,MPV17L2,MAPKAPK3,FSCN1,SLC9A3R2,SDF2L1,SMIM29,GIPR,RASSF7,PTK6,HYAL3,IL11,TNFRSF12A,YIF1A,FHOD1,NXPH4,SLC52A2,CDHR2,CCDC188,CLCF1,HSPA1A,SPAG1,TBC1D10C,RHOF,PDZD7,PDE4A,HCN2
module_2+8	252	0.8485	RFX2	RFX2	32	1442	1	1	0.5229	ReMap--ChIP-seq	PBX4,TUBA1A,MMP17,EXTL2,SDCBP2,SLC27A4,MED31,TSPAN33,FNDC4,ADGRB2,PCBP4,PTK6,DOHH,CFAP157,YIF1A,HTRA2,SFR1,GLCE,DAAM1,ADAMTSL5,PEA15,PHLDB1,CDC14A,SLC35A2,DPF1,MYOZ1,CFAP299,MPZL3,APLP1,MYADM,PDE4A,MEIS3
module_2+8	253	0.8519	NFATC1	NFATC1	32	1452	1	1	0.5192	ReMap--ChIP-seq	BTBD19,MLLT11,HYOU1,DDA1,LYPLA2,SLC39A13,SLC7A6,WTIP,SDF2L1,TRIM45,KDELR3,PCBP4,RFTN1,LOXL3,FAM3C,MAP7D1,FAM92A,HTRA2,LPXN,SERPINE1,TGFB1I1,ANXA6,TIGAR,PHLDB1,WDR1,EMILIN1,SLC35A2,NOP14-AS1,GDF11,ARHGDIB,ZFP36L1,POLM
module_2+8	254	0.8552	CEBPD	CEBPD	32	1454	1	1	0.5184	ReMap--ChIP-seq	ABALON,BTBD19,LYPLA2,SLC29A1,FSTL3,GASAL1,MAPKAPK3,FSCN1,SDF2L1,SMIM29,SCN1B,EPHA2,PCBP4,RASSF7,HYAL3,TNFRSF12A,NOL4L,CCND1,HTRA2,SPRY4-AS1,SERPINE1,UNC13D,HSPA1A,PLTP,EMILIN1,GADD45A,RHOF,ZFP36L1,TMEM104,PDE4A,TRNP1,HCN2
module_2+8	255	0.8586	CREB1	CREB1	32	1454	1	1	0.5184	ReMap--ChIP-seq	ABALON,BTBD19,DDA1,LYPLA2,EMP3,SLC29A1,GASAL1,TUBA4A,FSCN1,SLC9A3R2,SDF2L1,CDR2L,GIPR,PCBP4,HYAL3,TNFRSF12A,YIF1A,HTRA2,SLC52A2,SERPINE1,TGFB1I1,ANGPTL4,HID1,EMILIN1,RTN4RL1,SLC35A2,RHOF,GDF11,MYADM,ZFP36L1,PDZD7,PDE4A
module_2+8	256	0.862	ZNF197	ZNF197	31	1443	1	1	0.5058	ReMap--ChIP-seq	ABALON,ADAMTS14,HYOU1,RABAC1,MPV17L2,TUBA4A,SLC9A3R2,FSD1,KDELR3,LINC02029,NCS1,HYAL3,CAPN2,HS1BP3-IT1,VARS2,SLC52A2,ARMH4,ASAP2,AP1S2,PRDX1,ST3GAL1,CLCF1,SKIL,EMILIN1,LINC00243,HABP4,P3H3,GDPD3,MPZL3,RIMBP3C,UXT-AS1
module_2+8	257	0.8653	CREM	CREM	31	1448	1	1	0.504	ReMap--ChIP-seq	ORAI2,BTBD19,DDA1,SH3BGRL3,LYPLA2,EMP3,FSTL3,GASAL1,MPV17L2,TUBA4A,FSCN1,SDF2L1,SMIM29,GIPR,PTK6,TNFRSF12A,LOXL3,HTRA2,SLC52A2,CREB3,CREB3L2,MCAM,HSPA1A,EMILIN1,SLC35A2,GADD45A,RHOF,RELL2,ZFP36L1,PDZD7,PDE4A
module_2+8	258	0.8687	E2F1	E2F1	31	1453	1	1	0.5022	ReMap--ChIP-seq	MLLT11,HYOU1,HOXC11,DDA1,F3,SLC7A6,GASAL1,MPV17L2,SDF2L1,SMIM29,CDR2L,LGALS1,PCBP4,SLC10A3,HYAL3,TNFRSF12A,FHOD1,CCND1,PLA2G15,CDHR2,SERPINE1,PRDX1,HMOX1,CLCF1,TPM1,TBC1D10C,RHOF,GDF11,ZFP36L1,KLF10,THBS1
module_2+8	259	0.8721	POU2F1	POU2F1	30	1450	1	1	0.4867	ReMap--ChIP-seq	ZNF281,HPCAL4,ORAI1,EPB41L1,ABTB2,MMP17,GASAL1,BCAR3,MYO10,EXOG,SYT11,ADGRB2,TAGLN3,CFAP157,DOK4,ASAP2,CDA,PRDX1,GSG1L,TGFB1I1,MITF,P4HA3,ADAMTS7,FAM219A,SLC35A2,SH2D2A,PRRC1,MLEC,GADD45A,TM4SF19
module_2+8	260	0.8754	MYBL2	MYBL2	30	1451	1	1	0.4864	ReMap--ChIP-seq	ZNF281,ABALON,RNASE7,MAPKAPK3,BCAR3,ITGA2,HYAL3,NEDD9,HS1BP3-IT1,ASAP2,SERPINE1,CREB3L2,PRDX1,ANXA2,ANGPTL4,AFP,LINC00862,HSPA1A,CFL2,IGFBP3,ABLIM3,OLMALINC,HILPDA,RHOF,MATN3,ARHGAP18,LINC01910,TGFBR2,TRNP1,SOWAHA
module_2+8	261	0.8788	NRF1	NRF1	30	1453	1	1	0.4857	ReMap--ChIP-seq	PDGFA,DDA1,EMP3,PLSCR3,SLC29A1,FSTL3,MPV17L2,SDF2L1,GIPR,PCBP4,SLC10A3,PTK6,HYAL3,TNFRSF12A,CRELD2,YIF1A,FHOD1,CCND1,MAP7D1,HTRA2,SLC52A2,TGFB1I1,ADAMTSL5,RTN4RL1,SLC35A2,RHOF,APLP1,PDZD7,TMEM104,PDE4A
module_2+8	262	0.8822	STAT5B	STAT5B	30	1453	1	1	0.4857	ReMap--ChIP-seq	ORAI2,ORAI1,ABALON,BTBD19,PBX4,HYOU1,SLC7A6,MAPKAPK3,ARL4C,LRRC8C,ZBED2,PTK6,HYAL3,YIF1A,PLAU,PLA2G15,BACH2,TGFB1I1,GRAP2,EMILIN1,TBC1D10C,PTGER2,CAMK4,COTL1,ARHGAP18,ZFP36L1,PDE4A,TGFBR2,ALOX5AP,CKLF
module_2+8	263	0.8855	MAF	MAF	30	1453	1	1	0.4857	ReMap--ChIP-seq	ORAI2,BTBD19,DDA1,SH3BGRL3,SLC7A6,MAPKAPK3,SDF2L1,ITGB2,ARL4C,LGALS1,PCBP4,PTK6,HYAL3,TNFRSF12A,PLA2G15,MAP7D1,CDHR2,UNC13D,TIGAR,CLCF1,TBC1D10C,P3H3,RHOF,PTGER4,MPZL3,NOP14-AS1,TMEM104,PDE4A,NT5DC2,POLM
module_2+8	264	0.8889	ATF2	ATF2	29	1451	1	1	0.4698	ReMap--ChIP-seq	BTBD19,TIPARP,SLC29A1,FADS1,FSCN1,ROR1,BLK,SCGB3A2,SMIM29,KDELR3,TNFRSF12A,CD83,CCND1,VCL,GLI2,TIGAR,TPM1,SKIL,WDR1,LINC00243,SLC35A2,TMEM184B,RHOF,NOP14-AS1,ZFP36L1,FGFR1,PDE4A,TRNP1,THBS1
module_2+8	265	0.8923	GABPA	GABPA	29	1453	1	1	0.4692	ReMap--ChIP-seq	ABALON,BTBD19,HYOU1,DDA1,LYPLA2,FSTL3,SLC9A3R2,MED31,SDF2L1,ITGB2,GIPR,PCBP4,PTK6,TNFRSF12A,YIF1A,HTRA2,SLC52A2,CREB3,TAF13,SERPINE1,CLCF1,EMILIN1,RTN4RL1,TBC1D10C,RHOF,ZFP36L1,PDZD7,GPSM1,PDE4A
module_2+8	266	0.8956	YY1	YY1	29	1454	1	1	0.4689	ReMap--ChIP-seq	LINC01629,BTBD19,MLLT11,DDA1,DUSP4,LYPLA2,SLC29A1,GASAL1,FSCN1,SLC9A3R2,SDF2L1,PCBP4,TNFRSF12A,YIF1A,CCND1,HTRA2,PDLIM2,UNC13D,CLCF1,HSPA1A,SLC39A7,EMILIN1,RTN4RL1,TBC1D10C,RHOF,GDF11,ZFP36L1,PDZD7,PDE4A
module_2+8	267	0.899	ZBTB11	ZBTB11	28	1444	1	1	0.4556	ReMap--ChIP-seq	ITGB1-DT,ADAMTS14,HYOU1,PRRT4,DDA1,LYPLA2,SLC39A13,MMP15,FADS1,MAPKAPK3,CDR2L,LGALS1,PCBP4,PTK6,TNFRSF12A,LOXL3,MAP7D1,HTRA2,VARS2,SLC52A2,CREB3,TAF13,UNC13D,HSPA1A,EMILIN1,RHOF,GDPD3,TP53I3
module_2+8	268	0.9024	DEAF1	DEAF1	28	1445	1	1	0.4552	ReMap--ChIP-seq	BTBD19,PBX4,DDA1,LYPLA2,GMIP,RABAC1,WNT7A,MPV17L2,SLC27A4,INO80C,SDF2L1,NCLN,TRIM45,SYT11,SLC25A35,KDELR3,IL11,YIF1A,CCDC167,SLC52A2,MMP9,TAF13,PRDX1,CLTB,SLC39A7,EMILIN1,TRAK2,MYADM
module_2+8	269	0.9057	TFDP1	TFDP1	28	1445	1	1	0.4552	ReMap--ChIP-seq	SH3BGRL3,SLC29A1,GASAL1,LRRC20,SLC27A4,RAP1GAP,SLC9A3R2,SDF2L1,SMIM29,STX1A,RASSF7,FHOD1,LOXL3,HTRA2,SLC52A2,CCDC188,ADAMTSL5,CLCF1,HSPA1A,HID1,SLC39A7,EMILIN1,RHOF,GDPD3,ZFP36L1,PDE4A,KLF10,HCN2
module_2+8	270	0.9091	POU2F2	POU2F2	28	1450	1	1	0.4536	ReMap--ChIP-seq	ORAI2,BTBD19,DDA1,DUSP4,SLC39A13,SLC29A1,MPV17L2,FSCN1,BLK,SDF2L1,LGALS1,GIPR,RELT,RFTN1,YIF1A,CD83,LRWD1,UNC13D,TIGAR,SEMA7A,TBC1D10C,RHOF,NOP14-AS1,COTL1,ZFP36L1,PDE4A,FAM167A,HCN2
module_2+8	271	0.9125	SRF	SRF	28	1450	1	1	0.4536	ReMap--ChIP-seq	LINC01629,ABALON,ITGB1-DT,BTBD19,SLC7A6,GPRC5A,SRRD,TUBA4A,SDF2L1,HYAL3,TNFRSF12A,YIF1A,CAPN2,PLA2G15,VCL,CREB3,TAF13,PRDX1,HSPA1A,TPM2,TPM1,WDR1,EMILIN1,RTN4RL1,RHOF,ZFP36L1,PDE4A,DDAH1
module_2+8	272	0.9158	FOXP1	FOXP1	28	1451	1	1	0.4533	ReMap--ChIP-seq	ABALON,HYOU1,DDA1,EMP3,SAMD4A,GASAL1,FADS1,SDF2L1,SMIM29,GIPR,PCBP4,CD24,SH3RF1,TNFRSF12A,FOXA1,PLA2G15,LPXN,BACH2,PRDX1,HOXC5,PHLDB1,MLEC,RHOF,AMIGO2,ZFP36L1,EFNB2,DDAH1,PCED1B
module_2+8	273	0.9192	NFYB	NFYB	28	1452	1	1	0.453	ReMap--ChIP-seq	BTBD19,HYOU1,DDA1,EMP3,PPARD,MPV17L2,FADS1,PORCN,SDF2L1,SLC25A35,LGALS1,RASSF7,IL11,DOHH,CFAP157,CCDC167,FHOD1,CREB3L2,HOXC5,ADAMTSL5,ANGPTL4,HSPA1A,SLC35A2,RHOF,COTL1,PDE4A,KLF10,UXT-AS1
module_2+8	274	0.9226	ZBTB16	ZBTB16	27	1440	1	1	0.4402	ReMap--ChIP-seq	ABTB2,DDA1,MMP10,MPV17L2,EXO5,FYN,RFTN1,YIF1A,CD83,VCL,HTRA2,LPXN,ARMH4,GALNT1,GLCE,PRDX1,HOXC5,HOMER2,CNTD2,LINC00862,LINC00460,MYOZ1,ZYG11A,CST6,ARNTL,EFNB2,PDZD7
module_2+8	275	0.9259	ZNF274	ZNF274	27	1444	1	1	0.439	ReMap--ChIP-seq	UXS1,ZNF287,HPCAL4,ORAI2,EMP3,WNT7A,TUBA4A,SDF2L1,BCAR3,EXO5,SPTB,STARD13-AS,STX1A,SLC45A3,PLAU,CA8,PRDX1,DISP3,P4HA2,REEP2,GADD45A,ZYG11A,RHOF,NOP14-AS1,CAPRIN2,PDE4A,POLM
module_2+8	276	0.9293	XBP1	XBP1	27	1447	1	1	0.4381	ReMap--ChIP-seq	ORAI2,ABALON,NMT2,DDA1,TMEM44,EMP3,SLC29A1,PPARD,FSCN1,BCAS4,FSD1,GIPR,PGBD1,NEDD9,ADGRF5,RBM24,SERPINE1,WDR66,ST3GAL5,TUBB2A,ANGPTL4,AK1,BAG3,PLTP,PTGER2,CST6,C5AR2
module_2+8	277	0.9327	HHEX	HHEX	27	1448	1	1	0.4377	ReMap--ChIP-seq	ABALON,SLC7A6,LINC01605,RNASE7,SDCBP2,SCN1B,SLC45A3,LMCD1,CARD10,HS1BP3-IT1,VARS2,MMP9,PDLIM2,SERPINE1,UNC13D,CNTD2,ANGPTL4,GCNT1,AFP,MISP,PLTP,DUSP14,DPF1,SORBS3,PDE4A,TGFBR2,NT5DC3
module_2+8	278	0.936	MBD4	MBD4	26	1443	1	1	0.4227	ReMap--ChIP-seq	ABALON,ITGB1-DT,KRTAP2-3,KDELR3,ENC1,NEDD9,FAM92A,SERPINE1,DKK1,HOMER2,ANXA5,GCNT1,AFP,LINC00862,HSPA1A,IGFBP3,DGKI,OLMALINC,GADD45A,AMPD2,NANOS1,ZFP36L1,LINC01910,TGFBR2,TRNP1,NT5DC3
module_2+8	279	0.9394	ZBTB33	ZBTB33	26	1448	1	1	0.4212	ReMap--ChIP-seq	ABALON,BTBD19,EMP3,S100A5,S100A3,SLC9A3R2,STX1A,IL11,TNFRSF12A,CCND1,LPXN,TAF13,SERPINE1,ANXA2,CLCF1,SLC39A7,TNS4,KRT7,RHOF,ZFP36L1,PDZD7,TGFBI,DDAH1,TRNP1,KRT86,HCN2
module_2+8	280	0.9428	SNAPC4	SNAPC4	25	1447	1	1	0.405	ReMap--ChIP-seq	ORAI2,HACD1,BTBD19,MLLT11,WNT9A,S100A5,S100A3,CERK,SOAT2,KIF7,TOX2,KIF26B,CCDC167,COL5A3,TIMM17A,MYBL1,TBC1D7,WDR66,PRR5L,MYOZ1,TNS4,PRRC1,SLC35E4,LMOD1,NEGR1
module_2+8	281	0.9461	POU4F2	POU4F2	25	1449	1	1	0.4045	ReMap--ChIP-seq	LINC01629,ORAI2,BTBD19,TUBA1A,EMP3,MPV17L2,MYO1E,SYT11,TXNDC15,TAGLN3,GIPR,PNMA8A,HYAL3,MMP2,GNG2,TAF13,CREB3L2,DAAM1,CDK14,TIMP2,NSG1,TIAM1,GADD45A,GDF11,CHRNA9
module_2+8	282	0.9495	SETDB1	SETDB1	24	1447	1	1	0.3886	ReMap--ChIP-seq	ZNF287,BTBD19,FOXL2NB,GPR27,DDA1,TMEM44,SH3BGRL3,FSTL3,SDF2L1,HHEX,EXO5,HTRA2,SLC52A2,CCDC188,TGFB1I1,MISP,PHLDA2,RTN4R,AK1,EMILIN1,GDPD3,ZFP36L1,CYP1B1-AS1,HCN2
module_2+8	283	0.9529	SP2	SP2	23	1451	1	1	0.3711	ReMap--ChIP-seq	ABALON,DDA1,MPV17L2,LRRC59,SLC9A3R2,SDF2L1,FSD1,TRIM45,LGALS1,GIPR,PGBD1,TNFRSF12A,YIF1A,ADAMTSL5,ANGPTL4,PLTP,EMILIN1,MANF,MYADM,PDZD7,PDE4A,UXT-AS1,FMNL3
module_2+8	284	0.9562	TGIF2	TGIF2	23	1451	1	1	0.3711	ReMap--ChIP-seq	ABALON,BTBD19,HYOU1,LYPLA2,SLC7A6,EPHA2,PCBP4,OSGIN1,CRELD2,CCND1,PLA2G15,HS1BP3-IT1,SERPINE1,PRDX1,TGFB1I1,TUBB2A,HSPA1A,SLC39A7,EMILIN1,ZFP36L1,TMEM104,KLF10,TGFBR2
module_2+8	285	0.9596	CEBPZ	CEBPZ	23	1443	1	1	0.3732	ReMap--ChIP-seq	ABALON,ADAMTS14,DDA1,GMIP,GOLIM4,MPV17L2,SLC27A4,SDF2L1,TRIM45,RASSF7,YIF1A,SLC52A2,ANGPTL4,CACNB3,SLC26A2,ABHD2,SLC35A2,P3H3,HIP1,SLC35F2,TP53I3,PDE4A,POLM
module_2+8	286	0.963	STAT5A	STAT5A	22	1452	1	1	0.3544	ReMap--ChIP-seq	ORAI2,SLC39A13,MAPKAPK3,RAP1GAP,SDF2L1,ITGB2,ENC1,RFTN1,CD83,TBC1D7,TAF13,SERPINE1,CREB3L2,MRC2,SEMA7A,SLC35A2,TRPM2,NOP14-AS1,ZFP36L1,CXCL8,PDE4A,POLM
module_2+8	287	0.9663	KMT2B	KMT2B	22	1441	1	1	0.3572	ReMap--ChIP-seq	BHLHA15,ORAI2,HYOU1,LYPLA2,SLC39A13,SRRD,SLC27A4,BLK,ITGB2,MICAL1,HYAL3,ATAD3B,HTRA2,ARMH4,MYBL1,TAF13,BACH2,MLEC,PINLYP,IFNLR1,ZFP36L1,KLF12
module_2+8	288	0.9697	IRF2	IRF2	19	1451	1	1	0.3057	ReMap--ChIP-seq	ABALON,BTBD19,HYOU1,DDA1,LYPLA2,SLC29A1,MPV17L2,MAPKAPK3,FSCN1,SDF2L1,GIPR,TNFRSF12A,MAP7D1,CDHR2,HSPA1A,EMILIN1,OLMALINC,RHOF,PDE4A
module_2+8	289	0.9731	NR2C2	NR2C2	18	1451	1	1	0.2894	ReMap--ChIP-seq	ITGB1-DT,HYOU1,DDA1,GMIP,SLC7A6,NCLN,KCTD16,PCBP4,YIPF5,PLA2G15,HTRA2,HS1BP3-IT1,LPXN,CREB3,PLTP,CATSPER1,CST6,HKDC1
module_2+8	290	0.9764	IRF3	IRF3	21	1442	1	1	0.3405	ReMap--ChIP-seq	ABALON,DDA1,MPV17L2,SDF2L1,FYN,TRIM45,LGALS1,RASSF7,TNFRSF12A,YIF1A,ARMH4,CREB3L2,ANGPTL4,SLC26A2,ABHD2,PLTP,OLMALINC,MANF,ARNTL,EFNB2,PDZD7
module_2+8	291	0.9798	GLYR1	GLYR1	21	1442	1	1	0.3405	ReMap--ChIP-seq	ITGB1-DT,PMM2,SLC7A6,WTIP,GASAL1,POLH-AS1,KDELR3,ARSI,CALHM2,CCDC136,ARMH4,OPN1SW,PEA15,PHLPP2,REEP2,HSF2BP,MANF,NOP14-AS1,NANOS1,SHISA4,MAP6D1
module_2+8	292	0.9832	SMAD5	SMAD5	20	1444	1	1	0.3236	ReMap--ChIP-seq	BTBD19,MLLT11,HYOU1,LYPLA2,FADS1,MAPKAPK3,FSCN1,SDF2L1,IL11,SPRY4-AS1,CREB3,CDHR2,CLCF1,HSPA1A,WDR1,TBC1D10C,RHOF,NOP14-AS1,ZFP36L1,HCN2
module_2+8	293	0.9865	ZBED1	ZBED1	19	1445	1	1	0.307	ReMap--ChIP-seq	BTBD19,SLC29A1,FSCN1,SDF2L1,SMIM29,TNFRSF12A,RFTN1,CD83,HTRA2,LPXN,CLCF1,HSPA1A,SKIL,SLC35A2,TBC1D10C,RHOF,NOP14-AS1,ZFP36L1,HCN2
module_2+8	294	0.9899	FOXK1	FOXK1	18	1445	1	1	0.2906	ReMap--ChIP-seq	ORAI1,BTBD19,OAT,STX1A,LPXN,ARMH4,CDHR2,CRY1,TAF13,BACH2,HOXC5,HMOX1,MITF,SLC35A2,OLMALINC,PINLYP,MPZL3,APLP1
module_2+8	295	0.9933	OVOL2	OVOL2	0	39	1	1	0	ReMap--ChIP-seq
module_2+8	296	0.9966	TET3	TET3	0	37	1	1	0	ReMap--ChIP-seq
module_2+8	297	1	ZNF335	ZNF335	0	5	1	1	0	ReMap--ChIP-seq
module_3	1	0.003367	ZNF92	ZNF92	30	1442	0.02467	1	1.518	ReMap--ChIP-seq	HDAC11,LIPE,NYAP1,JUND,PLK5,FOSL2,KLHL30-AS1,COL1A1,ADA,TIMP3,TNKS1BP1,SREBF1,ANO8,MFGE8,GRN,THEMIS2,TTLL3,MT-RNR1,ZNF579,PNPLA2,SESN2,LEPR,TSSK6,DLX4,FOXO6,RFXANK,PIP5KL1,A4GALT,CEACAM19,MYO15A
module_3	2	0.006734	ATF4	ATF4	28	1442	0.05673	1	1.415	ReMap--ChIP-seq	LIPE,TMEM8B,WFDC21P,MEG3,ZNF821,FOSL2,KLHL30-AS1,VNN3,CDKN1A,TIMP3,TNKS1BP1,SREBF1,SLC7A7,GPR1,RNF145,STK19,SESN2,NUPR1,AJUBA,ABCG1,RFXANK,NBEA,CCPG1,ALDH2,PIP5KL1,AKTIP,PPP1R15A,PPT2-EGFL8
module_3	3	0.0101	ZNF165	ZNF165	9	357	0.06487	1	1.848	ReMap--ChIP-seq	GSTM2,JUND,KLHL30-AS1,MIR3936HG,TMEM187,NMRK1,CST3,ZNF517,EPS8L2
module_3	4	0.01347	HOXC11	HOXC11	3	77	0.09198	1	2.897	ReMap--ChIP-seq	HOXC6,HOTAIR,MT-RNR1
module_3	5	0.01684	CEBPG	CEBPG	26	1438	0.1146	1	1.316	ReMap--ChIP-seq	HDAC11,FOSL2,CDKN1A,ZCWPW2,TFEB,ARHGEF6,RIOK3,RNF145,LINC01719,YPEL5,HEIH,SESN2,LEPR,AZI2,TMOD2,ERN1,PLD1,KRCC1,PHF21A,KLHL29,LINC01671,MFSD6,PIP5KL1,PRRG4,NIPSNAP3B,KLF3
module_3	6	0.0202	TEAD4	TEAD4	25	1449	0.1667	1	1.255	ReMap--ChIP-seq	MBNL2,WWC2-AS2,JUND,FOSL2,COL1A1,MIR3936HG,SREBF1,ANO8,RARA-AS1,VAMP5,LINC01719,MT-RNR1,YPEL3,PNPLA2,EFEMP2,LEPR,ATG9B,AJUBA,PLD1,PSAP,PIP5KL1,PPP1R15A,BAIAP2-DT,PBXIP1,KLF3
module_3	7	0.02357	TFAP4	TFAP4	25	1452	0.1691	1	1.252	ReMap--ChIP-seq	JUND,FOSL2,TNKS1BP1,SREBF1,TFEB,ANO8,SYNC,RARA-AS1,VAMP5,GRN,CST3,MT-RNR1,YPEL3,PNPLA2,DM1-AS,EFEMP2,ATG9B,KRBA2,PSAP,TPP1,PIP5KL1,BAIAP2-DT,PBXIP1,EPS8L2,PROB1
module_3	8	0.02694	IKZF1	IKZF1	25	1452	0.1691	1	1.252	ReMap--ChIP-seq	SCARNA2,BHMG1,TMEM8B,MBNL2,HOXC6,CADM4,COL1A1,HOTAIR,CDKN1A,VAMP5,RNF145,ZNF579,YPEL3,SESN2,LEPR,ATG9B,AJUBA,PLD1,PSAP,PIP5KL1,ZNF385A,PPP1R15A,PPT2-EGFL8,PBXIP1,CEACAM19
module_3	9	0.0303	JUN	JUN	25	1452	0.1691	1	1.252	ReMap--ChIP-seq	MBNL2,ATG14,MAPK8IP3,JUND,FOSL2,COL1A1,PKIG,CDKN1A,ANO8,VAMP5,MT-RNR1,MORN3,PNPLA2,STK19,EFEMP2,LEPR,ATG9B,PLD1,PSAP,TPP1,PIP5KL1,TPT1-AS1,PPP1R15A,FAM131A,TPT1
module_3	10	0.03367	KLF4	KLF4	25	1454	0.1707	1	1.25	ReMap--ChIP-seq	ZNF846,JUND,FOSL2,COL1A1,TNKS1BP1,SREBF1,ANO8,RARA-AS1,VAMP5,MT-RNR1,ZNF579,PNPLA2,EFEMP2,NUDT18,ATG9B,FOXO6,PIP5KL1,TPT1-AS1,PBXIP1,EPS8L2,AHNAK2,KLF3,PROB1,FAM131A,TPT1
module_3	11	0.03704	ESR2	ESR2	24	1439	0.2134	1	1.212	ReMap--ChIP-seq	HDAC11,KIF9-AS1,HOXC6,JUND,PLK5,MIR3936HG,HOTAIR,CDKN1A,NINL,SREBF1,RIOK3,TMUB2,PNPLA2,YPEL2,FAM228B,EFEMP2,SLC25A42,FOXO6,SPATA7,CCPG1,PIP5KL1,OGFRL1,RAB40C,USH1G
module_3	12	0.0404	CEBPA	CEBPA	24	1450	0.2235	1	1.203	ReMap--ChIP-seq	HDAC11,SCARNA2,ZSCAN21,FOSL2,VNN3,CDKN1A,IL17RC,CLDN16,VAMP5,CST3,MT-RNR1,YPEL2,SESN2,SLC25A42,LINC02432,ERN1,NUPR1,PLD1,KRCC1,ALDH2,TPT1-AS1,NOD2,PRRG4,TPT1
module_3	13	0.04377	FOXK2	FOXK2	24	1451	0.2244	1	1.202	ReMap--ChIP-seq	HDAC11,SCARNA2,JUND,CADM4,ANO8,VAMP5,RIOK3,ZNF579,DM1-AS,EFEMP2,SESN2,ATG9B,DYRK1B,PLD1,PHF21A,PSAP,TPP1,PIP5KL1,ZNF385A,PPP1R15A,PPT2-EGFL8,PBXIP1,DNAJB9,CBLN3
module_3	14	0.04714	PGR	PGR	24	1451	0.2244	1	1.202	ReMap--ChIP-seq	HDAC11,LURAP1L,MAPK8IP3,LINC01972,HOXC6,JUND,FOSL2,MIR3936HG,HOTAIR,CDKN1A,TNKS1BP1,SREBF1,IL17RC,VAMP5,MT-RNR1,PNPLA2,YPEL2,ERN1,NUPR1,PIP5KL1,BAIAP2-DT,PBXIP1,AHNAK2,FAM131A
module_3	15	0.05051	JUND	JUND	24	1451	0.2244	1	1.202	ReMap--ChIP-seq	JUND,COL1A1,CDKN1A,TNKS1BP1,SREBF1,ANO8,RARA-AS1,VAMP5,YPEL3,PNPLA2,EFEMP2,SESN2,ATG9B,AJUBA,PLD1,PSAP,PIP5KL1,ZNF385A,TPT1-AS1,PPP1R15A,PPT2-EGFL8,PBXIP1,FAM131A,TPT1
module_3	16	0.05387	GFI1B	GFI1B	24	1451	0.2244	1	1.202	ReMap--ChIP-seq	NYAP1,HOXC6,JUND,HOTAIR,SREBF1,ANO8,RARA-AS1,VAMP5,GRN,MT-RNR1,ZNF579,HEIH,YPEL3,PNPLA2,DM1-AS,EFEMP2,SESN2,ATG9B,PSAP,PIP5KL1,ZNF385A,PPP1R15A,PPT2-EGFL8,PBXIP1
module_3	17	0.05724	NEUROD1	NEUROD1	24	1452	0.2253	1	1.201	ReMap--ChIP-seq	NYAP1,HOXC6,JUND,TMEM187,SREBF1,ANO8,RARA-AS1,GRN,TMUB2,MT-RNR1,PNPLA2,DM1-AS,EFEMP2,SESN2,SLC25A42,ATG9B,PIP5KL1,ZNF385A,PPP1R15A,BAIAP2-DT,PPT2-EGFL8,PBXIP1,RAB40C,FAM131A
module_3	18	0.06061	PBX2	PBX2	24	1452	0.2253	1	1.201	ReMap--ChIP-seq	SCARNA2,HOXC6,JUND,FOSL2,CDKN1A,TNKS1BP1,SREBF1,ANO8,RARA-AS1,VAMP5,MT-RNR1,ZNF579,PNPLA2,EFEMP2,SESN2,SLC25A42,ATG9B,CALCOCO1,PIP5KL1,ZNF385A,PPP1R15A,BAIAP2-DT,PPT2-EGFL8,PBXIP1
module_3	19	0.06397	CTCF	CTCF	24	1453	0.2263	1	1.2	ReMap--ChIP-seq	LIPE,TMEM8B,NYAP1,HOXC6,JUND,COL1A1,SLC7A7,GRN,PCDHB10,TMUB2,YPEL3,PNPLA2,EFEMP2,NUDT18,ATG9B,PCDHA10,AJUBA,PIP5KL1,ZNF385A,PCDHGA8,PCDHGA6,PCDHGA2,PBXIP1,RAB40C
module_3	20	0.06734	E2F7	E2F7	23	1443	0.2825	1	1.158	ReMap--ChIP-seq	NYAP1,FZD2,JUND,COL1A1,CDKN1A,SREBF1,SYNC,GRN,ZNF350,ZNF579,PNPLA2,INPPL1,DM1-AS,EFEMP2,CHRNB1,KRBA2,PIP5KL1,TPT1-AS1,PPP1R15A,PBXIP1,AHNAK2,ZNF615,TPT1
module_3	21	0.07071	DEAF1	DEAF1	23	1445	0.2845	1	1.156	ReMap--ChIP-seq	SCARNA2,ZFYVE1,ZNF821,HIBADH,ZCWPW2,ZMYM5,ANO8,LINC01719,MT-RNR1,YPEL3,METRNL,EFEMP2,AZI2,CHRNB1,ATG9B,TPT1-AS1,PPP1R15A,PBXIP1,RAB40C,EPS8L2,ZNF181,LCA5,TPT1
module_3	22	0.07407	NFYA	NFYA	23	1445	0.2845	1	1.156	ReMap--ChIP-seq	HDAC11,BHMG1,TMEM8B,JUND,PLK5,ANO8,VAMP5,GRN,MT-RNR1,MORN3,DM1-AS,EFEMP2,SESN2,ATG9B,DYRK1B,RFXANK,PIP5KL1,ZNF385A,AMT,PPP1R15A,BAIAP2-DT,PBXIP1,RAB40C
module_3	23	0.07744	KLF9	KLF9	23	1447	0.2866	1	1.154	ReMap--ChIP-seq	HDAC11,NYAP1,JUND,SREBF1,ANO8,RARA-AS1,GRN,PNCK,TMUB2,ZNF579,YPEL3,PNPLA2,EFEMP2,CHRNB1,ATG9B,FOXO6,PIP5KL1,PPP1R15A,BAIAP2-DT,PBXIP1,RAB40C,EPS8L2,FAM131A
module_3	24	0.08081	CEBPB	CEBPB	23	1449	0.2887	1	1.153	ReMap--ChIP-seq	SCARNA2,LURAP1L,MBNL2,JUND,FOSL2,COL1A1,CDKN1A,TNKS1BP1,SREBF1,IL17RC,SLC7A7,RARA-AS1,VAMP5,RNF145,LINC01719,SESN2,ERN1,PLD1,PHF21A,ALDH2,TPT1-AS1,KLF3,TPT1
module_3	25	0.08418	NR1H3	NR1H3	23	1450	0.2898	1	1.152	ReMap--ChIP-seq	RBMS3-AS3,MIR3648-1,RETREG1,MTRNR2L1,PARP6,SREBF1,ANO8,RARA-AS1,PNCK,LRRC17,RNF145,MT-RNR1,FILIP1,LINC02246,YPEL3,PNPLA2,ABCG1,PSAP,CCDC30,ZNF517,TPT1-AS1,TOGARAM2,TPT1
module_3	26	0.08754	CDX2	CDX2	23	1452	0.2919	1	1.15	ReMap--ChIP-seq	SCARNA2,LIPE,MBNL2,ATG14,WWC2-AS2,HOXC6,JUND,FOSL2,HOTAIR,IL17RC,NEURL1B,RNF145,MT-RNR1,ZNF579,EFEMP2,LINC02432,PLD1,PSAP,DUSP16,ALDH2,RNF32,PBXIP1,KLF3
module_3	27	0.09091	MAZ	MAZ	23	1453	0.293	1	1.149	ReMap--ChIP-seq	NYAP1,HOXC6,JUND,COL1A1,TNKS1BP1,SREBF1,ANO8,RARA-AS1,GRN,TMUB2,YPEL3,PNPLA2,DM1-AS,METRNL,EFEMP2,NUDT18,ATG9B,PIP5KL1,ZNF385A,PPT2-EGFL8,PBXIP1,RAB40C,AHNAK2
module_3	28	0.09428	TAL1	TAL1	23	1454	0.294	1	1.149	ReMap--ChIP-seq	MBNL2,JUND,FOSL2,PKIG,ADA,SREBF1,RARA-AS1,VAMP5,MT-RNR1,MORN3,EFEMP2,SESN2,ATG9B,ERN1,PLD1,PSAP,PIP5KL1,TPT1-AS1,PPP1R15A,PBXIP1,KLF3,CBLN3,TPT1
module_3	29	0.09764	ADNP	ADNP	22	1440	0.3539	1	1.109	ReMap--ChIP-seq	LDLRAD2,ATG14,JUND,PLK5,CADM4,SREBF1,ANO8,TMUB2,LINC01719,THEMIS2,MORN3,ZNF579,YPEL3,SESN2,LEPR,ATG9B,FOXO6,PLD1,PIP5KL1,AMT,KLF3,CEACAM19
module_3	30	0.101	CEBPZ	CEBPZ	22	1443	0.3574	1	1.106	ReMap--ChIP-seq	HDAC11,SCARNA2,TMEM8B,MAPK8IP3,TDRKH-AS1,LINC01972,GOLGB1,HIBADH,ANO8,GRN,TMUB2,MT-RNR1,FAM228B,SLC25A42,ATG9B,RFXANK,ZNF773,AKTIP,PPT2-EGFL8,PBXIP1,RAB40C,LCA5
module_3	31	0.1044	ZNF274	ZNF274	22	1444	0.3585	1	1.106	ReMap--ChIP-seq	SCARNA2,ZNF846,MTRNR2L1,SREBF1,ANO8,ZNF117,ZNF350,CTNNA3,PCDHB15,LINC01719,MT-RNR1,EFEMP2,SESN2,ZNF681,ZNF773,ZNF517,ZNF630,PPP1R15A,RNF32,PPT2-EGFL8,ZNF181,ZNF615
module_3	32	0.1077	NR1H2	NR1H2	22	1445	0.3596	1	1.105	ReMap--ChIP-seq	LIPE,LURAP1L,MBNL2,HOXC6,FOSL2,HOTAIR,SREBF1,ANO3,RARA-AS1,PNPLA2,EFEMP2,AJUBA,ABCG1,DUSP16,PIP5KL1,BAIAP2-DT,PBXIP1,RAB40C,EPS8L2,KLF3,CEACAM19,FAM131A
module_3	33	0.1111	ESR1	ESR1	22	1446	0.3608	1	1.104	ReMap--ChIP-seq	HDAC11,SCARNA2,LURAP1L,HOXC6,FOSL2,MIR3936HG,RETREG1,HOTAIR,SREBF1,RARA-AS1,MT-RNR1,YPEL3,PNPLA2,YPEL2,NUDT18,ATG9B,ERN1,DUSP16,PIP5KL1,A4GALT,ZNF385A,RAB40C
module_3	34	0.1145	GATA6	GATA6	22	1448	0.3631	1	1.103	ReMap--ChIP-seq	MBNL2,WWC2-AS2,HOXC6,FOSL2,HOTAIR,TFEB,IL17RC,SLC7A7,VAMP5,RNF145,MT-RNR1,YPEL3,PNPLA2,EFEMP2,UNC5CL,PHF21A,ALDH2,TMEM219,PPP1R15A,RNF32,PBXIP1,KLF3
module_3	35	0.1178	NCOA2	NCOA2	22	1449	0.3642	1	1.102	ReMap--ChIP-seq	HDAC11,SCARNA2,WFDC21P,TDRKH-AS1,LINC01972,ZNF821,RETREG1,SLC22A15,VAMP5,CST3,LINC01719,MT-RNR1,MORN3,YPEL3,PNPLA2,TMOD2,ERN1,PSAP,PIP5KL1,A4GALT,BAIAP2-DT,RAB40C
module_3	36	0.1212	CLOCK	CLOCK	22	1449	0.3642	1	1.102	ReMap--ChIP-seq	TMEM8B,RBFOX3,TG,SYNC,THEMIS2,MT-RNR1,YPEL2,FAM228B,SLC26A11,PCDHA11,AJUBA,ABCG1,DLX4,PSAP,CCDC30,LINC01671,BAIAP2-DT,PBXIP1,NOD2,PIK3IP1,FAM131A,LINC00346
module_3	37	0.1246	TFAP2C	TFAP2C	22	1450	0.3654	1	1.101	ReMap--ChIP-seq	HDAC11,HOXC6,JUND,FOSL2,HOTAIR,CDKN1A,SREBF1,IL17RC,RARA-AS1,VAMP5,YPEL3,PNPLA2,NUDT18,ATG9B,DLX4,FOXO6,PSAP,PIP5KL1,ZNF385A,BAIAP2-DT,RAB40C,FAM131A
module_3	38	0.1279	RARA	RARA	22	1450	0.3654	1	1.101	ReMap--ChIP-seq	NYAP1,HOXC6,JUND,PLK5,FOSL2,HOTAIR,TMEM187,TFEB,ANO8,SLC7A7,RARA-AS1,GRN,TMUB2,ZNF579,YPEL3,PNPLA2,EFEMP2,CHRNB1,ATG9B,TPP1,BAIAP2-DT,FAM131A
module_3	39	0.1313	GATA3	GATA3	22	1450	0.3654	1	1.101	ReMap--ChIP-seq	LURAP1L,MBNL2,TDRKH-AS1,FOSL2,MIR3936HG,PKIG,HOTAIR,CDKN1A,IL17RC,RARA-AS1,ARHGEF6,RNF145,LINC01719,MT-RNR1,YPEL2,ERN1,FOXO6,KRBA2,PLD1,PSAP,DUSP16,PIP5KL1
module_3	40	0.1347	FOS	FOS	22	1451	0.3665	1	1.1	ReMap--ChIP-seq	ATG14,MAPK8IP3,JUND,FOSL2,MIR3936HG,PKIG,CDKN1A,ANO8,CLDN16,RNF145,MT-RNR1,SESN2,LEPR,NUDT18,PLD1,PSAP,TPT1-AS1,PPP1R15A,AHNAK2,PTPN14,FAM131A,TPT1
module_3	41	0.138	ATF3	ATF3	22	1453	0.3688	1	1.099	ReMap--ChIP-seq	MBNL2,JUND,FOSL2,COL1A1,CDKN1A,TNKS1BP1,SREBF1,RARA-AS1,VAMP5,LINC01719,MT-RNR1,PNPLA2,EFEMP2,SESN2,ERN1,PSAP,PIP5KL1,TPT1-AS1,PPP1R15A,PBXIP1,FAM131A,TPT1
module_3	42	0.1414	TET3	TET3	1	37	0.4028	1	1.985	ReMap--ChIP-seq	MT-RNR1
module_3	43	0.1448	OVOL2	OVOL2	1	39	0.4192	1	1.881	ReMap--ChIP-seq	MT-RNR1
module_3	44	0.1481	PKNOX1	PKNOX1	21	1443	0.4396	1	1.055	ReMap--ChIP-seq	ZNF846,HOXC6,JUND,TNKS1BP1,ANO8,VAMP5,RNF145,ZNF579,HEIH,EFEMP2,SESN2,CHRNB1,ATG9B,PSAP,PIP5KL1,ZNF385A,PPP1R15A,BAIAP2-DT,PPT2-EGFL8,PBXIP1,CBLN3
module_3	45	0.1515	ZBTB11	ZBTB11	21	1444	0.4408	1	1.055	ReMap--ChIP-seq	SCARNA2,ZSCAN21,NYAP1,TMEM187,SREBF1,ANO8,TMUB2,MT-RNR1,ZNF579,HEIH,YPEL3,PNPLA2,FAM228B,EFEMP2,MKRN2OS,CHRNB1,ATG9B,PHF21A,RFXANK,ZNF517,PPP1R15A
module_3	46	0.1549	TP53	TP53	21	1448	0.4456	1	1.052	ReMap--ChIP-seq	TMEM8B,MAPK8IP3,FOSL2,COL1A1,ADA,CDKN1A,SLC7A7,SYNC,NEURL1B,TMUB2,MT-RNR1,ZNF579,PNPLA2,FAM228B,EFEMP2,SESN2,AJUBA,MCC,ZNF517,PBXIP1,AHNAK2
module_3	47	0.1582	GATA2	GATA2	21	1448	0.4456	1	1.052	ReMap--ChIP-seq	SCARNA2,PKIG,TFEB,IL17RC,VAMP5,RNF145,LINC01719,MT-RNR1,YPEL5,YPEL2,SESN2,ATG9B,ERN1,KRBA2,PLD1,PSAP,DUSP16,ALDH2,PPP1R15A,PBXIP1,KLF3
module_3	48	0.1616	TEAD1	TEAD1	21	1448	0.4456	1	1.052	ReMap--ChIP-seq	LURAP1L,MBNL2,ATG14,RBMS3-AS3,WWC2-AS2,FOSL2,COL1A1,MIR3936HG,SREBF1,LEPR,CHRNB1,ERN1,AJUBA,KRBA2,PLD1,PSAP,PPP1R15A,MIR181A2HG,PTPN14,KLF3,CEACAM19
module_3	49	0.165	HSF1	HSF1	21	1449	0.4468	1	1.051	ReMap--ChIP-seq	JUND,PLK5,COL1A1,SREBF1,ANO8,MT-RNR1,PNPLA2,EFEMP2,NUDT18,SLC26A11,CHRNB1,ATG9B,RFXANK,TPP1,ZNF517,TPT1-AS1,PPP1R15A,BAIAP2-DT,PBXIP1,RAB40C,TPT1
module_3	50	0.1684	ZBTB7A	ZBTB7A	21	1450	0.448	1	1.05	ReMap--ChIP-seq	NYAP1,HOXC6,JUND,PLK5,SREBF1,ANO8,RARA-AS1,GRN,ZNF579,YPEL3,PNPLA2,DM1-AS,METRNL,EFEMP2,ATG9B,PIP5KL1,PPP1R15A,BAIAP2-DT,PPT2-EGFL8,RAB40C,EPS8L2
module_3	51	0.1717	GRHL2	GRHL2	21	1450	0.448	1	1.05	ReMap--ChIP-seq	TNKS1BP1,SREBF1,TFEB,ANO8,RARA-AS1,HEIH,YPEL3,LEPR,SLC26A11,ATG9B,ERN1,KRBA2,PIP5KL1,BAIAP2-DT,PBXIP1,NOD2,EPS8L2,AHNAK2,PTPN14,PIK3IP1,FAM131A
module_3	52	0.1751	ZNF384	ZNF384	21	1450	0.448	1	1.05	ReMap--ChIP-seq	SCARNA2,BHMG1,ZSCAN21,NYAP1,ZNF821,JUND,SLC7A7,VAMP5,LINC01719,MORN3,ZNF579,YPEL3,SESN2,NUPR1,AJUBA,PHF21A,PSAP,RFXANK,PIP5KL1,AMT,PPP1R15A
module_3	53	0.1785	SP2	SP2	21	1451	0.4491	1	1.049	ReMap--ChIP-seq	SCARNA2,TMEM8B,MAPK8IP3,ZSCAN21,PLK5,TNKS1BP1,ANO8,VAMP5,GRN,TMUB2,MT-RNR1,EFEMP2,SESN2,SLC25A42,ATG9B,ERN1,ZNF773,ZNF517,PPT2-EGFL8,PBXIP1,RAB40C
module_3	54	0.1818	USF2	USF2	21	1451	0.4491	1	1.049	ReMap--ChIP-seq	HOXC6,PLK5,HOTAIR,SREBF1,RARA-AS1,GRN,RIOK3,MT-RNR1,YPEL5,YPEL3,PNPLA2,EFEMP2,SESN2,DTX3,PSAP,TPP1,PIP5KL1,PPP1R15A,PBXIP1,CEACAM19,FAM131A
module_3	55	0.1852	KLF5	KLF5	21	1451	0.4491	1	1.049	ReMap--ChIP-seq	HOXC6,JUND,FOSL2,HOTAIR,SREBF1,TFEB,ANO8,RARA-AS1,MT-RNR1,ZNF579,YPEL3,PNPLA2,EFEMP2,ATG9B,AJUBA,PIP5KL1,ZNF517,PPP1R15A,BAIAP2-DT,PBXIP1,KLF3
module_3	56	0.1886	NFYB	NFYB	21	1452	0.4503	1	1.049	ReMap--ChIP-seq	BHMG1,FZD2,JUND,PLK5,ANO8,GRN,MT-RNR1,MORN3,YPEL5,PNPLA2,DM1-AS,EFEMP2,SESN2,NUDT18,ATG9B,DYRK1B,CALCOCO1,PIP5KL1,AMT,PPP1R15A,PBXIP1
module_3	57	0.1919	SMAD3	SMAD3	21	1452	0.4503	1	1.049	ReMap--ChIP-seq	MAPK8IP3,FZD2,JUND,FOSL2,COL1A1,CDKN1A,RARA-AS1,MT-RNR1,PNPLA2,EFEMP2,ATG9B,AJUBA,KRBA2,ZNF532,ZNF517,TPT1-AS1,PBXIP1,PTPN14,CEACAM19,FAM131A,TPT1
module_3	58	0.1953	RELA	RELA	21	1452	0.4503	1	1.049	ReMap--ChIP-seq	BHMG1,JUND,FOSL2,REL,CDKN1A,TNKS1BP1,SREBF1,TFEB,RARA-AS1,GRN,MT-RNR1,PNPLA2,EFEMP2,PLD1,PSAP,TNFRSF9,TPP1,PPP1R15A,PBXIP1,NOD2,CBLN3
module_3	59	0.1987	SP1	SP1	21	1453	0.4515	1	1.048	ReMap--ChIP-seq	ZNF846,HOXC6,JUND,SREBF1,ANO8,RARA-AS1,VAMP5,GRN,TMUB2,ZNF579,PNPLA2,DM1-AS,EFEMP2,SESN2,CHRNB1,PIP5KL1,ZNF517,PPP1R15A,PPT2-EGFL8,PBXIP1,FAM131A
module_3	60	0.202	NFE2	NFE2	21	1454	0.4527	1	1.047	ReMap--ChIP-seq	SCARNA2,NYAP1,JUND,SREBF1,ANO8,RARA-AS1,GRN,RNF145,MT-RNR1,YPEL3,PNPLA2,EFEMP2,SESN2,ATG9B,ERN1,PLD1,PSAP,PIP5KL1,PPP1R15A,PBXIP1,FAM131A
module_3	61	0.2054	EHF	EHF	4	266	0.5025	1	1.091	ReMap--ChIP-seq	MT-RNR1,HEIH,KNG1,FAM131A
module_3	62	0.2088	ZNF740	ZNF740	20	1442	0.5248	1	1.005	ReMap--ChIP-seq	HOXC6,FZD2,JUND,TNKS1BP1,RARA-AS1,TMUB2,ZNF579,HEIH,PNPLA2,YPEL2,INPPL1,METRNL,EFEMP2,NUDT18,ERN1,PHF21A,ZNF385A,BAIAP2-DT,PPT2-EGFL8,FAM131A
module_3	63	0.2121	IRF9	IRF9	20	1442	0.5248	1	1.005	ReMap--ChIP-seq	HDAC11,LDLRAD2,SCARNA2,MEG3,ZNF821,JUND,FOSL2,CDKN1A,SLC7A7,MFGE8,MORN3,STK19,SESN2,ATG9B,NUPR1,PLD1,PHF21A,PIP5KL1,PPP1R15A,KLF3
module_3	64	0.2155	ZC3H8	ZC3H8	20	1443	0.526	1	1.004	ReMap--ChIP-seq	COL1A1,MIR3936HG,SREBF1,RIOK3,TMUB2,LINC01719,MT-RNR1,NUDT18,ERN1,DLX4,CLK1,TPP1,CALCOCO1,ZNF385A,TPT1-AS1,PBXIP1,ZNF615,FAM131A,CBLN3,TPT1
module_3	65	0.2189	SETDB1	SETDB1	20	1447	0.5307	1	1.002	ReMap--ChIP-seq	LDLRAD2,MEG3,ANO8,ZNF117,ZNF350,PCDHB15,HEIH,YPEL3,PNPLA2,METRNL,ATG9B,PLD1,RFXANK,ZNF773,NKX3-2,PCDHGA8,PCDHGA2,ZNF517,ZNF181,ZNF615
module_3	66	0.2222	EPAS1	EPAS1	20	1448	0.5319	1	1.001	ReMap--ChIP-seq	MAPK8IP3,MIR3648-2,MIR3648-1,FOSL2,CDKN1A,TMEM187,TCP11L1,TFEB,RARA-AS1,ZNF350,MT-RNR1,YPEL3,TMOD2,NUPR1,KRCC1,RAB40C,EPS8L2,PCARE,PTPN14,ZNF615
module_3	67	0.2256	SIX5	SIX5	20	1449	0.5331	1	1	ReMap--ChIP-seq	BHMG1,ANO8,ZNF350,MT-RNR1,ZNF579,YPEL3,PNPLA2,DM1-AS,FAM228B,EFEMP2,CHRNB1,ATG9B,ZNF773,PIP5KL1,AMT,ZNF517,PPP1R15A,PPT2-EGFL8,PBXIP1,ZNF615
module_3	68	0.229	PRDM14	PRDM14	20	1449	0.5331	1	1	ReMap--ChIP-seq	RBFOX3,HOXC6,JUND,FOSL2,HOTAIR,TMEM187,SREBF1,ANO8,NEURL1B,PNPLA2,EFEMP2,SLC26A11,CHRNB1,ATG9B,DLX4,FOXO6,BAIAP2-DT,PBXIP1,USH1G,FAM131A
module_3	69	0.2323	ZNF644	ZNF644	20	1449	0.5331	1	1	ReMap--ChIP-seq	SCARNA2,ZFYVE1,BHMG1,MEG3,TMEM187,SREBF1,VAMP5,ZNF350,RNF145,MT-RNR1,YPEL3,EFEMP2,ATG9B,PHF21A,PSAP,CCPG1,PPP1R15A,BAIAP2-DT,NOD2,ZNF615
module_3	70	0.2357	NFKB2	NFKB2	20	1449	0.5331	1	1	ReMap--ChIP-seq	MBNL2,HOXC6,JUND,REL,ADA,TCP11L1,RARA-AS1,MT-RNR1,YPEL5,SESN2,LEPR,ERN1,TNFRSF9,GCSAM,DUSP16,RNF32,NOD2,PTPN14,PROB1,POU2AF1
module_3	71	0.2391	TP63	TP63	20	1450	0.5343	1	0.9995	ReMap--ChIP-seq	HDAC11,PLK5,FOSL2,KLHL30-AS1,CDKN1A,SREBF1,TFEB,RARA-AS1,MT-RNR1,PNPLA2,EFEMP2,NUDT18,CHRNB1,FOXO6,BAIAP2-DT,RAB40C,EPS8L2,AHNAK2,USH1G,PIK3IP1
module_3	72	0.2424	GATA1	GATA1	20	1451	0.5355	1	0.9988	ReMap--ChIP-seq	SCARNA2,ATG14,PKIG,TNKS1BP1,VAMP5,ARHGEF6,RNF145,MT-RNR1,SESN2,LEPR,UNC5CL,ATG9B,ERN1,PLD1,PSAP,PIP5KL1,PPP1R15A,PBXIP1,KLF3,CBLN3
module_3	73	0.2458	MAFB	MAFB	20	1452	0.5367	1	0.9981	ReMap--ChIP-seq	SCARNA2,LURAP1L,ZSCAN21,GOLGB1,CDKN1A,SREBF1,MT-RNR1,ZNF579,YPEL2,SESN2,ERN1,KRBA2,PLD1,PHF21A,DUSP16,PBXIP1,DNAJB9,PCARE,LCA5,KLF3
module_3	74	0.2492	NR3C1	NR3C1	20	1452	0.5367	1	0.9981	ReMap--ChIP-seq	NYAP1,JUND,FOSL2,MIR3936HG,CDKN1A,TFEB,RARA-AS1,VAMP5,RNF145,LINC01719,MT-RNR1,PNPLA2,ERN1,PLD1,PSAP,A4GALT,ZNF385A,BAIAP2-DT,PBXIP1,PTPN14
module_3	75	0.2525	STAT1	STAT1	20	1452	0.5367	1	0.9981	ReMap--ChIP-seq	JUND,FOSL2,ADA,CDKN1A,TMEM187,ANO8,SLC7A7,RARA-AS1,VAMP5,GRN,THEMIS2,HEIH,PNPLA2,EFEMP2,NUPR1,PLD1,PSAP,ZNF385A,PPP1R15A,NOD2
module_3	76	0.2559	NFKB1	NFKB1	20	1452	0.5367	1	0.9981	ReMap--ChIP-seq	NYAP1,HOXC6,JUND,ADA,HOTAIR,TMEM187,SREBF1,RARA-AS1,TMUB2,MT-RNR1,YPEL5,YPEL3,PNPLA2,EFEMP2,CHRNB1,GCSAM,ZNF517,PBXIP1,RAB40C,PROB1
module_3	77	0.2593	KDM5B	KDM5B	20	1452	0.5367	1	0.9981	ReMap--ChIP-seq	HOXC6,JUND,FOSL2,HOTAIR,SREBF1,ANO8,RARA-AS1,ZNF579,YPEL3,PNPLA2,DM1-AS,EFEMP2,ATG9B,TSSK6,PIP5KL1,BAIAP2-DT,PBXIP1,RAB40C,EPS8L2,AHNAK2
module_3	78	0.2626	FLI1	FLI1	20	1453	0.5379	1	0.9974	ReMap--ChIP-seq	NYAP1,HOXC6,JUND,FOSL2,HOTAIR,TMEM187,ANO8,RARA-AS1,VAMP5,TMUB2,MT-RNR1,PNPLA2,EFEMP2,ATG9B,PIP5KL1,ZNF385A,ZNF517,TPT1-AS1,PBXIP1,TPT1
module_3	79	0.266	BHLHE22	BHLHE22	19	1440	0.6092	1	0.9555	ReMap--ChIP-seq	TDRKH-AS1,PLEKHD1,JUND,CADM4,COL1A1,ADA,CDKN1A,TMEM187,RARA-AS1,CST3,THEMIS2,INPPL1,TTC21A,FOXO6,PSAP,PIP5KL1,BAIAP2-DT,AHNAK2,PROB1
module_3	80	0.2694	SMAD4	SMAD4	19	1440	0.6092	1	0.9555	ReMap--ChIP-seq	ZNF846,RWDD2A,KIF9-AS1,WWC2-AS2,FZD2,JUND,COL1A1,PKIG,TCP11L1,SREBF1,RARA-AS1,VAMP5,NEURL1B,MSRB2,DM1-AS,TPP1,ZNF532,UNC80,ZNF517
module_3	81	0.2727	ZNF83	ZNF83	19	1440	0.6092	1	0.9555	ReMap--ChIP-seq	LDLRAD2,ZFYVE1,BHMG1,TDRKH-AS1,ANO8,RARA-AS1,ZNF350,LINC01719,MORN3,YPEL3,SLC26A11,NUPR1,PLD1,PHF21A,CCPG1,CALCOCO1,PPP1R15A,PPT2-EGFL8,ZNF615
module_3	82	0.2761	MYOD1	MYOD1	19	1448	0.6183	1	0.9502	ReMap--ChIP-seq	HOXC6,JUND,KLHL30-AS1,COL1A1,HOTAIR,RARA-AS1,MT-RNR1,HEIH,PNPLA2,DM1-AS,ATG9B,FOXO6,KRBA2,CTIF,PSAP,KLHL29,AHNAK2,PTPN14,CEACAM19
module_3	83	0.2795	ZNF175	ZNF175	19	1448	0.6183	1	0.9502	ReMap--ChIP-seq	JUND,FOSL2,CDKN1A,SREBF1,TFEB,SLC7A7,RARA-AS1,VAMP5,CST3,ZNF579,YPEL3,PNPLA2,EFEMP2,SESN2,ATG9B,AJUBA,PLD1,PIP5KL1,PBXIP1
module_3	84	0.2828	ESRRA	ESRRA	19	1449	0.6195	1	0.9495	ReMap--ChIP-seq	HDAC11,LIPE,FOSL2,TNKS1BP1,SREBF1,ANO8,RARA-AS1,YPEL3,PNPLA2,DLX4,FOXO6,KRBA2,CTIF,PSAP,DUSP16,PIP5KL1,ZNF385A,BAIAP2-DT,PROB1
module_3	85	0.2862	ARNT	ARNT	19	1450	0.6206	1	0.9489	ReMap--ChIP-seq	HDAC11,SCARNA2,HOXC6,JUND,HOTAIR,TNKS1BP1,PARP6,RARA-AS1,VAMP5,SATB1,YPEL3,PNPLA2,EFEMP2,DTX3,PSAP,PIP5KL1,ZNF385A,PPP1R15A,PBXIP1
module_3	86	0.2896	HOXA9	HOXA9	19	1451	0.6217	1	0.9482	ReMap--ChIP-seq	LINC00652,KIF9-AS1,PLK5,VNN3,MTRNR2L1,C1QTNF3,THEMIS2,MT-RNR1,MSRB2,AJUBA,DLX4,KRBA2,PLD1,PSAP,GCSAM,FOXN3,NKX3-2,MYRIP,POU2AF1
module_3	87	0.2929	SPI1	SPI1	19	1451	0.6217	1	0.9482	ReMap--ChIP-seq	SCARNA2,ZNF821,FOSL2,CDKN1A,TFEB,SLC7A7,RARA-AS1,VAMP5,THEMIS2,MT-RNR1,EFEMP2,SESN2,ATG9B,TMOD2,PSAP,TPP1,ZNF385A,PBXIP1,NOD2
module_3	88	0.2963	NR2F2	NR2F2	19	1452	0.6229	1	0.9475	ReMap--ChIP-seq	HOXC6,JUND,SREBF1,RARA-AS1,VAMP5,MT-RNR1,YPEL3,PNPLA2,METRNL,EFEMP2,ATG9B,AJUBA,PLD1,PSAP,PIP5KL1,ZNF385A,PPP1R15A,PPT2-EGFL8,PBXIP1
module_3	89	0.2997	ZNF143	ZNF143	19	1452	0.6229	1	0.9475	ReMap--ChIP-seq	SCARNA2,JUND,CADM4,SREBF1,ANO8,RARA-AS1,VAMP5,GRN,TMUB2,MT-RNR1,YPEL3,PNPLA2,EFEMP2,CHRNB1,ATG9B,PIP5KL1,ZNF385A,ZNF517,PPP1R15A
module_3	90	0.303	HNF4A	HNF4A	19	1452	0.6229	1	0.9475	ReMap--ChIP-seq	LIPE,WWC2-AS2,JUND,FOSL2,CDKN1A,SREBF1,IL17RC,SLC7A7,RARA-AS1,VAMP5,CST3,MT-RNR1,HEIH,PNPLA2,AJUBA,ALDH2,PBXIP1,EPS8L2,CBLN3
module_3	91	0.3064	ONECUT1	ONECUT1	19	1452	0.6229	1	0.9475	ReMap--ChIP-seq	MBNL2,WWC2-AS2,VNN3,C1QTNF3,NMRK1,NINL,BHMT2,SLC7A7,CLDN16,HSD17B6,LINC01719,MT-RNR1,LINC02432,PLD1,FOXN3,LINC01671,ALDH2,MIR181A2HG,KLF3
module_3	92	0.3098	EBF1	EBF1	19	1452	0.6229	1	0.9475	ReMap--ChIP-seq	JUND,ADA,CDKN1A,TMEM187,SREBF1,TFEB,RARA-AS1,THEMIS2,MT-RNR1,HEIH,PNPLA2,EFEMP2,PLD1,PSAP,GCSAM,PIP5KL1,A4GALT,PBXIP1,PROB1
module_3	93	0.3131	RUNX1	RUNX1	19	1453	0.624	1	0.9469	ReMap--ChIP-seq	JUND,FOSL2,TMEM187,SREBF1,ANO8,RARA-AS1,VAMP5,THEMIS2,MT-RNR1,MORN3,PNPLA2,EFEMP2,ATG9B,ABCG1,PSAP,ZNF385A,TPT1-AS1,PBXIP1,TPT1
module_3	94	0.3165	GABPA	GABPA	19	1453	0.624	1	0.9469	ReMap--ChIP-seq	SCARNA2,JUND,ANO8,RARA-AS1,VAMP5,TMUB2,MT-RNR1,ZNF579,YPEL3,PNPLA2,EFEMP2,ATG9B,TPP1,PIP5KL1,ZNF517,PPP1R15A,BAIAP2-DT,PBXIP1,RAB40C
module_3	95	0.3199	HES1	HES1	10	787	0.6459	1	0.9197	ReMap--ChIP-seq	RNF112,MIR3648-2,C1QTNF3,PCDHB15,GPR1,PCDHB10,MT-RNR1,FILIP1,LINC02246,RNF32
module_3	96	0.3232	SATB1	SATB1	17	1343	0.6707	1	0.9162	ReMap--ChIP-seq	GPR173,MIR3648-1,MIR3936HG,IL17RC,ANO3,ARHGEF6,ZNF350,METRNL,CHRNB4,KLHL29,NBEA,ZNF773,PCDHGA8,PCDHGA6,PCDHGA2,MYRIP,ZNF615
module_3	97	0.3266	PAX6	PAX6	18	1442	0.6945	1	0.9033	ReMap--ChIP-seq	SCARNA2,JUND,VAMP5,MT-RNR1,PNPLA2,DM1-AS,FAM228B,EFEMP2,AJUBA,KRBA2,PSAP,CLK1,PIP5KL1,ZNF517,TPT1-AS1,RAB40C,MIR181A2HG,TPT1
module_3	98	0.33	IRF3	IRF3	18	1442	0.6945	1	0.9033	ReMap--ChIP-seq	TMEM8B,MAPK8IP3,TDRKH-AS1,GOLGB1,HIBADH,ZMYM5,ANO8,VAMP5,YPEL5,YPEL2,SESN2,SLC25A42,ATG9B,AKTIP,PPT2-EGFL8,PBXIP1,RAB40C,LCA5
module_3	99	0.3333	ELK4	ELK4	18	1445	0.6976	1	0.9014	ReMap--ChIP-seq	BHMG1,HOXC6,JUND,PLK5,HOTAIR,ANO8,VAMP5,ZNF579,PNPLA2,STK19,FAM228B,EFEMP2,ZNF517,PPP1R15A,PBXIP1,AHNAK2,PROB1,FAM131A
module_3	100	0.3367	PPARG	PPARG	18	1448	0.7006	1	0.8995	ReMap--ChIP-seq	LIPE,LURAP1L,MBNL2,FOSL2,MIR3936HG,RARA-AS1,RIOK3,MT-RNR1,LINC02246,PNPLA2,CCDC153,ATG9B,PLD1,PSAP,DUSP16,LINC01301,PBXIP1,KLF3
module_3	101	0.3401	HIF1A	HIF1A	18	1450	0.7027	1	0.8983	ReMap--ChIP-seq	HDAC11,LINC01972,HOXC6,FOSL2,HOTAIR,SREBF1,CLDN16,RARA-AS1,MT-RNR1,PNPLA2,EFEMP2,NUPR1,PHF21A,PIP5KL1,BAIAP2-DT,PBXIP1,RAB40C,AHNAK2
module_3	102	0.3434	GATA4	GATA4	18	1450	0.7027	1	0.8983	ReMap--ChIP-seq	JUND,FOSL2,SREBF1,IL17RC,SLC7A7,VAMP5,MT-RNR1,YPEL3,PNPLA2,EFEMP2,UNC5CL,ERN1,AJUBA,PLD1,PIP5KL1,PPP1R15A,PBXIP1,KLF3
module_3	103	0.3468	ETV4	ETV4	18	1451	0.7037	1	0.8977	ReMap--ChIP-seq	HDAC11,JUND,CDKN1A,SREBF1,TFEB,IL17RC,RARA-AS1,VAMP5,CST3,LINC01719,MT-RNR1,YPEL3,PNPLA2,EFEMP2,ERN1,AJUBA,PLD1,PBXIP1
module_3	104	0.3502	FOSL2	FOSL2	18	1451	0.7037	1	0.8977	ReMap--ChIP-seq	JUND,FOSL2,COL1A1,CDKN1A,SREBF1,RARA-AS1,VAMP5,LINC01719,PNPLA2,DM1-AS,EFEMP2,PLD1,PSAP,PIP5KL1,ZNF517,PBXIP1,AHNAK2,PTPN14
module_3	105	0.3535	ETS1	ETS1	18	1451	0.7037	1	0.8977	ReMap--ChIP-seq	JUND,FOSL2,TMEM187,SREBF1,ANO8,SLC7A7,RARA-AS1,VAMP5,YPEL3,PNPLA2,DM1-AS,EFEMP2,ATG9B,TPP1,ZNF517,PPP1R15A,PBXIP1,FAM131A
module_3	106	0.3569	KLF1	KLF1	18	1451	0.7037	1	0.8977	ReMap--ChIP-seq	JUND,FOSL2,TMEM187,SREBF1,ANO8,RARA-AS1,THEMIS2,YPEL3,PNPLA2,EFEMP2,SESN2,ATG9B,ZNF517,PPP1R15A,PBXIP1,RAB40C,KLF3,FAM131A
module_3	107	0.3603	ERG	ERG	18	1451	0.7037	1	0.8977	ReMap--ChIP-seq	JUND,TMEM187,ANO8,RARA-AS1,VAMP5,TMUB2,MT-RNR1,ZNF579,PNPLA2,DM1-AS,EFEMP2,ATG9B,PIP5KL1,ZNF385A,ZNF517,BAIAP2-DT,PBXIP1,EPS8L2
module_3	108	0.3636	FOXA2	FOXA2	18	1451	0.7037	1	0.8977	ReMap--ChIP-seq	MBNL2,WWC2-AS2,FOSL2,TNKS1BP1,SREBF1,CLDN16,RARA-AS1,VAMP5,ZNF579,YPEL2,UNC5CL,ERN1,AJUBA,PLD1,PSAP,DUSP16,RNF32,KLF3
module_3	109	0.367	MAFF	MAFF	18	1453	0.7057	1	0.8964	ReMap--ChIP-seq	ZNF821,HOXC6,JUND,FOSL2,HOTAIR,ANO8,SLC7A7,TMUB2,LINC01719,YPEL3,STK19,EFEMP2,SESN2,CHRNB1,PLD1,PIP5KL1,PPT2-EGFL8,PBXIP1
module_3	110	0.3704	E2F6	E2F6	18	1453	0.7057	1	0.8964	ReMap--ChIP-seq	HOXC6,JUND,FOSL2,HOTAIR,SREBF1,ANO8,GRN,MT-RNR1,PNPLA2,DM1-AS,METRNL,EFEMP2,ATG9B,ZNF517,BAIAP2-DT,PBXIP1,RAB40C,EPS8L2
module_3	111	0.3737	NFE2L2	NFE2L2	18	1454	0.7067	1	0.8958	ReMap--ChIP-seq	SCARNA2,JUND,SREBF1,ANO8,VAMP5,TMUB2,LINC01719,MT-RNR1,YPEL3,PNPLA2,EFEMP2,SLC25A42,ATG9B,PSAP,PIP5KL1,ZNF385A,PPP1R15A,PBXIP1
module_3	112	0.3771	ZNF750	ZNF750	18	1454	0.7067	1	0.8958	ReMap--ChIP-seq	LIPE,LURAP1L,MAPK8IP3,HOXC6,MIR3936HG,HOTAIR,RNF145,MT-RNR1,NUDT18,ERN1,DLX4,FOXO6,KRBA2,CTIF,ZNF385A,AMT,BAIAP2-DT,PBXIP1
module_3	113	0.3805	ZNF589	ZNF589	17	1438	0.7663	1	0.855	ReMap--ChIP-seq	SCARNA2,TDRKH-AS1,MEG3,FOSL2,KLHL30-AS1,SREBF1,MFGE8,VAMP5,RNF145,MORN3,ATG9B,EDAR,ABCG1,PSAP,KLHL29,CCPG1,PPP1R15A
module_3	114	0.3838	FOXJ2	FOXJ2	17	1440	0.7681	1	0.8537	ReMap--ChIP-seq	SCARNA2,LURAP1L,MBNL2,JUND,GOLGB1,HIBADH,ZCWPW2,LINC01719,LINC02246,AZI2,NUPR1,FOXO6,PLD1,DNAJC27,TMEM219,PPP1R15A,LCA5
module_3	115	0.3872	ZNF318	ZNF318	17	1440	0.7681	1	0.8537	ReMap--ChIP-seq	SCARNA2,MBNL2,JUND,CDKN1A,ANO8,VAMP5,RIOK3,YPEL5,STK19,ATG9B,ABCG1,PSAP,CLK1,TPP1,PIP5KL1,PPP1R15A,LINC00346
module_3	116	0.3906	HINFP	HINFP	17	1440	0.7681	1	0.8537	ReMap--ChIP-seq	LDLRAD2,ZNF821,TMEM187,SLC22A15,PCMTD1,SREBF1,ANO8,MFGE8,LINC01719,ZNF579,TSSK6,CALCOCO1,ALDH2,PIP5KL1,ZNF517,PPP1R15A,ZNF181
module_3	117	0.3939	MBD3	MBD3	17	1441	0.769	1	0.8531	ReMap--ChIP-seq	HDAC11,HOXC6,JUND,FOSL2,SREBF1,IL17RC,YPEL3,DM1-AS,EFEMP2,ATG9B,ERN1,AJUBA,DLX4,PIP5KL1,ZNF385A,ZNF517,AHNAK2
module_3	118	0.3973	MNT	MNT	17	1442	0.7699	1	0.8526	ReMap--ChIP-seq	HDAC11,MAPK8IP3,ZSCAN21,JUND,VAMP5,TMUB2,YPEL3,PNPLA2,METRNL,EFEMP2,ATG9B,PSAP,PIP5KL1,PPT2-EGFL8,PBXIP1,RAB40C,FAM131A
module_3	119	0.4007	MBD2	MBD2	17	1442	0.7699	1	0.8526	ReMap--ChIP-seq	BHMG1,NYAP1,PLK5,KLHL30-AS1,ANO8,MT-RNR1,ZNF579,PNPLA2,CHRNB1,ATG9B,TSSK6,PCDHGA8,PCDHGA6,RAB40C,PROB1,USH1G,MYO15A
module_3	120	0.404	MBD4	MBD4	17	1443	0.7707	1	0.852	ReMap--ChIP-seq	ZSCAN21,WWC2-AS2,MIR3648-2,VNN3,CLDN16,VAMP5,LINC01719,MT-RNR1,LINC02246,ERN1,PLD1,CLK1,DUSP16,TPT1-AS1,RNF32,KLF3,TPT1
module_3	121	0.4074	FOXO1	FOXO1	17	1447	0.7743	1	0.8496	ReMap--ChIP-seq	LIPE,NYAP1,JUND,COL1A1,PKIG,SLC7A7,VAMP5,HEIH,EFEMP2,LEPR,LINC02432,PLD1,PSAP,GCSAM,TPT1-AS1,PBXIP1,TPT1
module_3	122	0.4108	ZHX2	ZHX2	17	1448	0.7751	1	0.849	ReMap--ChIP-seq	HDAC11,JUND,CDKN1A,SREBF1,TFEB,IL17RC,RARA-AS1,VAMP5,GRN,YPEL3,PNPLA2,DM1-AS,EFEMP2,NUPR1,RAB40C,EPS8L2,CBLN3
module_3	123	0.4141	RELB	RELB	17	1449	0.776	1	0.8484	ReMap--ChIP-seq	BHMG1,NYAP1,HOXC6,JUND,REL,TNKS1BP1,RARA-AS1,MT-RNR1,DM1-AS,PHF21A,GCSAM,TPP1,PPP1R15A,RNF32,NOD2,PROB1,POU2AF1
module_3	124	0.4175	ELF3	ELF3	17	1449	0.776	1	0.8484	ReMap--ChIP-seq	LURAP1L,GMDS-DT,JUND,FOSL2,MIR3936HG,SLC7A7,RARA-AS1,VAMP5,YPEL2,EFEMP2,ATG9B,AJUBA,PLD1,BAIAP2-DT,PBXIP1,PTPN14,KLF3
module_3	125	0.4209	PBX3	PBX3	17	1449	0.776	1	0.8484	ReMap--ChIP-seq	JUND,COL1A1,CDKN1A,TFEB,TMUB2,MT-RNR1,ZNF579,PNPLA2,DM1-AS,EFEMP2,PLD1,PIP5KL1,ZNF517,TPT1-AS1,RAB40C,FAM131A,TPT1
module_3	126	0.4242	NR2F1	NR2F1	17	1449	0.776	1	0.8484	ReMap--ChIP-seq	HOXC6,JUND,PLK5,HOTAIR,TMEM187,SREBF1,RARA-AS1,YPEL3,PNPLA2,DM1-AS,EFEMP2,NUDT18,PIP5KL1,ZNF385A,BAIAP2-DT,RAB40C,AHNAK2
module_3	127	0.4276	POU2F2	POU2F2	17	1450	0.7769	1	0.8478	ReMap--ChIP-seq	JUND,CDKN1A,TFEB,GRN,TMUB2,THEMIS2,TTLL3,HEIH,PNPLA2,EFEMP2,KLC4,RFXANK,GCSAM,PIP5KL1,PPP1R15A,PBXIP1,PROB1
module_3	128	0.431	RUNX2	RUNX2	17	1450	0.7769	1	0.8478	ReMap--ChIP-seq	FZD2,FOSL2,COL1A1,CDKN1A,TFEB,RARA-AS1,PNPLA2,EFEMP2,LEPR,ERN1,PLD1,CTIF,PIP5KL1,BAIAP2-DT,PBXIP1,MIR181A2HG,FAM131A
module_3	129	0.4343	CTCFL	CTCFL	17	1450	0.7769	1	0.8478	ReMap--ChIP-seq	LIPE,NYAP1,JUND,PLK5,TMEM187,ANO8,RARA-AS1,GRN,TMUB2,YPEL3,PNPLA2,DM1-AS,EFEMP2,ATG9B,ZNF385A,RAB40C,EPS8L2
module_3	130	0.4377	ELF1	ELF1	17	1451	0.7778	1	0.8472	ReMap--ChIP-seq	JUND,ANO8,RARA-AS1,VAMP5,GRN,TMUB2,MT-RNR1,ZNF579,YPEL3,PNPLA2,DM1-AS,EFEMP2,ATG9B,PIP5KL1,ZNF385A,ZNF517,PBXIP1
module_3	131	0.4411	ARID2	ARID2	17	1451	0.7778	1	0.8472	ReMap--ChIP-seq	MBNL2,KIF9-AS1,JUND,FOSL2,CDKN1A,IL17RC,RARA-AS1,VAMP5,ZNF579,PNPLA2,EFEMP2,SESN2,CHRNB1,PLD1,CLK1,PBXIP1,EPS8L2
module_3	132	0.4444	FOXP1	FOXP1	17	1451	0.7778	1	0.8472	ReMap--ChIP-seq	SCARNA2,HOXC6,JUND,TNKS1BP1,TMUB2,LINC01719,MT-RNR1,PNPLA2,EFEMP2,PHF21A,GCSAM,ZNF385A,TPT1-AS1,PBXIP1,KLF3,FAM131A,TPT1
module_3	133	0.4478	FOXP2	FOXP2	17	1451	0.7778	1	0.8472	ReMap--ChIP-seq	JUND,TMEM187,TNKS1BP1,SREBF1,ANO8,RARA-AS1,MT-RNR1,ZNF579,PNPLA2,DM1-AS,METRNL,EFEMP2,ATG9B,PIP5KL1,ZNF517,BAIAP2-DT,AHNAK2
module_3	134	0.4512	HNF4G	HNF4G	17	1451	0.7778	1	0.8472	ReMap--ChIP-seq	WWC2-AS2,JUND,CDKN1A,TFEB,IL17RC,RARA-AS1,VAMP5,CST3,YPEL3,PNPLA2,NUDT18,AJUBA,FOXN3,ALDH2,BAIAP2-DT,EPS8L2,CBLN3
module_3	135	0.4545	ETV1	ETV1	17	1452	0.7786	1	0.8466	ReMap--ChIP-seq	SCARNA2,NYAP1,ZNF821,HOXC6,JUND,PKIG,HOTAIR,TFEB,ANO8,RARA-AS1,TMUB2,PNPLA2,DM1-AS,FAM228B,EFEMP2,ZNF517,PBXIP1
module_3	136	0.4579	IRF4	IRF4	17	1452	0.7786	1	0.8466	ReMap--ChIP-seq	LIPE,JUND,ADA,CDKN1A,ANO8,GRN,LINC01719,THEMIS2,MT-RNR1,HEIH,EFEMP2,ERN1,GCSAM,PIP5KL1,PBXIP1,NOD2,PROB1
module_3	137	0.4613	MYB	MYB	17	1453	0.7795	1	0.846	ReMap--ChIP-seq	ZNF846,JUND,FOSL2,ADA,TMEM187,SREBF1,ANO8,RARA-AS1,PNPLA2,EFEMP2,ATG9B,ABCG1,PSAP,GCSAM,FOXN3,PBXIP1,PROB1
module_3	138	0.4646	NRF1	NRF1	17	1453	0.7795	1	0.846	ReMap--ChIP-seq	BHMG1,TMEM8B,JUND,FOSL2,TMEM187,SREBF1,ANO8,VAMP5,GRN,MT-RNR1,PNPLA2,DM1-AS,EFEMP2,ATG9B,ZNF517,PBXIP1,FAM131A
module_3	139	0.468	E2F1	E2F1	17	1453	0.7795	1	0.846	ReMap--ChIP-seq	HOXC6,JUND,FOSL2,HOTAIR,TMEM187,ANO8,TMUB2,HEIH,YPEL3,PNPLA2,DM1-AS,EFEMP2,NUDT18,AJUBA,ZNF517,PBXIP1,FAM131A
module_3	140	0.4714	RFX5	RFX5	17	1453	0.7795	1	0.846	ReMap--ChIP-seq	MBNL2,NMRK1,SREBF1,ANO8,VAMP5,ZNF579,YPEL3,YPEL2,DM1-AS,EFEMP2,SESN2,DYRK1B,TPP1,PIP5KL1,PPP1R15A,PPT2-EGFL8,PBXIP1
module_3	141	0.4747	MXI1	MXI1	17	1453	0.7795	1	0.846	ReMap--ChIP-seq	ZNF846,JUND,SREBF1,ANO8,RARA-AS1,VAMP5,GRN,YPEL3,PNPLA2,DM1-AS,EFEMP2,CHRNB1,PIP5KL1,ZNF517,PPT2-EGFL8,PBXIP1,FAM131A
module_3	142	0.4781	STAT3	STAT3	17	1454	0.7803	1	0.8454	ReMap--ChIP-seq	JUND,FOSL2,MIR3936HG,CDKN1A,TNKS1BP1,SREBF1,ANO8,RNF145,ZNF579,PNPLA2,EFEMP2,CHRNB1,PLD1,PIP5KL1,PPP1R15A,PBXIP1,RAB40C
module_3	143	0.4815	CREB1	CREB1	17	1454	0.7803	1	0.8454	ReMap--ChIP-seq	ZNF846,HOXC6,JUND,SREBF1,ANO8,VAMP5,GRN,MT-RNR1,ZNF579,YPEL3,PNPLA2,EFEMP2,CHRNB1,PIP5KL1,ZNF517,PBXIP1,FAM131A
module_3	144	0.4848	POU5F1	POU5F1	17	1454	0.7803	1	0.8454	ReMap--ChIP-seq	NYAP1,HOXC6,FZD2,JUND,HOTAIR,TNKS1BP1,ANO8,MT-RNR1,ZNF579,YPEL3,PNPLA2,EFEMP2,CHRNB1,ATG9B,ZNF532,PIP5KL1,PBXIP1
module_3	145	0.4882	YY1	YY1	17	1454	0.7803	1	0.8454	ReMap--ChIP-seq	JUND,SREBF1,ANO8,RARA-AS1,VAMP5,GRN,TMUB2,MT-RNR1,YPEL3,PNPLA2,EFEMP2,CHRNB1,PIP5KL1,ZNF517,PPP1R15A,PBXIP1,PROB1
module_3	146	0.4916	HOXB7	HOXB7	3	306	0.7945	1	0.7076	ReMap--ChIP-seq	MT-RNR1,PLD1,ZNF385A
module_3	147	0.4949	TWIST1	TWIST1	16	1441	0.834	1	0.8024	ReMap--ChIP-seq	RBMS3-AS3,HOXC6,JUND,COL1A1,SREBF1,IL17RC,RARA-AS1,MT-RNR1,PNPLA2,DM1-AS,ATG9B,PLD1,PSAP,PIP5KL1,BAIAP2-DT,RAB40C
module_3	148	0.4983	THAP1	THAP1	16	1442	0.8347	1	0.8018	ReMap--ChIP-seq	HDAC11,MIR3648-2,JUND,PLK5,ANO8,TMUB2,PNPLA2,DM1-AS,METRNL,EFEMP2,NUDT18,ATG9B,BAIAP2-DT,PBXIP1,RAB40C,EPS8L2
module_3	149	0.5017	ZNF584	ZNF584	16	1442	0.8347	1	0.8018	ReMap--ChIP-seq	ZFYVE1,LIPE,MEG3,FOSL2,TMEM187,SLC22A15,ZNF117,YPEL3,SESN2,LEPR,EDAR,PLD1,PSAP,CLK1,CCPG1,PPP1R15A
module_3	150	0.5051	ZNF639	ZNF639	16	1442	0.8347	1	0.8018	ReMap--ChIP-seq	ZFYVE1,BHMG1,NYAP1,JUND,FOSL2,TMEM187,SREBF1,TMUB2,YPEL3,PNPLA2,EPX,EFEMP2,TPP1,PPP1R15A,PPT2-EGFL8,EPS8L2
module_3	151	0.5084	KLF13	KLF13	16	1443	0.8354	1	0.8013	ReMap--ChIP-seq	NYAP1,JUND,SREBF1,SYNC,RARA-AS1,THEMIS2,YPEL3,PNPLA2,EFEMP2,ATG9B,PIP5KL1,ZNF517,PPP1R15A,PPT2-EGFL8,PBXIP1,RAB40C
module_3	152	0.5118	EOMES	EOMES	16	1443	0.8354	1	0.8013	ReMap--ChIP-seq	RNF112,BHMG1,VWA5B1,FZD2,PKIG,TIMP3,ANKDD1B,SYNC,GPR1,YPEL5,YPEL2,LEPR,AJUBA,CTIF,ZNF532,PROB1
module_3	153	0.5152	STAT2	STAT2	16	1444	0.8362	1	0.8007	ReMap--ChIP-seq	SCARNA2,MEG3,FOSL2,TMEM187,ZCWPW2,VAMP5,SLC25A42,AZI2,ATG9B,TMOD2,ERN1,AJUBA,TPT1-AS1,PPP1R15A,NOD2,TPT1
module_3	154	0.5185	EGR1	EGR1	16	1444	0.8362	1	0.8007	ReMap--ChIP-seq	HOXC6,JUND,PLK5,TMEM187,RARA-AS1,TMUB2,ZNF579,PNPLA2,DM1-AS,METRNL,EFEMP2,PIP5KL1,ZNF517,PBXIP1,RAB40C,FAM131A
module_3	155	0.5219	TFAP2A	TFAP2A	16	1445	0.8369	1	0.8002	ReMap--ChIP-seq	SCARNA2,HOTAIR,SREBF1,IL17RC,TMUB2,MT-RNR1,YPEL3,PNPLA2,EFEMP2,ATG9B,TMOD2,DLX4,FOXO6,PIP5KL1,ZNF517,RAB40C
module_3	156	0.5253	MYNN	MYNN	16	1445	0.8369	1	0.8002	ReMap--ChIP-seq	JUND,TMEM187,SREBF1,TMUB2,TTLL3,YPEL3,PNPLA2,DM1-AS,EFEMP2,TSSK6,PIP5KL1,ZNF385A,TPT1-AS1,RAB40C,KLF3,TPT1
module_3	157	0.5286	TBXT	TBXT	16	1446	0.8376	1	0.7996	ReMap--ChIP-seq	SCARNA2,FZD2,JUND,COL1A1,VAMP5,GRN,GPR1,MT-RNR1,YPEL5,CTIF,GCSAM,ZNF532,ZNF385A,OGFRL1,LCA5,ZNF615
module_3	158	0.532	MEF2C	MEF2C	16	1446	0.8376	1	0.7996	ReMap--ChIP-seq	SCARNA2,REL,ADA,CDKN1A,TFEB,LINC01719,MT-RNR1,MKRN2OS,PHF21A,KLHL29,GCSAM,AMT,PPP1R15A,NOD2,LCA5,LINC00346
module_3	159	0.5354	NCOA1	NCOA1	16	1446	0.8376	1	0.7996	ReMap--ChIP-seq	HDAC11,SCARNA2,WFDC21P,ZSCAN21,JUND,SREBF1,RARA-AS1,LINC01719,MT-RNR1,YPEL3,SLC25A42,PSAP,PIP5KL1,ZNF385A,PPP1R15A,KLF3
module_3	160	0.5387	ZEB2	ZEB2	16	1446	0.8376	1	0.7996	ReMap--ChIP-seq	NYAP1,JUND,CDKN1A,SREBF1,VAMP5,RNF145,HEIH,SESN2,ATG9B,PLD1,MFSD6,PIP5KL1,ZNF385A,PPP1R15A,PPT2-EGFL8,PBXIP1
module_3	161	0.5421	BACH2	BACH2	16	1446	0.8376	1	0.7996	ReMap--ChIP-seq	PLEKHD1,JUND,CDKN1A,SLC7A7,TMUB2,YPEL5,YPEL3,SESN2,ABCG1,PSAP,GCSAM,PIP5KL1,A4GALT,PPP1R15A,PBXIP1,CEACAM19
module_3	162	0.5455	ATF7	ATF7	16	1448	0.839	1	0.7985	ReMap--ChIP-seq	JUND,PLK5,SREBF1,ANO8,TMUB2,PNPLA2,METRNL,EFEMP2,SESN2,CHRNB1,ATG9B,FOXO6,PSAP,PIP5KL1,ZNF385A,PPT2-EGFL8
module_3	163	0.5488	NR2F6	NR2F6	16	1448	0.839	1	0.7985	ReMap--ChIP-seq	HDAC11,LIPE,MBNL2,WWC2-AS2,JUND,NMRK1,SREBF1,ANO8,RARA-AS1,VAMP5,LINC01719,YPEL3,NUPR1,AKTIP,PBXIP1,EPS8L2
module_3	164	0.5522	NCOA3	NCOA3	16	1449	0.8397	1	0.7979	ReMap--ChIP-seq	HDAC11,SCARNA2,WFDC21P,ZNF821,SLC22A15,MT-RNR1,MORN3,MKRN2OS,TMOD2,ERN1,NUPR1,DNAJC27,PSAP,ZNF517,TMEM219,DNAJB9
module_3	165	0.5556	KLF6	KLF6	16	1449	0.8397	1	0.7979	ReMap--ChIP-seq	JUND,MIR3936HG,SREBF1,ANO8,SLC7A7,RARA-AS1,PNPLA2,EFEMP2,ATG9B,PIP5KL1,BAIAP2-DT,PBXIP1,PTPN14,KLF3,PROB1,FAM131A
module_3	166	0.5589	TCF12	TCF12	16	1449	0.8397	1	0.7979	ReMap--ChIP-seq	HOXC6,JUND,FOSL2,HOTAIR,SREBF1,ANO8,RARA-AS1,YPEL3,PNPLA2,DM1-AS,EFEMP2,ATG9B,PIP5KL1,TPT1-AS1,PBXIP1,TPT1
module_3	167	0.5623	IRF1	IRF1	16	1449	0.8397	1	0.7979	ReMap--ChIP-seq	JUND,FOSL2,SREBF1,ANO8,SLC7A7,VAMP5,ZNF579,HEIH,PNPLA2,EFEMP2,PLD1,PSAP,PPP1R15A,PBXIP1,NOD2,PROB1
module_3	168	0.5657	SNAI2	SNAI2	16	1449	0.8397	1	0.7979	ReMap--ChIP-seq	JUND,PLK5,SREBF1,ANO8,RARA-AS1,GRN,PNPLA2,DM1-AS,EFEMP2,SESN2,CHRNB1,PSAP,PIP5KL1,BAIAP2-DT,RAB40C,AHNAK2
module_3	169	0.569	RFX1	RFX1	16	1449	0.8397	1	0.7979	ReMap--ChIP-seq	ZNF846,TMEM8B,MBNL2,NYAP1,JUND,TMEM254-AS1,TNKS1BP1,TFEB,MORN3,PNPLA2,STK19,TTC21A,KNG1,CCPG1,PPT2-EGFL8,PBXIP1
module_3	170	0.5724	PAX8	PAX8	16	1450	0.8404	1	0.7974	ReMap--ChIP-seq	SCARNA2,BHMG1,ZNF846,RBMS3-AS3,JUND,ZNF117,TMUB2,PNPLA2,SLC26A11,ZNF681,FOXO6,CLK1,PIP5KL1,ZNF517,NOD2,LINC00346
module_3	171	0.5758	ASCL1	ASCL1	16	1450	0.8404	1	0.7974	ReMap--ChIP-seq	TMEM8B,ZSCAN21,NYAP1,JUND,IL17RC,RARA-AS1,GRN,MT-RNR1,PNPLA2,INPPL1,DM1-AS,CCDC153,DYRK1B,FOXO6,ZNF385A,RAB40C
module_3	172	0.5791	SIX2	SIX2	16	1451	0.8411	1	0.7968	ReMap--ChIP-seq	HOXC6,FZD2,RETREG1,HOTAIR,TNKS1BP1,RARA-AS1,MSRB2,LINC02432,UNC5CL,ERN1,FOXN3,ZNF532,ZNF385A,TPT1-AS1,PTPN14,TPT1
module_3	173	0.5825	SOX2	SOX2	16	1451	0.8411	1	0.7968	ReMap--ChIP-seq	SCARNA2,RBMS3-AS3,FZD2,LRRC17,LINC01719,MT-RNR1,ZNF579,AJUBA,SPATA7,ZNF532,ANKUB1,PPP1R15A,PBXIP1,MIR181A2HG,LCA5,KLF3
module_3	174	0.5859	MYBL2	MYBL2	16	1451	0.8411	1	0.7968	ReMap--ChIP-seq	ZSCAN21,GMDS-DT,WWC2-AS2,VNN3,CLDN16,VAMP5,LINC01719,MT-RNR1,YPEL3,ERN1,AJUBA,PLD1,CLK1,TPT1-AS1,KLF3,TPT1
module_3	175	0.5892	IRF2	IRF2	16	1451	0.8411	1	0.7968	ReMap--ChIP-seq	SCARNA2,ZNF821,JUND,CDKN1A,SREBF1,VAMP5,TMUB2,MT-RNR1,PNPLA2,EFEMP2,ATG9B,ZNF385A,ZNF517,PPP1R15A,PBXIP1,RAB40C
module_3	176	0.5926	BACH1	BACH1	16	1452	0.8418	1	0.7963	ReMap--ChIP-seq	ZNF821,JUND,FOSL2,CDKN1A,HIBADH,IL17RC,MT-RNR1,YPEL3,PNPLA2,DM1-AS,EFEMP2,CTIF,PSAP,PIP5KL1,PPP1R15A,PBXIP1
module_3	177	0.596	RBPJ	RBPJ	16	1452	0.8418	1	0.7963	ReMap--ChIP-seq	BHMG1,ADA,CDKN1A,TFEB,ANO8,LINC01719,THEMIS2,MT-RNR1,ZNF579,EFEMP2,SESN2,PLD1,PSAP,GCSAM,PBXIP1,PROB1
module_3	178	0.5993	NFATC1	NFATC1	16	1452	0.8418	1	0.7963	ReMap--ChIP-seq	BHMG1,JUND,REL,CDKN1A,IL17RC,VAMP5,TMUB2,TTLL3,MT-RNR1,PNPLA2,EFEMP2,GCSAM,ZNF517,PBXIP1,FAM131A,CBLN3
module_3	179	0.6027	FOSL1	FOSL1	16	1452	0.8418	1	0.7963	ReMap--ChIP-seq	ATG14,JUND,COL1A1,CDKN1A,RARA-AS1,METRNL,LEPR,ATG9B,PLD1,PSAP,PIP5KL1,ZNF385A,TPT1-AS1,PPP1R15A,AHNAK2,TPT1
module_3	180	0.6061	CEBPD	CEBPD	16	1454	0.8432	1	0.7951	ReMap--ChIP-seq	JUND,SREBF1,IL17RC,RARA-AS1,VAMP5,MT-RNR1,PNPLA2,EFEMP2,SESN2,PLD1,PHF21A,PIP5KL1,ZNF517,PBXIP1,RAB40C,KLF3
module_3	181	0.6094	ZNF766	ZNF766	10	1008	0.8845	1	0.7161	ReMap--ChIP-seq	TMEM187,ANKDD1B,PARP6,YPEL3,YPEL2,CCPG1,AKTIP,TMEM219,KLF3,CBLN3
module_3	182	0.6128	TCF4	TCF4	15	1440	0.8863	1	0.7523	ReMap--ChIP-seq	SCARNA2,HOXC6,HOTAIR,MT-RNR1,YPEL3,PNPLA2,DM1-AS,ZNF681,EDAR,CTIF,DUSP16,ALDH2,RNF32,EPS8L2,POU2AF1
module_3	183	0.6162	MEIS2	MEIS2	15	1440	0.8863	1	0.7523	ReMap--ChIP-seq	JUND,MIR3936HG,ANO8,RARA-AS1,RNF145,HEIH,SESN2,ATG9B,ERN1,PLD1,PSAP,PIP5KL1,ZNF385A,PPP1R15A,NIPSNAP3B
module_3	184	0.6195	CREB3	CREB3	15	1441	0.8869	1	0.7517	ReMap--ChIP-seq	BHMG1,MBNL2,MEG3,TMEM187,SREBF1,STK19,LEPR,ATG9B,PLD1,KRCC1,PSAP,CCPG1,ALDH2,PPP1R15A,NOD2
module_3	185	0.6229	NR5A2	NR5A2	15	1442	0.8874	1	0.7512	ReMap--ChIP-seq	HDAC11,NYAP1,ZNF821,REL,MTRNR2L1,PARP6,RARA-AS1,CTNNA3,LINC01719,MT-RNR1,MSRB2,YPEL3,YPEL2,ALDH2,A4GALT
module_3	186	0.6263	RFX2	RFX2	15	1442	0.8874	1	0.7512	ReMap--ChIP-seq	TMEM8B,PLK5,TMEM254-AS1,GOLGB1,MTRNR2L1,TNKS1BP1,MT-RNR1,ZNF579,PNPLA2,DM1-AS,TTC21A,DYRK1B,SPATA7,CCDC30,PROB1
module_3	187	0.6296	CREB3L1	CREB3L1	15	1444	0.8885	1	0.7501	ReMap--ChIP-seq	SCARNA2,JUND,RARA-AS1,PNPLA2,FAM228B,EFEMP2,SESN2,SLC25A42,ATG9B,PIP5KL1,ZNF517,PPP1R15A,PPT2-EGFL8,PBXIP1,FAM131A
module_3	188	0.633	NFIC	NFIC	15	1446	0.8896	1	0.7491	ReMap--ChIP-seq	RBMS3-AS3,FOSL2,COL1A1,CDKN1A,RARA-AS1,MT-RNR1,PNPLA2,PLD1,GCSAM,TPT1-AS1,BAIAP2-DT,AHNAK2,MIR181A2HG,PTPN14,TPT1
module_3	189	0.6364	CXXC4	CXXC4	15	1446	0.8896	1	0.7491	ReMap--ChIP-seq	SCARNA2,HOXC6,JUND,FOSL2,HOTAIR,CDKN1A,ANO8,ZNF579,YPEL3,PNPLA2,DM1-AS,EFEMP2,SESN2,PBXIP1,RAB40C
module_3	190	0.6397	JUNB	JUNB	15	1447	0.8901	1	0.7486	ReMap--ChIP-seq	JUND,CDKN1A,SREBF1,ANO8,VAMP5,MT-RNR1,EFEMP2,SESN2,ATG9B,PSAP,GCSAM,TPP1,PIP5KL1,PPP1R15A,PPT2-EGFL8
module_3	191	0.6431	ATF1	ATF1	15	1448	0.8906	1	0.7481	ReMap--ChIP-seq	ANO8,VAMP5,TMUB2,PNPLA2,STK19,EFEMP2,SESN2,NUDT18,TPP1,PIP5KL1,ZNF517,PPP1R15A,PPT2-EGFL8,PBXIP1,FAM131A
module_3	192	0.6465	CUX1	CUX1	15	1449	0.8912	1	0.7475	ReMap--ChIP-seq	SCARNA2,JUND,CDKN1A,SREBF1,ANO8,VAMP5,GRN,TMUB2,YPEL3,PNPLA2,DM1-AS,EFEMP2,ERN1,AJUBA,BAIAP2-DT
module_3	193	0.6498	LYL1	LYL1	15	1449	0.8912	1	0.7475	ReMap--ChIP-seq	FOSL2,RARA-AS1,VAMP5,ARHGEF6,THEMIS2,MT-RNR1,MORN3,SLC26A11,PLD1,CCPG1,TPT1-AS1,PPP1R15A,NOD2,KLF3,TPT1
module_3	194	0.6532	USF1	USF1	15	1450	0.8917	1	0.747	ReMap--ChIP-seq	HOXC6,PLK5,SREBF1,ANO8,RARA-AS1,GRN,YPEL3,PNPLA2,EFEMP2,CHRNB1,ATG9B,DTX3,PSAP,PBXIP1,FAM131A
module_3	195	0.6566	SRF	SRF	15	1450	0.8917	1	0.747	ReMap--ChIP-seq	SCARNA2,BHMG1,JUND,GRN,MT-RNR1,ZNF579,YPEL3,PNPLA2,DM1-AS,STK19,EFEMP2,RFXANK,ZNF517,PPT2-EGFL8,PBXIP1
module_3	196	0.6599	MYCN	MYCN	15	1450	0.8917	1	0.747	ReMap--ChIP-seq	JUND,COL1A1,SREBF1,RARA-AS1,YPEL3,PNPLA2,DM1-AS,EFEMP2,ATG9B,PIP5KL1,BAIAP2-DT,PBXIP1,RAB40C,AHNAK2,FAM131A
module_3	197	0.6633	MAFK	MAFK	15	1451	0.8922	1	0.7465	ReMap--ChIP-seq	LURAP1L,CACNA2D2,ZNF821,SLC7A7,CST3,TMUB2,RNF145,LINC01719,YPEL3,SESN2,ATG9B,PLD1,CTIF,PSAP,PBXIP1
module_3	198	0.6667	SMAD1	SMAD1	15	1451	0.8922	1	0.7465	ReMap--ChIP-seq	SCARNA2,NYAP1,JUND,SREBF1,TMUB2,MT-RNR1,YPEL3,PNPLA2,EFEMP2,SESN2,ATG9B,ZNF385A,PPP1R15A,PPT2-EGFL8,RAB40C
module_3	199	0.67	NR4A1	NR4A1	15	1451	0.8922	1	0.7465	ReMap--ChIP-seq	ZNF821,FOSL2,RARA-AS1,VAMP5,ARHGEF6,THEMIS2,ERN1,PSAP,TNFRSF9,TPP1,ZNF385A,ZNF517,TPT1-AS1,PBXIP1,TPT1
module_3	200	0.6734	NR2C2	NR2C2	15	1451	0.8922	1	0.7465	ReMap--ChIP-seq	SCARNA2,WFDC21P,GOLGB1,SREBF1,ANO8,HSD17B6,MT-RNR1,ZNF579,YPEL3,EFEMP2,TTC21A,TPP1,PPP1R15A,PPT2-EGFL8,PBXIP1
module_3	201	0.6768	TBP	TBP	15	1453	0.8933	1	0.7454	ReMap--ChIP-seq	JUND,FOSL2,SREBF1,ANO8,IL17RC,VAMP5,TMUB2,LINC01719,MT-RNR1,PNPLA2,DM1-AS,EFEMP2,AJUBA,PIP5KL1,PBXIP1
module_3	202	0.6801	VDR	VDR	15	1453	0.8933	1	0.7454	ReMap--ChIP-seq	JUND,FOSL2,COL1A1,HOTAIR,CDKN1A,SREBF1,ANO8,RARA-AS1,MT-RNR1,PNPLA2,EFEMP2,NUDT18,KRBA2,PBXIP1,FAM131A
module_3	203	0.6835	THAP11	THAP11	11	1147	0.9141	1	0.692	ReMap--ChIP-seq	LDLRAD2,ZFYVE1,TMEM187,CCR3,RARA-AS1,CHRNB1,ATG9B,KRCC1,CALCOCO1,RAB40C,PROB1
module_3	204	0.6869	ZNF592	ZNF592	5	605	0.9184	1	0.5955	ReMap--ChIP-seq	TG,MT-RNR1,METRNL,EFEMP2,TSSK6
module_3	205	0.6902	SOX6	SOX6	14	1440	0.9268	1	0.7016	ReMap--ChIP-seq	SCARNA2,ZSCAN21,JUND,ZNF117,VAMP5,RNF145,HEIH,YPEL3,EFEMP2,SESN2,AJUBA,PLD1,PIP5KL1,PPP1R15A
module_3	206	0.6936	BRF2	BRF2	14	1441	0.9272	1	0.7011	ReMap--ChIP-seq	KIF9-AS1,MIR3648-2,GSTM2,MIR3648-1,CDKN1A,ANO8,RIOK3,LINC01719,MT-RNR1,TSSK6,SPATA7,PPP1R15A,RAB40C,EPS8L2
module_3	207	0.697	OTX2	OTX2	14	1443	0.928	1	0.7001	ReMap--ChIP-seq	MBNL2,ATG14,WWC2-AS2,FZD2,ZMYM5,FIBIN,MFGE8,LRRC17,MT-RNR1,LINC02246,LEPR,COL4A3,MIR181A2HG,LCA5
module_3	208	0.7003	TCF3	TCF3	14	1443	0.928	1	0.7001	ReMap--ChIP-seq	JUND,FOSL2,TMEM187,ANO8,RARA-AS1,GRN,THEMIS2,PNPLA2,EFEMP2,PSAP,PIP5KL1,RAB40C,EPS8L2,PROB1
module_3	209	0.7037	FOXK1	FOXK1	14	1445	0.9288	1	0.6992	ReMap--ChIP-seq	SCARNA2,BHMG1,ATG14,HOXC6,PCMTD1,ZNF350,DM1-AS,DYRK1B,KLC4,BTBD8,CCPG1,PPP1R15A,DNAJB9,PIK3IP1
module_3	210	0.7071	HMGN3	HMGN3	14	1446	0.9292	1	0.6987	ReMap--ChIP-seq	HOXC6,PLK5,FOSL2,HOTAIR,GRN,PNCK,PNPLA2,DM1-AS,METRNL,EFEMP2,ATG9B,PIP5KL1,RAB40C,EPS8L2
module_3	211	0.7104	TCF7	TCF7	14	1446	0.9292	1	0.6987	ReMap--ChIP-seq	SCARNA2,ZNF821,FOSL2,CDKN1A,LINC01719,MT-RNR1,YPEL3,PNPLA2,FAM228B,EFEMP2,ATG9B,GCSAM,ZNF385A,PPT2-EGFL8
module_3	212	0.7138	XBP1	XBP1	14	1447	0.9296	1	0.6982	ReMap--ChIP-seq	BHMG1,JUND,PKIG,CDKN1A,NINL,HEIH,KLC4,PSAP,TNFRSF9,PCDHGA2,ZNF517,PPP1R15A,RNF32,OGFRL1
module_3	213	0.7172	SOX10	SOX10	14	1448	0.9299	1	0.6977	ReMap--ChIP-seq	SCARNA2,ZFYVE1,MBNL2,MIR3648-2,TIMP3,MSRB2,TMOD2,PLD1,KRCC1,DNAJC27,PSAP,DUSP16,UNC80,MIR181A2HG
module_3	214	0.7205	CREM	CREM	14	1448	0.9299	1	0.6977	ReMap--ChIP-seq	JUND,CDKN1A,SREBF1,ANO8,RARA-AS1,TMUB2,PNPLA2,EFEMP2,CHRNB1,ATG9B,PIP5KL1,PPP1R15A,PPT2-EGFL8,PBXIP1
module_3	215	0.7239	POU4F2	POU4F2	14	1449	0.9303	1	0.6972	ReMap--ChIP-seq	LDLRAD2,SCARNA2,GRN,RIOK3,TTLL3,MT-RNR1,ZNF579,SLC25A42,CHRNB1,KRBA2,KLC4,PSAP,RFXANK,MIR181A2HG
module_3	216	0.7273	MITF	MITF	14	1449	0.9303	1	0.6972	ReMap--ChIP-seq	SCARNA2,PLK5,SREBF1,MFGE8,GRN,MT-RNR1,YPEL3,DM1-AS,EFEMP2,LEPR,DYRK1B,PSAP,TPP1,PPP1R15A
module_3	217	0.7306	SOX13	SOX13	14	1450	0.9307	1	0.6967	ReMap--ChIP-seq	SCARNA2,LURAP1L,WWC2-AS2,JUND,REL,CDKN1A,TIMP3,CST3,UNC5CL,ERN1,AJUBA,PLD1,PHF21A,DUSP16
module_3	218	0.734	RXRA	RXRA	14	1450	0.9307	1	0.6967	ReMap--ChIP-seq	ZSCAN21,JUND,CDKN1A,SREBF1,TFEB,RARA-AS1,VAMP5,GRN,CST3,MT-RNR1,YPEL3,PNPLA2,EFEMP2,DUSP16
module_3	219	0.7374	ZNF263	ZNF263	14	1450	0.9307	1	0.6967	ReMap--ChIP-seq	JUND,TMEM187,SREBF1,RARA-AS1,PNPLA2,DM1-AS,EFEMP2,NUDT18,ATG9B,PIP5KL1,BAIAP2-DT,RAB40C,EPS8L2,FAM131A
module_3	220	0.7407	AHR	AHR	14	1450	0.9307	1	0.6967	ReMap--ChIP-seq	LURAP1L,ATG14,MAPK8IP3,WFDC21P,MEG3,HOXC6,HOTAIR,ANKDD1B,PARP6,YPEL2,DYRK1B,PLD1,PIP5KL1,ZNF385A
module_3	221	0.7441	BCL11A	BCL11A	14	1451	0.9311	1	0.6962	ReMap--ChIP-seq	JUND,CDKN1A,TFEB,MT-RNR1,HEIH,PNPLA2,EFEMP2,ERN1,GCSAM,TPP1,DUSP16,ZNF517,PBXIP1,PROB1
module_3	222	0.7475	ARID3A	ARID3A	14	1451	0.9311	1	0.6962	ReMap--ChIP-seq	SCARNA2,JUND,ANO8,VAMP5,LINC01719,YPEL3,EFEMP2,SESN2,ERN1,AJUBA,PLD1,PHF21A,PPT2-EGFL8,PBXIP1
module_3	223	0.7508	HBP1	HBP1	14	1451	0.9311	1	0.6962	ReMap--ChIP-seq	JUND,SREBF1,ANO8,IL17RC,RARA-AS1,VAMP5,TMUB2,YPEL3,PNPLA2,EFEMP2,SESN2,AJUBA,ZNF517,PBXIP1
module_3	224	0.7542	TCF7L2	TCF7L2	14	1451	0.9311	1	0.6962	ReMap--ChIP-seq	LURAP1L,HOXC6,JUND,FOSL2,HOTAIR,SREBF1,ANO8,MT-RNR1,PNPLA2,EFEMP2,AJUBA,PLD1,PIP5KL1,PBXIP1
module_3	225	0.7576	REST	REST	14	1452	0.9314	1	0.6958	ReMap--ChIP-seq	CACNA2D2,JUND,FOSL2,ANO8,RARA-AS1,GRN,MT-RNR1,ZNF579,YPEL3,PNPLA2,EPX,EFEMP2,ATG9B,RFXANK
module_3	226	0.7609	MAX	MAX	14	1452	0.9314	1	0.6958	ReMap--ChIP-seq	JUND,FOSL2,SREBF1,ANO8,RARA-AS1,GRN,PNPLA2,EFEMP2,ATG9B,PSAP,PIP5KL1,PBXIP1,RAB40C,FAM131A
module_3	227	0.7643	STAT5A	STAT5A	14	1452	0.9314	1	0.6958	ReMap--ChIP-seq	SCARNA2,JUND,REL,LINC01719,MT-RNR1,PNPLA2,EFEMP2,ATG9B,ERN1,GCSAM,ZNF517,TPT1-AS1,PPP1R15A,TPT1
module_3	228	0.7677	ZHX1	ZHX1	14	1452	0.9314	1	0.6958	ReMap--ChIP-seq	NYAP1,HOXC6,JUND,HOTAIR,CDKN1A,SREBF1,ANO8,MT-RNR1,YPEL3,EFEMP2,PIP5KL1,PPT2-EGFL8,PBXIP1,AHNAK2
module_3	229	0.771	MAF	MAF	14	1453	0.9318	1	0.6953	ReMap--ChIP-seq	JUND,TMEM187,SREBF1,ANO8,VAMP5,TMUB2,MT-RNR1,YPEL3,PNPLA2,EFEMP2,CHRNB1,PIP5KL1,PBXIP1,PIK3IP1
module_3	230	0.7744	ZZZ3	ZZZ3	3	430	0.9353	1	0.5021	ReMap--ChIP-seq	MIR3648-1,MORN3,CEACAM19
module_3	231	0.7778	E2F5	E2F5	13	1440	0.9558	1	0.651	ReMap--ChIP-seq	LDLRAD2,ZFYVE1,FOSL2,TMEM187,SLC7A7,ZNF350,MORN3,YPEL3,EFEMP2,ATG9B,PHF21A,PPP1R15A,ZNF615
module_3	232	0.7811	KMT2B	KMT2B	13	1441	0.9561	1	0.6506	ReMap--ChIP-seq	SCARNA2,ZFYVE1,TDRKH-AS1,TMEM187,VAMP5,ZNF350,EFEMP2,ATG9B,RFXANK,GCSAM,ZNF773,CALCOCO1,ZNF615
module_3	233	0.7845	HMBOX1	HMBOX1	13	1443	0.9566	1	0.6497	ReMap--ChIP-seq	SCARNA2,MBNL2,VAMP5,ARHGEF6,MT-RNR1,SESN2,ERN1,PLD1,PHF21A,CLK1,ZNF385A,PPP1R15A,MIR181A2HG
module_3	234	0.7879	BATF	BATF	13	1447	0.9576	1	0.6479	ReMap--ChIP-seq	JUND,FOSL2,REL,CDKN1A,TFEB,SLC7A7,MT-RNR1,YPEL5,GCSAM,DUSP16,PPP1R15A,NOD2,PROB1
module_3	235	0.7912	TERF2	TERF2	13	1447	0.9576	1	0.6479	ReMap--ChIP-seq	ZFYVE1,MBNL2,ANO8,VAMP5,THEMIS2,MT-RNR1,HEIH,AJUBA,DTX3,PSAP,CCPG1,CALCOCO1,PTPN14
module_3	236	0.7946	NME2	NME2	13	1448	0.9579	1	0.6474	ReMap--ChIP-seq	MIR3936HG,RETREG1,NMRK1,TFEB,CHRNB1,DLX4,PHF21A,KLHL29,ZNF773,MYRIP,NOD2,CEACAM19,ZNF615
module_3	237	0.798	ZBTB33	ZBTB33	13	1448	0.9579	1	0.6474	ReMap--ChIP-seq	MIR3648-2,JUND,SREBF1,LINC01719,MT-RNR1,ZNF579,PNPLA2,EFEMP2,CHRNB1,KRBA2,ZNF517,PPP1R15A,PBXIP1
module_3	238	0.8013	SOX9	SOX9	13	1448	0.9579	1	0.6474	ReMap--ChIP-seq	LIPE,NYAP1,FOSL2,TNKS1BP1,SREBF1,TFEB,ANO8,ZNF579,PNPLA2,DM1-AS,EFEMP2,TPP1,EPS8L2
module_3	239	0.8047	MEIS1	MEIS1	13	1450	0.9584	1	0.6465	ReMap--ChIP-seq	GOLGB1,ZNF117,VAMP5,GRN,GPR1,THEMIS2,MT-RNR1,ERN1,PLD1,PSAP,GCSAM,PPP1R15A,LCA5
module_3	240	0.8081	SREBF1	SREBF1	13	1450	0.9584	1	0.6465	ReMap--ChIP-seq	BHMG1,JUND,CDKN1A,SREBF1,MT-RNR1,YPEL3,EFEMP2,CHRNB1,ATG9B,PIP5KL1,ZNF517,PBXIP1,RAB40C
module_3	241	0.8114	ZEB1	ZEB1	13	1451	0.9586	1	0.6461	ReMap--ChIP-seq	JUND,COL1A1,CDKN1A,TFEB,ANO8,SLC7A7,RARA-AS1,MT-RNR1,PNPLA2,METRNL,EFEMP2,PIP5KL1,EPS8L2
module_3	242	0.8148	TBX21	TBX21	13	1451	0.9586	1	0.6461	ReMap--ChIP-seq	JUND,FOSL2,REL,ADA,CDKN1A,TFEB,THEMIS2,HEIH,EFEMP2,PLD1,PBXIP1,NOD2,PTPN14
module_3	243	0.8182	SP4	SP4	13	1452	0.9589	1	0.6456	ReMap--ChIP-seq	JUND,ANO8,MT-RNR1,PNPLA2,EFEMP2,CHRNB1,PHF21A,PIP5KL1,TPT1-AS1,PPP1R15A,PPT2-EGFL8,PBXIP1,TPT1
module_3	244	0.8215	PAX5	PAX5	13	1453	0.9591	1	0.6452	ReMap--ChIP-seq	JUND,CDKN1A,TMEM187,TFEB,ANO8,GRN,THEMIS2,MT-RNR1,HEIH,PNPLA2,EFEMP2,GCSAM,PIP5KL1
module_3	245	0.8249	ELK1	ELK1	13	1453	0.9591	1	0.6452	ReMap--ChIP-seq	SCARNA2,MAPK8IP3,ZSCAN21,ANO8,YPEL3,PNPLA2,STK19,FAM228B,EFEMP2,ATG9B,TPP1,ZNF517,PBXIP1
module_3	246	0.8283	MYC	MYC	13	1453	0.9591	1	0.6452	ReMap--ChIP-seq	JUND,FOSL2,SREBF1,ANO8,RARA-AS1,GRN,YPEL3,PNPLA2,EFEMP2,ATG9B,PIP5KL1,ZNF517,PBXIP1
module_3	247	0.8316	HOXB13	HOXB13	12	1443	0.9756	1	0.5993	ReMap--ChIP-seq	RWDD2A,HOXC6,HOTAIR,ZNF350,RIOK3,LINC01719,MT-RNR1,ERN1,EDAR,KRBA2,CCPG1,DUSP16
module_3	248	0.835	TEAD2	TEAD2	12	1443	0.9756	1	0.5993	ReMap--ChIP-seq	ZFYVE1,WWC2-AS2,JUND,SREBF1,ZNF681,AJUBA,PSAP,RFXANK,TMEM219,PPP1R15A,DNAJB9,CEACAM19
module_3	249	0.8384	PROX1	PROX1	12	1445	0.976	1	0.5984	ReMap--ChIP-seq	MBNL2,FOSL2,CDKN1A,CLDN16,RNF145,LINC01719,MT-RNR1,EDAR,AJUBA,MIR181A2HG,KLF3,PROB1
module_3	250	0.8418	MEF2A	MEF2A	12	1446	0.9761	1	0.598	ReMap--ChIP-seq	JUND,COL1A1,REL,CDKN1A,TFEB,TMUB2,LINC01719,MT-RNR1,GCSAM,DUSP16,PPP1R15A,PIK3IP1
module_3	251	0.8451	TERF1	TERF1	12	1447	0.9763	1	0.5976	ReMap--ChIP-seq	SCARNA2,CDKN1A,SLC7A7,RNF145,THEMIS2,MT-RNR1,PSAP,GCSAM,DUSP16,ALDH2,PBXIP1,NIPSNAP3B
module_3	252	0.8485	HNF1B	HNF1B	12	1448	0.9764	1	0.5972	ReMap--ChIP-seq	LURAP1L,WWC2-AS2,MIR3936HG,MT-RNR1,LINC02246,YPEL2,UNC5CL,AJUBA,PLD1,AHNAK2,PTPN14,KLF3
module_3	253	0.8519	FOXA1	FOXA1	12	1448	0.9764	1	0.5972	ReMap--ChIP-seq	SCARNA2,LURAP1L,HOXC6,HOTAIR,PCMTD1,CLDN16,RNF145,YPEL2,ERN1,PLD1,DUSP16,PTPN14
module_3	254	0.8552	ZFX	ZFX	12	1448	0.9764	1	0.5972	ReMap--ChIP-seq	HOXC6,JUND,ANO8,VAMP5,TMUB2,HEIH,YPEL3,PNPLA2,EFEMP2,ZNF517,PBXIP1,FAM131A
module_3	255	0.8586	HHEX	HHEX	12	1448	0.9764	1	0.5972	ReMap--ChIP-seq	WWC2-AS2,VNN3,TIMP3,SLC7A7,CLDN16,RARA-AS1,LINC02246,CHRNB1,NUPR1,AJUBA,PLD1,EPS8L2
module_3	256	0.862	AR	AR	12	1449	0.9766	1	0.5968	ReMap--ChIP-seq	RWDD2A,HOXC6,MIR3936HG,CDKN1A,SREBF1,TFEB,MT-RNR1,PNPLA2,ERN1,BAIAP2-DT,RAB40C,PTPN14
module_3	257	0.8653	TGIF2	TGIF2	12	1451	0.9769	1	0.5959	ReMap--ChIP-seq	WWC2-AS2,CDKN1A,IL17RC,VAMP5,TMUB2,PNPLA2,DM1-AS,EFEMP2,ERN1,PLD1,KLC4,PPT2-EGFL8
module_3	258	0.8687	ZKSCAN1	ZKSCAN1	12	1451	0.9769	1	0.5959	ReMap--ChIP-seq	JUND,PLK5,SREBF1,ANO8,RARA-AS1,ZNF579,YPEL3,PNPLA2,EFEMP2,ATG9B,PIP5KL1,ZNF385A
module_3	259	0.8721	BCL6	BCL6	12	1451	0.9769	1	0.5959	ReMap--ChIP-seq	JUND,TFEB,RARA-AS1,GRN,THEMIS2,HEIH,PNPLA2,EFEMP2,ABCG1,GCSAM,PIP5KL1,PBXIP1
module_3	260	0.8754	PDX1	PDX1	12	1453	0.9772	1	0.5951	ReMap--ChIP-seq	MBNL2,CLDN16,VAMP5,ZNF579,YPEL2,SESN2,ERN1,AJUBA,KRBA2,PLD1,GCSAM,PBXIP1
module_3	261	0.8788	ZNF217	ZNF217	11	1440	0.9871	1	0.5501	ReMap--ChIP-seq	SCARNA2,LURAP1L,MIR3936HG,LINC01719,YPEL3,YPEL2,METRNL,DUSP16,MFSD6,ZNF385A,LCA5
module_3	262	0.8822	CBX2	CBX2	11	1441	0.9872	1	0.5497	ReMap--ChIP-seq	HOXC6,NTNG2,HOTAIR,CDKN1A,YPEL5,SLC26A11,TNFRSF9,LINC01671,CALCOCO1,PRRG4,AHNAK2
module_3	263	0.8855	DUX4	DUX4	11	1441	0.9872	1	0.5497	ReMap--ChIP-seq	ERVW-1,WWC2-AS2,GOLGB1,MSRB2,YPEL5,FAM228B,TMOD2,MIR100HG,RFXANK,CLK1,PRRG4
module_3	264	0.8889	SPIB	SPIB	11	1443	0.9874	1	0.549	ReMap--ChIP-seq	LIPE,WFDC21P,REL,SGO1-AS1,CDKN1A,VAMP5,HSD17B6,MT-RNR1,TTC21A,DUSP16,ALDH2
module_3	265	0.8923	LHX2	LHX2	11	1443	0.9874	1	0.549	ReMap--ChIP-seq	MBNL2,LRRC17,RNF145,MT-RNR1,LINC02246,PNPLA2,EFEMP2,PLD1,TPT1-AS1,PRRG4,TPT1
module_3	266	0.8956	TFDP1	TFDP1	11	1445	0.9875	1	0.5482	ReMap--ChIP-seq	TMEM187,MT-RNR1,HEIH,YPEL3,PNPLA2,EFEMP2,ATG9B,ZNF385A,PPP1R15A,PPT2-EGFL8,PBXIP1
module_3	267	0.899	ZNF24	ZNF24	11	1445	0.9875	1	0.5482	ReMap--ChIP-seq	JUND,FOSL2,SREBF1,IL17RC,LINC01719,YPEL3,ATG9B,PLD1,PSAP,PPP1R15A,CEACAM19
module_3	268	0.9024	ZBED1	ZBED1	11	1445	0.9875	1	0.5482	ReMap--ChIP-seq	JUND,CDKN1A,SREBF1,VAMP5,MT-RNR1,YPEL3,PNPLA2,EFEMP2,GCSAM,ZNF517,PPP1R15A
module_3	269	0.9057	MAFG	MAFG	11	1446	0.9876	1	0.5478	ReMap--ChIP-seq	SCARNA2,MBNL2,MEG3,HIBADH,LEPR,ATG9B,PLD1,CTIF,PSAP,PPP1R15A,PPT2-EGFL8
module_3	270	0.9091	SNAPC4	SNAPC4	11	1447	0.9877	1	0.5474	ReMap--ChIP-seq	TDRKH-AS1,ZNF821,MTRNR2L1,ZCWPW2,NMRK1,LINC01719,MT-RNR1,AZI2,DUSP16,PCDHGA2,DNAJB9
module_3	271	0.9125	SOX11	SOX11	11	1448	0.9878	1	0.547	ReMap--ChIP-seq	RWDD2A,TG,GOLGB1,TMEM187,CLDN16,MT-RNR1,PNPLA2,YPEL2,ZNF773,ADAMTS8,RNF32
module_3	272	0.9158	NANOG	NANOG	11	1450	0.988	1	0.5463	ReMap--ChIP-seq	WWC2-AS2,HOXC6,FZD2,JUND,ANO8,PNPLA2,EFEMP2,ATG9B,FOXN3,ZNF532,NKX3-2
module_3	273	0.9192	POU2F1	POU2F1	11	1450	0.988	1	0.5463	ReMap--ChIP-seq	SCARNA2,WWC2-AS2,SGO1-AS1,MTRNR2L1,TNKS1BP1,CRB1,MT-RNR1,KRBA2,PCDHGA6,DNAJB9,ZNF181
module_3	274	0.9226	PCGF2	PCGF2	11	1450	0.988	1	0.5463	ReMap--ChIP-seq	HOXC6,NTNG2,HOTAIR,SATB1,GPR1,CHRNB1,TMOD2,DLX4,CALCOCO1,NKX3-2,MYRIP
module_3	275	0.9259	GTF2B	GTF2B	11	1451	0.9881	1	0.5459	ReMap--ChIP-seq	SCARNA2,ZNF821,JUND,VAMP5,TMUB2,MT-RNR1,PNPLA2,EFEMP2,PIP5KL1,PBXIP1,PROB1
module_3	276	0.9293	BHLHE40	BHLHE40	11	1453	0.9882	1	0.5451	ReMap--ChIP-seq	JUND,CDKN1A,SREBF1,ANO8,RARA-AS1,GRN,PNPLA2,EFEMP2,ATG9B,PIP5KL1,PPP1R15A
module_3	277	0.9327	ZBTB16	ZBTB16	10	1440	0.9938	1	0.4997	ReMap--ChIP-seq	TMEM8B,TDRKH-AS1,ZMYM5,PCMTD1,FIBIN,TTLL3,SLC25A42,KRBA2,DNAJC27,ZNF615
module_3	278	0.936	PRDM1	PRDM1	10	1444	0.994	1	0.4984	ReMap--ChIP-seq	ZXDA,GOLGB1,VAMP5,RIOK3,INPPL1,DNAJC27,KLHL29,CLK1,TMEM219,LINC00346
module_3	279	0.9394	SMAD5	SMAD5	10	1444	0.994	1	0.4984	ReMap--ChIP-seq	JUND,TMEM187,SREBF1,TMUB2,TTLL3,YPEL3,PNPLA2,EFEMP2,ZNF385A,FAM131A
module_3	280	0.9428	SREBF2	SREBF2	10	1445	0.9941	1	0.498	ReMap--ChIP-seq	JUND,SREBF1,ANO8,LINC01719,METRNL,EFEMP2,PIP5KL1,RAB40C,AHNAK2,FAM131A
module_3	281	0.9461	KLF3	KLF3	10	1445	0.9941	1	0.498	ReMap--ChIP-seq	WWC2-AS2,HOXC6,HOTAIR,ANO8,GRN,GPR1,LINC01719,MT-RNR1,DLX4,BTBD8
module_3	282	0.9495	RUNX3	RUNX3	10	1446	0.9941	1	0.4977	ReMap--ChIP-seq	CDKN1A,RARA-AS1,THEMIS2,HEIH,EFEMP2,ERN1,PSAP,GCSAM,PBXIP1,NOD2
module_3	283	0.9529	ETV6	ETV6	10	1447	0.9942	1	0.4973	ReMap--ChIP-seq	WFDC21P,NYAP1,MIR3648-2,JUND,VAMP5,MT-RNR1,YPEL3,TPT1-AS1,PPP1R15A,TPT1
module_3	284	0.9562	E2F4	E2F4	10	1452	0.9944	1	0.4956	ReMap--ChIP-seq	JUND,TMEM187,ANO8,MT-RNR1,PNPLA2,EFEMP2,ATG9B,PPT2-EGFL8,PBXIP1,RAB40C
module_3	285	0.9596	STAT5B	STAT5B	10	1453	0.9944	1	0.4952	ReMap--ChIP-seq	SCARNA2,JUND,MT-RNR1,MORN3,HEIH,YPEL3,PNPLA2,EFEMP2,TNFRSF9,ZNF517
module_3	286	0.963	ELF5	ELF5	3	706	0.9964	1	0.305	ReMap--ChIP-seq	SLC7A7,RNF146,EFEMP2
module_3	287	0.9663	NFE2L1	NFE2L1	9	1438	0.9973	1	0.4501	ReMap--ChIP-seq	ZFYVE1,SLC4A5,CCR3,BHMT2,STK19,PLD1,SPATA7,PSAP,USH1G
module_3	288	0.9697	ZNF207	ZNF207	9	1445	0.9974	1	0.4479	ReMap--ChIP-seq	JUND,TFEB,TMUB2,THEMIS2,YPEL3,EFEMP2,GCSAM,PIP5KL1,PBXIP1
module_3	289	0.9731	ATF2	ATF2	9	1451	0.9976	1	0.446	ReMap--ChIP-seq	JUND,REL,MFGE8,EFEMP2,GCSAM,ZNF532,TPT1-AS1,PBXIP1,TPT1
module_3	290	0.9764	FOXM1	FOXM1	9	1452	0.9976	1	0.4457	ReMap--ChIP-seq	SCARNA2,COL1A1,NEURL1B,LINC01719,MT-RNR1,EFEMP2,PLD1,GCSAM,PBXIP1
module_3	291	0.9798	MEF2B	MEF2B	9	1453	0.9976	1	0.4454	ReMap--ChIP-seq	ADA,CDKN1A,TFEB,ANO8,TTLL3,INPPL1,GCSAM,PPP1R15A,PIK3IP1
module_3	292	0.9832	LEF1	LEF1	6	1161	0.9985	1	0.3712	ReMap--ChIP-seq	MBNL2,SYNC,LRRC17,ATG9B,CTIF,DNAJB9
module_3	293	0.9865	ZNF197	ZNF197	8	1443	0.999	1	0.3984	ReMap--ChIP-seq	TMUB2,MT-RNR1,YPEL3,EPX,ATG9B,KRCC1,PHF21A,CALCOCO1
module_3	294	0.9899	ARNTL	ARNTL	8	1449	0.999	1	0.3967	ReMap--ChIP-seq	ZFYVE1,PLEKHD1,PKIG,MTRNR2L1,MT-RNR1,YPEL5,AJUBA,PSAP
module_3	295	0.9933	KMT2A	KMT2A	7	1448	0.9997	1	0.3472	ReMap--ChIP-seq	KIF9-AS1,ZNF821,CDKN1A,ARHGEF6,SATB1,DNAJB9,NIPSNAP3B
module_3	296	0.9966	GLYR1	GLYR1	5	1442	1	1	0.2487	ReMap--ChIP-seq	SYNC,MKRN2OS,CLK1,TOGARAM2,FAM131A
module_3	297	1	ZNF335	ZNF335	0	5	1	1	0	ReMap--ChIP-seq
module_4	1	0.003367	ELF3	ELF3	34	1449	0.004488	0.7	1.692	ReMap--ChIP-seq	RPL23,TM4SF1,LINC00887,RIN2,PGS1,CIDEB,MEX3A,IL24,FOS,LINC00601,CD55,KRT19,RGS2,IGFBP4,F2R,PGF,LTB4R2,PLA2G4E-AS1,EFNA5,SEL1L3,CDH24,ATP8B1,SLC2A1,LTB4R,THBD,KYNU,PLA2G4D,ATP1A1,BARX2,DEPP1,SEMA4B,RAB13,SPRY1,LINC01554
module_4	2	0.006734	STAT3	STAT3	34	1454	0.004713	0.7	1.686	ReMap--ChIP-seq	TM4SF1,LINC00887,EPAS1,PGS1,CYP27B1,S100A12,RALGDS,NAPSA,CIDEB,IL20,SERPINA1,IL24,IZUMO4,RHOH,FOS,SLCO4A1,CCDC103,TM4SF20,CD55,BEST4,COX6B2,LTB4R2,LINC01010,NDRG1,EEF2,GFAP,SLC2A1,LTB4R,KYNU,SH3TC1,SEMA4B,RAB13,CD9,LINC01554
module_4	3	0.0101	FOS	FOS	33	1451	0.007646	0.757	1.639	ReMap--ChIP-seq	TMEM52B,TM4SF1,PAPPA,EPAS1,PGS1,S100A12,CIDEB,MEX3A,SERPINA3,DHRS13,IL20,SERPINA1,IL24,OLR1,FOS,TM4SF20,CD55,SLC16A1,KRT19,RGS2,RAB30,LTB4R2,LINC01010,NDRG1,ATP8B1,EEF2,SLC2A1,LTB4R,KYNU,ATP1A1,SH3TC1,CD9,LINC01554
module_4	4	0.01347	ESR1	ESR1	27	1446	0.09518	1	1.34	ReMap--ChIP-seq	HS6ST1,LINC01503,ARPIN,LINC00887,PGS1,SNHG25,MEX3A,SERPINA3,IL20,IL24,RHOH,FOS,SLCO4A1,B3GNT3,CA12,KRT19,IGFBP4,PGF,ATP8B1,SLC2A1,PLA2G4E,ABHD17C,SH3TC1,EIF4B,SEMA4B,KCTD21-AS1,CD9
module_4	5	0.01684	TP63	TP63	27	1450	0.09736	1	1.336	ReMap--ChIP-seq	HS6ST1,WDR91,LINC01503,CHIT1,PGS1,RALGDS,CIDEB,BTBD11,IZUMO4,SLCO4A1,VWA1,CHRNE,CA12,SLURP2,LARGE2,COX6B2,PGF,LTB4R2,RAB38,CSPG4,SLC2A1,LTB4R,PLA2G4E,SH3TC1,CD9,LYNX1-SLURP2,NECTIN1
module_4	6	0.0202	FOXO1	FOXO1	25	1447	0.1817	1	1.238	ReMap--ChIP-seq	TMEM52B,TM4SF1,PGS1,CYP27B1,PDGFD,IL20,IL24,OLR1,RHOH,FOS,SLCO4A1,CD55,RGS2,PPFIA4,F2R,RAB30,NDRG1,SLC2A1,KYNU,CA9,CCDC69,LUM,EVI2A,RAB13,OTUD1
module_4	7	0.02357	HES1	HES1	14	787	0.2262	1	1.276	ReMap--ChIP-seq	PID1,ARPIN,PRG4,PCDHB9,SIPA1L2,VWA5A,CCDC103,PCDHB14,PCDHB13,PCDHB12,RAB30,GFAP,CSPG4,ATP1A1
module_4	8	0.02694	NCOA2	NCOA2	24	1449	0.2422	1	1.186	ReMap--ChIP-seq	ARPIN,SNHG25,TCHHL1,SERPINA3,IL24,TRIM9,DENND2C,FOS,SLCO4A1,B3GNT3,TMPRSS4,CD55,CA12,SLURP2,KRT19,PDE8A,DTWD1,ADAMTS9,ABHD17C,ATP1A1,SEMA4B,KCTD21-AS1,CD9,LYNX1-SLURP2
module_4	9	0.0303	LYL1	LYL1	24	1449	0.2422	1	1.186	ReMap--ChIP-seq	CHIT1,LINC00887,S100A12,FAM78A,CIDEB,IZUMO4,RHOH,FOS,SLCO4A1,SLCO4A1-AS1,TMPRSS4,CD55,RGS2,IGFBP4,ACOT11,MYCL,LTB4R2,PFKFB3,TREM1,LTB4R,ADGRE2,CEBPE,SH3TC1,LAMB4
module_4	10	0.03367	NFKB2	NFKB2	24	1449	0.2422	1	1.186	ReMap--ChIP-seq	PGS1,SNHG26,SNHG25,RALGDS,BCL11A,MEX3A,RGL1,LINC01395,IZUMO4,ALDOC,SULF1,CD86,SEMA6A,EEF1A2,LINC01010,PFKFB3,CDH24,TGFB3,ATP8B1,TMPRSS13,ABHD17C,ATP1A1,DEPP1,LINC01554
module_4	11	0.03704	CTCF	CTCF	24	1453	0.2461	1	1.183	ReMap--ChIP-seq	CYP27B1,RALGDS,BCL11A,CIDEB,MEX3A,PCDHB9,IL24,CHRNE,ZNF219,BEST4,SEMA6B,IGFBP4,LTB4R2,CDH24,EFNA3,PCDHGB6,PCDHGB3,LTB4R,KLF11,PCDHGA1,PCDHGB1,BIRC7,DEPP1,NECTIN1
module_4	12	0.0404	ZNF750	ZNF750	24	1454	0.247	1	1.182	ReMap--ChIP-seq	RPL23,LINC00887,EPAS1,CYP27B1,SNHG25,S100A12,CIDEB,FOS,SERPINB10,SERPINB13,SLURP2,SLC16A1,BEST4,MYCL,LTB4R2,PHLDB3,PFKFB3,EFNA3,LTB4R,THBD,CCDC69,SH3TC1,CD9,LYNX1-SLURP2
module_4	13	0.04377	SPIB	SPIB	23	1443	0.3044	1	1.141	ReMap--ChIP-seq	WDR91,CHIT1,ITPR1-DT,NEDD4L,CD1D,PGS1,NAPSA,BCL11A,RGL1,DHRS13,LRRC6,IZUMO4,TMEM71,CD55,CD86,PDE8A,F2R,PFKFB3,SEL1L3,TMPRSS13,SLC2A1,CCDC69,DEPP1
module_4	14	0.04714	EPAS1	EPAS1	23	1448	0.3098	1	1.137	ReMap--ChIP-seq	PDK1,CHIT1,LINC00887,RIN2,NEDD4L,MEX3A,IZUMO4,FOS,SLCO4A1,CA12,KRT19,RASL11A,ACOT11,OLFM4,MYCL,RASAL1,NDRG1,SLC2A1,CA9,DARS-AS1,DEPP1,SH3TC1,SEMA4B
module_4	15	0.05051	HIF1A	HIF1A	23	1450	0.312	1	1.135	ReMap--ChIP-seq	LINC01503,LINC00887,NEDD4L,CYP27B1,MEX3A,SCN2B,VWA5A,FOS,SLCO4A1,SLCO4A1-AS1,TMPRSS4,CA12,KRT19,SEMA6B,PGF,NDRG1,ALDH3B2,EFNA3,SLC2A1,BIRC7,SCN4B,CCDC177,SEMA4B
module_4	16	0.05387	SPI1	SPI1	23	1451	0.3131	1	1.134	ReMap--ChIP-seq	CHIT1,ITPR1-DT,PGS1,RALGDS,FAM78A,BCL11A,CIDEB,MEX3A,IZUMO4,FOS,CD55,CD86,BEST4,PDE8A,LTB4R2,PFKFB3,SEL1L3,SLC2A1,LTB4R,CEBPE,CCDC69,DEPP1,LINC01554
module_4	17	0.05724	FOSL2	FOSL2	23	1451	0.3131	1	1.134	ReMap--ChIP-seq	RPL23,SERPINF2,TM4SF1,RIN2,EPAS1,PGS1,CYP27B1,SNHG25,MEX3A,AKR1B10,SERPINA3,CD55,KRT19,IGFBP4,COX6B2,RAB30,ATP8B1,SLC2A1,KYNU,CA9,RAB13,CD9,LINC01554
module_4	18	0.06061	PGR	PGR	23	1451	0.3131	1	1.134	ReMap--ChIP-seq	TM4SF1,CHIT1,LINC00887,SNHG25,MEX3A,SERPINA3,RHOH,FOS,SLCO4A1,SLCO4A1-AS1,CD55,CA12,KRT19,NDRG1,EFNA3,SLC2A1,CA9,BIRC7,ATP1A1,SEMA4B,RAB13,CD9,LINC01554
module_4	19	0.06397	STAT1	STAT1	23	1452	0.3142	1	1.134	ReMap--ChIP-seq	CHIT1,ITPR1-DT,PGS1,CYP27B1,RALGDS,NAPSA,FAM78A,BCL11A,CIDEB,MEX3A,IZUMO4,FOS,SLCO4A1,CD86,SEMA6B,GLTPD2,LTB4R2,PFKFB3,LTB4R,KYNU,DEPP1,RAB13,LINC01554
module_4	20	0.06734	PRDM1	PRDM1	22	1444	0.3824	1	1.09	ReMap--ChIP-seq	TMEM52B,SERPINF2,ABCA10,EPAS1,PRG4,RGL1,IL20,IL24,OLR1,VWA5A,LINC00601,CD55,IL33,RGS2,PDE8A,SEMA6A,MYCL,EFNA3,BIRC7,SEMA4B,DBNDD2,LINC01554
module_4	21	0.07071	GATA2	GATA2	22	1448	0.3871	1	1.087	ReMap--ChIP-seq	TM4SF1,CHIT1,EPAS1,ITPR1-DT,NEDD4L,UGCG,SNHG25,DHRS13,RHOH,FOS,CD55,CA12,GRHL1,KRT19,BEST4,RAB30,ATP8B1,EFNA3,SLC2A1,CEBPE,SEMA4B,RAB13
module_4	22	0.07407	ARNT	ARNT	22	1450	0.3895	1	1.085	ReMap--ChIP-seq	LINC00887,UGCG,CYP27B1,SCN2B,FOS,SLCO4A1,SLCO4A1-AS1,TMPRSS4,CD55,KRT19,RAB30,NDRG1,CDH24,NOP53-AS1,EFNA3,SLC2A1,LBP,SCN4B,MARVELD3,EIF4B,SEMA4B,RAB13
module_4	23	0.07744	GATA3	GATA3	22	1450	0.3895	1	1.085	ReMap--ChIP-seq	ARPIN,TM4SF1,CHIT1,LINC00887,EPAS1,PGS1,UGCG,SNHG25,SIPA1L2,RHOH,FOS,CD55,CA12,KRT19,IGFBP4,RAB30,LINC01484,TGFB3,ATP8B1,EFNA3,SEMA4B,LINC01554
module_4	24	0.08081	NR3C1	NR3C1	22	1452	0.3918	1	1.084	ReMap--ChIP-seq	RPL23,TM4SF1,LINC00887,PGS1,SNHG25,MEX3A,FOS,SLCO4A1,SLCO4A1-AS1,CD55,KRT19,BEST4,IGFBP4,LINC01484,EFNA3,SLC2A1,KYNU,CA9,DEPP1,SEMA4B,RAB13,LINC01554
module_4	25	0.08418	TAL1	TAL1	22	1454	0.3942	1	1.082	ReMap--ChIP-seq	CHIT1,LINC00887,EPAS1,PGS1,SNHG25,CIDEB,MEX3A,DHRS13,SHE,RHOH,FOS,CD55,BEST4,LTB4R2,PFKFB3,ATP8B1,SLC2A1,LTB4R,CEBPE,DEPP1,SPRY1,LINC01554
module_4	26	0.08754	HOXB7	HOXB7	5	306	0.4294	1	1.17	ReMap--ChIP-seq	KRT19,MYCL,KCNE3,ATP8B1,DEPP1
module_4	27	0.09091	ZNF217	ZNF217	21	1440	0.4609	1	1.042	ReMap--ChIP-seq	ARPIN,ENTPD3,TM4SF1,LINC00887,UGCG,S100A12,SERPINA3,SERPINA1,IL24,SIPA1L2,FOS,SLCO4A1,TMPRSS4,CD55,CA12,PLA2G4E-AS1,TNFRSF11B,LINC01484,TMPRSS13,SEMA4B,CD9
module_4	28	0.09428	NFIC	NFIC	21	1446	0.4681	1	1.038	ReMap--ChIP-seq	TM4SF1,LINC00887,EPAS1,ITPR1-DT,PGS1,MEX3A,RHOH,TM4SF20,CA12,KRT19,F2R,PFKFB3,ATP8B1,SLC2A1,KYNU,ATP1A1,DEPP1,SEMA4B,EVI2A,SPRY1,LINC01554
module_4	29	0.09764	FOXA1	FOXA1	21	1448	0.4706	1	1.036	ReMap--ChIP-seq	TM4SF1,EPAS1,NEDD4L,UGCG,SNHG25,SIPA1L2,RHOH,FOS,SLC22A23,CD55,CA12,GRHL1,KRT19,RAB30,EFNA5,NDRG1,ATP8B1,KYNU,SEMA4B,SPRY1,LINC01554
module_4	30	0.101	PPARG	PPARG	21	1448	0.4706	1	1.036	ReMap--ChIP-seq	PDK1,PRKCH,RPL23,TM4SF1,EPAS1,PGS1,AKR1B10,FOS,F5,CD55,CA12,SVIL,DGAT2,RAB30,PLA2G4E-AS1,ATP8B1,SLC2A1,DTWD1,KLF11,SEMA4B,LINC01554
module_4	31	0.1044	IKZF1	IKZF1	21	1452	0.4754	1	1.034	ReMap--ChIP-seq	LINC01503,CHIT1,LINC00887,EPAS1,ITPR1-DT,NEDD4L,PGS1,NAPSA,MEX3A,MRVI1,FOS,CD55,KRT19,SEMA6B,IGFBP4,LINC01484,TMPRSS13,SLC2A1,CEBPE,SEMA4B,RAB13
module_4	32	0.1077	MAFB	MAFB	21	1452	0.4754	1	1.034	ReMap--ChIP-seq	HS6ST1,RPL23,TM4SF1,CHIT1,RALGDS,SIPA1L2,FOS,KRT19,BEST4,RAB30,LINC01484,EEF2,HOPX,SLC2A1,KLF11,TNFRSF21,ATP1A1,DEPP1,RASD1,SEMA4B,LINC01554
module_4	33	0.1111	SMAD4	SMAD4	20	1440	0.5472	1	0.992	ReMap--ChIP-seq	LINC01503,NEDD4L,PGS1,KCNMB4,RALGDS,BCL11B,BCL11A,MEX3A,SIPA1L2,SLC16A1,BEST4,DGAT2,MYCL,TNFRSF11B,CDH24,EEF2,TRMT9B,FGFR4,EIF4B,CCDC177
module_4	34	0.1145	MEIS2	MEIS2	20	1440	0.5472	1	0.992	ReMap--ChIP-seq	CHIT1,EPAS1,SLC5A3,RALGDS,NAPSA,DHRS13,RHOH,FOS,CA12,BEST4,MYCL,LINC01010,PFKFB3,LINC01484,TMPRSS13,SLC2A1,CEBPE,ATP1A1,DEPP1,SPRY1
module_4	35	0.1178	MBD4	MBD4	20	1443	0.5508	1	0.9899	ReMap--ChIP-seq	RPL23,TM4SF1,RIN2,EPAS1,NEDD4L,ADH4,SNHG25,ACER2,SERPINA1,RHOH,SRSF12,PCP4L1,RASL11A,RGS2,GLTPD2,KYNU,DARS-AS1,DEPP1,EIF4B,LINC01554
module_4	36	0.1212	NME2	NME2	20	1448	0.5567	1	0.9864	ReMap--ChIP-seq	PRKCH,SNHG26,PDGFD,BCL11A,TRDN-AS1,MRVI1,DENND2C,F5,CA12,NAPA-AS1,SULF1,HP,TNFRSF11B,LINC01484,LBP,KLF11,SLC24A3,CEBPE,LAMB4,NECTIN1
module_4	37	0.1246	KLF6	KLF6	20	1449	0.5579	1	0.9857	ReMap--ChIP-seq	RPL23,TM4SF1,CYP27B1,MEX3A,SLCO4A1,B3GNT3,SLCO4A1-AS1,TMPRSS4,KRT19,BEST4,IGFBP4,F2R,EEF1A2,SLC2A1,BARX2,DEPP1,SH3TC1,RAB13,SPRY1,LINC01554
module_4	38	0.1279	MAFK	MAFK	20	1451	0.5603	1	0.9843	ReMap--ChIP-seq	PPP4R4,RPL23,TM4SF1,PGS1,SERPINA3,SHE,FOS,SLC22A23,SLCO4A1,TMEM71,SVIL,KRT19,ZNF219,IGFBP4,LINC01010,PLA2G4E-AS1,LINC01484,SLC2A1,EIF4B,SEMA4B
module_4	39	0.1313	KLF9	KLF9	19	1447	0.6407	1	0.9371	ReMap--ChIP-seq	HS6ST1,KCNQ2,LINC00887,PGS1,CYP27B1,RALGDS,BCL11A,MEX3A,SLC6A8,FOS,SLCO4A1,VWA1,SLCO4A1-AS1,SEMA6B,COX6B2,EEF1A2,EFNA3,CSPG4,SLC2A1
module_4	40	0.1347	HNF1B	HNF1B	19	1448	0.6418	1	0.9364	ReMap--ChIP-seq	TM4SF1,LINC00887,RIN2,BCL11A,DHRS13,LINC00601,VWA1,CD55,KRT19,RGS2,SEMA6A,F2R,PLA2G4E-AS1,EFNA5,KYNU,BARX2,SPRY1,LINC01554,OTUD1
module_4	41	0.138	AR	AR	19	1449	0.6429	1	0.9358	ReMap--ChIP-seq	TM4SF1,CHIT1,PLPP3,UGCG,SNHG25,SIPA1L2,FOS,F5,SLCO4A1,CD55,GRHL1,KRT19,NDRG1,ALDH3B2,HOPX,EFNA3,SEMA4B,CD9,LINC01554
module_4	42	0.1414	TFAP2C	TFAP2C	19	1450	0.644	1	0.9351	ReMap--ChIP-seq	HS6ST1,TM4SF1,LINC00887,CYP27B1,MEX3A,SERPINA3,FOS,SLCO4A1,SLURP2,KRT19,COX6B2,EEF1A2,EFNA3,SLC2A1,BIRC7,CEBPE,SEMA4B,CD9,LYNX1-SLURP2
module_4	43	0.1448	GATA4	GATA4	19	1450	0.644	1	0.9351	ReMap--ChIP-seq	RPL23,TM4SF1,EPAS1,SNHG25,FOS,F5,SLCO4A1,VWA1,KRT19,GLTPD2,PHLDB3,PLA2G4E-AS1,CDH24,EFNA3,SLC2A1,DEPP1,PLA2G2A,RAB13,LINC01554
module_4	44	0.1481	RUNX2	RUNX2	19	1450	0.644	1	0.9351	ReMap--ChIP-seq	LINC01503,TM4SF1,LINC01615,RIN2,PGS1,FOS,LINC00601,TM4SF20,CA12,PDE8A,PFKFB3,ATP8B1,EFNA3,SLC2A1,CA9,THBS2,DEPP1,CD9,LINC01554
module_4	45	0.1515	PCGF2	PCGF2	19	1450	0.644	1	0.9351	ReMap--ChIP-seq	CHIT1,CD1D,KCNMB4,BCL11B,BCL11A,TCHHL1,SHE,TRIM9,SEMA6A,F2R,EFNA5,HOPX,EFNA3,TREM1,CR2,PLA2G4D,PLA2G4E,BARX2,SPRY1
module_4	46	0.1549	ZNF318	ZNF318	18	1440	0.7137	1	0.8915	ReMap--ChIP-seq	CHIT1,LINC00887,EPAS1,ITPR1-DT,UGCG,CYP27B1,MEX3A,DHRS13,RHOH,FOS,CD55,BEST4,MYCL,LINC01484,SLC2A1,KLF11,CEBPE,SEMA4B
module_4	47	0.1582	OTX2	OTX2	18	1443	0.7167	1	0.8896	ReMap--ChIP-seq	TM4SF1,PAPPA,SLC5A3,ST8SIA1,AKR1B10,LINC00601,TM4SF20,CD55,IL33,ENPP2,F2R,CARD18,LINC01010,ATP8B1,ADAMTS9,MFF,SEMA4B,LINC01554
module_4	48	0.1616	PROX1	PROX1	18	1445	0.7187	1	0.8884	ReMap--ChIP-seq	TMEM52B,TM4SF1,MEX3A,OLR1,B3GNT3,KRT19,HEPHL1,COX6B2,EFNA3,SLC2A1,SDR16C5,PLA2G4D,PLA2G4E,ATP1A1,LUM,CD9,LINC01554,NECTIN1
module_4	49	0.165	RUNX3	RUNX3	18	1446	0.7197	1	0.8878	ReMap--ChIP-seq	TP63,RPL23,CHIT1,ITPR1-DT,IL22RA2,PGS1,BCL11A,IZUMO4,RHOH,SYN1,CD86,LY86-AS1,PFKFB3,SLC2A1,DARS-AS1,CCDC69,DEPP1,LINC01554
module_4	50	0.1684	NR2F6	NR2F6	18	1448	0.7217	1	0.8865	ReMap--ChIP-seq	LINC01503,RPL23,SERPINF2,TM4SF1,EPAS1,SNHG25,SERPINA1,RPPH1,F5,SLCO4A1,VWA1,GLTPD2,MIR210HG,LINC01484,DEPP1,SEMA4B,SPRY1,LINC01554
module_4	51	0.1717	TEAD1	TEAD1	18	1448	0.7217	1	0.8865	ReMap--ChIP-seq	PRKCH,TMEM52B,TM4SF1,NEDD4L,PGS1,SNHG25,MEX3A,SERPINA3,RPPH1,OLR1,FOS,KRT19,RGS2,LINC01010,ATP8B1,KYNU,DEPP1,LINC01554
module_4	52	0.1751	RFX1	RFX1	18	1449	0.7227	1	0.8859	ReMap--ChIP-seq	RALGDS,MEX3A,RGL1,LRRC6,IZUMO4,FOS,CCDC103,ZNF219,BEST4,LARGE2,MYCL,MIR210HG,GFAP,EFNA3,RPGR,DTWD1,ATP1A1,RAB13
module_4	53	0.1785	NR1H3	NR1H3	18	1450	0.7237	1	0.8853	ReMap--ChIP-seq	PDK1,IL22RA2,PGS1,PRG4,SLC6A8,GYS2,FGD3,CHRNE,GXYLT2,ENPP2,MYCL,LINC01010,TNFRSF11B,EEF2,SLC2A1,KLF11,DEPP1,LINC01554
module_4	54	0.1818	ASCL1	ASCL1	18	1450	0.7237	1	0.8853	ReMap--ChIP-seq	PGS1,VWA1,FGD3,KRT19,LARGE2,COX6B2,RUNDC3A,EEF1A2,S100A7,RASAL1,NOP53-AS1,TMPRSS13,EFNA3,LTF,DEPP1,RASD1,SH3TC1,SEMA4B
module_4	55	0.1852	MEIS1	MEIS1	18	1450	0.7237	1	0.8853	ReMap--ChIP-seq	WDR91,LINC00887,NEDD4L,SNHG25,FAM78A,BCL11A,CIDEB,LRRC6,RHOH,B3GNT3,CD55,LTB4R2,LY86-AS1,LTB4R,CCDC69,DEPP1,EVI2A,SPRY1
module_4	56	0.1886	GRHL2	GRHL2	18	1450	0.7237	1	0.8853	ReMap--ChIP-seq	TM4SF1,CHIT1,LINC00887,PGS1,S100A12,MEX3A,SLCO4A1,VWA1,TMPRSS4,CD55,KRT19,RASAL1,NDRG1,SLC2A1,DEPP1,SH3TC1,SEMA4B,CD9
module_4	57	0.1919	SIX2	SIX2	18	1451	0.7247	1	0.8847	ReMap--ChIP-seq	GJA1,PRKCH,LINC00887,ITPR1-DT,SNHG25,LINC01395,IL24,SLC22A23,CA12,RASL11A,GXYLT2,CDH24,LINC01484,EYA1,SEMA4B,SPRY1,LINC01554,NECTIN1
module_4	58	0.1953	TBX21	TBX21	18	1451	0.7247	1	0.8847	ReMap--ChIP-seq	RPL23,CHIT1,PGS1,CYP27B1,NAPSA,BCL11B,DHRS13,PHEX,IZUMO4,RHOH,CD86,PDE8A,F2R,SEL1L3,SLC2A1,DARS-AS1,CCDC69,RAB13
module_4	59	0.1987	HNF4G	HNF4G	18	1451	0.7247	1	0.8847	ReMap--ChIP-seq	SERPINF2,TM4SF1,EPAS1,SERPINA3,SERPINA1,F5,VWA1,HP,PDE8A,PGF,GLTPD2,MIR210HG,LINC01484,ATP1A1,DEPP1,EIF4B,CD9,LINC01554
module_4	60	0.202	BCL6	BCL6	18	1451	0.7247	1	0.8847	ReMap--ChIP-seq	CHIT1,PGS1,RALGDS,FAM78A,BCL11A,IZUMO4,RHOH,FOS,SLCO4A1,SLCO4A1-AS1,BEST4,RASAL1,SEL1L3,LINC01484,SLC2A1,CCDC69,SH3TC1,OTUD1
module_4	61	0.2054	NFKB1	NFKB1	18	1452	0.7256	1	0.884	ReMap--ChIP-seq	PGS1,CYP27B1,RALGDS,NAPSA,BCL11A,MEX3A,DHRS13,IZUMO4,ALDOC,SULF1,CD86,EEF1A2,TMPRSS13,EFNA3,SLC2A1,DEPP1,RAB13,LINC01554
module_4	62	0.2088	ATF3	ATF3	18	1453	0.7266	1	0.8834	ReMap--ChIP-seq	RPL23,TM4SF1,LINC00887,EPAS1,PGS1,CYP27B1,SNHG25,SERPINA3,SERPINA1,FOS,BEST4,IGFBP4,ATP8B1,EEF2,SLC2A1,DEPP1,EIF4B,RAB13
module_4	63	0.2121	RUNX1	RUNX1	18	1453	0.7266	1	0.8834	ReMap--ChIP-seq	CHIT1,LINC00887,PGS1,RALGDS,FAM78A,BCL11A,CIDEB,IZUMO4,FOS,SLCO4A1,BEST4,PFKFB3,EFNA3,SLC2A1,LTB4R,ADGRE2,DEPP1,LINC01554
module_4	64	0.2155	KLF4	KLF4	18	1454	0.7276	1	0.8828	ReMap--ChIP-seq	RPL23,TM4SF1,CYP27B1,RALGDS,MEX3A,FOS,SLCO4A1,VWA1,SLCO4A1-AS1,SLURP2,BEST4,LTB4R2,NDRG1,EFNA3,SLC2A1,CD9,LYNX1-SLURP2,NECTIN1
module_4	65	0.2189	ZNF165	ZNF165	4	357	0.7367	1	0.7981	ReMap--ChIP-seq	TMTC4,IZUMO4,B3GNT3,RASD1
module_4	66	0.2222	ZNF592	ZNF592	7	605	0.7417	1	0.8244	ReMap--ChIP-seq	RUNX2,SLCO4A1,SLCO4A1-AS1,SLURP2,KRT19,RAB13,LYNX1-SLURP2
module_4	67	0.2256	CEBPG	CEBPG	17	1438	0.7846	1	0.8426	ReMap--ChIP-seq	LINC01503,LINC00887,EPAS1,ITPR1-DT,SNHG25,S100A12,TMEM74B,RHOH,FOS,CD55,LY86-AS1,RN7SL285P,DTWD1,CCDC177,LAMB4,KCTD21-AS1,LINC01554
module_4	68	0.229	ADNP	ADNP	17	1440	0.7863	1	0.8414	ReMap--ChIP-seq	LINC01503,RPL23,LINC00887,ITPR1-DT,RHOH,FOS,CA12,KRT19,GXYLT2,SEMA6B,IGFBP4,MYCL,SEL1L3,LINC01484,ADGRE2,KLF11,EVI2A
module_4	69	0.2323	DUX4	DUX4	17	1441	0.7871	1	0.8408	ReMap--ChIP-seq	PRKCH,UGCG,PDGFD,DENND2C,RHOH,SLC22A23,TMEM71,TM4SF20,RGS2,PDE8A,RAB30,KCNE3,KYNU,LTF,THBS2,FAM87A,EYA1
module_4	70	0.2357	ZC3H8	ZC3H8	17	1443	0.7888	1	0.8396	ReMap--ChIP-seq	LINC01503,ARPIN,RPL23,CHIT1,LINC00887,CYP27B1,SNHG25,MEX3A,MRVI1,FOS,KRT19,BEST4,IGFBP4,SLC2A1,EIF4B,RAB13,CD9
module_4	71	0.2391	SREBF2	SREBF2	17	1445	0.7905	1	0.8384	ReMap--ChIP-seq	RPL23,SERPINF2,KCNQ2,RALGDS,FAM78A,IZUMO4,SLCO4A1,SLCO4A1-AS1,SLURP2,KRT19,LARGE2,COX6B2,EEF1A2,EEF2,EFNA3,BIRC7,LYNX1-SLURP2
module_4	72	0.2424	BACH2	BACH2	17	1446	0.7914	1	0.8378	ReMap--ChIP-seq	RPL23,CHIT1,GPLD1,ITPR1-DT,SHE,IZUMO4,RHOH,SLCO4A1,CD86,RAB30,RASAL1,SEL1L3,ALDH3B2,LINC01484,SLC2A1,CCDC69,EIF4B
module_4	73	0.2458	BATF	BATF	17	1447	0.7922	1	0.8373	ReMap--ChIP-seq	TP63,PGS1,UGCG,SNHG26,NAPSA,BCL11A,RPPH1,IZUMO4,RHOH,CD86,PFKFB3,PLA2G4E-AS1,RN7SL285P,KYNU,LAMB4,EVI2A,LINC01554
module_4	74	0.2492	TERF1	TERF1	17	1447	0.7922	1	0.8373	ReMap--ChIP-seq	CHIT1,PGS1,UGCG,FAM78A,DHRS13,IZUMO4,RHOH,F5,CHRNE,CD55,PCP4L1,PLA2G4E-AS1,SEL1L3,EEF2,PRCP,CCDC177,LINC01554
module_4	75	0.2525	TERF2	TERF2	17	1447	0.7922	1	0.8373	ReMap--ChIP-seq	CHIT1,LINC00887,ITPR1-DT,PGS1,FAM78A,RGL1,IZUMO4,RHOH,FGD3,CD55,SEL1L3,DARS-AS1,SEMA4B,LAMB4,EVI2A,RAB13,LINC01554
module_4	76	0.2559	MYOD1	MYOD1	17	1448	0.793	1	0.8367	ReMap--ChIP-seq	PRKCH,CHIT1,LINC01615,PGS1,UGCG,RALGDS,FAM78A,FOS,VWA1,ACOT11,PGF,PFKFB3,EEF2,FGFR4,BIRC7,DEPP1,CD9
module_4	77	0.2593	SOX10	SOX10	17	1448	0.793	1	0.8367	ReMap--ChIP-seq	PRKCH,TM4SF1,ABCA10,LINC01615,SNHG26,PDGFD,DHRS13,SLCO4A1-AS1,TM4SF20,GXYLT2,IL1RAP,EFNA5,NOP53-AS1,CRP,ATP1A1,EYA1,LAMB4
module_4	78	0.2626	RELB	RELB	17	1449	0.7939	1	0.8361	ReMap--ChIP-seq	CHIT1,LINC00887,PGS1,SNHG26,NAPSA,BCL11A,MEX3A,DHRS13,IZUMO4,ALDOC,CD86,MYCL,PFKFB3,TMPRSS13,ABHD17C,DEPP1,LINC01554
module_4	79	0.266	NCOA3	NCOA3	17	1449	0.7939	1	0.8361	ReMap--ChIP-seq	ARPIN,TM4SF1,ABCA10,SNHG25,TCHHL1,DENND2C,FOS,CD55,TDRD9,DTWD1,ADAMTS9,ATP1A1,EIF4B,SEMA4B,LAMB4,KCTD21-AS1,RAB13
module_4	80	0.2694	CEBPB	CEBPB	17	1449	0.7939	1	0.8361	ReMap--ChIP-seq	LINC01503,RPL23,TM4SF1,LINC00887,EPAS1,NEDD4L,PGS1,CYP27B1,SNHG25,FOS,CD55,IL1RAP,ATP8B1,SLC2A1,KYNU,SEMA4B,LINC01554
module_4	81	0.2727	ZNF644	ZNF644	17	1449	0.7939	1	0.8361	ReMap--ChIP-seq	EPAS1,ITPR1-DT,RGL1,RHOH,CD55,CA12,GRHL1,RUNDC3A,MYCL,LY86-AS1,LINC01484,EFNA3,SLC2A1,ADGRE2,LTF,CEBPE,RAB13
module_4	82	0.2761	SOX13	SOX13	17	1450	0.7947	1	0.8355	ReMap--ChIP-seq	HS6ST1,LINC01503,RPL23,SERPINF2,TM4SF1,EPAS1,PGS1,SNHG25,MEX3A,SERPINA3,SERPINA1,FOS,VWA1,TMPRSS4,KYNU,DEPP1,LINC01554
module_4	83	0.2795	CEBPA	CEBPA	17	1450	0.7947	1	0.8355	ReMap--ChIP-seq	LINC01503,TM4SF1,EPAS1,ADH4,SNHG25,S100A12,SERPINA3,FOS,F5,SERPINB10,SAA4,HP,IL1RAP,KYNU,CCDC69,DEPP1,LINC01554
module_4	84	0.2828	GATA1	GATA1	17	1451	0.7955	1	0.8349	ReMap--ChIP-seq	PDK1,EPAS1,ITPR1-DT,NEDD4L,UGCG,RALGDS,CIDEB,DHRS13,RHOH,FOS,CD55,KRT19,LTB4R2,KCNE3,SLC2A1,LTB4R,CEBPE
module_4	85	0.2862	SOX2	SOX2	17	1451	0.7955	1	0.8349	ReMap--ChIP-seq	GJA1,TM4SF1,LINC00887,PGS1,BCL11A,MEX3A,RGL1,SIPA1L2,FOS,SLC16A1,SULF1,BEST4,MYCL,TNFRSF11B,EFNA5,DTWD1,LINC01554
module_4	86	0.2896	EBF1	EBF1	17	1452	0.7964	1	0.8343	ReMap--ChIP-seq	CHIT1,PGS1,RALGDS,NAPSA,MEX3A,DHRS13,IZUMO4,RHOH,SLCO4A1,CD86,LINC01484,EFNA3,SLC2A1,CA9,CCDC69,DEPP1,LINC01554
module_4	87	0.2929	MEF2B	MEF2B	17	1453	0.7972	1	0.8338	ReMap--ChIP-seq	TMEM52B,CHIT1,ITPR1-DT,NAPSA,OLR1,IZUMO4,RHOH,CD86,RAB30,LY86-AS1,PLA2G4E-AS1,SEL1L3,ALDH3B2,LINC01484,CCDC69,EVI2A,OTUD1
module_4	88	0.2963	NFE2	NFE2	17	1454	0.798	1	0.8332	ReMap--ChIP-seq	CHIT1,CYP27B1,SNHG25,S100A12,RALGDS,CIDEB,MEX3A,DHRS13,FOS,ZNF219,BEST4,KCNE3,LINC01484,EEF2,SLC2A1,LTB4R,KLF11
module_4	89	0.2997	FOXJ2	FOXJ2	16	1440	0.848	1	0.7913	ReMap--ChIP-seq	UGCG,RALGDS,TMEM74B,MEX3A,FOS,CD55,KRT19,RGS2,BEST4,F2R,COX6B2,MYCL,CSPG4,DTWD1,DEPP1,PLA2G2A
module_4	90	0.303	TCF4	TCF4	16	1440	0.848	1	0.7913	ReMap--ChIP-seq	EPAS1,ST8SIA1,F5,TMPRSS4,CD55,IL33,KRT19,SEMA6A,IGFBP4,KCNE3,ATP8B1,EFNA3,SLC2A1,RAB13,CD9,NECTIN1
module_4	91	0.3064	SOX6	SOX6	16	1440	0.848	1	0.7913	ReMap--ChIP-seq	RPL23,EPAS1,ITPR1-DT,NEDD4L,NAPSA,DHRS13,RHOH,FOS,SYN1,CD55,BEST4,EEF2,EFNA3,SLC2A1,DEPP1,RAB13
module_4	92	0.3098	ZNF92	ZNF92	16	1442	0.8493	1	0.7902	ReMap--ChIP-seq	HS6ST1,NIPAL4,LINC01503,PAPPA,BTBD11,MEX3A,B3GNT3,KRT19,SEMA6B,PGF,MYCL,RASAL1,LINC01484,SLC2A1,DEPP1,SH3TC1
module_4	93	0.3131	NR5A2	NR5A2	16	1442	0.8493	1	0.7902	ReMap--ChIP-seq	LINC01503,ARPIN,TM4SF1,IL20,IL24,RHOH,CD55,GRHL1,KRT19,IGFBP4,PLA2G4E-AS1,TGFB3,EFNA3,PLA2G4E,SH3TC1,SEMA4B
module_4	94	0.3165	ZNF584	ZNF584	16	1442	0.8493	1	0.7902	ReMap--ChIP-seq	HS6ST1,PPP4R4,SERPINF2,EPAS1,IL22RA2,RALGDS,SHE,RHOH,CCDC103,GRHL1,PPFIA4,MYCL,RAB30,LINC01484,GFAP,RN7SL285P
module_4	95	0.3199	MAFG	MAFG	16	1446	0.852	1	0.788	ReMap--ChIP-seq	RPL23,CHIT1,NEDD4L,PRG4,SHE,RHOH,SLC22A23,CD55,CA12,GRHL1,KRT19,ZNF219,LINC01010,LINC01484,SLC2A1,ATP1A1
module_4	96	0.3232	MEF2A	MEF2A	16	1446	0.852	1	0.788	ReMap--ChIP-seq	CHIT1,IL22RA2,PGS1,NAPSA,RHOH,FOS,CD55,CD86,F2R,LINC01010,PFKFB3,ATP8B1,ATP1A1,DEPP1,EVI2A,LINC01554
module_4	97	0.3266	ESRRA	ESRRA	16	1449	0.854	1	0.7864	ReMap--ChIP-seq	RPL23,LINC00887,EPAS1,SNHG25,MEX3A,IL24,FOS,B3GNT3,CA12,KRT19,SEMA6B,LINC01484,ATP8B1,EFNA3,SLC2A1,SEMA4B
module_4	98	0.33	PRDM14	PRDM14	16	1449	0.854	1	0.7864	ReMap--ChIP-seq	LINC00887,PGS1,MEX3A,SLCO4A1,VWA1,SLCO4A1-AS1,BEST4,EEF1A2,EFNA3,SLC2A1,KLF11,BIRC7,DEPP1,RASD1,CD9,NECTIN1
module_4	99	0.3333	FOXA2	FOXA2	16	1451	0.8553	1	0.7853	ReMap--ChIP-seq	TM4SF1,LINC00887,RIN2,EPAS1,NEDD4L,SNHG25,SERPINA1,FOS,SLC22A23,SRSF12,KRT19,KYNU,DEPP1,SEMA4B,SPRY1,LINC01554
module_4	100	0.3367	MYBL2	MYBL2	16	1451	0.8553	1	0.7853	ReMap--ChIP-seq	RPL23,TM4SF1,EPAS1,SNHG25,SERPINA3,SERPINA1,F5,PCP4L1,HP,DGAT2,KYNU,CA9,DEPP1,KCTD21-AS1,SPRY1,LINC01554
module_4	101	0.3401	BACH1	BACH1	16	1452	0.856	1	0.7847	ReMap--ChIP-seq	HS6ST1,RPL23,SERPINF2,TM4SF1,GPLD1,NEDD4L,PGS1,DHRS13,SLC22A23,BEST4,EEF1A2,MIR210HG,SEL1L3,LINC01484,EFNA3,SLC2A1
module_4	102	0.3434	CDX2	CDX2	16	1452	0.856	1	0.7847	ReMap--ChIP-seq	TM4SF1,RIN2,FOS,B3GNT3,TMPRSS4,KRT19,RGS2,RAB30,PLA2G4E-AS1,ATP8B1,SLC2A1,ABHD17C,BARX2,SEMA4B,CD9,NECTIN1
module_4	103	0.3468	ONECUT1	ONECUT1	16	1452	0.856	1	0.7847	ReMap--ChIP-seq	TM4SF1,EPAS1,ADH4,SNHG25,BCL11A,PRG4,RGL1,SERPINA3,RPPH1,SAA4,HP,RPGR,CRP,ATP1A1,SEMA4B,LINC01554
module_4	104	0.3502	IRF4	IRF4	16	1452	0.856	1	0.7847	ReMap--ChIP-seq	RPL23,CHIT1,SNHG25,NAPSA,BCL11A,DHRS13,IZUMO4,RHOH,CD86,F2R,EFNA3,CCDC69,PRCP,DEPP1,SEMA4B,LINC01554
module_4	105	0.3535	JUN	JUN	16	1452	0.856	1	0.7847	ReMap--ChIP-seq	TM4SF1,EPAS1,PGS1,CYP27B1,NAPSA,MEX3A,DHRS13,CD55,KRT19,BEST4,ATP8B1,EEF2,SLC2A1,ATP1A1,RAB13,LINC01554
module_4	106	0.3569	BHLHE40	BHLHE40	16	1453	0.8567	1	0.7842	ReMap--ChIP-seq	SERPINF2,RALGDS,NAPSA,FAM78A,MEX3A,IZUMO4,FOS,SLCO4A1,VWA1,RUNDC3A,EEF1A2,MIR210HG,EFNA3,KLF11,BIRC7,DEPP1
module_4	107	0.3603	PDX1	PDX1	16	1453	0.8567	1	0.7842	ReMap--ChIP-seq	TM4SF1,RIN2,EPAS1,SIPA1L2,CD55,ENPP2,MYCL,RAB30,EFNA5,LINC01484,KLF11,ATP1A1,RASD1,SEMA4B,RAB13,LINC01554
module_4	108	0.3636	ESR2	ESR2	15	1439	0.8969	1	0.7419	ReMap--ChIP-seq	GJA1,LINC00887,CYP27B1,ACER2,FOS,SULF1,PROS1,GFAP,TRMT9B,FGFR4,CA9,PLA2G4D,PLA2G4E,SPRY1,OTUD1
module_4	109	0.367	MBD3	MBD3	15	1441	0.898	1	0.7408	ReMap--ChIP-seq	KCNQ2,PGS1,CYP27B1,FOS,SLCO4A1,SLCO4A1-AS1,SLURP2,KRT19,COX6B2,EEF1A2,RASAL1,EFNA3,BIRC7,EIF4B,CCDC177
module_4	110	0.3704	CBX2	CBX2	15	1441	0.898	1	0.7408	ReMap--ChIP-seq	NIPAL4,BCL11B,BCL11A,SCN2B,SHE,DENND2C,KRT19,KNDC1,SEL1L3,ALDH3B2,TDRD9,PLA2G4D,PLA2G4E,MARVELD3,FAM87A
module_4	111	0.3737	BRF2	BRF2	15	1441	0.898	1	0.7408	ReMap--ChIP-seq	LINC01503,CYP27B1,SERPINA1,LRRC6,RPPH1,HP,EEF2,CA9,PLA2G4E,LTF,THBS2,BARX2,AWAT2,EIF4B,SPRY1
module_4	112	0.3771	KMT2B	KMT2B	15	1441	0.898	1	0.7408	ReMap--ChIP-seq	CHIT1,ITPR1-DT,PGS1,CYP27B1,NAPSA,RPPH1,IZUMO4,VWA1,NAPA-AS1,RASL11A,LARGE2,SEL1L3,CCDC69,KCTD21-AS1,RAB13
module_4	113	0.3805	IRF9	IRF9	15	1442	0.8985	1	0.7403	ReMap--ChIP-seq	LINC01503,RPL23,LINC00887,EPAS1,TMEM74B,IZUMO4,CD55,RASL11A,BEST4,KCNE3,LINC01484,SLC2A1,LTF,CEBPE,CCDC69
module_4	114	0.3838	MBD2	MBD2	15	1442	0.8985	1	0.7403	ReMap--ChIP-seq	KCNQ2,PCDHGA12,SHE,IZUMO4,VWA1,SLCO4A1-AS1,CHRNE,BEST4,EEF1A2,TDRD9,EEF2,PCDHGB6,PCDHGB3,BIRC7,CCDC177
module_4	115	0.3872	LHX2	LHX2	15	1443	0.899	1	0.7398	ReMap--ChIP-seq	TM4SF1,PAPPA,SLC5A3,TM4SF20,CD55,SLC16A1,KRT19,IL13RA2,F2R,CARD18,LINC01010,SEL1L3,SLC2A1,ATP1A1,EVI2A
module_4	116	0.3906	STAT2	STAT2	15	1444	0.8995	1	0.7393	ReMap--ChIP-seq	NEDD4L,CYP27B1,SNHG25,RALGDS,NAPSA,DHRS13,RHOH,SLC16A1,KRT19,PROS1,PFKFB3,SLC2A1,CEBPE,DEPP1,SEMA4B
module_4	117	0.3939	CREB3L1	CREB3L1	15	1444	0.8995	1	0.7393	ReMap--ChIP-seq	RPL23,CHIT1,LINC00887,SLC5A3,CYP27B1,RALGDS,FAM78A,FOS,NAPA-AS1,BEST4,MIR210HG,EFNA3,SLC2A1,KLF11,RAB13
module_4	118	0.3973	ZNF207	ZNF207	15	1445	0.9	1	0.7388	ReMap--ChIP-seq	RPL23,CYP27B1,RALGDS,NAPSA,MEX3A,DHRS13,IZUMO4,RHOH,SLCO4A1,BEST4,PFKFB3,CCDC69,LAMB4,DBNDD2,RAB13
module_4	119	0.4007	TFAP2A	TFAP2A	15	1445	0.9	1	0.7388	ReMap--ChIP-seq	ARPIN,LINC00887,S100A12,MEX3A,IL20,IL24,FOS,SLCO4A1,KRT19,PDE8A,RUNDC3A,GLTPD2,EFNA3,FGFR4,KLF11
module_4	120	0.404	NCOA1	NCOA1	15	1446	0.9005	1	0.7382	ReMap--ChIP-seq	CHIT1,LINC00887,UGCG,NAPSA,SERPINA3,DENND2C,FOS,CD55,KRT19,ATP8B1,SLC2A1,DTWD1,ADAMTS9,EIF4B,SEMA4B
module_4	121	0.4074	ATF7	ATF7	15	1448	0.9015	1	0.7372	ReMap--ChIP-seq	EPAS1,ITPR1-DT,RALGDS,NAPSA,FAM78A,MEX3A,DHRS13,RHOH,FOS,KRT19,SEMA6B,CDH24,LINC01484,EFNA3,SLC2A1
module_4	122	0.4108	HHEX	HHEX	15	1448	0.9015	1	0.7372	ReMap--ChIP-seq	HS6ST1,SERPINF2,TM4SF1,RIN2,EPAS1,ADH4,SERPINA3,SERPINA1,RPPH1,VWA1,GLTPD2,FGFR4,MFF,DEPP1,SPRY1
module_4	123	0.4141	NR2F1	NR2F1	15	1449	0.902	1	0.7367	ReMap--ChIP-seq	HS6ST1,LINC01503,RALGDS,SLCO4A1,SLCO4A1-AS1,SLURP2,KRT19,SEMA6B,COX6B2,EEF1A2,EEF2,EFNA3,BIRC7,SH3TC1,LYNX1-SLURP2
module_4	124	0.4175	POU2F1	POU2F1	15	1450	0.9025	1	0.7362	ReMap--ChIP-seq	ARPIN,KCNMB4,BTBD11,SHE,RPPH1,CD55,SLC16A1,IL1RAP,PDE8A,PLA2G4E-AS1,NDRG1,TDRD9,PCDHGB3,S100A7A,CRP
module_4	125	0.4209	AHR	AHR	15	1450	0.9025	1	0.7362	ReMap--ChIP-seq	LINC00887,RPPH1,DENND2C,FOS,SLCO4A1,SLCO4A1-AS1,CA12,KRT19,GXYLT2,DGAT2,RAB30,TNFRSF11B,DTWD1,ADAMTS9,EIF4B
module_4	126	0.4242	KLF1	KLF1	15	1451	0.903	1	0.7357	ReMap--ChIP-seq	RALGDS,NAPSA,FAM78A,CIDEB,DHRS13,IZUMO4,FOS,SLCO4A1,NAPA-AS1,BEST4,EFNA3,SLC2A1,LTB4R,KLF11,RAB13
module_4	127	0.4276	NR4A1	NR4A1	15	1451	0.903	1	0.7357	ReMap--ChIP-seq	PGS1,SNHG25,FAM78A,CIDEB,SHE,FOS,TMEM71,ZNF219,BEST4,PGF,LTB4R2,LTB4R,THBD,ADGRE2,LINC01554
module_4	128	0.431	BHLHE22	BHLHE22	14	1440	0.9347	1	0.6914	ReMap--ChIP-seq	CHIT1,RALGDS,NAPSA,FAM78A,IZUMO4,SLCO4A1,SLCO4A1-AS1,NAPA-AS1,BEST4,DGAT2,EFNA3,SLC2A1,DEPP1,SH3TC1
module_4	129	0.4343	TWIST1	TWIST1	14	1441	0.9351	1	0.691	ReMap--ChIP-seq	LINC00887,PGS1,SNHG25,RALGDS,MEX3A,SLCO4A1,SVIL,KRT19,IGFBP4,COX6B2,SLC2A1,SH3TC1,SEMA4B,NECTIN1
module_4	130	0.4377	PAX6	PAX6	14	1442	0.9355	1	0.6905	ReMap--ChIP-seq	RPL23,TM4SF1,SNORD3B-2,SNORD3B-1,SLC5A3,SNHG25,KRT19,RASL11A,BEST4,F2R,SLC2A1,CA9,RAB13,SPRY1
module_4	131	0.4411	ZNF197	ZNF197	14	1443	0.9358	1	0.69	ReMap--ChIP-seq	IL22RA2,UGCG,RALGDS,DHRS13,IZUMO4,SYN1,CA12,GRHL1,RUNDC3A,MYCL,LINC01484,EFNA3,LTF,RAB13
module_4	132	0.4444	SNAPC4	SNAPC4	14	1447	0.9372	1	0.6881	ReMap--ChIP-seq	PAPPA,RPPH1,FOS,SAA4,FGD3,CD55,IL1RAP,CA9,PCDHGA1,PCDHGB1,CCDC69,RAB13,CD9,OTUD1
module_4	133	0.4478	GATA6	GATA6	14	1448	0.9376	1	0.6876	ReMap--ChIP-seq	TM4SF1,FOS,B3GNT3,CD55,KRT19,COX6B2,GLTPD2,EFNA5,NOP53-AS1,EFNA3,SLC2A1,THBD,SEMA4B,NECTIN1
module_4	134	0.4512	TEAD4	TEAD4	14	1449	0.9379	1	0.6871	ReMap--ChIP-seq	RPL23,TM4SF1,LINC00887,EPAS1,NEDD4L,PGS1,SNHG25,MEX3A,FOS,CD55,KRT19,EEF2,SLC2A1,RAB13
module_4	135	0.4545	ZEB1	ZEB1	14	1451	0.9386	1	0.6862	ReMap--ChIP-seq	PGS1,CYP27B1,MEX3A,IZUMO4,SLCO4A1,VWA1,BEST4,COX6B2,MIR210HG,PFKFB3,EFNA3,SLC2A1,DEPP1,NECTIN1
module_4	136	0.4579	TFAP4	TFAP4	14	1452	0.939	1	0.6857	ReMap--ChIP-seq	TM4SF1,PGS1,SNHG25,MEX3A,SLCO4A1,SLCO4A1-AS1,BEST4,RUNDC3A,PGF,MIR210HG,SLC2A1,DEPP1,SH3TC1,SEMA4B
module_4	137	0.4613	NEUROD1	NEUROD1	14	1452	0.939	1	0.6857	ReMap--ChIP-seq	CHIT1,RALGDS,NAPSA,FAM78A,MEX3A,DHRS13,KRT19,BEST4,SEMA6B,CDH24,EFNA3,SLC2A1,KLF11,RAB13
module_4	138	0.4646	FOSL1	FOSL1	14	1452	0.939	1	0.6857	ReMap--ChIP-seq	TM4SF1,LINC00887,EPAS1,DHRS13,CD55,KRT19,BEST4,LINC01010,CDH24,ATP8B1,SLC2A1,CEBPE,ATP1A1,LINC01554
module_4	139	0.468	RELA	RELA	14	1452	0.939	1	0.6857	ReMap--ChIP-seq	RPL23,TM4SF1,CHIT1,PGS1,MEX3A,DHRS13,IZUMO4,BEST4,PDE8A,PFKFB3,EEF2,CA9,DEPP1,RAB13
module_4	140	0.4714	PBX2	PBX2	14	1452	0.939	1	0.6857	ReMap--ChIP-seq	CHIT1,EPAS1,ITPR1-DT,RALGDS,FAM78A,DHRS13,FOS,CA12,KRT19,BEST4,MYCL,EFNA3,SLC2A1,DEPP1
module_4	141	0.4747	MYB	MYB	14	1453	0.9393	1	0.6852	ReMap--ChIP-seq	CHIT1,PGS1,BCL11B,BCL11A,BTBD11,IZUMO4,RHOH,NAPA-AS1,NOP53-AS1,EFNA3,SLC2A1,CCDC69,DEPP1,SPRY1
module_4	142	0.4781	MAFF	MAFF	14	1453	0.9393	1	0.6852	ReMap--ChIP-seq	RPL23,TM4SF1,RALGDS,FOS,CD55,ZNF219,BEST4,IGFBP4,GLTPD2,CDH24,LINC01484,SLC2A1,RAB13,LINC01554
module_4	143	0.4815	VDR	VDR	14	1453	0.9393	1	0.6852	ReMap--ChIP-seq	RPL23,PGS1,SNHG26,SNHG25,SLCO4A1,KRT19,BEST4,COX6B2,MYCL,ATP8B1,SLC2A1,SH3TC1,SEMA4B,CD9
module_4	144	0.4848	SATB1	SATB1	12	1343	0.9595	1	0.635	ReMap--ChIP-seq	WDR91,LINC01615,IL20,S100A7,PCDHGB3,S100A7A,LBP,PCDHGA1,PCDHGB1,BIRC7,THBS2,AWAT2
module_4	145	0.4882	MNT	MNT	13	1442	0.9615	1	0.6407	ReMap--ChIP-seq	HS6ST1,CYP27B1,RALGDS,FOS,SLCO4A1,GRHL1,KRT19,CDH24,EEF2,EFNA3,SLC2A1,SEMA4B,RAB13
module_4	146	0.4916	ATF4	ATF4	13	1442	0.9615	1	0.6407	ReMap--ChIP-seq	PPP4R4,WDR91,SERPINF2,LINC00887,SERPINA3,SERPINA1,SLURP2,DGAT2,COX6B2,RN7SL285P,LTF,DEPP1,LYNX1-SLURP2
module_4	147	0.4949	TCF3	TCF3	13	1443	0.9618	1	0.6403	ReMap--ChIP-seq	LINC00887,PGS1,RALGDS,FAM78A,BCL11A,IZUMO4,SLCO4A1,SLCO4A1-AS1,BEST4,PFKFB3,SLC2A1,DEPP1,SH3TC1
module_4	148	0.4983	E2F7	E2F7	13	1443	0.9618	1	0.6403	ReMap--ChIP-seq	RPL23,TM4SF1,PGS1,CYP27B1,MEX3A,FOS,CCDC103,BEST4,EEF2,GFAP,CA9,EIF4B,LINC01554
module_4	149	0.5017	KLF3	KLF3	13	1445	0.9622	1	0.6394	ReMap--ChIP-seq	RPL23,EPAS1,NAPSA,DHRS13,SLCO4A1,SLCO4A1-AS1,SRSF12,PDE8A,GLTPD2,EFNA5,TDRD9,HOPX,SPRY1
module_4	150	0.5051	ETV6	ETV6	13	1447	0.9627	1	0.6385	ReMap--ChIP-seq	CHIT1,PGS1,FAM78A,DHRS13,SHE,DENND2C,IZUMO4,RHOH,VWA1,BEST4,PFKFB3,ATP1A1,SEMA4B
module_4	151	0.5084	CUX1	CUX1	13	1449	0.9632	1	0.6376	ReMap--ChIP-seq	HS6ST1,SERPINF2,SNHG25,RALGDS,SERPINA3,FOS,SLCO4A1,SLCO4A1-AS1,CHRNE,KRT19,EEF1A2,EEF2,BIRC7
module_4	152	0.5118	CLOCK	CLOCK	13	1449	0.9632	1	0.6376	ReMap--ChIP-seq	LINC01503,PRKCH,LINC00887,IL24,MINK1,ALDOC,KNDC1,PFKFB3,KLF11,THBS2,DEPP1,SH3TC1,CD9
module_4	153	0.5152	PAX8	PAX8	13	1450	0.9634	1	0.6371	ReMap--ChIP-seq	NEDD4L,BCL11B,SLCO4A1,KNDC1,BEST4,EEF1A2,PFKFB3,NDRG1,SLC2A1,BIRC7,KCTD21-AS1,RAB13,NECTIN1
module_4	154	0.5185	RXRA	RXRA	13	1450	0.9634	1	0.6371	ReMap--ChIP-seq	LINC01503,RPL23,SERPINF2,LINC00887,PGS1,IZUMO4,SLCO4A1,VWA1,RUNDC3A,MIR210HG,ATP8B1,DEPP1,LINC01554
module_4	155	0.5219	FOXP1	FOXP1	13	1451	0.9636	1	0.6367	ReMap--ChIP-seq	CHIT1,UGCG,CYP27B1,BCL11A,MEX3A,IZUMO4,RHOH,FOS,RAB30,CDH24,EEF2,EFNA3,RAB13
module_4	156	0.5253	ETV4	ETV4	13	1451	0.9636	1	0.6367	ReMap--ChIP-seq	RPL23,SERPINF2,TM4SF1,SNHG25,SERPINA1,VWA1,BEST4,GLTPD2,MIR210HG,DEPP1,EIF4B,SEMA4B,LINC01554
module_4	157	0.5286	USF2	USF2	13	1451	0.9636	1	0.6367	ReMap--ChIP-seq	LINC01503,RPL23,SERPINF2,KCNQ2,CYP27B1,RALGDS,FOS,LINC01484,EEF2,EFNA3,BIRC7,EIF4B,RAB13
module_4	158	0.532	ATF2	ATF2	13	1451	0.9636	1	0.6367	ReMap--ChIP-seq	RPL23,PGS1,CYP27B1,BCL11A,MEX3A,RHOH,FOS,ZNF219,BEST4,SEMA6A,EEF2,SLC2A1,RAB13
module_4	159	0.5354	HNF4A	HNF4A	13	1452	0.9638	1	0.6363	ReMap--ChIP-seq	TM4SF1,EPAS1,SNHG25,SERPINA3,F5,VWA1,HP,DGAT2,GLTPD2,DEPP1,EIF4B,SEMA4B,LINC01554
module_4	160	0.5387	SP1	SP1	13	1453	0.964	1	0.6358	ReMap--ChIP-seq	TM4SF1,PGS1,CYP27B1,NAPSA,MEX3A,IZUMO4,FOS,MIR210HG,EEF2,EFNA3,SLC2A1,DEPP1,RAB13
module_4	161	0.5421	MAF	MAF	13	1453	0.964	1	0.6358	ReMap--ChIP-seq	CHIT1,PGS1,RALGDS,NAPSA,BCL11B,FAM78A,IZUMO4,RHOH,SLCO4A1,SLCO4A1-AS1,CHRNE,BEST4,LARGE2
module_4	162	0.5455	NFE2L2	NFE2L2	13	1454	0.9643	1	0.6354	ReMap--ChIP-seq	SERPINF2,PGS1,RALGDS,NAPSA,FAM78A,MEX3A,DHRS13,FOS,CDH24,LINC01484,EFNA3,SLC2A1,RAB13
module_4	163	0.5488	EHF	EHF	1	266	0.9762	1	0.2658	ReMap--ChIP-seq	KRT19
module_4	164	0.5522	NFE2L1	NFE2L1	12	1438	0.9781	1	0.5927	ReMap--ChIP-seq	TM4SF1,KCNMB4,SERPINA3,SLC22A23,CA12,LINC01010,KCNE3,NDRG1,SEL1L3,SLC2A1,ATP1A1,EYA1
module_4	165	0.5556	CREB3	CREB3	12	1441	0.9785	1	0.5914	ReMap--ChIP-seq	SERPINF2,SLC5A3,RALGDS,NAPSA,TMEM74B,RHOH,CA12,SLC2A1,CA9,LBP,LTF,SEMA4B
module_4	166	0.5589	HOXB13	HOXB13	12	1443	0.9788	1	0.5906	ReMap--ChIP-seq	ABCA10,PLPP3,RIN2,ITPR1-DT,NEDD4L,UGCG,SNHG25,ACER2,CD55,GRHL1,EFNA5,KYNU
module_4	167	0.5623	NR1H2	NR1H2	12	1445	0.9791	1	0.5898	ReMap--ChIP-seq	RPL23,TM4SF1,EPAS1,FOS,CD55,CA12,KRT19,EEF1A2,ATP8B1,EEF2,SLC2A1,SEMA4B
module_4	168	0.5657	ZNF24	ZNF24	12	1445	0.9791	1	0.5898	ReMap--ChIP-seq	RALGDS,TMEM74B,FAM78A,MEX3A,TMPRSS4,KRT19,SEMA6B,ACOT11,TMPRSS13,SLC2A1,LBP,SEMA4B
module_4	169	0.569	MEF2C	MEF2C	12	1446	0.9792	1	0.5894	ReMap--ChIP-seq	CHIT1,ITPR1-DT,RPPH1,RHOH,F2R,LINC01484,ATP8B1,PRCP,ATP1A1,DEPP1,SEMA4B,LINC01554
module_4	170	0.5724	ZEB2	ZEB2	12	1446	0.9792	1	0.5894	ReMap--ChIP-seq	EPAS1,ITPR1-DT,NEDD4L,NAPSA,DHRS13,RHOH,CA12,KRT19,SEMA6B,CDH24,LINC01484,SLC2A1
module_4	171	0.5758	ZNF175	ZNF175	12	1448	0.9795	1	0.5885	ReMap--ChIP-seq	SERPINF2,TM4SF1,EPAS1,PGS1,SERPINA1,VWA1,BEST4,PGF,MIR210HG,LINC01484,DEPP1,LINC01554
module_4	172	0.5791	CREM	CREM	12	1448	0.9795	1	0.5885	ReMap--ChIP-seq	CHIT1,NAPSA,FAM78A,IZUMO4,RHOH,FOS,BEST4,SEMA6B,EFNA3,SLC2A1,CCDC69,RAB13
module_4	173	0.5825	LEF1	LEF1	9	1161	0.9796	1	0.5502	ReMap--ChIP-seq	GJA1,PGS1,SERPINA1,RASL11A,IL1RAP,MYCL,TRMT9B,SLC2A1,ADAMTS9
module_4	174	0.5859	SNAI2	SNAI2	12	1449	0.9796	1	0.5881	ReMap--ChIP-seq	CYP27B1,IZUMO4,FOS,SLCO4A1,SLCO4A1-AS1,KRT19,EEF1A2,EEF2,SLC2A1,THBS2,SH3TC1,NECTIN1
module_4	175	0.5892	FOXK2	FOXK2	12	1451	0.9799	1	0.5873	ReMap--ChIP-seq	RPL23,SERPINF2,NEDD4L,RALGDS,NAPSA,DHRS13,FOS,CD55,BEST4,EEF2,SEMA4B,RAB13
module_4	176	0.5926	ARID2	ARID2	12	1451	0.9799	1	0.5873	ReMap--ChIP-seq	TM4SF1,EPAS1,NEDD4L,PGS1,CYP27B1,VWA1,BEST4,SLC2A1,ATP1A1,DEPP1,RAB13,LINC01554
module_4	177	0.596	TGIF2	TGIF2	12	1451	0.9799	1	0.5873	ReMap--ChIP-seq	SERPINF2,SNHG25,SERPINA3,SLCO4A1,VWA1,SLCO4A1-AS1,SLC16A1,BEST4,PDE8A,GLTPD2,DEPP1,EIF4B
module_4	178	0.5993	ARID3A	ARID3A	12	1451	0.9799	1	0.5873	ReMap--ChIP-seq	RPL23,NEDD4L,PGS1,SNHG25,DHRS13,ZNF219,BEST4,EEF2,EFNA3,DEPP1,RAB13,LINC01554
module_4	179	0.6027	ETS1	ETS1	12	1451	0.9799	1	0.5873	ReMap--ChIP-seq	RPL23,PGS1,CYP27B1,FAM78A,MEX3A,BEST4,PGF,EEF2,CA9,DEPP1,RAB13,CD9
module_4	180	0.6061	FOXP2	FOXP2	12	1451	0.9799	1	0.5873	ReMap--ChIP-seq	SERPINF2,EPAS1,PGS1,RALGDS,FOS,VWA1,LARGE2,COX6B2,MIR210HG,EEF2,EFNA3,KLF11
module_4	181	0.6094	JUND	JUND	12	1451	0.9799	1	0.5873	ReMap--ChIP-seq	RPL23,SERPINF2,TM4SF1,PGS1,MEX3A,CD55,KRT19,BEST4,IGFBP4,EEF2,SLC2A1,RAB13
module_4	182	0.6128	NR2F2	NR2F2	12	1452	0.98	1	0.5869	ReMap--ChIP-seq	RPL23,SERPINF2,EPAS1,PGS1,NAPSA,MEX3A,FOS,SLCO4A1,KRT19,BEST4,MIR210HG,SLC2A1
module_4	183	0.6162	RBPJ	RBPJ	12	1452	0.98	1	0.5869	ReMap--ChIP-seq	CHIT1,PGS1,RGL1,DHRS13,IZUMO4,RHOH,FOS,CD86,LY86-AS1,CA9,CCDC69,LAMB4
module_4	184	0.6195	MYC	MYC	12	1453	0.9802	1	0.5865	ReMap--ChIP-seq	CYP27B1,RALGDS,FAM78A,MEX3A,SLCO4A1,SLCO4A1-AS1,BEST4,EEF1A2,EEF2,EFNA3,SLC2A1,RAB13
module_4	185	0.6229	POU5F1	POU5F1	12	1454	0.9803	1	0.5861	ReMap--ChIP-seq	LINC00887,PGS1,CYP27B1,BCL11B,BCL11A,MEX3A,FOS,BEST4,EFNA3,DEPP1,RAB13,CD9
module_4	186	0.6263	ZNF766	ZNF766	7	1008	0.9859	1	0.4925	ReMap--ChIP-seq	CHIT1,CDC42EP5,SLC16A1,GRHL1,MYCL,ATP1A1,SPRY1
module_4	187	0.6296	ELF5	ELF5	4	706	0.9884	1	0.4013	ReMap--ChIP-seq	RHOH,RASAL1,DBNDD2,RAB13
module_4	188	0.633	RFX2	RFX2	11	1442	0.989	1	0.5414	ReMap--ChIP-seq	RGL1,LRRC6,FOS,CCDC103,ZNF219,PROS1,COX6B2,MYCL,GFAP,EFNA3,FAM151A
module_4	189	0.6364	TEAD2	TEAD2	11	1443	0.9891	1	0.541	ReMap--ChIP-seq	PDK1,TM4SF1,EPAS1,DHRS13,LRRC6,RHOH,NAPA-AS1,PLA2G4E-AS1,LINC01484,EEF2,HOPX
module_4	190	0.6397	TBXT	TBXT	11	1446	0.9894	1	0.5399	ReMap--ChIP-seq	BCL11B,MEX3A,SIPA1L2,VWA5A,KRT19,LARGE2,IGFBP4,HOPX,EFNA3,CEBPE,NECTIN1
module_4	191	0.6431	JUNB	JUNB	11	1447	0.9894	1	0.5395	ReMap--ChIP-seq	RALGDS,NAPSA,MEX3A,DHRS13,RHOH,FOS,KRT19,SLC2A1,ATP1A1,SEMA4B,RAB13
module_4	192	0.6465	TP53	TP53	11	1448	0.9895	1	0.5391	ReMap--ChIP-seq	CHIT1,LINC00887,PGS1,IZUMO4,ZNF219,BEST4,F2R,PGF,EEF2,DTWD1,LYNX1-SLURP2
module_4	193	0.6498	SOX11	SOX11	11	1448	0.9895	1	0.5391	ReMap--ChIP-seq	LINC01615,TMTC4,FAM78A,TRDN-AS1,SLC22A23,KNDC1,IGFBP4,KLF11,ABHD17C,MARVELD3,EVI2A
module_4	194	0.6532	KMT2A	KMT2A	11	1448	0.9895	1	0.5391	ReMap--ChIP-seq	RUNX2,GPLD1,UGCG,FAM78A,BCL11A,RHOH,SERPINB13,SLC16A1,F2R,EVI2A,OTUD1
module_4	195	0.6566	SOX9	SOX9	11	1448	0.9895	1	0.5391	ReMap--ChIP-seq	RPL23,TM4SF1,VWA1,KRT19,BEST4,LARGE2,COX6B2,ATP8B1,CA9,DBNDD2,RAB13
module_4	196	0.6599	THAP11	THAP11	8	1147	0.9895	1	0.4947	ReMap--ChIP-seq	ITPR1-DT,MEX3A,DHRS13,KNDC1,COX6B2,CR2,DARS-AS1,RAB13
module_4	197	0.6633	TCF12	TCF12	11	1449	0.9896	1	0.5387	ReMap--ChIP-seq	TM4SF1,LINC00887,PGS1,MEX3A,IZUMO4,FOS,SLCO4A1,BEST4,IGFBP4,SLC2A1,DEPP1
module_4	198	0.6667	SREBF1	SREBF1	11	1450	0.9897	1	0.5384	ReMap--ChIP-seq	RALGDS,FAM78A,MEX3A,FOS,ZNF219,BEST4,COX6B2,MIR210HG,EFNA3,SEMA4B,RAB13
module_4	199	0.67	SRF	SRF	11	1450	0.9897	1	0.5384	ReMap--ChIP-seq	RPL23,CYP27B1,NAPSA,RPPH1,FOS,NAPA-AS1,EEF2,SLC2A1,CA9,DEPP1,SEMA4B
module_4	200	0.6734	MYCN	MYCN	11	1450	0.9897	1	0.5384	ReMap--ChIP-seq	LINC00887,CYP27B1,RALGDS,BCL11A,MEX3A,BEST4,EEF1A2,CDH24,EEF2,EFNA3,RAB13
module_4	201	0.6768	BCL11A	BCL11A	11	1451	0.9897	1	0.538	ReMap--ChIP-seq	ITPR1-DT,PGS1,SNHG25,NAPSA,BCL11A,IZUMO4,RHOH,CD86,PFKFB3,PLA2G4E-AS1,ATP1A1
module_4	202	0.6801	HBP1	HBP1	11	1451	0.9897	1	0.538	ReMap--ChIP-seq	RPL23,SERPINF2,EPAS1,PGS1,SERPINA1,SLCO4A1,VWA1,GLTPD2,MIR210HG,DEPP1,RAB13
module_4	203	0.6835	KLF5	KLF5	11	1451	0.9897	1	0.538	ReMap--ChIP-seq	RALGDS,MEX3A,SLCO4A1,B3GNT3,SLCO4A1-AS1,KRT19,NOP53-AS1,EFNA3,SLC2A1,SH3TC1,CD9
module_4	204	0.6869	TCF7L2	TCF7L2	11	1451	0.9897	1	0.538	ReMap--ChIP-seq	RPL23,TM4SF1,LINC00887,EPAS1,PGS1,FOS,SLCO4A1,CD55,KRT19,EFNA3,RAB13
module_4	205	0.6902	SMAD3	SMAD3	11	1452	0.9898	1	0.5376	ReMap--ChIP-seq	TM4SF1,PGS1,SNHG25,MEX3A,KRT19,BEST4,CDH24,SLC2A1,SEMA4B,RAB13,CD9
module_4	206	0.6936	MAX	MAX	11	1452	0.9898	1	0.5376	ReMap--ChIP-seq	LINC00887,CYP27B1,RALGDS,MEX3A,FOS,SLCO4A1,CDH24,EEF2,EFNA3,SLC2A1,RAB13
module_4	207	0.697	ZHX1	ZHX1	11	1452	0.9898	1	0.5376	ReMap--ChIP-seq	RPL23,TM4SF1,LINC00887,RALGDS,FAM78A,MEX3A,FOS,CD55,EEF2,EFNA3,RAB13
module_4	208	0.7003	STAT5B	STAT5B	11	1453	0.9899	1	0.5372	ReMap--ChIP-seq	CHIT1,LINC00887,PGS1,RALGDS,NAPSA,MEX3A,RHOH,BEST4,F2R,EEF2,RAB13
module_4	209	0.7037	ZNF589	ZNF589	10	1438	0.9947	1	0.4932	ReMap--ChIP-seq	ENTPD3,RALGDS,RHOH,CCDC103,CD55,MYCL,LINC01484,GFAP,SLC2A1,CEBPE
module_4	210	0.7071	E2F5	E2F5	10	1440	0.9948	1	0.4925	ReMap--ChIP-seq	UGCG,RALGDS,DHRS13,RHOH,RAB30,LINC01484,EFNA3,SLC2A1,DTWD1,RAB13
module_4	211	0.7104	THAP1	THAP1	10	1442	0.9948	1	0.4918	ReMap--ChIP-seq	RALGDS,FAM78A,IZUMO4,VWA1,BEST4,SEMA6B,EEF1A2,MIR210HG,EEF2,EFNA3
module_4	212	0.7138	PKNOX1	PKNOX1	10	1443	0.9949	1	0.4915	ReMap--ChIP-seq	RALGDS,NAPSA,DHRS13,SYN1,KRT19,BEST4,LINC01484,EFNA3,SLC2A1,KLF11
module_4	213	0.7172	HMBOX1	HMBOX1	10	1443	0.9949	1	0.4915	ReMap--ChIP-seq	RPL23,CHIT1,UGCG,SNHG25,SLC22A23,CD55,KRT19,LINC01010,KCNE3,SLC2A1
module_4	214	0.7205	XBP1	XBP1	10	1447	0.995	1	0.4901	ReMap--ChIP-seq	GPLD1,LRRC6,B3GNT3,SAA4,GLTPD2,RN7SL285P,PCDHGB6,TREM1,PCDHGA1,PCDHGB1
module_4	215	0.7239	ZHX2	ZHX2	10	1448	0.9951	1	0.4898	ReMap--ChIP-seq	RPL23,SERPINF2,LINC00887,PGS1,CYP27B1,SLCO4A1,SLCO4A1-AS1,BEST4,GLTPD2,MIR210HG
module_4	216	0.7273	ATF1	ATF1	10	1448	0.9951	1	0.4898	ReMap--ChIP-seq	RPL23,CHIT1,CYP27B1,NAPSA,RHOH,FOS,CD55,SEMA6B,RUNDC3A,LTB4R2
module_4	217	0.7306	IRF1	IRF1	10	1449	0.9951	1	0.4894	ReMap--ChIP-seq	RPL23,PGS1,UGCG,SLCO4A1,CD55,SLC2A1,DEPP1,SEMA4B,RAB13,LINC01554
module_4	218	0.734	MITF	MITF	10	1449	0.9951	1	0.4894	ReMap--ChIP-seq	CYP27B1,SNHG26,SLCO4A1,SLCO4A1-AS1,BEST4,EEF2,EFNA3,CSPG4,SLC2A1,CEBPE
module_4	219	0.7374	ZBTB7A	ZBTB7A	10	1450	0.9952	1	0.4891	ReMap--ChIP-seq	SERPINF2,KCNQ2,RALGDS,MEX3A,VWA1,SEMA6B,COX6B2,EEF1A2,MIR210HG,EFNA3
module_4	220	0.7407	RARA	RARA	10	1450	0.9952	1	0.4891	ReMap--ChIP-seq	PGS1,CYP27B1,BCL11A,MEX3A,IZUMO4,B3GNT3,BEST4,SEMA6B,EFNA3,CA9
module_4	221	0.7441	USF1	USF1	10	1450	0.9952	1	0.4891	ReMap--ChIP-seq	LINC01503,RPL23,SERPINF2,KCNQ2,CYP27B1,RALGDS,EEF2,EFNA3,KLF11,BIRC7
module_4	222	0.7475	HOXA9	HOXA9	10	1451	0.9952	1	0.4887	ReMap--ChIP-seq	RUNX2,UGCG,BCL11A,BTBD11,SAA4,BEST4,LINC01010,SEL1L3,DEPP1,EVI2A
module_4	223	0.7508	ERG	ERG	10	1451	0.9952	1	0.4887	ReMap--ChIP-seq	PGS1,CYP27B1,RALGDS,FOS,SLCO4A1,VWA1,SLCO4A1-AS1,EFNA3,SEMA4B,RAB13
module_4	224	0.7542	SMAD1	SMAD1	10	1451	0.9952	1	0.4887	ReMap--ChIP-seq	CYP27B1,MEX3A,FOS,KRT19,BEST4,KCNE3,EEF2,EFNA3,SLC2A1,CEBPE
module_4	225	0.7576	GFI1B	GFI1B	10	1451	0.9952	1	0.4887	ReMap--ChIP-seq	EPAS1,RALGDS,NAPSA,FAM78A,MEX3A,DHRS13,PDE8A,EEF2,EFNA3,SLC2A1
module_4	226	0.7609	SP4	SP4	10	1452	0.9952	1	0.4884	ReMap--ChIP-seq	PGS1,MEX3A,FOS,ZNF219,MIR210HG,NOP53-AS1,EEF2,EFNA3,RAB13,SPRY1
module_4	227	0.7643	REST	REST	10	1452	0.9952	1	0.4884	ReMap--ChIP-seq	KCNQ2,PGS1,CYP27B1,FOS,NAPA-AS1,ZNF219,LARGE2,RUNDC3A,EEF1A2,EEF2
module_4	228	0.7677	KDM5B	KDM5B	10	1452	0.9952	1	0.4884	ReMap--ChIP-seq	CYP27B1,MEX3A,SLCO4A1,VWA1,KRT19,COX6B2,EEF1A2,EEF2,EFNA3,RAB13
module_4	229	0.771	CREB1	CREB1	10	1454	0.9953	1	0.4877	ReMap--ChIP-seq	RPL23,CYP27B1,NAPSA,MEX3A,FOS,BEST4,RUNDC3A,EEF2,EFNA3,RAB13
module_4	230	0.7744	ZZZ3	ZZZ3	1	430	0.9976	1	0.1642	ReMap--ChIP-seq	IGFBP4
module_4	231	0.7778	HINFP	HINFP	9	1440	0.9978	1	0.4429	ReMap--ChIP-seq	RPL23,IL22RA2,DENND2C,KRT19,CDH24,LINC01484,FGFR4,SLC2A1,SEMA4B
module_4	232	0.7811	ZNF740	ZNF740	9	1442	0.9978	1	0.4423	ReMap--ChIP-seq	SNHG25,RALGDS,MEX3A,IL24,CHRNE,PHLDB3,EEF2,SLC2A1,EIF4B
module_4	233	0.7845	ZNF639	ZNF639	9	1442	0.9978	1	0.4423	ReMap--ChIP-seq	CYP27B1,NAPSA,CD55,GRHL1,BEST4,GLTPD2,SLC2A1,SEMA4B,RAB13
module_4	234	0.7879	ZBTB33	ZBTB33	9	1448	0.9979	1	0.4405	ReMap--ChIP-seq	RPL23,TM4SF1,CYP27B1,MINK1,ZNF219,BEST4,IGFBP4,EEF2,RAB13
module_4	235	0.7912	POU4F2	POU4F2	9	1449	0.9979	1	0.4402	ReMap--ChIP-seq	TM4SF1,LINC00887,CYP27B1,PDGFD,TRIM9,FOS,EFNA5,TDRD9,RAB13
module_4	236	0.7946	SIX5	SIX5	9	1449	0.9979	1	0.4402	ReMap--ChIP-seq	RPL23,NAPSA,MEX3A,IGFBP4,COX6B2,MIR210HG,NOP53-AS1,EEF2,RAB13
module_4	237	0.798	NANOG	NANOG	9	1450	0.9979	1	0.4399	ReMap--ChIP-seq	GJA1,PGS1,BCL11B,BCL11A,MEX3A,FOS,SULF1,ADAMTS9,SPRY1
module_4	238	0.8013	CTCFL	CTCFL	9	1450	0.9979	1	0.4399	ReMap--ChIP-seq	CYP27B1,RALGDS,MEX3A,VWA1,ZNF219,SEMA6B,EEF1A2,CDH24,EFNA3
module_4	239	0.8047	GTF2B	GTF2B	9	1451	0.998	1	0.4396	ReMap--ChIP-seq	SNHG26,MEX3A,RGL1,FOS,ALDOC,BEST4,CA9,CCDC69,RAB13
module_4	240	0.8081	FOXM1	FOXM1	9	1452	0.998	1	0.4393	ReMap--ChIP-seq	TM4SF1,FOS,CD55,BEST4,ATP8B1,SLC2A1,CA9,SEMA4B,RAB13
module_4	241	0.8114	ZNF143	ZNF143	9	1452	0.998	1	0.4393	ReMap--ChIP-seq	LINC01503,CYP27B1,RALGDS,MEX3A,BEST4,SEMA6B,CDH24,EFNA3,RAB13
module_4	242	0.8148	NFATC1	NFATC1	9	1452	0.998	1	0.4393	ReMap--ChIP-seq	SLC5A3,UGCG,NAPSA,RHOH,RASL11A,RAB30,CDH24,EEF2,RAB13
module_4	243	0.8182	STAT5A	STAT5A	9	1452	0.998	1	0.4393	ReMap--ChIP-seq	RPL23,CHIT1,SNHG25,RALGDS,NAPSA,RHOH,SYN1,F2R,SLC2A1
module_4	244	0.8215	FLI1	FLI1	9	1453	0.998	1	0.439	ReMap--ChIP-seq	PGS1,CYP27B1,FAM78A,FOS,SLCO4A1,SLCO4A1-AS1,BEST4,SEMA6B,EFNA3
module_4	245	0.8249	MXI1	MXI1	9	1453	0.998	1	0.439	ReMap--ChIP-seq	RALGDS,MEX3A,FOS,BEST4,MIR210HG,CDH24,EEF2,EFNA3,RAB13
module_4	246	0.8283	MAZ	MAZ	9	1453	0.998	1	0.439	ReMap--ChIP-seq	PGS1,CYP27B1,RALGDS,MEX3A,FOS,COX6B2,MIR210HG,EFNA3,SLC2A1
module_4	247	0.8316	CEBPD	CEBPD	9	1454	0.998	1	0.4387	ReMap--ChIP-seq	SERPINF2,CYP27B1,SNHG25,SERPINA1,FOS,VWA1,MIR210HG,EEF2,SLC2A1
module_4	248	0.835	YY1	YY1	9	1454	0.998	1	0.4387	ReMap--ChIP-seq	RPL23,CYP27B1,MEX3A,FOS,BEST4,EEF2,EFNA3,DEPP1,RAB13
module_4	249	0.8384	ZNF83	ZNF83	8	1440	0.9991	1	0.3935	ReMap--ChIP-seq	RALGDS,GRHL1,BEST4,PPFIA4,MYCL,EFNA3,SLC2A1,RAB13
module_4	250	0.8418	IRF3	IRF3	8	1442	0.9992	1	0.3929	ReMap--ChIP-seq	SERPINF2,SNHG25,VWA5A,GRHL1,COX6B2,MIR210HG,EEF2,RAB13
module_4	251	0.8451	EOMES	EOMES	8	1443	0.9992	1	0.3926	ReMap--ChIP-seq	SIPA1L2,VWA5A,SLC22A23,CD55,KRT19,TNFRSF11B,HOPX,ADAMTS9
module_4	252	0.8485	ZNF274	ZNF274	8	1444	0.9992	1	0.3924	ReMap--ChIP-seq	SNHG26,PCDHA1,TMPRSS4,PCDHB14,EEF2,SLC2A1,CEBPE,DEPP1
module_4	253	0.8519	SMAD5	SMAD5	8	1444	0.9992	1	0.3924	ReMap--ChIP-seq	RPL23,NAPSA,CDC42EP5,BEST4,NOP53-AS1,EEF2,EIF4B,RAB13
module_4	254	0.8552	FOXK1	FOXK1	8	1445	0.9992	1	0.3921	ReMap--ChIP-seq	ITPR1-DT,CYP27B1,BEST4,SEMA6A,COX6B2,RPGR,RAB13,OTUD1
module_4	255	0.8586	ZBED1	ZBED1	8	1445	0.9992	1	0.3921	ReMap--ChIP-seq	RPL23,SNHG25,NAPSA,IZUMO4,RHOH,BEST4,EEF2,SLC2A1
module_4	256	0.862	SETDB1	SETDB1	8	1447	0.9992	1	0.3915	ReMap--ChIP-seq	PDK1,FAM78A,VWA1,BEST4,PCDHGB6,KLF11,PCDHGA1,PCDHGB1
module_4	257	0.8653	E2F4	E2F4	8	1452	0.9992	1	0.3902	ReMap--ChIP-seq	CYP27B1,NAPSA,SEMA6B,COX6B2,MIR210HG,EFNA3,CA9,RAB13
module_4	258	0.8687	NFYB	NFYB	8	1452	0.9992	1	0.3902	ReMap--ChIP-seq	B3GNT3,LARGE2,SEMA6B,COX6B2,RUNDC3A,MIR210HG,EEF2,RAB13
module_4	259	0.8721	RFX5	RFX5	8	1453	0.9992	1	0.3899	ReMap--ChIP-seq	SERPINF2,CYP27B1,MEX3A,FOS,BEST4,COX6B2,CDH24,RAB13
module_4	260	0.8754	KLF13	KLF13	7	1443	0.9997	1	0.3433	ReMap--ChIP-seq	RALGDS,FAM78A,VWA1,LINC01484,EFNA3,KLF11,SEMA4B
module_4	261	0.8788	TFDP1	TFDP1	7	1445	0.9997	1	0.3428	ReMap--ChIP-seq	CHIT1,RALGDS,NAPSA,DHRS13,ZNF219,MIR210HG,PFKFB3
module_4	262	0.8822	NFYA	NFYA	7	1445	0.9997	1	0.3428	ReMap--ChIP-seq	RALGDS,FOS,B3GNT3,RUNDC3A,EEF2,EFNA3,RAB13
module_4	263	0.8855	CXXC4	CXXC4	7	1446	0.9997	1	0.3426	ReMap--ChIP-seq	NEDD4L,BCL11A,SEMA6A,MYCL,EFNA5,EFNA3,DEPP1
module_4	264	0.8889	TCF7	TCF7	7	1446	0.9997	1	0.3426	ReMap--ChIP-seq	TP63,ITPR1-DT,RHOH,SLCO4A1,F2R,PLA2G4E-AS1,SLC2A1
module_4	265	0.8923	ZFX	ZFX	7	1448	0.9997	1	0.3421	ReMap--ChIP-seq	RALGDS,FAM78A,MEX3A,ZNF219,BEST4,KLF11,RAB13
module_4	266	0.8956	PBX3	PBX3	7	1449	0.9997	1	0.3419	ReMap--ChIP-seq	IZUMO4,CDC42EP5,BEST4,IGFBP4,MIR210HG,EEF2,SLC2A1
module_4	267	0.899	POU2F2	POU2F2	7	1450	0.9997	1	0.3416	ReMap--ChIP-seq	PGS1,NAPSA,IZUMO4,RHOH,BEST4,EEF2,CCDC69
module_4	268	0.9024	ELF1	ELF1	7	1451	0.9997	1	0.3414	ReMap--ChIP-seq	RPL23,CYP27B1,NAPSA,MEX3A,MIR210HG,EEF2,RAB13
module_4	269	0.9057	ETV1	ETV1	7	1452	0.9997	1	0.3412	ReMap--ChIP-seq	RPL23,SLCO4A1,VWA1,KRT19,PFKFB3,SLC2A1,RAB13
module_4	270	0.9091	NRF1	NRF1	7	1453	0.9997	1	0.3409	ReMap--ChIP-seq	CYP27B1,RALGDS,NAPSA,EEF2,EFNA3,CA9,RAB13
module_4	271	0.9125	PAX5	PAX5	7	1453	0.9997	1	0.3409	ReMap--ChIP-seq	CHIT1,PGS1,NAPSA,IZUMO4,BEST4,MIR210HG,SH3TC1
module_4	272	0.9158	E2F1	E2F1	7	1453	0.9997	1	0.3409	ReMap--ChIP-seq	LINC00887,CYP27B1,FOS,EEF2,EFNA3,CA9,RAB13
module_4	273	0.9192	E2F6	E2F6	7	1453	0.9997	1	0.3409	ReMap--ChIP-seq	LINC00887,NAPSA,FOS,COX6B2,MIR210HG,EFNA3,RAB13
module_4	274	0.9226	EGR1	EGR1	6	1444	0.9999	1	0.2939	ReMap--ChIP-seq	CYP27B1,NAPSA,MEX3A,SEMA6B,MIR210HG,EFNA3
module_4	275	0.9259	DEAF1	DEAF1	6	1445	0.9999	1	0.2937	ReMap--ChIP-seq	RPL23,RPPH1,BEST4,PDE8A,COX6B2,RAB13
module_4	276	0.9293	ELK4	ELK4	6	1445	0.9999	1	0.2937	ReMap--ChIP-seq	TM4SF1,IL24,FOS,CDC42EP5,EEF2,RAB13
module_4	277	0.9327	MYNN	MYNN	6	1445	0.9999	1	0.2937	ReMap--ChIP-seq	RALGDS,IZUMO4,BEST4,SEMA6B,MIR210HG,SLC2A1
module_4	278	0.936	HMGN3	HMGN3	6	1446	0.9999	1	0.2935	ReMap--ChIP-seq	CYP27B1,SLC6A8,VWA1,MIR210HG,EEF2,EFNA3
module_4	279	0.9394	HSF1	HSF1	6	1449	0.9999	1	0.2928	ReMap--ChIP-seq	LINC00887,IZUMO4,SLCO4A1,SLCO4A1-AS1,COX6B2,NOP53-AS1
module_4	280	0.9428	ZNF263	ZNF263	6	1450	0.9999	1	0.2926	ReMap--ChIP-seq	RALGDS,FAM78A,MEX3A,COX6B2,MIR210HG,EFNA3
module_4	281	0.9461	ZKSCAN1	ZKSCAN1	6	1451	0.9999	1	0.2924	ReMap--ChIP-seq	RALGDS,FAM78A,BEST4,SEMA6B,EEF2,EFNA3
module_4	282	0.9495	NR2C2	NR2C2	6	1451	0.9999	1	0.2924	ReMap--ChIP-seq	RPL23,NAPSA,VWA1,ZNF219,LARGE2,MIR210HG
module_4	283	0.9529	TBP	TBP	6	1453	0.9999	1	0.292	ReMap--ChIP-seq	RPL23,NAPSA,MEX3A,FOS,BEST4,RAB13
module_4	284	0.9562	ZBTB16	ZBTB16	5	1440	1	1	0.2454	ReMap--ChIP-seq	RPL23,PLPP3,ZNF219,EEF2,DARS-AS1
module_4	285	0.9596	GLYR1	GLYR1	5	1442	1	1	0.2451	ReMap--ChIP-seq	PRG4,CCDC103,CD55,ATP1A1,EIF4B
module_4	286	0.963	CEBPZ	CEBPZ	5	1443	1	1	0.2449	ReMap--ChIP-seq	LARGE2,COX6B2,MIR210HG,EEF2,RAB13
module_4	287	0.9663	ARNTL	ARNTL	5	1449	1	1	0.2439	ReMap--ChIP-seq	LRRC6,DENND2C,KNDC1,TNFRSF11B,TREM1
module_4	288	0.9697	ZBTB11	ZBTB11	4	1444	1	1	0.1956	ReMap--ChIP-seq	NAPSA,FAM78A,CA9,RAB13
module_4	289	0.9731	ZNF384	ZNF384	4	1450	1	1	0.1948	ReMap--ChIP-seq	RPL23,FAM78A,BEST4,EEF2
module_4	290	0.9764	IRF2	IRF2	4	1451	1	1	0.1947	ReMap--ChIP-seq	FAM78A,MEX3A,BEST4,SLC2A1
module_4	291	0.9798	ELK1	ELK1	4	1453	1	1	0.1944	ReMap--ChIP-seq	PGS1,NAPSA,FOS,PFKFB3
module_4	292	0.9832	SP2	SP2	3	1451	1	1	0.1459	ReMap--ChIP-seq	CYP27B1,SNHG25,RAB13
module_4	293	0.9865	GABPA	GABPA	3	1453	1	1	0.1457	ReMap--ChIP-seq	CYP27B1,SLCO4A1,RAB13
module_4	294	0.9899	HOXC11	HOXC11	0	77	1	1	0	ReMap--ChIP-seq
module_4	295	0.9933	OVOL2	OVOL2	0	39	1	1	0	ReMap--ChIP-seq
module_4	296	0.9966	TET3	TET3	0	37	1	1	0	ReMap--ChIP-seq
module_4	297	1	ZNF335	ZNF335	0	5	1	1	0	ReMap--ChIP-seq
module_5+6	1	0.003367	STAT2	STAT2	122	1444	2.439e-12	7.24e-10	2.142	ReMap--ChIP-seq	LACTB,EPSTI1,PSME2,RBCK1,ZC3HAV1,RNF213,EIF2AK2,FAM111A,EZH2,RMI2,TEX19,PSMA3,SMTNL1,SAMD9,STAT1,SMCHD1,HLA-DOB,LY6E,FAM111A-DT,SP140L,EPHA1-AS1,PRAL,ACP5,VPS9D1,TOP1,TRIM56,LINC00364,NRIR,PARD6B,RILP,TBX1,REC8,TRIM34,ICAM4,IFI35,FBXO6,LGALS9,HERC6,IFI27,KCTD14,TRIM14,LAP3,NKAIN1,ERI1,STAT5A,APOBEC3D,LRRN2,BST2,BRCA2,NUDCD1,SCARB2,SAMD9L,SCN9A,IGFLR1,DDX60,ISG15,ISG20,ADAR,CA3,DDX58,IRF1,ATP6V1B2…
module_5+6	2	0.006734	PRDM1	PRDM1	79	1444	0.01055	1	1.343	ReMap--ChIP-seq	BBX,GBP7,PSME2,RBCK1,ATF3,ZC3HAV1,NR2F2,IL18BP,RMI1,PSMA4,MBD5,STAT1,CIR1,HLA-DOB,S100A1,FST,KDSR,LINC02328,SP140L,CIITA,MDK,ACP2,UPP1,SMIM14,VEZF1,HSD17B13,ZNF620,TBX1,TRIM34,SRD5A3-AS1,SLC12A7,CTRL,CTRC,SCML1,CD38,STX11,PRDM8,CD82,GPD2,HMGB2,DDX58,TAPBP,SAMHD1,PSMB10,SLIT2,MX1,USF1,NUB1,FAM122C,LGALS14,BIN1,PARD3,FZD1,RMDN3,DENND1A,DENND2D,USP1,GCNT3,APOL1,APOL2,RNF19B,PCDHAC2,TAP2,TAP1,MAP3K14…
module_5+6	3	0.0101	IRF1	IRF1	73	1449	0.05791	1	1.232	ReMap--ChIP-seq	PSME2,RBCK1,ATF3,BAZ2A,ZC3HAV1,RNF213,NR2F2,FAM111A,RMI2,RIPK2,PSMA3,TFAP2A-AS1,STAT1,CYSRT1,ZBTB38,FAM111A-DT,CFLAR-AS1,ACP2,ITGB7,VEZF1,PARD6B,SLC25A22,ERAP2,REC8,TRIM38,IFI35,IFI30,LAP3,FBXL5,CD47,LINC01137,IGFLR1,ISG15,ISG20,IRF1,AGPAT3,MX1,USF1,CFAP58-DT,NUB1,GTPBP1,OGFR,APOL6,APOL1,APOL2,ZNFX1,RNF19B,TAP2,TAP1,MOB3C,MCL1,ADAMTSL4-AS1,CALCOCO2,PATL2,IFIT5,IFIT1,IFIT3,B2M,ACSL5,PARP12,LINC001…
module_5+6	4	0.01347	NFKB2	NFKB2	72	1449	0.07311	1	1.214	ReMap--ChIP-seq	PSME2,HHLA2,BAZ2A,GATA3,ZNF267,NR2F2,GPR19,RMI2,RIPK2,ZNF518A,STAT1,ST7-AS1,CXCL10,CXCL11,CFLAR-AS1,CIITA,ITGB7,SMIM14,LCP2,BEND6,ERAP2,MBOAT1,TRIM38,ICAM4,PAQR8,ART3,ERI1,LINC01137,TMPRSS3,SCARB2,PRDM8,CD82,JADE2,VGF,IRF1,AGPAT3,PLA2G2D,GALM,GTPBP1,GSDMB,CYLD,TNFSF9,FCRL1,TIGD3,CCL22,ZNFX1,RNF19B,RNF19A,MIR497HG,ILDR1,MCL1,ADAMTSL4-AS1,TVP23A,ADAP1,GATA3-AS1,NOD1,LEP,EBI3,LINC00184,CX3CL1,TTC39C…
module_5+6	5	0.01684	STAT1	STAT1	72	1452	0.07542	1	1.211	ReMap--ChIP-seq	PREX1,HES7,GBP5,MTHFD2,PSME2,BAZ2A,ZC3HAV1,RNF213,TMEM53,RMI2,STAT1,SMCHD1,ZNF672,CXCL10,CXCL11,CFLAR-AS1,CIITA,ACP5,ACP2,ITGB7,VPS9D1,LCP2,TRIM46,REC8,ICAM4,IFI30,ART3,STAT5A,LINC01137,STX11,CD82,TMEM268,IGFLR1,MR1,ISG15,CALHM6,ISG20,ZMYND15,PLEK,ADGRE5,IRF1,ATP6V1B2,MX1,CFAP58-DT,TNFSF9,DENND2D,NFAM1,WDR25,APOL4,APOL2,NUCB1,RNF19B,TRAFD1,MOB3C,ADAM8,SLC15A3,MCL1,ADAMTSL4-AS1,NLRC5,IFIT3,ACOD1,S…
module_5+6	6	0.0202	MEIS1	MEIS1	71	1450	0.09219	1	1.195	ReMap--ChIP-seq	PREX1,FAR2,BAZ2A,ZNF267,GPR19,CASP10,RMI1,L2HGDH,TAOK3,CARD8-AS1,TXLNB,SLC27A2,LINC01483,CXCL10,CFLAR-AS1,HPSE,EPHA1-AS1,ITGAL,TNFSF13B,ACP5,SMIM14,NT5C3A,TOP1,ERAP2,TRIM38,CPNE8,ICAM4,PAQR8,ERI1,MTRNR2L4,FRY-AS1,PDIK1L,CD47,CD70,CYP8B1,CD82,TRAC,ACRBP,SIDT1,RASGRP3,CALHM6,ZMYND15,PLEK,FOXN3-AS1,GALM,MILR1,BIN1,RMDN3,TCN2,TNFSF9,DENND1A,TIGD3,NFAM1,KAT2B,GCNT3,IL10RB-DT,RNF19B,IFNAR2,TRAFD1,ADAM8…
module_5+6	7	0.02357	TBX21	TBX21	61	1451	0.4656	1	1.019	ReMap--ChIP-seq	PREX1,MTHFD2,ZC3HAV1,GATA3,RNF213,NR2F2,GPR19,LGMN,PIGR,RMI2,RIPK2,HLA-DMA,IL12RB1,STAT1,NEK7,CIITA,ITGAL,ACP5,ITGB7,SMIM14,VEZF1,LCP2,ERAP2,PRKCQ-AS1,CD38,CD53,CD70,TRAC,TMEM268,DLGAP1-AS5,ISG20,MAST3,PLEK,ADGRE5,IRF1,PRKCQ,TNFSF9,RARG,DENND2D,MIR497HG,ILDR1,SLC15A3,MCL1,ADAMTSL4-AS1,GATA3-AS1,NLRC5,SENP3-EIF4A1,PARP14,LINC00184,TTC39C-AS1,RAB8B,IFI6,TYMP,TMEM140,PMAIP1,CASP8,RHBDF2,ARAP2,HSH2D,…
module_5+6	8	0.02694	ATF4	ATF4	60	1442	0.4974	1	1.008	ReMap--ChIP-seq	MTHFD2,RBCK1,C5,LYPD6B,EXTL1,EIF4EBP1,NDC80,PRAL,PTER,PPM1E,VLDLR-AS1,C4A,IL12A,KIF21B,ANK2,KCTD14,SNX6,EGR2,FBXL5,NRP1,GRIK4,PTPRH,FRY-AS1,TMPRSS3,SCARB2,TMEM268,IGFLR1,MASP1,MXD1,ZMYND15,CHD5,GDAP1L1,RCN1,CFAP58-DT,PLEKHS1,GALR3,DENND1A,LINC00607,WDR25,APOL6,USP1,ZNFX1,ADM2,NUCB1,IFNAR2,GPT2,XAF1,CYP3A4,IFIT3,CHAC1,UHRF1BP1,STC2,LINC00184,SP100,TYMP,MTHFD1L,LMO4,LRIF1,RHBDD1,U2AF1L4
module_5+6	9	0.0303	RUNX3	RUNX3	60	1446	0.5058	1	1.005	ReMap--ChIP-seq	PREX1,HES7,MTHFD2,BAZ2A,HLA-DRB1,GPR19,RMI2,HLA-DMA,HLA-DMB,HLA-DOA,HLA-DRA,CIITA,ITGAL,SMIM14,NRG2,LCP2,MLLT3,NUBP1,PAQR8,TRIM14,CD74,GCH1,CD70,TRAC,JADE2,TMEM268,ISG20,PLEK,ADGRE5,TAPBP,IRF1,AGPAT3,HLA-DQA1,TNFSF9,DENND2D,HLA-DQB1,GRAMD1B,CCL22,ZNFX1,MIR497HG,CLIP2,ILDR1,TVP23A,MAP3K14,PATL2,SPAG6,IFIT3,B2M,PARP14,LINC00184,CX3CL1,TTC39C-AS1,RAB8B,TYMP,PRAG1,IL18RAP,PMAIP1,CASP8,HSH2D,NCALD
module_5+6	10	0.03367	BATF	BATF	60	1447	0.5079	1	1.004	ReMap--ChIP-seq	MTHFD2,ATF3,GPR19,JAK2,RMI2,HLA-DMA,HLA-DMB,ST7-AS1,NEK7,CXCL10,CXCL11,CFLAR-AS1,CIITA,ITGAL,ACP5,SMIM14,TOP1,VLDLR-AS1,NUBP1,CD47,TMPRSS3,STX11,CD74,CD70,TRAC,MR1,ISG20,PLEK,ADGRE5,CYLD,TNFSF9,ITK,DENND2D,WDR25,CCL22,MIR497HG,IFNAR2,CLIP2,ILDR1,ADAMTSL4-AS1,TVP23A,ADAP1,MAP3K14,PATL2,HCG27,IFIT3,B2M,PARP14,LINC00184,CX3CL1,TTC39C-AS1,RAB8B,TYMP,PRAG1,PMAIP1,DNAJC15,CASP7,ARAP2,HSH2D,MUTYH
module_5+6	11	0.03704	ZNF589	ZNF589	59	1438	0.54	1	0.9932	ReMap--ChIP-seq	RBCK1,ZC3HAV1,L2HGDH,TFAP2A-AS1,ZNF518A,HLA-DMA,ZBTB38,ACP5,ACP2,LCP2,PPM1E,MBOAT1,KCTD14,ART3,STAT5A,LRRN2,PTPRH,CD53,PDIK1L,NAPB,LINC02257,CD82,TRAC,ACRBP,UBA6,ISG15,MXD1,PLEK,VGF,IRF1,GALM,SNTB2,MILR1,FZD5,ITPKA,LINC00607,NUCB1,RNF19B,IFNAR2,CLIP2,MCL1,XAF1,PATL2,LEP,B2M,SOX7,DCP1A,LINC00184,TYMP,GALNT12,PRAG1,TMEM140,IL18RAP,CMTR1,SCG3,STAP2,RHBDD1,CXCL9,CASP7
module_5+6	12	0.0404	IRF9	IRF9	59	1442	0.5484	1	0.9903	ReMap--ChIP-seq	MTHFD2,PSME2,RBCK1,HHLA3,ZC3HAV1,MAMDC4,TEX19,HLA-DMA,EXTL1,CARD8-AS1,ZBTB38,ZNF672,LINC02340,BCL2L13,EIF4EBP1,TRIM56,IL2RG,TRIM46,REC8,ICAM4,C4A,SLC12A7,KCTD14,ACTR3C,STAT5A,LRRN2,PTPRH,PDIK1L,SAMD9L,MR1,UBA6,ISG15,ABHD16A,AGPAT3,GALM,SNTB2,NUP210,FZD5,DENND1A,EDARADD,NFAM1,LINC00607,ZNF114,WDR25,NUCB1,NDUFC2-KCTD14,MCL1,RAB4B,RAD9B,CYP3A4,LEP,UHRF1BP1,SENP3-EIF4A1,LINC00184,TYMP,TMEM140,CMTR1,S…
module_5+6	13	0.04377	TERF1	TERF1	58	1447	0.609	1	0.9693	ReMap--ChIP-seq	RBCK1,ZC3HAV1,CASP10,TEX19,PSMA6,SYNPO2,IL12RB1,PLXDC1,ST7-AS1,SMCHD1,ZBTB38,TXLNB,ZNF672,NEK7,CIITA,ITGAL,ITGB7,SMIM14,LCP2,ATP10D,IFI35,IFI30,TRIM14,PDIK1L,STAMBPL1,CD70,TRAC,IGFLR1,ISG20,ZMYND15,MAST3,PLEK,IRF1,RBM47,USF1,NUB1,TNFSF9,SERPINI1,TIGD3,CCL22,MIR497HG,IFNAR2,ILDR1,MCL1,ADAMTSL4-AS1,ACSS1,RAB19,SENP3-EIF4A1,DCP1A,CX3CL1,TLDC2,SELL,CASP8,RHBDF2,HSH2D,OAS1,U2AF1L4,DTNBP1
module_5+6	14	0.04714	ELF3	ELF3	58	1449	0.613	1	0.9679	ReMap--ChIP-seq	PREX1,RBCK1,ZC3HAV1,GATA3,KIAA0040,NR2F2,CP,PIGR,TMEM53,RIPK2,TMC5,TFAP2A-AS1,TMCO4,PLXDC1,ZBTB38,LINC01483,NEK7,CFLAR-AS1,CIITA,MDK,VPS13C,VEZF1,TOP1,MLLT3,PARD6B,PCDH7,MBOAT1,PAQR8,TRIB2,PKHD1,TNFSF18,FBXL5,NRP1,SCARB2,TRAC,JADE2,ISG15,IRF1,CFAP58-DT,GTPBP1,RARG,GCNT3,ZNFX1,MCL1,ADAMTSL4-AS1,GATA3-AS1,ACSS1,RNF24,ACSL5,STC2,LINC00184,CX3CL1,KRT18,PCAT1,PMAIP1,FHAD1,UACA,USP25
module_5+6	15	0.05051	SPIB	SPIB	57	1443	0.65	1	0.9547	ReMap--ChIP-seq	PREX1,RNASE1,MTHFD2,KIAA0040,PIGR,TMEM53,IL18BP,CASP10,PSMA2,VWA3B,CFLAR-AS1,CIITA,ITGAL,ITGB7,TOP1,ERAP2,DOP1B,TRIM38,CTSS,CD47,CD74,CD82,TRAC,ACRBP,ISG20,DYRK4,PLEK,CBR3-AS1,SAMMSON,IRF1,MX2,USF1,CFAP58-DT,NUP210,TNFSF9,RARG,FCRL1,DENND2D,CCL22,RNF19B,IFNAR2,SLC6A12,SENP3-EIF4A1,LINC00184,CX3CL1,TLR4,STEAP4,CNDP2,PMAIP1,MLKL,MIR762HG,CASP8,HSH2D,OAS1,OAS3,ERICH3,DTNBP1
module_5+6	16	0.05387	JUNB	JUNB	57	1447	0.6577	1	0.9519	ReMap--ChIP-seq	PREX1,LIPH,HES7,ZC3HAV1,GPR19,JAK2,RMI2,HLA-DMA,ST7-AS1,ZBTB38,CFLAR-AS1,CIITA,ITGAL,ACP5,SMIM14,NRG2,LCP2,ICAM4,NUBP1,ERI1,STAT5A,CTRC,PDIK1L,CD70,CD82,TRAC,IGFLR1,MR1,ISG15,ISG20,PLEK,ADGRE5,ABHD16A,TAPBP,VGF,IRF1,AGPAT3,PLA2G2D,USF1,TNFSF9,NUCB1,CLIP2,MCL1,ADAMTSL4-AS1,MAP3K14,PATL2,HCG27,B2M,HLA-E,LINC00184,RAB8B,EDN2,IFI6,PMAIP1,RHBDD1,U2AF1L4,SLC22A18AS
module_5+6	17	0.05724	EHF	EHF	10	266	0.6625	1	0.9068	ReMap--ChIP-seq	LIPH,TMC5,GSDMB,PLCH1,LINC00624,FAM107A,PCDHAC2,ADAP1,MGAT4A,THPO
module_5+6	18	0.06061	IRF2	IRF2	57	1451	0.6653	1	0.9492	ReMap--ChIP-seq	HES7,MTHFD2,PSME2,RBCK1,BAZ2A,ZC3HAV1,GRIN2D,GRIN3B,GPR19,MAMDC4,RMI2,HLA-DMA,HLA-DMB,STAT1,ST7-AS1,LINC01232,CYSRT1,S100A1,ZNF672,SP140L,VPS9D1,TRIM46,SLC25A22,TBX1,ICAM4,IFI35,IFI30,STAT5A,EGR1,BST2,IGFLR1,ISG15,ABHD16A,TAPBP,IRF1,CCDC194,AGPAT3,TNFSF9,OGFR,APOL1,APOL2,RNF19B,NDUFC2-KCTD14,TRAFD1,PATL1,PATL2,NOD1,HCG27,IFIT3,B2M,PARP14,CMTR1,RIPK1,CASP7,MIR762HG,CASP8,U2AF1L4
module_5+6	19	0.06397	STAT5A	STAT5A	57	1452	0.6672	1	0.9485	ReMap--ChIP-seq	LINC01869,HES7,MTHFD2,ZC3HAV1,GRIN3B,HLA-DRB1,HLA-DPA1,RMI2,RMI1,TEX19,HLA-DMA,HLA-DMB,HLA-DPB1,ZBTB38,CFLAR-AS1,HLA-DRA,CIITA,ACP5,ITGB7,SMIM14,VPS9D1,VEZF1,TOP1,REC8,ICAM4,CD53,CD47,INPP1,CD74,CD70,TRAC,PLEK,ADGRE5,ABHD16A,IRF1,RBM47,USF1,GALM,HLA-DQA1,TNFSF9,DENND2D,HLA-DQB1,ZNFX1,NUCB1,IFNAR2,MCL1,ADAMTSL4-AS1,TVP23A,CALCOCO2,PATL2,B2M,EBI3,SENP3-EIF4A1,LINC00184,SCG3,PMAIP1,HSH2D
module_5+6	20	0.06734	RELB	RELB	56	1449	0.7078	1	0.9332	ReMap--ChIP-seq	PSME2,BAZ2A,RNF213,ZNF267,NR2F2,GPR19,RMI2,PSMA6,PSMA2,STAT1,ST7-AS1,CYSRT1,CXCL10,CXCL11,CFLAR-AS1,ITGB7,SMIM14,VEZF1,PARD6B,BEND6,TRIM34,ICAM4,ART3,ERI1,THTPA,TMPRSS3,CD70,JADE2,ISG15,HMGB2,ADAR,TMEM220,ADGRE5,DDX58,IRF1,AGPAT3,GSDMB,CYLD,TNFSF9,RARG,CCL22,ZNFX1,NUCB1,MIR497HG,CLIP2,ILDR1,MCL1,ADAMTSL4-AS1,TVP23A,CX3CL1,RAB8B,EDN2,TYMP,PMAIP1,CXCL9,HSH2D
module_5+6	21	0.07071	MAFG	MAFG	55	1446	0.7462	1	0.9178	ReMap--ChIP-seq	PREX1,MTHFD2,RBCK1,ATF3,LXN,PSMA5,PSMA3,STAT1,ST7-AS1,ZBTB38,SLC27A2,TOP1,PPM1E,PARD6B,BEND6,MBOAT1,TRIM38,SRD5A3-AS1,SLC12A7,LRRN2,CLEC9A,CHRDL2,PDIK1L,TRAC,SCN9A,GPD2,MASP1,UBA6,VCPIP1,ADAR,SNTB2,MAP1A,EDARADD,LINC00608,LINC00607,NUCB1,CLU,TRAFD1,MAP3K14,PATL2,NOD1,BCO1,RNF24,LEP,IFIT3,B2M,DCP1A,LINC00184,RAB8B,TMEM140,IL18RAP,SCIN,PMAIP1,SLC2A9,SLC40A1
module_5+6	22	0.07407	ETV6	ETV6	55	1447	0.7478	1	0.9172	ReMap--ChIP-seq	PREX1,ZC3HAV1,ZNF518A,HLA-DMA,HLA-DMB,PSMB3,ST7-AS1,CFLAR-AS1,CIITA,ITGAL,ITGB7,SMIM14,VPS9D1,LCP2,TOP1,PPM1E,PARD6B,ICAM4,EGR1,CD53,GCH1,CD70,TRAC,ZBP1,VCPIP1,MXD1,ADGRE5,TAPBP,IRF1,USF1,MILR1,CFAP58-DT,TNFSF9,DENND2D,GRAMD1B,OLFML3,TPK1,NBN,TAP1,CLIP2,ILDR1,MCL1,ADAMTSL4-AS1,MAP3K14,PATL2,B2M,HLA-E,LINC00184,KRT18,IL18RAP,PMAIP1,CASP7,CASP8,HSH2D,FAM167B
module_5+6	23	0.07744	HNF1B	HNF1B	55	1448	0.7495	1	0.9165	ReMap--ChIP-seq	CYYR1-AS1,FAM110C,LIPH,LINC00525,RBCK1,CP,LGMN,PIGR,SULT1C4,RIPK2,TMC5,TFAP2A-AS1,TMCO4,ZBTB38,LINC01483,NEK7,CFLAR-AS1,UPP1,VEZF1,MLLT3,PARD6B,ERAP2,PCDH7,MERTK,CPNE8,TRIB2,PKHD1,ACTR3C,TNFSF18,FBXL5,NRP1,CD38,TRAC,JADE2,IRF1,RBM47,GALM,HOXA3,HOXA2,HOXA5,GCNT3,LINC00624,RNF19B,MCL1,ADAMTSL4-AS1,IFIT3,ACSL5,TMCC3,LINC00184,RALGPS2,KRT18,PCAT1,SLC2A9,CMAHP,USP25
module_5+6	24	0.08081	CEBPG	CEBPG	54	1438	0.7743	1	0.9057	ReMap--ChIP-seq	MTHFD2,RBCK1,ATF3,ZC3HAV1,NR2F2,MMP25,PSMA2,L2HGDH,SMTNL1,TFAP2A-AS1,EXTL1,EPHA1-AS1,ACP2,LCP2,PARD6B,MMP25-AS1,TRIM38,IFI35,PAQR8,PKHD1,ERI1,FBXL5,INPP1,SCN9A,IGFLR1,ATP6V1B2,GALM,CFAP58-DT,RNF114,LGALS13,FZD5,RMDN3,DENND1A,LINC00607,APOL6,TRAFD1,CUL2,MCL1,ADAMTSL4-AS1,CALCOCO2,PPP1R12A-AS1,BCO1,RNF24,PTPN12,CHAC1,XRN1,LINC00184,RAB8B,TYMP,TMEM140,IL18RAP,PMAIP1,SLC40A1,U2AF1L4
module_5+6	25	0.08418	NR1H3	NR1H3	54	1450	0.7925	1	0.8979	ReMap--ChIP-seq	LINC01869,FAM110C,RUFY4,IL18BP,L2HGDH,STAT1,ST7-AS1,MITD1,ACP2,CTNNBL1,TRIM46,SLC25A22,DOP1B,NUBP1,KCTD14,PCDH18,LINC02056,EGR2,NAPB,STX11,STAMBPL1,CD74,CD70,TMEM268,SLC1A3,CCDC134,CALHM6,DPYD-AS1,ZNF385D,SAMMSON,CCDC194,MX2,SLC50A1,ACKR4,CFAP58-DT,LIPT1,POU5F1B,APOL6,NDUFC2-KCTD14,FAM107B,NBN,ADAP1,SEMA3A,CYP3A4,IFIT5,SOGA3,IFIT1,KLK1,SIGLEC15,ADH1C,CBR3,SIX1,HSH2D,FAM167B
module_5+6	26	0.08754	POU2F2	POU2F2	54	1450	0.7925	1	0.8979	ReMap--ChIP-seq	LINC01869,HES7,PSME2,RNF213,GRIN3B,MAMDC4,HLA-DMA,HLA-DMB,STAT1,CFLAR-AS1,CIITA,ITGAL,ITGB7,VPS9D1,SLC25A22,REC8,ICAM4,IFI35,IFI30,BST2,CTRL,LINC01137,CD74,CD70,TRAC,JADE2,IGFLR1,ISG20,ADGRE5,IRF1,CCDC194,PSMB10,MX1,GTPBP1,HLA-DQA1,TNFSF9,DENND2D,HLA-DQB1,ZNFX1,CLIP2,MCL1,ADAMTSL4-AS1,ADAP1,PATL2,NLRC5,B2M,KLK1,EBI3,TYMP,PMAIP1,STAP2,RHBDF2,HSH2D,U2AF1L4
module_5+6	27	0.09091	FOXA1	FOXA1	53	1448	0.8258	1	0.8819	ReMap--ChIP-seq	PREX1,LIPH,RFX3,C5,EXPH5,CADM1,NR2F2,CP,GPR19,RMI1,ELOVL7,TFAP2A-AS1,TAOK3,NEK7,ACP2,VEZF1,MLLT3,PARD6B,CYB5A,MBOAT1,DOP1B,NRP1,FRY-AS1,LINC01137,SCARB2,SIDT1,CBR3-AS1,IRF1,RBM47,FOXN3-AS1,SLC50A1,HOXA3,HOXA5,GTPBP1,PLEKHS1,XKR9,RNF19A,NBN,TRAFD1,MCL1,ADAMTSL4-AS1,SPAG6,CEP57L1,TXK,TMCC3,LINC00184,TTC39C-AS1,CBR3,KRT18,PCAT1,CADPS2,SIX1,USP25
module_5+6	28	0.09428	KMT2A	KMT2A	53	1448	0.8258	1	0.8819	ReMap--ChIP-seq	PGAP1,BBX,FAR2,ZC3HAV1,GATA3,EIF2AK2,GPR19,JAK2,RMI1,ZNF518A,SMCHD1,SAP30,KDSR,NEK7,TOP1,DOP1B,CPNE8,SRD5A3-AS1,LAP3,FBXL5,FRY-AS1,CD47,CD70,TRAC,TMEM268,GPD2,VCPIP1,CCDC134,CALHM6,MXD1,HMGB2,HOXA3,HOXA5,MAP1A,CPEB2,USP1,ZNFX1,SLC26A8,GATA3-AS1,ACSS1,IFIT5,SOX7,LINC00184,TTC39C-AS1,PARP8,AKAP7,CBR3,TNKS2-AS1,CNDP2,LMO4,KIF18A,ARAP2,VAT1L
module_5+6	29	0.09764	RFX5	RFX5	53	1453	0.8323	1	0.8788	ReMap--ChIP-seq	HCP5,HES7,PSME2,HLA-DRB1,HLA-DPA1,TEX19,HLA-DMA,HLA-DMB,IL12RB1,HLA-DPB1,EXOC3L1,LINC01232,CYSRT1,HLA-DOA,HLA-DOB,ZNF672,HLA-DRA,ACP2,VPS9D1,PARD6B,RILP,REC8,IFI35,IFI30,TRIM26,CHRDL2,PTPRH,CD74,IGFLR1,MR1,ISG20,MAST3,VGF,SLC50A1,HLA-DQA1,TNFSF9,OGFR,HLA-DQB1,TAP2,TAP1,MCL1,RAB4B,ADAMTSL4-AS1,MAP3K14,PATL2,HCG27,B2M,HLA-B,HLA-A,HLA-F,HLA-E,UBD,U2AF1L4
module_5+6	30	0.101	NFE2L1	NFE2L1	52	1438	0.8461	1	0.8709	ReMap--ChIP-seq	LACTB,ZEB1-AS1,GBP7,CH25H,ZC3HAV1,RNF213,EDEM2,MMP25,RMI1,TEX19,PSMA3,HLA-DMA,STAT1,ST7-AS1,TTLL6,YPEL4,CARD8-AS1,HLA-DOB,ZBTB38,BCL2L13,UPP1,SMIM22,PARD6B,FBXO7,CCDC81,LRRN2,CLEC9A,SAMD9L,SCN9A,GPD2,AANAT,PLEK,SAMMSON,ATP6V1B2,DNPEP,MX2,ZNF804A,RNF114,FZD5,TCN2,EDARADD,LINC00607,CLU,CALCOCO2,RNF24,LEP,DCP1A,CLIC2,SLC31A1,PRAG1,TMEM140,AIM2
module_5+6	31	0.1044	MEF2A	MEF2A	52	1446	0.8556	1	0.8659	ReMap--ChIP-seq	HES7,MTHFD2,ATF3,ZC3HAV1,FAM111A,GPR19,EZH2,HLA-DMA,HLA-DMB,TAOK3,FAM111A-DT,CFLAR-AS1,CIITA,ITGAL,SMIM14,PARD6B,BEND6,NUBP1,EGR1,CD74,CD70,TRAC,IGFLR1,RASGRP3,ISG15,PLEK,ADGRE5,TAPBP,RBM47,FOXN3-AS1,CFAP58-DT,TNFSF9,DENND2D,CCL22,TAP2,TAP1,CLIP2,ILDR1,MCL1,ADAMTSL4-AS1,TVP23A,MAP3K14,LINC00184,CX3CL1,TTC39C-AS1,RAB8B,IFI6,PRAG1,PMAIP1,ARAP2,HSH2D,U2AF1L4
module_5+6	32	0.1077	IRF4	IRF4	52	1452	0.8625	1	0.8622	ReMap--ChIP-seq	ZEB1-AS1,HES7,MTHFD2,BAZ2A,ZC3HAV1,GRIN2D,FAM111A,GPR19,CASP10,JAK2,RMI2,FAM111A-DT,CFLAR-AS1,CIITA,ITGAL,ACP5,ITGB7,CD38,CD47,CD74,CD70,TRAC,TMEM268,IGFLR1,ISG20,PLEK,IRF1,CCDC194,RBM47,FOXN3-AS1,USF1,GALM,TNFSF9,ITK,RARG,DENND2D,KAT2B,IFNAR2,ILDR1,SLC15A3,MCL1,ADAMTSL4-AS1,SPAG6,IFIT3,SENP3-EIF4A1,LINC00184,TYMP,PMAIP1,CASP8,RHBDF2,HSH2D,U2AF1L4
module_5+6	33	0.1111	STAT5B	STAT5B	52	1453	0.8636	1	0.8616	ReMap--ChIP-seq	GBP5,MTHFD2,PSME2,HHLA2,ZC3HAV1,RNF213,ZNF267,EZH2,MMP25,RMI2,STAT1,SMCHD1,ZNF672,CIITA,ITGAL,ITGB7,LCP2,SLC25A22,REC8,MMP25-AS1,PRKCQ-AS1,ERI1,CD38,TMPRSS3,STAMBPL1,PRDM8,TRAC,IGFLR1,MR1,ISG20,ADAR,ADGRE5,IRF1,SAMHD1,USF1,PRKCQ,ITK,DENND2D,RNF19B,MIR497HG,IFNAR2,MCL1,ADAMTSL4-AS1,NLRC5,MGAT4A,IFIT3,TXK,SENP3-EIF4A1,TTC39C-AS1,TYMP,CASP8,NCALD
module_5+6	34	0.1145	HMBOX1	HMBOX1	51	1443	0.881	1	0.8505	ReMap--ChIP-seq	ANKFY1,RFX3,ZC3HAV1,CP,GPR19,EZH2,PIGR,CASP10,RIPK2,HLA-DMA,TAOK3,NEK7,CFLAR-AS1,VEZF1,NT5C3A,LCP2,TOP1,IL2RG,PARD6B,ERAP2,TRIM38,PAQR8,ERI1,STAT5A,FBXL5,L3HYPDH,CD53,PDIK1L,CD47,INPP1,UBA6,VCPIP1,ABHD16A,GALM,SNTB2,CFAP58-DT,GTPBP1,SERPINI1,IFNAR2,MCL1,ADAMTSL4-AS1,SLC26A8,MAP3K14,PATL1,PTPN12,LINC00184,RAB8B,IL18RAP,RIPK1,SLC40A1,USP25
module_5+6	35	0.1178	AR	AR	51	1449	0.887	1	0.8468	ReMap--ChIP-seq	LINC00525,LXN,ZC3HAV1,GUCD1,EXPH5,NR2F2,ELOVL7,CYSRT1,MLLT3,SLC25A22,CYB5A,MBOAT1,MERTK,DOP1B,TRIM14,NRP1,FRY-AS1,PDIK1L,LINC01137,SCARB2,TMEM268,ISG20,CBR3-AS1,FOXN3-AS1,SLC50A1,CFAP58-DT,HOXA3,HOXA5,TIGD3,KAT2B,TMEM229B,CLU,NDUFC2-KCTD14,GPT2,MCL1,ADAMTSL4-AS1,NOD1,ACSS1,PLEKHH1,CHAC1,ACSL5,KLK1,HELZ2,LINC00184,EDN2,PRNCR1,CBR3,STEAP4,PRAG1,SIX1,CMAHP
module_5+6	36	0.1212	ZNF318	ZNF318	50	1440	0.9032	1	0.835	ReMap--ChIP-seq	RBCK1,ATF3,ZC3HAV1,RNF213,FAM111A,RMI2,TEX19,PSMA5,PSMA3,HLA-DMA,STAT1,FAM111A-DT,LCP2,IFI35,LRRN2,PTPRH,CD53,PDIK1L,INPP1,AANAT,ISG15,ADAR,ABHD16A,USF1,SDSL,GSDMB,TCN2,TNFSF9,LINC00607,WDR25,APOL1,APOL2,NUCB1,TAP2,TRAFD1,TAP1,CLIP2,MCL1,ADAMTSL4-AS1,MAP3K14,PATL2,HCG27,LEP,B2M,SIGLEC15,LINC00184,RAB8B,TMEM140,PMAIP1,SLC22A18AS
module_5+6	37	0.1246	TERF2	TERF2	50	1447	0.9092	1	0.8308	ReMap--ChIP-seq	PREX1,LIPH,MTHFD2,ATF3,BAZ2A,KIAA0040,FYB1,TMEM53,CASP10,TEX19,ZBTB38,BCL2L14,ITGAL,ITGB7,LCP2,TOP1,IFI35,IL12A,TRIM14,STAT5A,CTSS,CD38,CD70,TMEM268,CCDC134,PLEK,ADGRE5,IRF1,CCDC194,SAMHD1,FOXN3-AS1,USF1,TNFSF9,TIGD3,APOL6,MIR497HG,IFNAR2,TRAFD1,MCL1,RAB4B,ADAMTSL4-AS1,RAB19,SENP3-EIF4A1,TTC39C-AS1,TLDC2,PRAG1,CASP8,RHBDF2,HSH2D,OAS3
module_5+6	38	0.1279	ZNF644	ZNF644	50	1449	0.9109	1	0.8296	ReMap--ChIP-seq	UNC5A,RBCK1,ZC3HAV1,TEX19,YPEL4,ZBTB38,ZNF672,BCL2L13,CFLAR-AS1,LINC02506,ART3,ACTR3C,ERI1,STAT5A,PTPRH,NUDCD1,PDIK1L,INPP1,LINC02257,ACRBP,IGFLR1,UBA6,ADAR,GDAP1L1,VGF,GALM,GSDMB,FZD5,CPEB2,EDARADD,NFAM1,LINC00607,NUCB1,PATL2,SOGA3,IFIT3,B2M,LINC00184,PROX1,TNXB,GALNT12,PRAG1,TMEM140,IL18RAP,CMTR1,SCG3,STAP2,CXCL9,AIM2,U2AF1L4
module_5+6	39	0.1313	OTX2	OTX2	49	1443	0.9267	1	0.816	ReMap--ChIP-seq	LACTB,EPSTI1,EXPH5,GPR19,SYNPO2,HORMAD2-AS1,TTLL6,ZBTB38,SLC27A2,LINC01483,CFLAR-AS1,VPS13C,PPM1B,TOP1,MLLT3,PARD6B,PAQR8,ACTN2,ERI1,FBXL5,NRP1,L3HYPDH,STAMBPL1,TRAC,ZNF92,DPYD-AS1,IRF1,ATP6V1B2,SLIT2,ACKR4,DKK2,PARD3,PLCH1,CPEB3,GPR135,GRAMD1C,ADCY8,CALCOCO2,SEMA3A,PI15,DDX60L,TLR4,AKAP7,KRT18,PCAT1,DNAJC15,KIF18A,HAPLN3,UACA
module_5+6	40	0.1347	SOX10	SOX10	49	1448	0.9302	1	0.813	ReMap--ChIP-seq	CYYR1-AS1,SMCO3,GBP7,CADM1,CP,JAK2,PSMA5,TFAP2A-AS1,TAOK3,CXCL11,CFLAR-AS1,LCP2,PARD6B,MDGA1,FBXO7,LAP3,LINC02056,EGR2,FRY-AS1,LINC02257,SCARB2,BANCR,ISG20,SAMMSON,SAMHD1,NWD1,WDR86,GLDN,DENND2D,KAT2B,TMEM229B,ANKRD35,LZTS1,RAB4B,SLC26A4-AS1,PLEKHH1,PI15,IFIT3,LINC00184,MTHFD1L,SLC31A1,TNKS2-AS1,PRAG1,PCAT1,CNDP1,CNDP2,SLC2A9,DTNBP1,XPNPEP1
module_5+6	41	0.138	NCOA2	NCOA2	49	1449	0.9309	1	0.8125	ReMap--ChIP-seq	PREX1,GATA3,OAZ3,MMP25,PSMA3,GOLM1,CYSRT1,S100A1,FST,SLC27A2,ACP2,VEZF1,PPM1E,PARD6B,PARD6A,TRIM46,SLC25A22,MMP25-AS1,LINC02274,TRIM14,PPP1R36,PTPRH,CTSS,TMPRSS3,TMEM268,PRLR,MR1,ISG20,LINC02073,VGF,RBM47,CAND2,SLC50A1,GLDN,MILR1,RNF114,PSMG3-AS1,DENND2D,OLFML3,RNF19A,NBN,TRAFD1,GATA3-AS1,ACSS1,EDN2,KRT18,PCAT1,STAP2,HSH2D
module_5+6	42	0.1414	MYB	MYB	49	1453	0.9335	1	0.8101	ReMap--ChIP-seq	HES7,PSME2,BAZ2A,GATA3,RNF213,GPR19,RMI2,STAT1,PLXDC1,NEK7,ITGAL,ITGB7,VPS9D1,LCP2,TRIM46,SLC25A22,REC8,PRKCQ-AS1,IFI35,TRIM14,STAT5A,CD38,CD47,TMPRSS3,CD82,TRAC,JADE2,IGFLR1,ZBP1,ISG15,ADGRE5,IRF1,GALM,PRKCQ,OGFR,DENND2D,MIR497HG,IFNAR2,GATA3-AS1,ACSS1,MGAT4A,SENP3-EIF4A1,LINC00184,TTC39C-AS1,TYMP,PMAIP1,CASP8,U2AF1L4,FAM167B
module_5+6	43	0.1448	CREB3	CREB3	48	1441	0.9428	1	0.7999	ReMap--ChIP-seq	RFX3,RNASE1,RBCK1,ZC3HAV1,TEX19,ST7-AS1,CARD8-AS1,ZNF672,BCL2L13,CFLAR-AS1,ACP5,LCP2,TRIM56,MBOAT1,ZNF618,C4A,KCTD14,ACTR3C,ERI1,STAT5A,CD53,PDIK1L,INPP1,CD82,ACRBP,UBA6,FGF13,ABHD16A,IRF1,AGPAT3,SNTB2,NUP210,FZD5,EDARADD,NFAM1,LINC00607,NUCB1,MCL1,ADAMTSL4-AS1,RAD9B,ACSM1,LINC00184,TYMP,GALNT12,TMEM140,CNDP2,IL18RAP,RHBDD1
module_5+6	44	0.1481	TEAD2	TEAD2	48	1443	0.944	1	0.7987	ReMap--ChIP-seq	HHLA3,RNF213,MMP25,ZNF518A,TTLL6,CARD8-AS1,ZBTB38,ACP2,VPS9D1,ZNF620,MBOAT1,TRIM38,SLC12A7,LINC02274,ACTR3C,LINC02257,SAMD9L,TRAC,ACRBP,IGFLR1,UBA6,CCDC148,FGF13,CHD5,FZD5,TIGD3,EDARADD,LINC00607,ZNF114,NUCB1,IFNAR2,TAP2,TAP1,CLIP2,MCL1,ADAMTSL4-AS1,CALCOCO2,PATL2,NLRC5,ACSM1,B2M,DCP1A,LINC00184,EDN2,GALNT12,CMTR1,OASL,U2AF1L4
module_5+6	45	0.1515	MEF2C	MEF2C	48	1446	0.9457	1	0.797	ReMap--ChIP-seq	PREX1,ATF3,ZNF267,EZH2,LGMN,RMI2,RIPK2,PSMA6,HLA-DMB,STAT1,ST7-AS1,TAOK3,TXLNB,ZNF672,CFLAR-AS1,CIITA,ITGAL,ITGB7,SMIM14,TRIM38,NUBP1,STX11,CD74,CD70,OTUD4,TRAC,ADGRE5,RBM47,HLA-DQA1,FCRL1,DENND2D,ZNFX1,IFNAR2,TAP2,TRAFD1,TAP1,MCL1,ADAMTSL4-AS1,TVP23A,ADAP1,MAP3K14,SPAG6,IFIT3,TTC39C-AS1,RAB8B,TMEM140,NCALD,DTNBP1
module_5+6	46	0.1549	CEBPA	CEBPA	48	1450	0.9479	1	0.7947	ReMap--ChIP-seq	RBCK1,ZC3HAV1,GUCD1,NR2F2,CP,TMEM53,CASP10,EXTL1,STAT1,FST,CFLAR-AS1,ITGAL,SMIM14,PPM1B,PARD6B,CYB5A,DOP1B,PAQR8,ERI1,A2M,FBXL5,LINC01137,SCARB2,TMEM268,CBR3-AS1,SAMHD1,MILR1,RNF114,FZD5,DENND1A,DENND2D,LINC00607,IL10RB-DT,IFNAR2,GPT2,TRAFD1,MCL1,ADAMTSL4-AS1,ADAP1,ALB,SLC26A8,ACSS1,PTPN12,IFIT1,LINC00184,TTC39C-AS1,PROX1,CBR3
module_5+6	47	0.1582	ZNF207	ZNF207	47	1445	0.9589	1	0.7804	ReMap--ChIP-seq	HES7,PSME2,BAZ2A,GRIN3B,RMI2,IL12RB1,EXOC3L1,NCF4,CYSRT1,CIITA,ITGAL,ACP5,TRIM46,RILP,REC8,ICAM4,IFI30,EGR1,LINC01137,CD74,CD82,TRAC,TMEM268,IGFLR1,ISG15,MAST3,ADGRE5,TAPBP,IRF1,TNFSF9,DENND2D,NFAM1,ZNFX1,MIR497HG,TAP1,ADAM8,MCL1,ADAMTSL4-AS1,ADAP1,PATL2,NLRC5,B2M,SENP3-EIF4A1,IFI6,TYMP,PMAIP1,U2AF1L4
module_5+6	48	0.1616	PCGF2	PCGF2	47	1450	0.961	1	0.7776	ReMap--ChIP-seq	CH25H,RUFY4,ATF3,GATA3,OAZ3,CADM1,MMP25,HORMAD2-AS1,VWA3B,CXCL10,CXCL11,NRG2,LRP2,PPM1E,TBX1,MERTK,MMP25-AS1,HERC5,ART3,CD38,PDIK1L,GCH1,CD70,SIDT1,SLC1A3,PLEK,ZNF385B,SSTR2,VGF,HOXA3,HOXA2,HOXA5,PLCH1,LINC00608,CHN1,COL25A1,GATA3-AS1,ACSS1,SPAG6,MGAT4A,SOX7,TMCC3,ACBD5,CXCL9,MCTP1,RGS17,PDE10A
module_5+6	49	0.165	ATF2	ATF2	47	1451	0.9615	1	0.7771	ReMap--ChIP-seq	LINC01869,HES7,MTHFD2,GRIN3B,HLA-DRB1,GPR19,MMP25,HLA-DPA1,RMI1,HLA-DMA,HLA-DMB,HLA-DPB1,YPEL4,HLA-DOA,LINC02340,HLA-DRA,EPHA1-AS1,CIITA,SMIM14,VPS9D1,VEZF1,SLC25A22,REC8,IFI35,FBXO6,THTPA,CD74,TRAC,JADE2,ISG20,TAPBP,RBM47,HLA-DQA1,DENND2D,HLA-DQB1,ZNFX1,ZFP42,MCL1,ADAMTSL4-AS1,PATL2,B2M,KLK1,SENP3-EIF4A1,PRAG1,PMAIP1,STAP2,HAPLN3
module_5+6	50	0.1684	MAFB	MAFB	47	1452	0.9619	1	0.7765	ReMap--ChIP-seq	EPSTI1,HES7,RFX3,PSME2,ATF3,BAZ2A,CP,GPR19,TMEM53,PSMA3,L2HGDH,SYNPO2,TFAP2A-AS1,STAT1,SMIM14,VPS13C,TOP1,REC8,TRIM38,HERC6,LAP3,EGR1,GCH1,SCARB2,GPD2,ISG20,CBR3-AS1,SSTR2,IRF1,FOXN3-AS1,USF1,CFAP58-DT,GTPBP1,SERPINI1,ITK,LINC00608,KAT2B,RNF19B,CLU,MCL1,ADAMTSL4-AS1,NOD1,MGAT4A,CEP57L1,TMCC3,LINC00184,RGS17
module_5+6	51	0.1717	EBF1	EBF1	47	1452	0.9619	1	0.7765	ReMap--ChIP-seq	PREX1,BAZ2A,GRIN3B,RMI2,CYSRT1,CIITA,ITGAL,ACP5,ITGB7,LCP2,SLC25A22,ERAP2,IFI30,KIF21B,TRIM14,TMPRSS3,CD74,CD70,CD82,TRAC,JADE2,TMEM268,ISG15,PLEK,ADGRE5,IRF1,GSDMB,TCN2,TNFSF9,DENND2D,NFAM1,CCL22,IFNAR2,CLIP2,ILDR1,TVP23A,ADAP1,MAP3K14,NLRC5,HELZ2,CX3CL1,IFI6,TYMP,PMAIP1,RHBDF2,HSH2D,FAM167B
module_5+6	52	0.1751	ZNF217	ZNF217	46	1440	0.968	1	0.766	ReMap--ChIP-seq	PREX1,ZEB1-AS1,LIPH,HES7,UNC5A,OAZ3,NR2F2,CP,RMI1,GOLM1,CYSRT1,S100A1,SLC27A2,LY6E,LINC01483,VEZF1,TOP1,MLLT3,PPM1E,PARD6B,DOP1B,PDIK1L,SCARB2,PRLR,SIDT1,CBR3-AS1,DNPEP,MX2,SLC50A1,SNTB2,RNF114,DKK2,KAT2B,LINC00624,ANKRD35,LY6E-DT,HCG27,LINC00184,KRT18,PCAT1,SLC40A1,PTGIS,COLEC12,USP25,LGI4,DES
module_5+6	53	0.1785	SOX11	SOX11	46	1448	0.9708	1	0.7616	ReMap--ChIP-seq	TMEM53,SAMD9,PLXDC1,S100A1,ZBTB38,SAP30,TXLNB,EPHA1-AS1,IL1RAPL2,SLC25A22,ZNF853,CPNE8,IFI35,IL12A,BTC,L3HYPDH,FRY-AS1,CD70,IGFLR1,ZNF92,DDX60,HMGB2,RBM47,ARMC3,TPH2,TCN2,TNFSF9,GPR135,KAT2B,GRAMD1C,CHN1,ANKRD35,FAM107B,PATL1,SMC1B,NLRC5,BCO1,SOGA3,IFIT3,STC2,PARP3,CBR3,STAP2,CASP8,HSH2D,U2AF1L4
module_5+6	54	0.1818	KLF6	KLF6	46	1449	0.9711	1	0.7611	ReMap--ChIP-seq	HES7,RBCK1,NR2F2,TFAP2A-AS1,EXOC3L1,CYSRT1,MDK,ITGB7,VEZF1,MLLT3,PARD6B,TRIM46,SLC25A22,PCDH7,FBXL5,CTRC,NRP1,LINC01137,SCARB2,TRAC,JADE2,ISG15,ISG20,VGF,IRF1,HOXA3,HOXA5,GTPBP1,RMDN3,OGFR,RARG,BATF2,ITPKA,APOL1,APOL2,RNF19B,CLIP2,ADAM8,MCL1,ADAMTSL4-AS1,ADAP1,ACSL5,LINC00184,TYMP,UACA,XPNPEP1
module_5+6	55	0.1852	NANOG	NANOG	46	1450	0.9714	1	0.7605	ReMap--ChIP-seq	HES7,GATA3,NR2F2,CP,GRIN3B,GPR19,MMP25,TFAP2A-AS1,EXOC3L1,MDK,ITGB7,PPM1B,IL2RG,SLC25A22,MMP25-AS1,FBXO6,PCDH18,THTPA,JADE2,IGFLR1,BANCR,ISG15,VGF,RBM47,FOXN3-AS1,HOXA3,HOXA2,HOXA5,GALR3,FZD5,CPEB2,RARG,RNF19B,MCL1,ADAMTSL4-AS1,GATA3-AS1,SPAG6,FRAS1,CHAC1,PATZ1,PROX1,PCAT1,PMAIP1,RIPK1,SIX1,U2AF1L4
module_5+6	56	0.1886	BCL11A	BCL11A	46	1451	0.9717	1	0.76	ReMap--ChIP-seq	ZEB1-AS1,LINC01869,HES7,BAZ2A,GRIN3B,GPR19,EZH2,RMI2,HLA-DMA,HLA-DMB,CYSRT1,CIITA,ACP5,ITGB7,SMIM14,SLC25A22,MMP25-AS1,ZNF853,ICAM4,EGR1,CD38,CD74,CD70,CD82,TRAC,JADE2,TMEM268,ISG15,IRF1,TNFSF9,OGFR,DENND2D,ZNFX1,IFNAR2,TAP2,CLIP2,ILDR1,MCL1,ADAMTSL4-AS1,ADAP1,MAP3K14,PATL2,B2M,HELZ2,TYMP,PMAIP1
module_5+6	57	0.1919	SPI1	SPI1	46	1451	0.9717	1	0.76	ReMap--ChIP-seq	PREX1,RNASE1,ZC3HAV1,PIGR,TMEM53,RMI2,PSMA2,ZNF672,CFLAR-AS1,CIITA,ACP5,ITGB7,LCP2,TRIM46,ERAP2,ICAM4,CD47,CD74,CD82,TRAC,ACRBP,MR1,ZMYND15,PLEK,CBR3-AS1,IRF1,USF1,CFAP58-DT,TNFSF9,RARG,DENND2D,TIGD3,NFAM1,CCL22,IFNAR2,ADAM8,MCL1,ADAMTSL4-AS1,NOD1,SENP3-EIF4A1,LINC00184,CX3CL1,PMAIP1,CASP8,RHBDF2,HSH2D
module_5+6	58	0.1953	CDX2	CDX2	46	1452	0.9721	1	0.7595	ReMap--ChIP-seq	LIPH,LOH12CR2,GUCD1,EXPH5,GPR19,PIGR,TMC5,TFAP2A-AS1,TTLL6,SMCHD1,S100A1,ZBTB38,CXCL10,CFLAR-AS1,SMIM14,TOP1,MLLT3,PARD6B,TMEM170A,KCTD14,WNK4,ART3,STAMBPL1,PRLR,SLC50A1,USF1,RNF114,HOXA3,HOXA2,HOXA5,PLEKHS1,POU5F1B,GCNT3,RNF19B,CLIP2,ADAP1,ACSL5,LINC00184,CEACAM5,PRNCR1,KRT18,PRAG1,PCAT1,SCIN,CXCL9,NOS2
module_5+6	59	0.1987	FOSL1	FOSL1	46	1452	0.9721	1	0.7595	ReMap--ChIP-seq	LIPH,RBCK1,ATF3,TMEM53,MMP25,CARD8-AS1,ZBTB38,UPP1,SMIM14,PARD6B,BEND6,NUBP1,PAQR8,KCTD14,ERI1,LRRN2,CTRC,PTPRH,LINC01137,JADE2,SCN9A,ISG15,ISG20,ADGRE5,VGF,WDR86,GTPBP1,RMDN3,NUCB1,RNF19B,CLU,CLIP2,MCL1,ADAMTSL4-AS1,MAP3K14,DDX60L,ACSL5,EBI3,LINC00184,EDN2,KRT18,SCG3,PMAIP1,FHAD1,SLC22A18AS,FAM167B
module_5+6	60	0.202	ADNP	ADNP	45	1440	0.9768	1	0.7488	ReMap--ChIP-seq	HES7,EDEM2,GRIN2D,PSMA3,PSMB3,IL12RB1,BCL2L13,SMIM22,PARD6B,BSND,ZNF618,IFI30,BST2,CTRC,INPP1,CD82,JADE2,GRIP2,MAST3,ADGRE5,OR1F1,IRF1,CCDC194,CAND2,GALM,RNF114,SDSL,PSMG3-AS1,EDARADD,APOL6,CLU,CLIP2,PATL2,DDX60L,B2M,HLA-E,CEP57L1,EBI3,LINC00184,TLDC2,CMTR1,SCIN,FHAD1,HSH2D,OAS3
module_5+6	61	0.2054	TFAP2A	TFAP2A	45	1445	0.9782	1	0.7461	ReMap--ChIP-seq	PREX1,UNC5A,PSME2,MMP25,MAMDC4,IL12RB1,EXOC3L1,CYSRT1,S100A1,MDK,ACP2,ITGB7,VPS9D1,TOP1,TRIM56,PARD6B,TRIM46,SLC25A22,TBX1,MBOAT1,MMP25-AS1,ZNF853,TMEM170A,CTRL,PTPRH,JADE2,IGFLR1,PRLR,MAST3,VGF,IRF1,PSMB10,SLC50A1,RNF114,OGFR,RARG,MCL1,ADAMTSL4-AS1,ADAP1,ACSS1,STC2,KRT18,PCAT1,MIR762HG,U2AF1L4
module_5+6	62	0.2088	RBPJ	RBPJ	45	1452	0.9799	1	0.7424	ReMap--ChIP-seq	PREX1,LINC01869,HES7,PSME2,BAZ2A,ZC3HAV1,GPR19,LGMN,RMI2,CIITA,ITGAL,ACP5,ITGB7,REC8,IFI30,PAQR8,CD47,TMPRSS3,CD70,CD82,TRAC,TMEM268,IGFLR1,ISG20,PLEK,IRF1,TNFSF9,DENND2D,ZNFX1,NUCB1,IFNAR2,ILDR1,RAB4B,NLRC5,IFIT3,KLK1,LINC00184,RAB8B,IFI6,PMAIP1,CASP8,HSH2D,U2AF1L4,CIART,FAM167B
module_5+6	63	0.2121	JUN	JUN	45	1452	0.9799	1	0.7424	ReMap--ChIP-seq	LIPH,HES7,RBCK1,ATF3,GRIN3B,MMP25,SMCHD1,CYSRT1,ZBTB38,ACP2,UPP1,TRIM56,PARD6B,MMP25-AS1,ICAM4,IFI35,KCTD14,ERI1,CTRC,PTPRH,LINC01137,JADE2,IGFLR1,AANAT,ISG15,ISG20,ADGRE5,ABHD16A,VGF,IRF1,CFAP58-DT,GTPBP1,NUCB1,RNF19B,CLU,CLIP2,MCL1,ADAMTSL4-AS1,MAP3K14,DDX60L,LINC00184,EDN2,KRT18,PMAIP1,U2AF1L4
module_5+6	64	0.2155	ZNF165	ZNF165	8	357	0.9804	1	0.5321	ReMap--ChIP-seq	SYNPO2,ERI1,CD74,BIN1,PSMG3-AS1,BATF2,ZNFX1,CLIP2
module_5+6	65	0.2189	CBX2	CBX2	44	1441	0.9838	1	0.7311	ReMap--ChIP-seq	ATF3,GATA3,MMP25,SLC7A9,HLA-DMA,HLA-DMB,TMCO4,TTLL6,HLA-DOA,NRG2,SLC25A18,LRP2,MDGA1,PPP1R36,NKAIN1,GRIK4,IGFLR1,ZMYND15,RBM47,HOXA2,HOXA5,PARD3,CHN1,CCL22,FAM107B,SLC15A3,SLC26A8,CALCOCO2,SMC1B,GATA3-AS1,NLRC5,BCO1,RAB19,HMCN2,OTOF,CX3CL1,CBR3,PRAG1,THPO,FHAD1,PTGIS,COLEC12,U2AF1L4,LGI4
module_5+6	66	0.2222	GATA6	GATA6	44	1448	0.9851	1	0.7275	ReMap--ChIP-seq	LIPH,NR2F2,GRIN3B,LGMN,TMC5,CYSRT1,S100A1,CFLAR-AS1,ACP2,NUP50-DT,MLLT3,PARD6B,TRIM46,SLC25A22,DOP1B,ERI1,NRP1,PTPRH,PDIK1L,INPP1,CBR3-AS1,SSTR2,VGF,SLC50A1,FAM122C,HOXA3,HOXA5,BIN1,PLEKHS1,FZD5,NUCB1,CLU,GPT2,CLIP2,ACSS1,DCP1A,LINC00184,KRT18,PRAG1,CA13,SLC40A1,SIX1,UACA,LGI4
module_5+6	67	0.2256	LYL1	LYL1	44	1449	0.9853	1	0.727	ReMap--ChIP-seq	MTHFD2,TMEM53,MMP25,L2HGDH,EXTL1,VWA3B,PLXDC1,TXLNB,ZNF672,CFLAR-AS1,EPHA1-AS1,ITGAL,LCP2,TOP1,MMP25-AS1,ICAM4,IFI35,KIF21B,TRIM14,CD38,CD53,CD47,CD82,TRAC,ACRBP,TMEM239,PLEK,ADGRE5,IRF1,ATP6V1B2,USF1,MILR1,DENND2D,IL10RB-DT,RNF19B,CLIP2,ADAM8,XAF1,MGAT4A,HELZ2,DCP1A,IL18RAP,HSH2D,DDO
module_5+6	68	0.229	GRHL2	GRHL2	44	1450	0.9855	1	0.7264	ReMap--ChIP-seq	FAM110C,LIPH,PSME2,TFAP2A-AS1,CYSRT1,S100A1,EPHA1-AS1,ITGB7,UPP1,TRIM56,PARD6B,TRIM46,DOP1B,KCTD14,FBXL5,LINC01137,CD82,IGFLR1,SLIT2,SLC50A1,CFAP58-DT,PSMG3-AS1,RMDN3,RARG,DENND2D,APOL6,FAM107A,RNF19B,TRAFD1,ADAM8,MCL1,ADAMTSL4-AS1,PATZ1,TMCC3,LINC00184,EDN2,CBR3,KRT18,GALNT12,PCAT1,PMAIP1,SLC2A9,RHBDF2,U2AF1L4
module_5+6	69	0.2323	GATA3	GATA3	44	1450	0.9855	1	0.7264	ReMap--ChIP-seq	PREX1,LINC00525,GATA3,CADM1,NR2F2,TFAP2A-AS1,TAOK3,CYSRT1,VEZF1,MLLT3,PARD6B,ERAP2,MBOAT1,DOP1B,NRP1,PDIK1L,TMPRSS3,GCH1,CD82,JADE2,PRLR,SIDT1,CBR3-AS1,RBM47,DNPEP,SLC50A1,USF1,DKK2,KAT2B,TMEM229B,CLU,MCL1,ADAMTSL4-AS1,GATA3-AS1,PLEKHH1,STC2,LINC00184,EDN2,KRT18,GALNT12,PCAT1,SELL,SLC40A1,SIX1
module_5+6	70	0.2357	AHR	AHR	44	1450	0.9855	1	0.7264	ReMap--ChIP-seq	PREX1,GATA3,IL31RA,NR2F2,S100A1,SLC27A2,ACP2,ITGB7,VEZF1,NRG2,PPM1E,PARD6B,CCDC81,TMEM268,ZBP1,RBM47,FOXN3-AS1,SLC50A1,GLDN,MILR1,RNF114,ARMC3,LINC01515,RARG,LINC00607,WDR25,OLFML3,LINC00624,TMEM229B,ANKRD35,RNF19A,GATA3-AS1,PLEKHH1,MGAT4A,ACSM5,STC2,LINC00184,KRT18,PCAT1,SCIN,MIR762HG,OAS1,OAS3,CIART
module_5+6	71	0.2391	MAFK	MAFK	44	1451	0.9857	1	0.7259	ReMap--ChIP-seq	PREX1,HES7,CH25H,RBCK1,ATF3,LXN,HHLA3,CP,RMI1,TEX19,HLA-DMA,STAT1,ZBTB38,ACP2,TOP1,BEND6,VLDLR-AS1,LRRN2,NRP1,LINC01137,JADE2,SCN9A,MR1,GPD2,AANAT,ISG20,ADAR,SNTB2,RNF114,TCN2,LINC00608,ZNFX1,TRAFD1,CLIP2,MAP3K14,RNF24,SPAG6,IFIT3,STC2,LINC00184,PRAG1,TMEM140,PMAIP1,KIF18A
module_5+6	72	0.2424	RELA	RELA	44	1452	0.9859	1	0.7254	ReMap--ChIP-seq	MTHFD2,PSME2,BAZ2A,RNF213,MMP25,STAT1,CYSRT1,CFLAR-AS1,CIITA,ITGB7,VEZF1,TRIM46,SLC25A22,REC8,MMP25-AS1,ICAM4,EGR1,LINC01137,CD82,TRAC,JADE2,IGFLR1,ISG15,ISG20,VGF,IRF1,SLC50A1,TNFSF9,DENND2D,CCL22,RNF19B,MIR497HG,CLIP2,MCL1,ADAMTSL4-AS1,TVP23A,SENP3-EIF4A1,LINC00184,CX3CL1,TYMP,PMAIP1,RHBDF2,OAS3,U2AF1L4
module_5+6	73	0.2458	MAF	MAF	44	1453	0.986	1	0.7249	ReMap--ChIP-seq	HES7,PSME2,ZC3HAV1,RNF213,GRIN3B,MMP25,MAMDC4,EXOC3L1,CYSRT1,SLC25A47,ITGAL,MDK,ACP2,ITGB7,VPS9D1,IL2RG,TRIM46,SLC25A22,REC8,MMP25-AS1,PRKCQ-AS1,IFI35,STAT5A,CTRL,TRAC,GIMAP5,IGFLR1,ISG20,ADGRE5,IRF1,PSMB10,PRKCQ,OGFR,RARG,DENND2D,ADM2,MIR497HG,ADAM8,MCL1,ADAMTSL4-AS1,NLRC5,SENP3-EIF4A1,TYMP,U2AF1L4
module_5+6	74	0.2492	ESR2	ESR2	43	1439	0.9884	1	0.715	ReMap--ChIP-seq	UNC5A,ATF3,LOH12CR2,MYO6,NR2F2,MAMDC4,TFAP2A-AS1,PLXDC1,BCL2L13,ACP2,VPS9D1,SLC25A22,MBOAT1,HERC5,FBXO6,HERC6,PPP1R36,SNX6,STAT5A,PTPRH,GCH1,ISG20,FOXN3-AS1,HOXA3,HOXA2,HOXA5,RMDN3,TIGD3,LINC00624,TMEM229B,NBN,IFNAR2,IGFBP6,STK24-AS1,ACSS1,PLEKHH1,RAB19,STC2,RALGPS2,AKAP7,MTHFD1L,ACBD5,COLEC12
module_5+6	75	0.2525	HINFP	HINFP	43	1440	0.9886	1	0.7145	ReMap--ChIP-seq	HES7,RBCK1,ZC3HAV1,GUCD1,NR2F2,RMI2,ZNF518A,HLA-DMA,MBD5,CARD8-AS1,ZNF672,BCL2L13,DPH6-DT,ACP5,NRG2,PPM1B,TRIM56,PPM1E,TRIM46,BEND6,TBX1,WNK4,ACTR3C,GRIK4,NUDCD1,PDIK1L,TMEM268,UBA6,MXD1,GALM,FZD5,RMDN3,SERPINI1,EDARADD,LINC00607,ZNF114,NUCB1,GPT2,CHAC1,CEP57L1,STAP2,ACBD5,USP42
module_5+6	76	0.2559	ZBED1	ZBED1	43	1445	0.9893	1	0.712	ReMap--ChIP-seq	LINC01869,MTHFD2,BAZ2A,GRIN3B,HLA-DPA1,MAMDC4,HLA-DMA,HLA-DMB,HLA-DPB1,CYSRT1,HLA-DOA,HLA-DRA,CIITA,SMIM14,VPS9D1,VEZF1,SLC25A22,ICAM4,STAT5A,EGR1,CD74,TRAC,ISG15,PLEK,ADGRE5,ABHD16A,TAPBP,HLA-DQA1,TNFSF9,DENND2D,HLA-DQB1,CCL22,ZNFX1,MCL1,ADAMTSL4-AS1,PATL2,B2M,KLK1,LINC00184,CX3CL1,TYMP,PMAIP1,HSH2D
module_5+6	77	0.2593	NCOA1	NCOA1	43	1446	0.9894	1	0.7114	ReMap--ChIP-seq	PREX1,RBCK1,ZC3HAV1,NR2F2,CP,RIPK2,RMI1,ST7-AS1,SLC27A2,TRIM56,PPM1E,PARD6B,TRIM46,ICAM4,KCTD14,WNK4,ACTR3C,PTPRH,CTSS,INPP1,TMPRSS3,ADGRE5,VGF,DNPEP,SLC50A1,USF1,MILR1,RNF114,TIGD3,KAT2B,OLFML3,NDUFC2-KCTD14,RNF19A,NBN,CLIP2,MCL1,ADAMTSL4-AS1,KRT18,PCAT1,SCG3,CASP8,HSH2D,LGI4
module_5+6	78	0.2626	ZEB2	ZEB2	43	1446	0.9894	1	0.7114	ReMap--ChIP-seq	LINC01869,HES7,RBCK1,ZC3HAV1,GRIN3B,RMI2,ST7-AS1,SMCHD1,ZNF672,CFLAR-AS1,ACP5,TOP1,PARD6B,TBX1,MBOAT1,IFI35,ACTR3C,ERI1,STAT5A,PTPRH,PDIK1L,INPP1,SCN9A,VCPIP1,ADGRE5,ABHD16A,TAPBP,VGF,IRF1,AGPAT3,KAT2B,ZNFX1,NUCB1,CLIP2,ADAMTSL4-AS1,HCG27,KLK1,RAB8B,TNXB,GALNT12,SCG3,SLC40A1,LGI4
module_5+6	79	0.266	CLOCK	CLOCK	43	1449	0.9898	1	0.7099	ReMap--ChIP-seq	LACTB,HES7,UNC5A,RUFY4,HHLA1,LOH12CR2,RNF213,MMP25,YPEL4,CYSRT1,S100A1,LY6E,ACP2,UPP1,VEZF1,SMIM22,BSND,PCDH7,MMP25-AS1,ZNF853,IFI35,PPP1R36,CD74,CD82,JADE2,ZBP1,SSTR2,VGF,HOXA3,HOXA5,PSMG3-AS1,ADCY8,TMEM229B,DGKG,LY6E-DT,NLRC5,PLEKHH1,SLC6A12,PCAT1,STAP2,CASP7,USP42,RHBDF2
module_5+6	80	0.2694	SIX2	SIX2	43	1451	0.9901	1	0.7089	ReMap--ChIP-seq	HTR4,RFX3,LINC00525,NR2F2,RMI2,YPEL4,MDK,VPS13C,CYB5A,MDGA1,NUBP1,FBXO7,PPP1R36,PKHD1,BST2,NRP1,GRIK4,THTPA,TMPRSS3,TRAC,MASP1,TMEM239,RCN1,CCDC194,ATP2B2,HOXA3,HOXA2,HOXA5,GSDMB,LINC00607,GRAMD1B,ASAH2,CHN1,LINC00624,FAM107A,LZTS1,TMCC3,LINC00184,AMOT,SIX1,COLEC12,ERICH3,VAT1L
module_5+6	81	0.2727	FOS	FOS	43	1451	0.9901	1	0.7089	ReMap--ChIP-seq	HES7,ATF3,TFAP2A-AS1,ZNF462,NEK7,UPP1,SMIM14,PARD6B,NUBP1,TRIB2,ERI1,FBXL5,CTRC,PTPRH,LINC01137,CD70,CD82,JADE2,ISG20,VGF,SLC50A1,USF1,SNTB2,CFAP58-DT,HOXA2,RNF19B,CLU,TRAFD1,CLIP2,MCL1,ADAMTSL4-AS1,MAP3K14,DDX60L,SOX7,ACOD1,LINC00184,EDN2,TLR4,KRT18,PMAIP1,KIF18A,SLC22A18AS,XPNPEP1
module_5+6	82	0.2761	HNF4G	HNF4G	43	1451	0.9901	1	0.7089	ReMap--ChIP-seq	PSME2,GUCD1,CP,RMI2,TEX19,HLA-DMA,CYSRT1,ACP2,SMIM14,VPS9D1,VEZF1,SLC25A22,TRIM31,PAQR8,STAT5A,PTPRH,JADE2,ISG15,ABHD16A,IRF1,SAMHD1,SLC50A1,RNF114,GALR3,GSDMB,FZD5,OGFR,DENND1A,BATF2,CLU,GPT2,DIO1,IGFBP6,MCL1,ADAMTSL4-AS1,ADAP1,ALB,ACSL5,SLC6A12,LINC00184,TYMP,KRT18,RHBDF2
module_5+6	83	0.2795	SOX6	SOX6	42	1440	0.9922	1	0.6974	ReMap--ChIP-seq	HES7,RBCK1,RMI2,RMI1,TFAP2A-AS1,ST7-AS1,CYSRT1,ZBTB38,NEK7,CFLAR-AS1,ACP5,LCP2,TOP1,PARD6B,MBOAT1,ICAM4,IFI35,ERI1,STAT5A,EGR1,CD53,PDIK1L,INPP1,ISG15,ADAR,ADGRE5,ABHD16A,TAPBP,IRF1,AGPAT3,NUP210,KAT2B,LINC00607,RNF19B,MCL1,ADAMTSL4-AS1,RNF24,STC2,LINC00184,RAB8B,SCG3,CASP8
module_5+6	84	0.2828	ZZZ3	ZZZ3	9	430	0.9924	1	0.4962	ReMap--ChIP-seq	ZNF462,VPS13C,MDGA1,TRIM14,GIMAP5,MR1,DENND2D,NOD1,IFIT3
module_5+6	85	0.2862	ZNF584	ZNF584	42	1442	0.9924	1	0.6964	ReMap--ChIP-seq	GBP7,RBCK1,ZC3HAV1,RNF213,GRIN2D,TFAP2A-AS1,HLA-DMA,EXTL1,ST7-AS1,TTLL6,ZBTB38,LCP2,MBOAT1,KCTD14,ART3,STAT5A,LRRN2,PTPRH,NUDCD1,PDIK1L,MASP1,UBA6,ISG15,TAPBP,VGF,MILR1,FZD5,ITPKA,MCL1,ADAMTSL4-AS1,RAD9B,XAF1,CALCOCO2,LEP,DCP1A,GALNT12,TMEM140,SCG3,STAP2,CXCL9,CASP7,SLC22A18AS
module_5+6	86	0.2896	HES1	HES1	20	787	0.9927	1	0.6053	ReMap--ChIP-seq	LINC00525,ZC3HAV1,ZNF267,RMI1,ZNF462,NEK7,LINC02506,MBOAT1,ACTR3C,SNX6,KCNT2,SDK2,ZNF804A,NUB1,DIO1,IMPG1,PARP12,PARP8,ADH1C,RIPK1
module_5+6	87	0.2929	XBP1	XBP1	42	1447	0.9929	1	0.6939	ReMap--ChIP-seq	ZC3HAV1,EDEM2,EZH2,TEX19,L2HGDH,IL12RB1,ACP5,BEND6,DOP1B,ECI2,SRD5A3-AS1,CPNE1,KCTD14,PKHD1,HMGCLL1,BST2,L3HYPDH,GCH1,MAST3,ADGRE5,CBR3-AS1,CCDC194,NUB1,RNF114,TNFSF9,GPR135,BATF2,ZNFX1,NUCB1,CLIP2,RAB4B,SLC26A8,RAB19,UHRF1BP1,EBI3,PARP12,TMCC3,CLIC5,CMTR1,RIPK1,SELL,FAM167B
module_5+6	88	0.2963	TEAD1	TEAD1	42	1448	0.993	1	0.6934	ReMap--ChIP-seq	RRS1-AS1,LINC00525,GATA3,NR2F2,CP,FAM111A,GPR19,MMP25,RIPK2,SAMD9,TFAP2A-AS1,FAM111A-DT,LINC01483,CFLAR-AS1,UPP1,TOP1,MLLT3,PARD6B,BEND6,TNFSF18,FBXL5,SAMD9L,TRAC,IRF1,CFAP58-DT,HOXA2,BIN1,WDR64,CHN1,CLU,MCL1,ADAMTSL4-AS1,SLC26A8,GATA3-AS1,DDX60L,IFIT3,LINC00184,EDN2,KRT18,PTGIS,UACA,SASH1
module_5+6	89	0.2997	NCOA3	NCOA3	42	1449	0.9931	1	0.6929	ReMap--ChIP-seq	PREX1,C5,CP,RIPK2,L2HGDH,GOLM1,SLC27A2,ITGAL,VEZF1,TOP1,PPM1E,PARD6B,TRIM46,TMEM170A,TRIM14,CTSS,NUDCD1,MR1,CBR3-AS1,SLC50A1,GLDN,MILR1,RNF114,UNC13C,PSMG3-AS1,OLFML3,ANKRD35,RNF19A,NBN,CLIP2,MCL1,ADAMTSL4-AS1,RAB19,HMCN1,KRT18,PCAT1,SCG3,MLKL,SELL,MIR762HG,NCALD,CIART
module_5+6	90	0.303	FOXA2	FOXA2	42	1451	0.9933	1	0.6919	ReMap--ChIP-seq	RFX3,LINC00525,LOH12CR2,C5,CADM1,NR2F2,CP,GPR19,STAT1,TTLL6,S100A1,ZBTB38,CFLAR-AS1,ACP2,VEZF1,PARD6B,CYB5A,IFI35,WNK4,NRP1,FRY-AS1,SCARB2,JADE2,SSTR2,SLC50A1,HOXA3,HOXA2,HOXA5,GTPBP1,FZD5,GCNT3,CLU,MCL1,ADAMTSL4-AS1,ALB,CALCOCO2,LINC00184,PROX1,KRT18,SLC40A1,SIX1,USP25
module_5+6	91	0.3064	NFKB1	NFKB1	42	1452	0.9934	1	0.6915	ReMap--ChIP-seq	HES7,BAZ2A,GATA3,RNF213,NR2F2,GRIN2D,GRIN3B,RMI2,CYSRT1,CIITA,LCP2,SLC25A22,ICAM4,EGR1,LINC01137,TMPRSS3,CD82,JADE2,IGFLR1,ISG15,ADGRE5,VGF,IRF1,AGPAT3,RNF114,GSDMB,TNFSF9,RNF19A,CLIP2,ILDR1,MCL1,ADAMTSL4-AS1,ADAP1,GATA3-AS1,SENP3-EIF4A1,LINC00184,CX3CL1,RAB8B,TYMP,PMAIP1,STAP2,U2AF1L4
module_5+6	92	0.3098	MEIS2	MEIS2	41	1440	0.9948	1	0.6803	ReMap--ChIP-seq	MTHFD2,RBCK1,ZC3HAV1,NR2F2,CP,EXTL1,NEK7,VEZF1,TOP1,PARD6B,TBX1,ACTR3C,ERI1,LRRN2,FBXL5,CD53,PDIK1L,CD47,INPP1,CD70,SCN9A,CALHM6,FGF13,PLEK,ADGRE5,ATP6V1B2,USF1,RMDN3,TCN2,KAT2B,NUCB1,RNF19B,MAP3K14,PPP1R12A-AS1,RNF24,SPAG6,LINC00184,RAB8B,PMAIP1,CASP8,USP25
module_5+6	93	0.3131	NR5A2	NR5A2	41	1442	0.995	1	0.6793	ReMap--ChIP-seq	UNC5A,BAZ2A,NR2F2,TAOK3,CYSRT1,S100A1,ITGB7,PARD6B,MBOAT1,HERC5,LINC02274,TMEM170A,KCTD14,EGR1,TMPRSS3,PRLR,SIDT1,RBM47,DNPEP,OGFR,IL10RB-DT,ANKRD35,CLU,MCL1,ADAMTSL4-AS1,TVP23A,CALCOCO2,ACSS1,FRAS1,HMCN2,UHRF1BP1,SIGLEC15,SENP3-EIF4A1,LINC00184,CEACAM5,KRT18,CA13,TDRD5,COLEC12,DES,XPNPEP1
module_5+6	94	0.3165	HOXB13	HOXB13	41	1443	0.995	1	0.6788	ReMap--ChIP-seq	LIPH,SMCO3,HES7,GBP5,RFX3,LXN,LOH12CR2,MYO6,EXPH5,TMC5,TTLL6,TAOK3,CXCL11,NT5C3A,MLLT3,CYB5A,DOP1B,TRIM38,IFI35,SRD5A3-AS1,FRY-AS1,LINC01137,SCARB2,CBR3-AS1,USF1,HOXA3,HOXA2,HOXA5,PLEKHS1,WDR64,PLCH1,NBN,RNF24,TXK,PRNCR1,TNKS2-AS1,PRAG1,CADPS2,SIX1,COLEC12,NOS2
module_5+6	95	0.3199	NFIC	NFIC	41	1446	0.9953	1	0.6774	ReMap--ChIP-seq	GATA3,GUCD1,CP,RMI1,HLA-DMA,PSMB3,NEK7,CFLAR-AS1,CIITA,UPP1,SMIM14,TOP1,TMEM170A,KCTD14,FBXL5,NRP1,CD70,TRAC,JADE2,PLEK,IRF1,PSMG3-AS1,CCL22,ZNFX1,MCL1,ADAMTSL4-AS1,TVP23A,ALB,MAP3K14,PATL2,GATA3-AS1,B2M,TXK,LINC00184,CX3CL1,TTC39C-AS1,EDN2,KRT18,PMAIP1,SLC22A18AS,LGI4
module_5+6	96	0.3232	TCF7	TCF7	41	1446	0.9953	1	0.6774	ReMap--ChIP-seq	ATF3,HHLA2,HHLA3,ZC3HAV1,GRIN3B,EZH2,PSMA6,HLA-DMA,HLA-DMB,STAT1,ZBTB38,TXLNB,SMIM14,VPS9D1,VEZF1,PARD6B,BEND6,TBX1,MBOAT1,IFI35,WNK4,EGR1,CD70,TRAC,ISG15,ADGRE5,ABHD16A,VGF,IRF1,GTPBP1,ITPKA,CCL22,MCL1,ADAMTSL4-AS1,TVP23A,MAP3K14,CX3CL1,SLC31A1,PRAG1,IL18RAP,PMAIP1
module_5+6	97	0.3266	GATA2	GATA2	41	1448	0.9954	1	0.6764	ReMap--ChIP-seq	LIPH,HES7,LXN,ZC3HAV1,OAZ3,L2HGDH,ST7-AS1,TAOK3,EXOC3L1,CYSRT1,NEK7,CFLAR-AS1,VEZF1,CYB5A,ERAP2,MBOAT1,DOP1B,IFI35,ERI1,NRP1,PDIK1L,LINC01137,SCARB2,CD82,ADAR,CBR3-AS1,SLC50A1,USF1,HOXA3,HOXA5,GTPBP1,RMDN3,KAT2B,RNF19B,RNF24,MGAT4A,LINC00184,GALNT12,SELL,SLC40A1,USP25
module_5+6	98	0.33	SNAI2	SNAI2	41	1449	0.9955	1	0.6759	ReMap--ChIP-seq	HES7,PSME2,RBCK1,GRIN3B,MMP25,MAMDC4,TEX19,EXOC3L1,CYSRT1,VPS9D1,VPS13C,TRIM56,SLC25A22,REC8,DOP1B,CTRL,LINC01137,ISG15,VGF,AGPAT3,PSMB10,SLC50A1,HOXA3,PSMG3-AS1,TNFSF9,OGFR,ITPKA,ADM2,MOB3C,ADAM8,MCL1,ADAMTSL4-AS1,ADAP1,CHAC1,SOX7,HELZ2,PATZ1,EDN2,TYMP,CBR3,LGI4
module_5+6	99	0.3333	ZEB1	ZEB1	41	1451	0.9956	1	0.675	ReMap--ChIP-seq	HES7,PSME2,BAZ2A,GATA3,GRIN3B,MMP25,RMI2,TEX19,EXOC3L1,CYSRT1,ZNF672,CIITA,MDK,ITGB7,VEZF1,TRIM46,SLC25A22,REC8,ICAM4,IFI30,CD74,JADE2,IGFLR1,ISG15,IRF1,AGPAT3,RARG,CLIP2,ADAM8,MCL1,ADAMTSL4-AS1,ADAP1,GATA3-AS1,CHAC1,HELZ2,SENP3-EIF4A1,LINC00184,TYMP,RHBDF2,U2AF1L4,FAM167B
module_5+6	100	0.3367	GATA1	GATA1	41	1451	0.9956	1	0.675	ReMap--ChIP-seq	RNASE1,PSME2,LXN,ZC3HAV1,EZH2,CASP10,SMTNL1,TAOK3,YPEL4,PFKFB1,NEK7,CFLAR-AS1,LCP2,TOP1,NRIR,IL2RG,MBOAT1,ICAM4,ERI1,NUDCD1,PDIK1L,CD47,INPP1,CD82,ADAR,GALM,FAM122C,GTPBP1,DENND2D,KAT2B,NUCB1,MOB3C,RNF24,IFIT1,CEP57L1,LINC00184,RAB8B,SLC31A1,IL18RAP,PMAIP1,SLC40A1
module_5+6	101	0.3401	SOX2	SOX2	41	1451	0.9956	1	0.675	ReMap--ChIP-seq	BBX,RFX3,EXPH5,NR2F2,CP,GPR19,PSMA2,TFAP2A-AS1,YPEL4,SAP30,DPH6-DT,PKN2-AS1,PPM1B,LRP2,MLLT3,TRIM46,TRIB2,PCDH18,FBXL5,FRY-AS1,HMGB2,ADAR,FOXN3-AS1,SLIT2,CFAP58-DT,FZD1,PLCH1,SERPINI1,KAT2B,OLFML3,CHN1,CLU,LZTS1,MCL1,ADAMTSL4-AS1,FRAS1,CEP57L1,LINC00184,TLR4,SCG2,KIF18A
module_5+6	102	0.3434	ONECUT1	ONECUT1	41	1452	0.9956	1	0.6745	ReMap--ChIP-seq	BBX,GATA3,NR2F2,CP,FAM111A,ZNF462,TAOK3,MITD1,ZBTB38,FAM111A-DT,SLCO1B3,VEZF1,CYB5A,CPNE8,LAP3,A2M,NRP1,HNF4G,SCML1,SCN9A,GPD2,SAMHD1,GALM,HOXA2,HOXA5,FMR1,CLU,IFNAR2,ALB,GATA3-AS1,ACSL5,SLC22A2,LINC00184,PROX1,ADH1C,SLC31A1,STEAP4,AMOT,LMO4,ACBD5,SLC40A1
module_5+6	103	0.3468	PAX5	PAX5	41	1453	0.9957	1	0.674	ReMap--ChIP-seq	HES7,PSME2,GRIN3B,RMI2,HLA-DMA,HLA-DMB,IL12RB1,EXOC3L1,CYSRT1,CIITA,ACP5,VPS9D1,SLC25A22,REC8,ICAM4,IFI30,EGR1,CD74,TRAC,JADE2,IGFLR1,ISG15,MAST3,IRF1,MX1,TNFSF9,OGFR,DENND2D,MIR497HG,CLIP2,ADAP1,MAP3K14,PATL2,NLRC5,B2M,SENP3-EIF4A1,TYMP,RHBDF2,HSH2D,U2AF1L4,FAM167B
module_5+6	104	0.3502	PDX1	PDX1	41	1453	0.9957	1	0.674	ReMap--ChIP-seq	LIPH,HES7,RFX3,LINC00525,LOH12CR2,CADM1,NR2F2,ZNF462,STAT1,EXOC3L1,ZBTB38,VPS13C,NRG2,VLDLR-AS1,FBXO7,FRY-AS1,GCH1,SCARB2,JADE2,GPD2,LINC02073,DDX58,SSTR2,RNF114,HOXA2,KAT2B,WDR25,GCNT3,FAM107A,CLU,MCL1,ADAMTSL4-AS1,CALCOCO2,MGAT4A,GPM6A,TRPM3,TMCC3,LINC00184,SCG2,RGS17,VAT1L
module_5+6	105	0.3535	STAT3	STAT3	41	1454	0.9958	1	0.6736	ReMap--ChIP-seq	HES7,PSME2,RNF213,GRIN3B,TFAP2A-AS1,STAT1,EXOC3L1,CYSRT1,TOP1,TRIM46,SLC25A22,REC8,ICAM4,IFI30,TRIB2,FBXL5,PTPRH,LINC01137,CD70,CD82,JADE2,IGFLR1,ISG20,VGF,IRF1,SLC50A1,CFAP58-DT,HOXA3,HOXA2,HOXA5,NUCB1,ADAM8,MCL1,ADAMTSL4-AS1,SENP3-EIF4A1,LINC00184,TYMP,PMAIP1,CASP8,RHBDF2,U2AF1L4
module_5+6	106	0.3569	E2F5	E2F5	40	1440	0.9966	1	0.6632	ReMap--ChIP-seq	RBCK1,ZC3HAV1,RNF213,GRIN2D,GPR19,SMCHD1,CARD8-AS1,ZBTB38,SAP30,NDC80,CFLAR-AS1,ACP2,SLC25A22,MBOAT1,ACTR3C,STAT5A,FBXL5,BRCA2,PTPRH,PDIK1L,TMEM268,IGFLR1,UBA6,HMGB2,TAPBP,VGF,GALM,TPH2,FZD5,DENND1A,EDARADD,NFAM1,ZNF114,NUCB1,GALNT12,CMTR1,SCG3,SCG2,STAP2,U2AF1L4
module_5+6	107	0.3603	FOXJ2	FOXJ2	40	1440	0.9966	1	0.6632	ReMap--ChIP-seq	HES7,RFX3,FAR2,TFAP2A-AS1,CYSRT1,PFKFB1,STK33,HPSE,CTNNBL1,IFI30,KCTD14,LINC02056,BST2,PTPRH,KCNT2,PDIK1L,NAPB,ADAR,ADGRE5,TAPBP,FOXN3-AS1,FAM122C,ARMC3,GALR3,FZD5,TCN2,APOL6,NUCB1,ANKRD35,NDUFC2-KCTD14,NBN,SLC6A12,LINC00184,TNXB,TMEM140,SCIN,STAP2,COLEC12,NCALD,CIART
module_5+6	108	0.3636	SNAPC4	SNAPC4	40	1447	0.997	1	0.6599	ReMap--ChIP-seq	RBCK1,ATF3,HHLA3,EDEM2,FAM111A,GRIN3B,RIPK2,L2HGDH,GOLM1,VWA3B,TAOK3,BCL2L13,FAM111A-DT,DPH6-DT,LINC02274,IFI44,LINC02257,CD70,PRDM8,ACRBP,TMEM268,BORA,SLC1A3,ISG20,CCDC194,PLA2G2D,USF1,DENND1A,FCRL1,RNF19B,PCDHAC2,IGFBP6,SLC15A3,LINC00184,SLC31A1,SCUBE2,MLKL,TDRD5,MIR762HG,AIM2
module_5+6	109	0.367	ZNF592	ZNF592	13	605	0.997	1	0.5097	ReMap--ChIP-seq	PREX1,RRS1-AS1,LY6E,CTNNBL1,PARD6B,PAQR8,UBA6,PSMG3-AS1,XKR9,YJEFN3,SEC16B,LY6E-DT,HSH2D
module_5+6	110	0.3704	PPARG	PPARG	40	1448	0.997	1	0.6595	ReMap--ChIP-seq	LIPH,EPSTI1,RBCK1,GUCD1,EDEM2,STAT1,CFLAR-AS1,ACP2,PARD6B,SLC25A22,IFI35,LINC02274,KCTD14,PPP1R36,WNK4,NRP1,STAMBPL1,SCARB2,VGF,SLC50A1,HOXA2,HOXA5,PSMG3-AS1,RMDN3,DENND2D,APOL6,GCNT3,NBN,CLIP2,MCL1,ADAMTSL4-AS1,NOD1,ACSL5,LINC00184,KRT18,OASL,CASP7,OAS1,RGS17,XPNPEP1
module_5+6	111	0.3737	CUX1	CUX1	40	1449	0.9971	1	0.659	ReMap--ChIP-seq	HES7,PSME2,RBCK1,GRIN3B,MMP25,RMI2,TEX19,HLA-DMA,PSMB3,EXOC3L1,CYSRT1,VPS9D1,VEZF1,PARD6B,PARD6A,SLC25A22,MMP25-AS1,IFI35,IFI30,EGR1,CTRL,PTPRH,ISG15,ISG20,ABHD16A,TAPBP,PSMB10,SLC50A1,RNF114,GSDMB,OGFR,BATF2,CLU,MCL1,ADAMTSL4-AS1,ADAP1,HELZ2,LINC00184,KRT18,RHBDF2
module_5+6	112	0.3771	ARNTL	ARNTL	40	1449	0.9971	1	0.659	ReMap--ChIP-seq	ZEB1-AS1,LINC00525,PIGR,TMEM53,PSMA3,L2HGDH,VWA3B,MITD1,SMCHD1,LY6E,TRIM56,MERTK,ZNF853,IFI35,NUBP1,LINC02274,PPP1R36,A2M,L3HYPDH,DLGAP1-AS5,CA3,PRR15,LIPT1,PSMG3-AS1,XKR9,GPR135,ADCY8,NDUFC2-KCTD14,ILDR1,CLEC1A,LY6E-DT,TNKS2-AS1,PCAT1,CA13,MLKL,CASP7,PTGIS,USP42,NCALD,ERVH48-1
module_5+6	113	0.3805	HOXA9	HOXA9	40	1451	0.9971	1	0.6581	ReMap--ChIP-seq	HHLA3,ZNF267,EZH2,SAMD9,TTLL6,CARD8-AS1,STK33,LCP2,TRIM38,CPNE8,TNFSF18,OTUD4,CD82,TRAC,CCDC134,DDX58,RMDN3,CPEB2,OGFR,DENND1A,TIGD3,NFAM1,ZNF114,GRAMD1C,NBN,ADAM8,CUL2,CALCOCO2,MGAT4A,IFIT1,CEP57L1,LRRCC1,SLC31A1,TNKS2-AS1,TMEM140,PMAIP1,RHBDD1,HSH2D,OAS1,FAM167B
module_5+6	114	0.3838	NFATC1	NFATC1	40	1452	0.9972	1	0.6576	ReMap--ChIP-seq	PSME2,BAZ2A,FAM111A,HLA-DRB1,IL18BP,CASP10,HLA-DPA1,HLA-DMA,HLA-DMB,STAT1,HLA-DPB1,EXOC3L1,CYSRT1,ZNF672,LINC02340,FAM111A-DT,CFLAR-AS1,ITGB7,VPS9D1,VEZF1,TRIM56,TRIM46,SLC25A22,REC8,MMP25-AS1,IFI35,CPNE1,TRAC,PLEK,HMGB2,HLA-DQA1,DENND2D,HLA-DQB1,CCL22,MIR497HG,MCL1,RAB4B,ADAMTSL4-AS1,PMAIP1,SLC2A9
module_5+6	115	0.3872	ZNF766	ZNF766	25	1008	0.9978	1	0.5904	ReMap--ChIP-seq	PREX1,RBCK1,LYPD6B,RMI2,ZBTB38,EIF4EBP1,EPHA1-AS1,IL2RG,DOP1B,WNK4,CD47,LINC02257,ACRBP,IGFLR1,UBA6,CBR3-AS1,FZD5,TPK1,ANKRD35,RNF19B,DCP1A,PRAG1,STAP2,AIM2,U2AF1L4
module_5+6	116	0.3906	BHLHE22	BHLHE22	39	1440	0.9979	1	0.6462	ReMap--ChIP-seq	PREX1,RBCK1,BAZ2A,GRIN3B,TMEM53,MMP25,RMI2,TEX19,PLXDC1,YPEL4,CIITA,VPS9D1,VEZF1,SLC25A22,TBX1,ZNF853,STAT5A,CTRL,ZBP1,ISG20,ADGRE5,IRF1,PSMB10,PLA2G2D,BIN1,RMDN3,CCL22,ADM2,CLIP2,ADAM8,ADAP1,HELZ2,TTC39C-AS1,RIPK1,ACBD5,SLC2A9,RHBDF2,HSH2D,DTNBP1
module_5+6	117	0.3939	NR1H2	NR1H2	39	1445	0.998	1	0.6439	ReMap--ChIP-seq	FAM110C,LIPH,HES7,RBCK1,EXPH5,GRIN3B,MAMDC4,TMC5,CYSRT1,ACP2,VPS9D1,VEZF1,PARD6B,SLC25A22,PTPRH,FRY-AS1,LINC01137,STAMBPL1,SCARB2,JADE2,IGFLR1,ISG15,ISG20,SLC50A1,HOXA3,HOXA2,HOXA5,PSMG3-AS1,ITPKA,GCNT3,ZNFX1,MCL1,ADAMTSL4-AS1,ADAP1,CHAC1,ACSL5,LINC00184,KRT18,U2AF1L4
module_5+6	118	0.3973	PROX1	PROX1	39	1445	0.998	1	0.6439	ReMap--ChIP-seq	FAM110C,HES7,LINC00525,KIAA0040,LOH12CR2,EXPH5,MMP25,PSMA3,S100A1,PARD6B,RAB11FIP2,TMPRSS3,CD82,TRAC,JADE2,VGF,IRF1,MX2,HOXA3,HOXA2,HOXA5,RMDN3,BATF2,ITPKA,ZNF114,WDR25,CLU,CLIP2,ADAP1,ACSL5,LINC00184,EDN2,PROX1,KRT18,AMOT,PMAIP1,DNAJC15,PTGIS,UACA
module_5+6	119	0.4007	ZNF175	ZNF175	39	1448	0.9981	1	0.6425	ReMap--ChIP-seq	HES7,RBCK1,GUCD1,TEX19,HLA-DMA,CYSRT1,FST,ZNF672,ACP2,TRIM56,PARD6B,SLC25A22,ICAM4,IFI35,PAQR8,KCTD14,STAT5A,PTPRH,PDIK1L,INPP1,JADE2,ISG15,ABHD16A,VGF,IRF1,SLC50A1,HOXA5,GTPBP1,FZD5,OGFR,MCL1,ADAMTSL4-AS1,ADAP1,ALB,ACSL5,SENP3-EIF4A1,LINC00184,TYMP,RHBDF2
module_5+6	120	0.404	CEBPB	CEBPB	39	1449	0.9981	1	0.6421	ReMap--ChIP-seq	LIPH,EPSTI1,HES7,RBCK1,ZC3HAV1,NR2F2,RMI1,TFAP2A-AS1,STAT1,S100A1,FST,CFLAR-AS1,PPM1B,PARD6B,IFI35,LINC02274,TRIB2,ERI1,STAT5A,FBXL5,LINC01137,IGFLR1,RNF114,HOXA3,HOXA5,DENND1A,LINC00607,WDR25,APOL6,TRAFD1,MCL1,ADAMTSL4-AS1,ADAP1,PTPN12,STC2,LINC00184,TYMP,PMAIP1,U2AF1L4
module_5+6	121	0.4074	SOX13	SOX13	39	1450	0.9982	1	0.6416	ReMap--ChIP-seq	HES7,LINC00525,RBCK1,LOH12CR2,GUCD1,CADM1,CP,RMI2,HLA-DMA,CYSRT1,FST,PAQR8,A2M,THTPA,SCML1,ABHD16A,RCN1,SLC50A1,RNF114,HOXA3,HOXA5,GSDMB,FZD5,ASAH2,CLU,NDUFC2-KCTD14,GPT2,MCL1,ADAMTSL4-AS1,ALB,ACSL5,STC2,PATZ1,SENP3-EIF4A1,LINC00184,TYMP,TMEM140,LMO4,RHBDF2
module_5+6	122	0.4108	ETV4	ETV4	39	1451	0.9982	1	0.6412	ReMap--ChIP-seq	HES7,PSME2,RBCK1,BAZ2A,CP,TMEM53,MMP25,MAMDC4,HLA-DMA,PSMB3,CYSRT1,ZNF672,ACP2,VEZF1,SLC25A22,REC8,MMP25-AS1,IFI35,KCTD14,PTPRH,IGFLR1,OR1F1,SLC50A1,GALR3,GSDMB,OGFR,TRIM31-AS1,CLIP2,IGFBP6,MCL1,ADAMTSL4-AS1,ALB,STC2,PATZ1,LINC00184,TYMP,KRT18,RHBDF2,U2AF1L4
module_5+6	123	0.4141	USF2	USF2	39	1451	0.9982	1	0.6412	ReMap--ChIP-seq	LINC01869,HES7,PSME2,RBCK1,MAMDC4,HLA-DMA,PSMB3,IL12RB1,CYSRT1,ACP2,UPP1,NUP50-DT,SLC25A22,REC8,ICAM4,IFI30,SLC12A7,EGR1,ISG15,ISG20,MAST3,TAPBP,VGF,HOXA3,HOXA2,HOXA5,NUP210,TNFSF9,RARG,BATF2,MIR497HG,RAB4B,KLK1,STC2,SENP3-EIF4A1,LINC00184,TYMP,OASL,RHBDF2
module_5+6	124	0.4175	GTF2B	GTF2B	39	1451	0.9982	1	0.6412	ReMap--ChIP-seq	HES7,MTHFD2,BAZ2A,ZC3HAV1,LOH12CR2,GPR19,TFAP2A-AS1,IL12RB1,EXOC3L1,ZNF672,NEK7,ACP5,TOP1,SLC25A22,IFI35,IFI30,JADE2,IGFLR1,ISG15,MAST3,HMGB2,IRF1,RBM47,TNFSF9,CPEB2,MIR497HG,TRAFD1,CLIP2,MCL1,ADAMTSL4-AS1,NLRC5,PTPN12,SENP3-EIF4A1,LINC00184,TYMP,PMAIP1,CASP8,U2AF1L4,FAM167B
module_5+6	125	0.4209	IKZF1	IKZF1	39	1452	0.9982	1	0.6407	ReMap--ChIP-seq	HES7,RBCK1,ZC3HAV1,PIGR,RMI2,EXTL1,PFKFB1,NEK7,ACP5,TOP1,PARD6B,MBOAT1,ICAM4,KCTD14,WNK4,STAT5A,EGR1,LRRN2,THTPA,PDIK1L,ACRBP,ABHD16A,IRF1,TNFSF9,RARG,LINC00607,NUCB1,MIR497HG,CLIP2,IGFBP6,MAP3K14,SLC26A4-AS1,RNF24,LINC00184,RAB8B,TNXB,KRT18,PMAIP1,LGI4
module_5+6	126	0.4242	CTCF	CTCF	39	1453	0.9983	1	0.6402	ReMap--ChIP-seq	HES7,GRIN3B,MMP25,TFAP2A-AS1,YPEL4,EXOC3L1,CYSRT1,MDK,ACP2,ITGB7,PARD6A,TRIM46,SLC25A22,MMP25-AS1,IFI30,BST2,CTRL,THTPA,PDGFRA,AANAT,ISG15,CHD5,VGF,IRF1,CCDC194,PSMB10,HOXA3,HOXA5,PSMG3-AS1,OGFR,RARG,ANKRD53,MIR497HG,KCNJ10,EBI3,EDN2,HAPLN3,RHBDF2,LGI4
module_5+6	127	0.4276	SATB1	SATB1	35	1343	0.9986	1	0.6211	ReMap--ChIP-seq	ZC3HAV1,FYB1,IL18BP,ZNF462,CHODL,EPHA1-AS1,LINC02506,HSD17B13,MMP25-AS1,ERI1,A2M,LRRN2,BST2,CD70,NLRP12,JADE2,GIMAP5,ZBP1,DIAPH2-AS1,CCDC194,MX2,MX1,SDSL,TIGD3,USP30-AS1,LINC00608,ABI3BP,ALB,DUSP26,NOD1,ACSS1,SOX7,RHBDF2,SASH1,NOS2
module_5+6	128	0.431	LEF1	LEF1	29	1161	0.9987	1	0.5947	ReMap--ChIP-seq	EDEM2,MMP25,SYNPO2,TFAP2A-AS1,ZBTB38,LINC02340,LINC01483,VEZF1,IL2RG,TRIM46,NTRK2,PRKCQ-AS1,PAQR8,PCDH18,LRRN2,PCLO,GRIK1-AS1,CD82,GIMAP5,DLGAP1-AS5,RASGRP3,BANCR,RCN1,HOXA2,PRKCQ,USP1,PCDHAC2,PRNCR1,SCG2
module_5+6	129	0.4343	MBD3	MBD3	38	1441	0.9987	1	0.6287	ReMap--ChIP-seq	PREX1,HES7,GATA3,NR2F2,GRIN2D,MAMDC4,TFAP2A-AS1,EXOC3L1,CYSRT1,MDK,VPS9D1,VEZF1,PARD6B,TRIM46,TBX1,ICAM4,IFI30,TMPRSS3,VGF,DNPEP,SLC50A1,HOXA3,PSMG3-AS1,OGFR,RARG,IGFBP6,MCL1,ADAMTSL4-AS1,ADAP1,GATA3-AS1,HELZ2,STC2,PATZ1,EDN2,KRT18,PCAT1,SIX1,LGI4
module_5+6	130	0.4377	KLF3	KLF3	38	1445	0.9988	1	0.6269	ReMap--ChIP-seq	ZEB1-AS1,LINC01869,HES7,GATA3,NR2F2,GPR19,TFAP2A-AS1,LINC02340,KDSR,NRP1,PDIK1L,SCN9A,ISG15,SLIT2,GALM,HOXA3,HOXA2,HOXA5,ARMC3,EDARADD,USP30-AS1,APOL6,OLFML3,CLU,GATA3-AS1,FBXL17,PTPN12,RAB19,XRN1,STC2,AMOT,PMAIP1,ACBD5,KIF18A,SIX1,COLEC12,UACA,USP25
module_5+6	131	0.4411	ATF1	ATF1	38	1448	0.9988	1	0.6256	ReMap--ChIP-seq	HES7,RBCK1,BAZ2A,GRIN3B,HLA-DMA,IL12RB1,EXOC3L1,CYSRT1,ZBTB38,ZNF672,SLC25A22,IFI35,IFI30,STAT5A,PTPRH,CD74,ACRBP,IGFLR1,ISG15,MAST3,ADGRE5,ABHD16A,TAPBP,VGF,GTPBP1,GALR3,PSMG3-AS1,RMDN3,TNFSF9,NUCB1,MIR497HG,TAP1,PATL2,B2M,SENP3-EIF4A1,RAB8B,TNXB,U2AF1L4
module_5+6	132	0.4444	EPAS1	EPAS1	38	1448	0.9988	1	0.6256	ReMap--ChIP-seq	LACTB,RBCK1,CP,GRIN3B,IL18BP,RMI1,EXOC3L1,ZBTB38,ZNF672,LINC02340,ACP5,UPP1,TRIM56,MDGA1,ICAM4,LINC02274,RGS7,AANAT,NWD1,FOXN3-AS1,LGALS14,BIN1,WDR25,FAM107B,MOB3C,ADAM8,PTPN12,XRN1,STC2,DCP1A,LINC00184,EDN2,PRAG1,TMEM140,MCTP1,SIX1,FHAD1,RHBDF2
module_5+6	133	0.4478	CREM	CREM	38	1448	0.9988	1	0.6256	ReMap--ChIP-seq	HES7,GRIN3B,GPR19,MMP25,RMI2,HLA-DMA,CYSRT1,ZNF672,SMIM14,SLC25A22,ICAM4,IFI30,CD70,TRAC,JADE2,IGFLR1,ISG15,ADGRE5,ABHD16A,TAPBP,VGF,IRF1,CCDC194,USF1,TNFSF9,NUCB1,MIR497HG,ADAM8,MCL1,ADAMTSL4-AS1,PATL2,B2M,SENP3-EIF4A1,RAB8B,IFI6,TYMP,PMAIP1,U2AF1L4
module_5+6	134	0.4512	HIF1A	HIF1A	38	1450	0.9989	1	0.6247	ReMap--ChIP-seq	PREX1,UNC5A,LINC00525,GATA3,MMP25,TEX19,ZNF462,YPEL4,EXOC3L1,CYSRT1,MDK,ITGB7,PARD6B,TRIM46,SLC25A22,MMP25-AS1,MDGA1,IFI35,KCTD14,VCPIP1,VGF,FOXN3-AS1,SLC50A1,PSMG3-AS1,OGFR,RARG,GRAMD1B,FAM107B,GATA3-AS1,SEMA3A,BCO1,STC2,LINC00184,EDN2,TYMP,KRT18,THPO,PTGIS
module_5+6	135	0.4545	KLF4	KLF4	38	1454	0.9989	1	0.6229	ReMap--ChIP-seq	HES7,RBCK1,MMP25,TFAP2A-AS1,EXOC3L1,CYSRT1,S100A1,ITGB7,VPS9D1,VEZF1,PARD6B,TRIM46,SLC25A22,IFI35,FBXL5,JADE2,IGFLR1,ISG15,ISG20,VGF,IRF1,SLC50A1,USF1,CFAP58-DT,GTPBP1,OGFR,RARG,RNF19B,CLIP2,ADAM8,MCL1,RAB4B,ADAMTSL4-AS1,SENP3-EIF4A1,TYMP,KRT18,U2AF1L4,LGI4
module_5+6	136	0.4579	THAP11	THAP11	28	1147	0.999	1	0.5808	ReMap--ChIP-seq	GRIN2D,LGMN,MMP25,PSMA2,EXTL1,YPEL4,EXOC3L1,ZBTB38,LY96,SMIM22,TRIM46,MMP25-AS1,ZNF853,PTPRH,NUDCD1,IGFLR1,VCPIP1,ZMYND15,SLC50A1,SERPINI1,WDR45,ZNFX1,SLC15A3,CEP57L1,PARP14,OASL,MIR762HG,U2AF1L4
module_5+6	137	0.4613	TCF4	TCF4	37	1440	0.9992	1	0.6122	ReMap--ChIP-seq	LIPH,RUFY4,GUCD1,EXPH5,PIGR,SULT1C4,MAMDC4,TFAP2A-AS1,CYSRT1,ZBTB38,SMIM14,SLC25A22,DOP1B,PAQR8,KCTD14,SCARB2,RBM47,SLC50A1,USF1,HOXA3,HOXA2,HOXA5,GALR3,RARG,GCNT3,MIR497HG,ACSS1,RNF24,ACSL5,PATZ1,LINC00184,EDN2,CBR3,KRT18,SCUBE2,CMAHP,NOS2
module_5+6	138	0.4646	ZNF740	ZNF740	37	1442	0.9992	1	0.6113	ReMap--ChIP-seq	RBCK1,GRIN2D,GRIN3B,MMP25,HLA-DMA,PSMB3,MBD5,ZNF672,MDK,ITGB7,VEZF1,TRIM46,SLC25A22,MMP25-AS1,IFI35,IFI30,TRIB2,STAT5A,BST2,ACRBP,ISG15,TAPBP,IRF1,CCDC194,MAP1A,RARG,LINC00608,IGFBP6,MCL1,ADAMTSL4-AS1,PTPN12,PATZ1,LINC00184,TNXB,LMO4,ATP1B2,LGI4
module_5+6	139	0.468	BACH2	BACH2	37	1446	0.9993	1	0.6096	ReMap--ChIP-seq	RBCK1,ZC3HAV1,KIAA0040,TEX19,TXLNB,LINC01483,CIITA,TOP1,TBX1,TRIM14,LRRN2,TRAC,ZBP1,GPD2,AANAT,ISG20,PLEK,ZNF385B,RBM47,FOXN3-AS1,TNFSF9,FCRL1,BATF2,KAT2B,ADM2,NUCB1,IFNAR2,ILDR1,MCL1,ADAMTSL4-AS1,LINC00184,TTC39C-AS1,TMEM140,PMAIP1,CASP8,OAS1,FAM167B
module_5+6	140	0.4714	FOXO1	FOXO1	37	1447	0.9993	1	0.6091	ReMap--ChIP-seq	HES7,LINC00525,GPR19,JAK2,L2HGDH,STAT1,TXLNB,LINC01483,SMIM14,DOP1B,IFI30,TRIB2,TRAC,JADE2,MASP1,ISG20,DPYD-AS1,USF1,CFAP58-DT,HOXA3,DENND2D,RNF19B,CLIP2,MCL1,ADAMTSL4-AS1,ACSS1,RNF24,DDX60L,TTC39C-AS1,RAB8B,SP100,CBR3,TMEM140,PMAIP1,DNAJC15,SLC40A1,XPNPEP1
module_5+6	141	0.4747	ATF7	ATF7	37	1448	0.9993	1	0.6087	ReMap--ChIP-seq	LINC01869,HES7,RBCK1,GRIN3B,MMP25,IL12RB1,EXOC3L1,ZBTB38,MDK,ACP5,ACP2,SLC25A22,MMP25-AS1,ICAM4,STAT5A,PDIK1L,LINC01137,INPP1,CD82,ISG15,MAST3,TAPBP,PSMG3-AS1,TIGD3,MIR497HG,ADAM8,MCL1,ADAMTSL4-AS1,RNF24,KLK1,LINC00184,RAB8B,TLDC2,PMAIP1,CASP8,SLC22A18AS,LGI4
module_5+6	142	0.4781	NR2F6	NR2F6	37	1448	0.9993	1	0.6087	ReMap--ChIP-seq	HES7,LOH12CR2,GUCD1,CP,TMEM53,RMI2,TEX19,PSMA5,EXTL1,CYSRT1,FST,LY6E,ITGAL,ACP2,SMIM14,PARD6B,CYB5A,TRIM31,ICAM4,WNK4,EGR1,ZMYND15,OR1F1,IRF1,SAMHD1,FOXN3-AS1,SLC50A1,GSDMB,FZD5,CLU,GPT2,CLIP2,ALB,LY6E-DT,ACSL5,STC2,LINC00184
module_5+6	143	0.4815	ZNF384	ZNF384	37	1450	0.9993	1	0.6078	ReMap--ChIP-seq	HES7,RBCK1,GRIN3B,GPR19,IL12RB1,CYSRT1,ITGAL,ACP5,TRIM56,PARD6B,ICAM4,IFI35,IFI30,KCTD14,STAT5A,BST2,PTPRH,PDIK1L,JADE2,MAST3,ADGRE5,ABHD16A,TAPBP,VGF,RNF114,GALR3,FZD5,TIGD3,NUCB1,NDUFC2-KCTD14,CLIP2,MCL1,ADAMTSL4-AS1,HCG27,LINC00184,STAP2,MIR762HG
module_5+6	144	0.4848	PGR	PGR	37	1451	0.9993	1	0.6074	ReMap--ChIP-seq	PREX1,LINC00525,RBCK1,GATA3,NR2F2,TFAP2A-AS1,EXOC3L1,CYSRT1,S100A1,VEZF1,PARD6B,PARD6A,TRIM46,DOP1B,TRIM14,LINC01137,CD82,JADE2,TMEM268,PRLR,CBR3-AS1,IRF1,SLC50A1,OGFR,RARG,ANKRD35,MCL1,ADAMTSL4-AS1,GATA3-AS1,NOD1,ACSS1,STC2,LINC00184,EDN2,KRT18,PTGIS,SASH1
module_5+6	145	0.4882	SP1	SP1	37	1453	0.9994	1	0.6066	ReMap--ChIP-seq	HES7,PSME2,BAZ2A,NR2F2,GRIN2D,GRIN3B,MMP25,MAMDC4,TFAP2A-AS1,PSMB3,EXOC3L1,CYSRT1,VPS9D1,SLC25A22,ICAM4,IFI35,IFI30,BST2,PTPRH,JADE2,IGFLR1,ISG15,TAPBP,VGF,HOXA3,HOXA2,HOXA5,TNFSF9,MIR497HG,MCL1,ADAMTSL4-AS1,SENP3-EIF4A1,LINC00184,TYMP,KRT18,STAP2,U2AF1L4
module_5+6	146	0.4916	RUNX1	RUNX1	37	1453	0.9994	1	0.6066	ReMap--ChIP-seq	HES7,PSME2,ZC3HAV1,GRIN3B,EXOC3L1,TXLNB,ZNF672,ITGAL,MDK,ACP5,ITGB7,LCP2,TRIM46,SLC25A22,REC8,ICAM4,BST2,CD38,CD82,JADE2,ACRBP,IGFLR1,ISG15,ADGRE5,IRF1,CCDC194,USF1,HOXA3,HOXA5,KAT2B,MIR497HG,ADAM8,HELZ2,SENP3-EIF4A1,PMAIP1,HSH2D,U2AF1L4
module_5+6	147	0.4949	MEF2B	MEF2B	37	1453	0.9994	1	0.6066	ReMap--ChIP-seq	KIAA0040,LOH12CR2,PSMA6,IL12RB1,TAOK3,LINC01232,TXLNB,LINC01483,CIITA,SMIM14,TOP1,ATP10D,TRIM38,CD38,CD53,CD74,OTUD4,TRAC,ZBP1,VCPIP1,AANAT,ISG20,DYRK4,MAST3,FOXN3-AS1,TNFSF9,FCRL1,DENND2D,ADM2,ILDR1,MCL1,ADAMTSL4-AS1,ADAP1,SPAG6,PMAIP1,RHBDF2,FAM167B
module_5+6	148	0.4983	ELF5	ELF5	14	706	0.9994	1	0.4696	ReMap--ChIP-seq	EXPH5,SMTNL1,TAOK3,LINC01232,DOP1B,WNK4,LINC01137,VCPIP1,CBR3-AS1,DNPEP,CPEB3,USP30-AS1,KRT18,DES
module_5+6	149	0.5017	ZNF83	ZNF83	36	1440	0.9995	1	0.5952	ReMap--ChIP-seq	RBCK1,ATF3,ZC3HAV1,RNF213,GRIN2D,ZNF518A,HLA-DMA,ST7-AS1,ZBTB38,ZNF672,TRIM56,IFI30,ACTR3C,ERI1,LRRN2,PTPRH,NUDCD1,PDIK1L,GIMAP2,VCPIP1,MXD1,USF1,TPH2,FZD5,CPEB2,DENND1A,USP1,NUCB1,LEP,XRN1,GJA10,PATZ1,TMEM140,SCG3,STAP2,MIR762HG
module_5+6	150	0.5051	ZNF92	ZNF92	36	1442	0.9995	1	0.5944	ReMap--ChIP-seq	PREX1,GRIN3B,RMI2,TMC5,EXTL1,IL12RB1,PPM1B,BSND,IFI30,FBXO6,KIF21B,LINC01137,CD74,CD82,MAST3,ADGRE5,RBM47,CAND2,ARMC3,PSMG3-AS1,YJEFN3,FAM107A,DIO1,CLIP2,NLRC5,DDX60L,EBI3,PARP3,TLDC2,KRT18,SCIN,STAP2,HAPLN3,MIR762HG,PTGIS,HSH2D
module_5+6	151	0.5084	MNT	MNT	36	1442	0.9995	1	0.5944	ReMap--ChIP-seq	PREX1,HES7,UNC5A,PSME2,BAZ2A,GATA3,NR2F2,MMP25,HLA-DMA,EXOC3L1,CYSRT1,MDK,PARD6B,TRIM46,DOP1B,LINC01137,TMPRSS3,IGFLR1,ISG15,CBR3-AS1,TAPBP,VGF,SLC50A1,USF1,GTPBP1,PSMG3-AS1,RMDN3,OGFR,RARG,TRIM31-AS1,MCL1,ADAMTSL4-AS1,GATA3-AS1,CBR3,KRT18,U2AF1L4
module_5+6	152	0.5118	E2F7	E2F7	36	1443	0.9995	1	0.5939	ReMap--ChIP-seq	HES7,RNF213,NR2F2,IL18BP,MMP25,RMI1,MBD5,YPEL4,EPHA1-AS1,ITGB7,UPP1,VEZF1,TRIM56,SLC25A22,EGR1,PDGFRA,VGF,HOXA3,HOXA2,HOXA5,MAP1A,PSMG3-AS1,CPEB2,APOL6,OLFML3,NUCB1,CLIP2,MCL1,ADAMTSL4-AS1,IFIT3,STC2,SENP3-EIF4A1,LINC00184,TYMP,PMAIP1,RHBDD1
module_5+6	153	0.5152	HHEX	HHEX	36	1448	0.9996	1	0.5918	ReMap--ChIP-seq	LACTB,LINC00525,RBCK1,GUCD1,RNF213,CP,TMEM53,PSMA5,STAT1,ZBTB38,FST,NRG2,SMIM22,CPNE8,WNK4,A2M,NUDCD1,TMPRSS3,CYP8B1,TRAC,ABHD16A,RCN1,DNPEP,SLC50A1,RNF114,TPH2,KAT2B,GPT2,ALB,MGAT4A,IFIT1,DCP1A,LINC00184,CX3CL1,PTGIS,RHBDF2
module_5+6	154	0.5185	POU4F2	POU4F2	36	1449	0.9996	1	0.5914	ReMap--ChIP-seq	MTHFD2,PSME2,RRS1-AS1,NR2F2,GRIN2D,GRIN3B,GPR19,L2HGDH,EXTL1,GOLM1,YPEL4,S100A1,SAP30,VEZF1,LRP2,TRIM46,REC8,IFI35,TMEM170A,RAB11FIP2,NAPB,IGFLR1,ITK,LINC00608,KAT2B,CHN1,TMEM229B,TRAFD1,PLEKHH1,IFIT5,IFIT1,SCG2,MLKL,RHBDD1,U2AF1L4,XPNPEP1
module_5+6	155	0.5219	PRDM14	PRDM14	36	1449	0.9996	1	0.5914	ReMap--ChIP-seq	PREX1,HES7,UNC5A,RNF213,NR2F2,GRIN3B,TEX19,TFAP2A-AS1,EXTL1,EXOC3L1,MDK,ITGB7,TRIM46,BSND,SLC25A22,IFI30,FBXO6,NKAIN1,BST2,CTRC,ISG15,SDK2,CHD5,SLC50A1,OGFR,RARG,MIR497HG,KLHDC7A,CHAC1,HELZ2,OTOF,EDN2,IFI6,THPO,RHBDF2,FAM167B
module_5+6	156	0.5253	RFX1	RFX1	36	1449	0.9996	1	0.5914	ReMap--ChIP-seq	CADM1,TMEM53,IL12RB1,TTLL6,LINC01232,NUP50-DT,PARD6A,SLC25A22,REC8,IFI35,C4A,THTPA,L3HYPDH,JADE2,IGFLR1,CCDC148,MAST3,ABHD16A,TAPBP,VGF,SAMHD1,FOXN3-AS1,RNF114,ARMC3,MAP1A,TCN2,GPR135,APOL6,CLIP2,CALCOCO2,CEP162,SENP3-EIF4A1,TNXB,KRT18,KIF18A,U2AF1L4
module_5+6	157	0.5286	PAX8	PAX8	36	1450	0.9996	1	0.591	ReMap--ChIP-seq	ANKFY1,UNC5A,RBCK1,BAZ2A,EIF2AK2,TEX19,SLC7A9,IL12RB1,WARS2-IT1,TRIM56,PARD6B,SLC25A22,ICAM4,IFI30,CPNE1,LINC02274,EGR2,STAMBPL1,ZMYND15,MAST3,PLEK,TMEM220,ADGRE5,DDX58,NWD1,RNF114,ADAM8,IFIT1,CHAC1,SLC22A2,HELZ2,LMO4,RHBDD1,RHBDF2,MUTYH,LGI4
module_5+6	158	0.532	GATA4	GATA4	36	1450	0.9996	1	0.591	ReMap--ChIP-seq	HES7,PSME2,RBCK1,BAZ2A,NR2F2,CP,TMC5,EXOC3L1,CYSRT1,S100A1,PARD6B,TRIM46,PCDH7,REC8,ERI1,PDIK1L,INPP1,JADE2,ISG15,FOXN3-AS1,SLC50A1,GTPBP1,GSDMB,FZD5,OGFR,DENND1A,ZNFX1,RNF19B,NDUFC2-KCTD14,GPT2,CLIP2,LINC00184,TYMP,KRT18,PRAG1,MIR762HG
module_5+6	159	0.5354	FOXK2	FOXK2	36	1451	0.9996	1	0.5906	ReMap--ChIP-seq	HES7,BAZ2A,ZC3HAV1,CP,RMI1,HLA-DMA,STAT1,ST7-AS1,EXOC3L1,CYSRT1,ZBTB38,ZNF672,ACP5,ACP2,ICAM4,WNK4,ACTR3C,PTPRH,INPP1,VCPIP1,ABHD16A,TAPBP,USF1,GTPBP1,MAP1A,TCN2,TNFSF9,NUCB1,RNF19B,MIR497HG,RNF24,HCG27,LINC00184,RAB8B,STAP2,USP42
module_5+6	160	0.5387	FOSL2	FOSL2	36	1451	0.9996	1	0.5906	ReMap--ChIP-seq	HES7,MMP25,MAMDC4,CYSRT1,S100A1,ACP2,UPP1,SMIM14,VPS9D1,VEZF1,TRIM56,PARD6B,SLC25A22,KCTD14,PTPRH,LINC01137,JADE2,ISG20,OR1F1,VGF,SLC50A1,GTPBP1,PSMG3-AS1,CLU,MCL1,ADAMTSL4-AS1,MAP3K14,DDX60L,STC2,LINC00184,EDN2,TYMP,KRT18,RHBDF2,UACA,SLC22A18AS
module_5+6	161	0.5421	HBP1	HBP1	36	1451	0.9996	1	0.5906	ReMap--ChIP-seq	HES7,PSME2,RBCK1,BAZ2A,GUCD1,GRIN3B,MMP25,MAMDC4,HLA-DMA,PSMB3,EXOC3L1,CYSRT1,ACP2,VPS9D1,TRIM56,SLC25A22,IFI35,PTPRH,IGFLR1,ISG15,ABHD16A,TAPBP,SLC50A1,OGFR,GPT2,MCL1,ADAMTSL4-AS1,ALB,FRAS1,STC2,SENP3-EIF4A1,LINC00184,TYMP,STAP2,RHBDF2,U2AF1L4
module_5+6	162	0.5455	JUND	JUND	36	1451	0.9996	1	0.5906	ReMap--ChIP-seq	HES7,RBCK1,GRIN3B,MMP25,MAMDC4,HLA-DMA,YPEL4,CYSRT1,S100A1,ACP2,VPS9D1,VEZF1,PARD6B,SLC25A22,IFI35,KCTD14,STAT5A,PTPRH,LINC01137,JADE2,ISG15,ISG20,ABHD16A,VGF,SLC50A1,PSMG3-AS1,ZNFX1,CLU,CLIP2,MCL1,ADAMTSL4-AS1,MAP3K14,LINC00184,KRT18,PMAIP1,SLC22A18AS
module_5+6	163	0.5488	TFAP4	TFAP4	36	1452	0.9996	1	0.5902	ReMap--ChIP-seq	BAZ2A,GRIN3B,MMP25,TEX19,EXOC3L1,CYSRT1,S100A1,ACP2,VEZF1,SLC25A22,MMP25-AS1,ICAM4,IFI35,PTPRH,JADE2,IGFLR1,ISG15,ISG20,VGF,SLC50A1,USF1,GTPBP1,GALR3,GSDMB,RMDN3,OGFR,ADM2,ANKRD35,MCL1,ADAMTSL4-AS1,ADAP1,SENP3-EIF4A1,LINC00184,KRT18,RHBDF2,U2AF1L4
module_5+6	164	0.5522	SMAD3	SMAD3	36	1452	0.9996	1	0.5902	ReMap--ChIP-seq	MYO6,NR2F2,GPR19,MMP25,TMC5,TFAP2A-AS1,S100A1,CFLAR-AS1,ITGB7,UPP1,TRIM56,PARD6B,TRIM46,BEND6,IFI35,FBXL5,NRP1,LINC01137,LINC02257,JADE2,ISG15,VGF,RBM47,PSMG3-AS1,RARG,ZNFX1,MCL1,ADAMTSL4-AS1,DDX60L,LINC00184,TYMP,KRT18,PCAT1,PMAIP1,UACA,USP25
module_5+6	165	0.5556	PBX2	PBX2	36	1452	0.9996	1	0.5902	ReMap--ChIP-seq	LINC01869,RBCK1,BAZ2A,PIGR,MMP25,RMI2,HLA-DMA,PSMB3,CYSRT1,ACP5,TBX1,MMP25-AS1,ICAM4,FBXO6,ACTR3C,LRRN2,CTRC,PDIK1L,JADE2,IGFLR1,ISG15,ADGRE5,ABHD16A,VGF,IRF1,GTPBP1,TIGD3,MAP3K14,RNF24,KLK1,LINC00184,RAB8B,TNXB,STAP2,U2AF1L4,SLC22A18AS
module_5+6	166	0.5589	YY1	YY1	36	1454	0.9996	1	0.5893	ReMap--ChIP-seq	HES7,PSME2,BAZ2A,NR2F2,GRIN3B,GPR19,MAMDC4,HLA-DMA,PSMB3,EXOC3L1,CYSRT1,MDK,VPS9D1,TRIM46,SLC25A22,JADE2,IGFLR1,ISG15,TAPBP,IRF1,SLC50A1,HOXA3,HOXA5,GTPBP1,GALR3,OGFR,NUCB1,MIR497HG,MCL1,ADAMTSL4-AS1,PATL2,B2M,SENP3-EIF4A1,LINC00184,TYMP,U2AF1L4
module_5+6	167	0.5623	HOXB7	HOXB7	3	306	0.9997	1	0.2298	ReMap--ChIP-seq	PSME2,VEZF1,ZNFX1
module_5+6	168	0.5657	MBD2	MBD2	35	1442	0.9997	1	0.5774	ReMap--ChIP-seq	GRIN3B,MMP25,MAMDC4,TEX19,EXOC3L1,CYSRT1,ZNF672,MDK,TBX1,MMP25-AS1,ZNF853,ICAM4,IFI30,FBXO6,TMEM170A,L3HYPDH,IGFLR1,ISG15,VGF,HOXA3,HOXA5,FZD5,OGFR,YJEFN3,GPR135,LINC00608,ITPKA,MOB3C,ADAP1,SPAG6,DLEC1,HELZ2,THPO,COLEC12,U2AF1L4
module_5+6	169	0.569	TCF3	TCF3	35	1443	0.9997	1	0.577	ReMap--ChIP-seq	HES7,PSME2,RNF213,GRIN3B,MMP25,MAMDC4,RMI2,IL12RB1,EXOC3L1,ZNF672,CIITA,MDK,ITGB7,VPS9D1,SLC25A22,MMP25-AS1,ICAM4,IFI30,BST2,CD74,JADE2,IGFLR1,ISG15,MAST3,ADGRE5,VGF,IRF1,CCDC194,TNFSF9,ADAM8,ADAP1,HELZ2,TYMP,RHBDF2,HSH2D
module_5+6	170	0.5724	TCF12	TCF12	35	1449	0.9998	1	0.5746	ReMap--ChIP-seq	HES7,GATA3,NR2F2,GRIN3B,MMP25,MAMDC4,TFAP2A-AS1,EXOC3L1,CYSRT1,ZNF672,ITGB7,VPS9D1,VEZF1,SLC25A22,MMP25-AS1,JADE2,IGFLR1,ISG15,VGF,HOXA3,HOXA2,HOXA5,OGFR,RARG,MCL1,ADAMTSL4-AS1,MAP3K14,GATA3-AS1,SPAG6,SENP3-EIF4A1,LINC00184,TYMP,KRT18,RHBDF2,U2AF1L4
module_5+6	171	0.5758	PBX3	PBX3	35	1449	0.9998	1	0.5746	ReMap--ChIP-seq	LINC01869,HES7,PSME2,MAMDC4,HLA-DMA,YPEL4,EXOC3L1,CYSRT1,NEK7,VPS9D1,VEZF1,SLC25A22,REC8,ICAM4,NRP1,LINC01137,CD74,JADE2,IGFLR1,ADGRE5,TAPBP,VGF,IRF1,PSMG3-AS1,TNFSF9,MIR497HG,MCL1,ADAMTSL4-AS1,MAP3K14,LINC00184,TYMP,LMO4,PMAIP1,SIX1,U2AF1L4
module_5+6	172	0.5791	ARID3A	ARID3A	35	1451	0.9998	1	0.5738	ReMap--ChIP-seq	HES7,PSME2,RBCK1,BAZ2A,NR2F2,RMI2,HLA-DMA,PSMB3,TAOK3,YPEL4,CYSRT1,ZNF672,SMIM14,PARD6B,REC8,ICAM4,IFI35,STAT5A,IGFLR1,ISG20,ABHD16A,TAPBP,SAMHD1,GTPBP1,MIR497HG,MCL1,ADAMTSL4-AS1,MAP3K14,HCG27,LINC00184,RAB8B,TYMP,MIR762HG,CASP8,U2AF1L4
module_5+6	173	0.5825	NR4A1	NR4A1	35	1451	0.9998	1	0.5738	ReMap--ChIP-seq	FAR2,BAZ2A,ZC3HAV1,EDEM2,TMEM53,IL12RB1,TAOK3,ZNF672,NEK7,CIITA,LCP2,TBX1,IFI35,BST2,LINC01137,MAST3,ADGRE5,IRF1,CCDC194,MILR1,CFAP58-DT,HOXA3,HOXA5,ZNFX1,IFNAR2,MCL1,ADAMTSL4-AS1,SIGLEC15,SENP3-EIF4A1,TTC39C-AS1,TMEM140,PMAIP1,ACBD5,MIR762HG,RHBDF2
module_5+6	174	0.5859	KDM5B	KDM5B	35	1452	0.9998	1	0.5734	ReMap--ChIP-seq	HES7,GATA3,NR2F2,GRIN3B,MMP25,MAMDC4,TEX19,TFAP2A-AS1,EXOC3L1,CYSRT1,MDK,VPS9D1,TRIM46,SLC25A22,TBX1,ICAM4,IGFLR1,ISG15,VGF,SLC50A1,HOXA3,HOXA5,PSMG3-AS1,OGFR,RARG,YJEFN3,MIR497HG,ADAM8,ADAP1,GATA3-AS1,HELZ2,STC2,SENP3-EIF4A1,TYMP,U2AF1L4
module_5+6	175	0.5892	SMAD4	SMAD4	34	1440	0.9998	1	0.5613	ReMap--ChIP-seq	PREX1,ANKFY1,HES7,GATA3,RNF213,CADM1,TFAP2A-AS1,CYSRT1,TRIM56,PRKCQ-AS1,FBXO6,ERI1,BST2,PDIK1L,PDGFRA,CCDC194,PARD3,PRKCQ,FZD5,LINC00608,WDR25,ADM2,NBN,GPT2,CLIP2,GATA3-AS1,KCNJ10,SOGA3,PATZ1,MTHFD1L,PRAG1,AMOT,CNDP2,MIR762HG
module_5+6	176	0.5926	EOMES	EOMES	34	1443	0.9999	1	0.5601	ReMap--ChIP-seq	PREX1,GATA3,CADM1,GPR19,EXTL1,ZNF462,CFLAR-AS1,ANK2,SLAMF8,NRP1,CYP8B1,TRAC,JADE2,PDGFRA,PLEK,SSTR2,GALM,FAM122C,TPH2,FZD5,DENND2D,NBN,CLIP2,ILDR1,GATA3-AS1,NOD1,PROX1,KRT18,GALNT12,PRAG1,PCAT1,SCUBE2,SLC40A1,COLEC12
module_5+6	177	0.596	LHX2	LHX2	34	1443	0.9999	1	0.5601	ReMap--ChIP-seq	LACTB,RRS1-AS1,CP,CASP10,RIPK2,PSMA3,ZNF462,LINC01470,SLC9A7,LINC01483,CFLAR-AS1,PPM1B,ATP10D,MLLT3,BTC,ERI1,TNFSF18,NRP1,SCARB2,VGF,ZNF804A,DKK2,FZD1,ZNFX1,MCL1,ADAMTSL4-AS1,IFIT5,DDX60L,LINC00184,TLR4,AKAP7,KRT18,PCAT1,UACA
module_5+6	178	0.5993	CXXC4	CXXC4	34	1446	0.9999	1	0.559	ReMap--ChIP-seq	HES7,PSME2,NR2F2,GRIN3B,MAMDC4,TFAP2A-AS1,EXOC3L1,CYSRT1,ZNF672,VPS9D1,SLC25A22,TBX1,PCDH7,REC8,ICAM4,IGFLR1,ISG15,SDK2,VGF,SLIT2,HOXA3,HOXA2,HOXA5,GTPBP1,RMDN3,YJEFN3,MIR497HG,SPAG6,FRAS1,STC2,SENP3-EIF4A1,TYMP,SIX1,U2AF1L4
module_5+6	179	0.6027	ESRRA	ESRRA	34	1449	0.9999	1	0.5578	ReMap--ChIP-seq	PREX1,RBCK1,BAZ2A,KIAA0040,GUCD1,RMI2,TFAP2A-AS1,TMCO4,PLXDC1,CYSRT1,MDK,ACP2,VEZF1,PARD6B,SLC25A22,TRIM14,LINC01137,CD82,TMEM268,PRLR,PSMB10,SLC50A1,CCL22,MCL1,ADAMTSL4-AS1,ACSS1,KLHDC7A,KLK1,LINC00184,CX3CL1,EDN2,KRT18,PCAT1,MIR762HG
module_5+6	180	0.6061	RUNX2	RUNX2	34	1450	0.9999	1	0.5574	ReMap--ChIP-seq	LACTB,HES7,RRS1-AS1,LINC00525,NR2F2,MAMDC4,CYSRT1,ZBTB38,ZNF672,ACP2,SLC25A22,NRP1,SCARB2,CD82,JADE2,ISG15,IRF1,HOXA3,HOXA2,HOXA5,LINC00607,GRAMD1B,ABI3BP,RNF19B,CLIP2,MCL1,ADAMTSL4-AS1,DDX60L,PARP12,LINC00184,EDN2,TYMP,LGI4,XPNPEP1
module_5+6	181	0.6094	FOXP2	FOXP2	34	1451	0.9999	1	0.557	ReMap--ChIP-seq	HES7,GATA3,GRIN3B,MMP25,HLA-DMA,PSMB3,IL12RB1,EXOC3L1,CYSRT1,S100A1,MDK,UPP1,VPS9D1,PARD6A,SLC25A22,RILP,IFI30,IGFLR1,ISG15,ISG20,MAST3,VGF,SLC50A1,PSMG3-AS1,ADM2,MCL1,ADAMTSL4-AS1,GATA3-AS1,CHAC1,STC2,SENP3-EIF4A1,TYMP,SLC22A18AS,PDE10A
module_5+6	182	0.6128	MYBL2	MYBL2	34	1451	0.9999	1	0.557	ReMap--ChIP-seq	HES7,RBCK1,GUCD1,CP,TMEM53,CASP10,RMI1,HLA-DMA,FST,VEZF1,PAQR8,LAP3,WNK4,A2M,INPP1,HMGB2,OR1F1,SSTR2,VGF,SLC50A1,GALR3,GSDMB,FZD5,LINC00607,USP1,ZNFX1,GPT2,ALB,MGAT4A,ACSL5,LINC00184,CX3CL1,TMEM140,KIF18A
module_5+6	183	0.6162	NFYB	NFYB	34	1452	0.9999	1	0.5566	ReMap--ChIP-seq	PSME2,GRIN3B,MAMDC4,HLA-DMA,IL12RB1,CYSRT1,ZNF672,NEK7,SLC25A22,MBOAT1,SRD5A3-AS1,KIF21B,BST2,PDIK1L,CD74,IGFLR1,MR1,MAST3,VGF,CCDC194,MAP1A,HLA-DQA1,RMDN3,TNFSF9,TIGD3,WDR25,NUCB1,MIR497HG,RAB4B,RAD9B,ATP1B2,STAP2,U2AF1L4,MUTYH
module_5+6	184	0.6195	REST	REST	34	1452	0.9999	1	0.5566	ReMap--ChIP-seq	HES7,UNC5A,PSME2,GPR19,TEX19,HLA-DMA,EXOC3L1,CYSRT1,CELF6,MDK,ACP2,VPS9D1,VEZF1,PARD6A,SLC25A22,FBXO6,PTPRH,JADE2,CHD5,GDAP1L1,TAPBP,VGF,LGALS13,OGFR,BATF2,LINC00608,CLIP2,ACSS1,SOGA3,SENP3-EIF4A1,LINC00184,PARP3,CEACAM5,TYMP
module_5+6	185	0.6229	HNF4A	HNF4A	34	1452	0.9999	1	0.5566	ReMap--ChIP-seq	HES7,PSME2,RBCK1,LOH12CR2,GUCD1,CYSRT1,ACP2,SMIM14,PARD6B,KCTD14,TRIM14,WNK4,PTPRH,SCARB2,ZMYND15,IRF1,SLC50A1,RNF114,GSDMB,FZD5,RMDN3,DENND1A,BATF2,ASAH2,CLU,NDUFC2-KCTD14,GPT2,CLIP2,ADAP1,ACSS1,ACSL5,LINC00184,TYMP,KRT18
module_5+6	186	0.6263	TBP	TBP	34	1453	0.9999	1	0.5562	ReMap--ChIP-seq	HES7,PSME2,GRIN2D,GPR19,MMP25,EXOC3L1,CYSRT1,S100A1,ZNF672,ACP2,VPS9D1,TRIM46,SLC25A22,REC8,ICAM4,IFI35,IFI30,STAT5A,JADE2,IGFLR1,ISG15,OR1F1,SLC50A1,OGFR,RARG,MIR497HG,MCL1,RAB4B,ADAMTSL4-AS1,SENP3-EIF4A1,LINC00184,TYMP,MIR762HG,U2AF1L4
module_5+6	187	0.6296	TAL1	TAL1	34	1454	0.9999	1	0.5558	ReMap--ChIP-seq	PREX1,EDEM2,CASP10,STAT1,ZBTB38,NEK7,CFLAR-AS1,ACP2,LCP2,TOP1,ICAM4,STAT5A,CD47,TMPRSS3,CD82,TRAC,ACRBP,ADGRE5,IRF1,SLC50A1,HOXA3,HOXA5,GTPBP1,RMDN3,DENND2D,KAT2B,NUCB1,RNF19B,MIR497HG,IFNAR2,RAB8B,PMAIP1,SLC40A1,FAM167B
module_5+6	188	0.633	ZNF197	ZNF197	33	1443	0.9999	1	0.5433	ReMap--ChIP-seq	UNC5A,RBCK1,LXN,ZC3HAV1,GRIN2D,EXTL1,ST7-AS1,TTLL6,ZBTB38,PFKFB1,CFLAR-AS1,EPHA1-AS1,STAT5A,FBXL5,PTPRH,NUDCD1,CD82,ACRBP,UBA6,VCPIP1,ABHD16A,IRF1,FZD5,ITPKA,CALCOCO2,PATZ1,DCP1A,RAB8B,GALNT12,STAP2,OASL,AIM2,COLEC12
module_5+6	189	0.6364	KLF13	KLF13	33	1443	0.9999	1	0.5433	ReMap--ChIP-seq	HES7,PSME2,GRIN3B,MMP25,RMI2,IL12RB1,CYSRT1,S100A1,ZNF672,MDK,VPS9D1,SLC25A22,TBX1,ICAM4,STAT5A,PTPRH,PDIK1L,ACRBP,IGFLR1,ISG15,MAST3,ABHD16A,TAPBP,IRF1,PSMB10,NUP210,ITPKA,NUCB1,ADAMTSL4-AS1,TNXB,MIR762HG,U2AF1L4,SLC22A18AS
module_5+6	190	0.6397	PKNOX1	PKNOX1	33	1443	0.9999	1	0.5433	ReMap--ChIP-seq	MTHFD2,RBCK1,NR2F2,RMI2,ACP5,TOP1,PARD6B,TBX1,ICAM4,KCTD14,ERI1,BST2,PTPRH,PDIK1L,INPP1,SCN9A,ADGRE5,ABHD16A,IRF1,CCDC194,USF1,GTPBP1,TNFSF9,SERPINI1,KAT2B,NUCB1,MIR497HG,RNF24,RAB8B,IFI6,CNDP2,CASP8,LGI4
module_5+6	191	0.6431	ZHX2	ZHX2	33	1448	0.9999	1	0.5414	ReMap--ChIP-seq	PSME2,RBCK1,GRIN3B,MAMDC4,TEX19,HLA-DMA,PSMB3,EXOC3L1,CYSRT1,ZNF672,VPS9D1,SLC25A22,RILP,ICAM4,IFI35,IGFLR1,ISG15,ZMYND15,SLC50A1,RNF114,HOXA5,GALR3,FZD5,OGFR,GPT2,ADAP1,STC2,PATZ1,TYMP,TLDC2,RHBDF2,U2AF1L4,FAM167B
module_5+6	192	0.6465	MITF	MITF	33	1449	0.9999	1	0.541	ReMap--ChIP-seq	PSME2,ZC3HAV1,EXOC3L1,ACP5,PARD6B,MBOAT1,REC8,ICAM4,IFI35,STAT5A,PTPRH,PDIK1L,SCARB2,TMEM268,VGF,ATP6V1B2,RNF114,GTPBP1,BATF2,KAT2B,NUCB1,TMEM229B,MIR497HG,PLEKHH1,RNF24,SENP3-EIF4A1,LINC00184,CBR3,MIR762HG,RHBDF2,CIART,MUTYH,XPNPEP1
module_5+6	193	0.6498	ZHX1	ZHX1	33	1452	0.9999	1	0.5398	ReMap--ChIP-seq	HES7,GRIN3B,MAMDC4,TFAP2A-AS1,HLA-DMA,EXOC3L1,CYSRT1,S100A1,ZNF672,MDK,ACP2,ITGB7,TRIM46,TBX1,ICAM4,IFI30,PTPRH,LINC01137,JADE2,ISG15,TAPBP,SLC50A1,HOXA3,HOXA5,PSMG3-AS1,RMDN3,OGFR,MCL1,ADAMTSL4-AS1,CHAC1,TYMP,KRT18,SLC22A18AS
module_5+6	194	0.6532	MXI1	MXI1	33	1453	0.9999	1	0.5395	ReMap--ChIP-seq	HES7,PSME2,BAZ2A,GRIN3B,MAMDC4,HLA-DMA,PSMB3,EXOC3L1,CYSRT1,MDK,VPS9D1,PARD6A,TRIM46,SLC25A22,RILP,REC8,ICAM4,IFI35,IFI30,PTPRH,JADE2,IGFLR1,ISG15,TAPBP,VGF,SLC50A1,GTPBP1,OGFR,RARG,STC2,SENP3-EIF4A1,LINC00184,U2AF1L4
module_5+6	195	0.6566	NFE2L2	NFE2L2	33	1454	0.9999	1	0.5391	ReMap--ChIP-seq	HES7,RBCK1,BAZ2A,RNF213,GRIN2D,GRIN3B,MMP25,MAMDC4,RMI1,EXOC3L1,CYSRT1,ZNF672,VPS9D1,TRIM56,TRIM46,SLC25A22,ICAM4,IFI35,EGR1,PTPRH,IGFLR1,TAPBP,VGF,SLC50A1,RNF114,OGFR,NUCB1,MIR497HG,ADAMTSL4-AS1,RNF24,U2AF1L4,CIART,SLC22A18AS
module_5+6	196	0.6599	CREB1	CREB1	33	1454	0.9999	1	0.5391	ReMap--ChIP-seq	HES7,PSME2,RBCK1,GRIN3B,MMP25,MAMDC4,EXOC3L1,CYSRT1,ZNF672,VPS9D1,PARD6A,TRIM46,SLC25A22,MMP25-AS1,IFI35,PTPRH,CD74,IGFLR1,ISG15,VGF,SLC50A1,HOXA3,HOXA5,GALR3,PSMG3-AS1,MIR497HG,MCL1,RAB4B,ADAMTSL4-AS1,SENP3-EIF4A1,LINC00184,TYMP,U2AF1L4
module_5+6	197	0.6633	SMAD5	SMAD5	32	1444	1	1	0.5261	ReMap--ChIP-seq	PSME2,RBCK1,BAZ2A,HLA-DRB1,HLA-DPA1,MAMDC4,RMI1,HLA-DMA,HLA-DMB,PSMB3,HLA-DPB1,VPS9D1,SLC25A22,REC8,ICAM4,IFI35,STAT5A,IGFLR1,ADGRE5,ABHD16A,TAPBP,GTPBP1,HLA-DQA1,HLA-DQB1,ZNFX1,MCL1,ADAMTSL4-AS1,PATL2,B2M,SENP3-EIF4A1,TYMP,U2AF1L4
module_5+6	198	0.6667	DEAF1	DEAF1	32	1445	1	1	0.5257	ReMap--ChIP-seq	HES7,GUCD1,ZNF267,EDEM2,GRIN2D,GPR19,TMEM53,MAMDC4,ZNF518A,PLXDC1,YPEL4,EXOC3L1,LINC01232,CYSRT1,SAP30,IL2RG,IFI30,FBXO6,TRIM26,PTPRH,IGFLR1,HMGB2,OR1F1,TAPBP,GALM,FZD1,NUCB1,RAB4B,RAD9B,XRN1,U2AF1L4,MUTYH
module_5+6	199	0.67	TFDP1	TFDP1	32	1445	1	1	0.5257	ReMap--ChIP-seq	LINC01869,HES7,ZC3HAV1,FAM111A,GPR19,HLA-DMA,PSMB3,PLXDC1,CYSRT1,ZNF672,FAM111A-DT,PARD6B,SLC25A22,TBX1,ICAM4,FBXO6,WNK4,STAT5A,EGR1,PDIK1L,ISG15,ABHD16A,TAPBP,VGF,FZD5,ITPKA,NUCB1,NOD1,KLK1,GALNT12,RIPK1,MIR762HG
module_5+6	200	0.6734	ESR1	ESR1	32	1446	1	1	0.5253	ReMap--ChIP-seq	PREX1,UNC5A,GATA3,NR2F2,MMP25,TFAP2A-AS1,CYSRT1,PARD6B,TRIM46,MBOAT1,DOP1B,TRIM14,PTPRH,LINC01137,TMPRSS3,TMEM268,PRLR,ISG20,CBR3-AS1,DNPEP,SLC50A1,PSMG3-AS1,TMEM229B,GATA3-AS1,ACSS1,PLEKHH1,STC2,LINC00184,EDN2,KRT18,PCAT1,HSH2D
module_5+6	201	0.6768	NME2	NME2	32	1448	1	1	0.5246	ReMap--ChIP-seq	HES7,SCO1,RNF213,PFKFB1,TOP1,HNF4G,KCNT2,CD5L,CD70,SCN9A,MASP1,TMEM220,PLA2G2D,ATP2B2,HOXA3,HOXA2,HOXA5,PSMG3-AS1,GSDMB,LINC00608,ANKRD53,IL10RB-DT,IFNAR2,PI15,GPM6A,LINC00184,TLR2,TLDC2,STEAP4,PRAG1,SCG3,COLEC12
module_5+6	202	0.6801	SOX9	SOX9	32	1448	1	1	0.5246	ReMap--ChIP-seq	RBCK1,GRIN2D,GRIN3B,MMP25,EXOC3L1,CYSRT1,ZNF672,ITGB7,SMIM22,PARD6B,SLC25A22,REC8,PTPRH,IGFLR1,ISG15,VGF,IRF1,SLC50A1,HOXA3,HOXA2,HOXA5,GALR3,PSMG3-AS1,OGFR,RARG,ADAP1,PARP12,LINC00184,TYMP,KRT18,PCAT1,U2AF1L4
module_5+6	203	0.6835	TFAP2C	TFAP2C	32	1450	1	1	0.5238	ReMap--ChIP-seq	PREX1,PSME2,MMP25,MAMDC4,TFAP2A-AS1,EXOC3L1,CYSRT1,S100A1,ZNF672,ITGB7,PARD6B,PARD6A,TRIM46,SLC25A22,TBX1,LINC01137,JADE2,ISG15,ISG20,VGF,SLC50A1,PSMG3-AS1,OGFR,RARG,MCL1,ADAMTSL4-AS1,ACSS1,EDN2,TYMP,KRT18,PCAT1,LGI4
module_5+6	204	0.6869	FOXP1	FOXP1	32	1451	1	1	0.5235	ReMap--ChIP-seq	HES7,PSME2,BAZ2A,ZC3HAV1,NR2F2,FAM111A,GPR19,PSMA3,STAT1,TAOK3,SMCHD1,CYSRT1,FAM111A-DT,VEZF1,REC8,IFI35,IFI44,FRY-AS1,PDIK1L,JADE2,TMEM268,FOXN3-AS1,HOXA3,HOXA5,ZNFX1,MCL1,ADAMTSL4-AS1,SPAG6,LINC00184,LMO4,PMAIP1,SIX1
module_5+6	205	0.6902	TGIF2	TGIF2	32	1451	1	1	0.5235	ReMap--ChIP-seq	RBCK1,BAZ2A,CP,MAMDC4,HLA-DMA,PSMB3,EXOC3L1,SMCHD1,CYSRT1,EIF4EBP1,ACP2,VPS9D1,SLC25A22,IFI35,WNK4,ZMYND15,ABHD16A,TAPBP,SLC50A1,PSMG3-AS1,OGFR,GPT2,MCL1,ADAMTSL4-AS1,ADAP1,STC2,SENP3-EIF4A1,LINC00184,LMO4,THPO,ACBD5,RHBDF2
module_5+6	206	0.6936	BACH1	BACH1	32	1452	1	1	0.5231	ReMap--ChIP-seq	HES7,RBCK1,ZC3HAV1,RNF213,TEX19,HLA-DMA,CYSRT1,VPS9D1,TRIM56,SLC25A22,BEND6,CYB5A,ICAM4,PTPRH,GPD2,AANAT,ISG15,VGF,RNF114,TNFSF9,LINC00608,MIR497HG,MAP3K14,RNF24,STC2,LINC00184,TYMP,TMEM140,PMAIP1,RIPK1,STAP2,SLC22A18AS
module_5+6	207	0.697	BHLHE40	BHLHE40	32	1453	1	1	0.5227	ReMap--ChIP-seq	HES7,GRIN3B,RMI2,TEX19,HLA-DMA,IL12RB1,EXOC3L1,CYSRT1,MDK,VPS9D1,SLC25A22,ICAM4,IFI30,SLC12A7,EGR1,JADE2,ISG15,ISG20,MAST3,ADGRE5,TAPBP,VGF,RMDN3,TNFSF9,CLIP2,ADAMTSL4-AS1,ADAP1,SENP3-EIF4A1,LINC00184,TYMP,RHBDF2,SLC22A18AS
module_5+6	208	0.7003	MAFF	MAFF	32	1453	1	1	0.5227	ReMap--ChIP-seq	PREX1,HES7,MTHFD2,PSME2,RBCK1,ATF3,HHLA3,BAZ2A,MAMDC4,RMI1,TEX19,HLA-DMA,STAT1,CYSRT1,S100A1,ZNF672,ACP2,TRIM46,LINC01137,JADE2,AANAT,ABHD16A,SNTB2,PSMG3-AS1,ZNFX1,MIR497HG,TRAFD1,MCL1,LINC00184,TYMP,RHBDF2,SLC22A18AS
module_5+6	209	0.7037	POU5F1	POU5F1	32	1454	1	1	0.5224	ReMap--ChIP-seq	HES7,GATA3,NR2F2,GRIN3B,GPR19,MMP25,TFAP2A-AS1,YPEL4,EXOC3L1,CYSRT1,ITGB7,TRIM46,SLC25A22,IFI35,FBXO6,BST2,THTPA,JADE2,IGFLR1,ISG15,VGF,CCDC194,SLC50A1,HOXA3,HOXA2,HOXA5,FZD5,RARG,MCL1,ADAMTSL4-AS1,GATA3-AS1,U2AF1L4
module_5+6	210	0.7071	BRF2	BRF2	31	1441	1	1	0.5104	ReMap--ChIP-seq	BAZ2A,RNF213,GRIN3B,IL18BP,MAMDC4,STK33,EPHA1-AS1,WNK4,BORA,CCDC134,PLEK,ADGRE5,AGPAT3,YJEFN3,BATF2,ZNFX1,TMEM229B,BCO1,PLEKHH1,RNF24,RAB19,IFIT1,IFIT3,IFI6,KRT18,TNKS2-AS1,TMEM130,STAP2,HSH2D,COLEC12,USP18
module_5+6	211	0.7104	RFX2	RFX2	31	1442	1	1	0.51	ReMap--ChIP-seq	TMEM53,VPS9D1,VPS13C,VEZF1,SMIM22,TRIM46,SLC25A22,REC8,IFI30,KIF21B,THTPA,L3HYPDH,IGFLR1,SIDT1,AANAT,ADGRE5,VGF,RNF114,MAP1A,TCN2,GPR135,USP30-AS1,ADAP1,CEP162,HELZ2,PATZ1,KRT18,KIF18A,U2AF1L4,CIART,LGI4
module_5+6	212	0.7138	MBD4	MBD4	31	1443	1	1	0.5096	ReMap--ChIP-seq	LINC00525,BAZ2A,LOH12CR2,C5,CP,CASP10,RMI1,HLA-DMA,FST,LINC02340,VEZF1,CPNE8,CPNE1,A2M,CHRDL2,THTPA,NUDCD1,INPP1,CHD5,VGF,DNPEP,SLC50A1,LINC00607,ASAH2,ZNFX1,FMR1,ADAMTSL4-AS1,ALB,MGAT4A,ACSL5,LINC00184
module_5+6	213	0.7172	FOXK1	FOXK1	31	1445	1	1	0.5089	ReMap--ChIP-seq	HES7,ATF3,EXPH5,EDEM2,EXOC3L1,CIR1,SAP30,NEK7,PKN2-AS1,PPM1B,TOP1,PTPRH,IGFLR1,DYRK4,HMGB2,DDX58,SLIT2,HOXA3,HOXA2,HOXA5,WDR45,USP30-AS1,NDUFC2-KCTD14,TRAFD1,SEC16B,RAB4B,SMC1B,XRN1,CADPS2,U2AF1L4,POLN
module_5+6	214	0.7205	HMGN3	HMGN3	31	1446	1	1	0.5086	ReMap--ChIP-seq	LINC01869,NR2F2,GRIN3B,MMP25,MAMDC4,TFAP2A-AS1,EXOC3L1,CYSRT1,MDK,VPS9D1,SLC25A22,TBX1,MMP25-AS1,ICAM4,IFI30,EGR1,BST2,JADE2,ISG15,ADGRE5,TAPBP,VGF,CCDC194,ADM2,ADAM8,ADAMTSL4-AS1,KLK1,HELZ2,STAP2,SLC22A18AS,POLN
module_5+6	215	0.7239	TEAD4	TEAD4	31	1449	1	1	0.5075	ReMap--ChIP-seq	HES7,NR2F2,GRIN3B,GPR19,MMP25,TFAP2A-AS1,PLXDC1,S100A1,CFLAR-AS1,VPS9D1,VEZF1,TOP1,PARD6B,SLC25A22,LINC02274,STAT5A,FBXL5,PDIK1L,JADE2,ISG15,OR1F1,VGF,ZNFX1,CLU,CLIP2,MCL1,ADAMTSL4-AS1,STC2,LINC00184,EDN2,KRT18
module_5+6	216	0.7273	ZBTB7A	ZBTB7A	31	1450	1	1	0.5071	ReMap--ChIP-seq	HES7,GRIN2D,GRIN3B,MMP25,MAMDC4,TEX19,CYSRT1,VPS9D1,SLC25A22,TBX1,ICAM4,IFI30,FBXO6,SLC12A7,IGFLR1,ISG15,TAPBP,VGF,PSMG3-AS1,OGFR,RARG,ADM2,MIR497HG,ADAM8,ADAP1,CHAC1,HELZ2,STAP2,RHBDF2,U2AF1L4,SLC22A18AS
module_5+6	217	0.7306	ARNT	ARNT	31	1450	1	1	0.5071	ReMap--ChIP-seq	HES7,BAZ2A,GATA3,NR2F2,TFAP2A-AS1,YPEL4,CYSRT1,NEK7,MDK,ITGB7,VEZF1,PARD6B,TRIM46,ICAM4,LINC01137,JADE2,VGF,SLC50A1,RNF114,OGFR,RARG,ZNFX1,IGFBP6,ADAMTSL4-AS1,PPP1R12A-AS1,GATA3-AS1,DLEC1,STC2,EDN2,KRT18,LGI4
module_5+6	218	0.734	CTCFL	CTCFL	31	1450	1	1	0.5071	ReMap--ChIP-seq	HES7,GRIN3B,MMP25,MAMDC4,TFAP2A-AS1,EXOC3L1,CYSRT1,MDK,ITGB7,TRIM46,SLC25A22,TBX1,ICAM4,IFI30,FBXO6,BST2,ISG15,VGF,CCDC194,HOXA3,HOXA5,GALR3,PSMG3-AS1,OGFR,YJEFN3,MIR497HG,ADAM8,SPAG6,HELZ2,TYMP,THPO
module_5+6	219	0.7374	NR2F2	NR2F2	31	1452	1	1	0.5064	ReMap--ChIP-seq	NR2F2,GRIN3B,HLA-DMA,CYSRT1,MDK,UPP1,VPS9D1,VEZF1,TRIM56,PARD6B,SLC25A22,TBX1,ICAM4,IFI35,STAT5A,PDIK1L,JADE2,ISG15,ABHD16A,TAPBP,VGF,IRF1,SLC50A1,PSMG3-AS1,OGFR,MCL1,ADAMTSL4-AS1,ALB,STC2,LINC00184,KRT18
module_5+6	220	0.7407	ATF3	ATF3	31	1453	1	1	0.5061	ReMap--ChIP-seq	HES7,RBCK1,MMP25,EXOC3L1,CYSRT1,ZNF672,PARD6B,SLC25A22,IFI35,PTPRH,ISG20,OR1F1,VGF,SLC50A1,CFAP58-DT,HOXA3,HOXA5,RMDN3,NUCB1,CLU,MIR497HG,GPT2,MCL1,ADAMTSL4-AS1,ALB,MAP3K14,ACSL5,SENP3-EIF4A1,LINC00184,KRT18,LGI4
module_5+6	221	0.7441	MAZ	MAZ	31	1453	1	1	0.5061	ReMap--ChIP-seq	HES7,BAZ2A,GRIN3B,MMP25,MAMDC4,PSMB3,EXOC3L1,CYSRT1,S100A1,MDK,ITGB7,VPS9D1,TRIM46,SLC25A22,ICAM4,IFI30,THTPA,JADE2,IGFLR1,ISG15,TAPBP,VGF,SLC50A1,PSMG3-AS1,OGFR,RARG,ADAMTSL4-AS1,SENP3-EIF4A1,TYMP,U2AF1L4,SLC22A18AS
module_5+6	222	0.7475	THAP1	THAP1	30	1442	1	1	0.4932	ReMap--ChIP-seq	HES7,GRIN2D,GRIN3B,RMI2,CYSRT1,MDK,VPS9D1,PARD6A,SLC25A22,RILP,TBX1,MDGA1,ICAM4,FBXO6,PER3,ISG15,OR1F1,TAPBP,VGF,PSMG3-AS1,OGFR,RARG,BATF2,RAB4B,ADAP1,CHAC1,STAP2,RHBDF2,SLC22A18AS,POLN
module_5+6	223	0.7508	IRF3	IRF3	30	1442	1	1	0.4932	ReMap--ChIP-seq	SMCO3,BBX,MTHFD2,PSME2,BAZ2A,TMEM53,MAMDC4,RMI1,PSMA5,PSMB3,EXOC3L1,CYSRT1,PPM1B,SMIM22,IFI30,CD74,IGFLR1,HMGB2,TAPBP,FOXN3-AS1,GTPBP1,FZD1,USP1,TRAFD1,RAB4B,SENP3-EIF4A1,PARP3,STAP2,MLKL,U2AF1L4
module_5+6	224	0.7542	EGR1	EGR1	30	1444	1	1	0.4925	ReMap--ChIP-seq	HES7,GRIN3B,MMP25,MAMDC4,HLA-DMA,PSMB3,EXOC3L1,CYSRT1,MDK,ITGB7,VPS9D1,SLC25A22,ICAM4,EGR1,JADE2,ACRBP,IGFLR1,ISG15,ADGRE5,TAPBP,VGF,SLC50A1,PSMG3-AS1,OGFR,RARG,MIR497HG,CLIP2,TYMP,U2AF1L4,SLC22A18AS
module_5+6	225	0.7576	ZNF24	ZNF24	30	1445	1	1	0.4922	ReMap--ChIP-seq	RBCK1,ZC3HAV1,TFAP2A-AS1,IL12RB1,ST7-AS1,ZBTB38,ICAM4,IFI35,FBXO6,KCTD14,ACTR3C,STAT5A,CD82,ISG15,MAST3,ADGRE5,ABHD16A,NUP210,SDSL,SERPINI1,MIR497HG,CLIP2,LEP,EBI3,LINC00184,IFI6,TLDC2,RIPK1,MIR762HG,HSH2D
module_5+6	226	0.7609	MYNN	MYNN	30	1445	1	1	0.4922	ReMap--ChIP-seq	GRIN3B,MAMDC4,HLA-DMA,EXOC3L1,CYSRT1,SLC25A47,MDK,VPS9D1,VEZF1,SLC25A22,ICAM4,IFI35,FBXO6,STAT5A,CTRL,PTPRH,LINC01137,ISG15,ADGRE5,ABHD16A,VGF,PSMB10,RMDN3,OGFR,YJEFN3,ZNFX1,MCL1,ADAMTSL4-AS1,HELZ2,SLC22A18AS
module_5+6	227	0.7643	SETDB1	SETDB1	30	1447	1	1	0.4915	ReMap--ChIP-seq	ZC3HAV1,ZNF267,FAM111A,GRIN3B,TEX19,TFAP2A-AS1,CYSRT1,FAM111A-DT,VPS9D1,PPM1B,NRIR,TBX1,ICAM4,MTRNR2L4,CD70,ISG15,ADAR,OR1F1,AGPAT3,WDR86,NUB1,NUP210,ARMC3,ZNFX1,FBXL17,PARP12,IFI6,TMEM140,MIR762HG,SLC22A18AS
module_5+6	228	0.7677	RXRA	RXRA	30	1450	1	1	0.4904	ReMap--ChIP-seq	HES7,GUCD1,GRIN3B,RMI2,HLA-DMA,CYSRT1,SLC25A47,ACP2,ITGB7,UPP1,SLC25A22,REC8,ICAM4,IFI35,CD74,JADE2,IGFLR1,ISG15,IRF1,FOXN3-AS1,SLC50A1,GSDMB,OGFR,IGFBP6,MCL1,ADAMTSL4-AS1,LINC00184,TYMP,KRT18,U2AF1L4
module_5+6	229	0.771	ASCL1	ASCL1	30	1450	1	1	0.4904	ReMap--ChIP-seq	GRIN3B,TMEM53,MMP25,TEX19,CYSRT1,SLC25A47,MDK,TRIM46,BSND,SLC25A22,CTRL,CTRC,THTPA,PSMB10,USF1,MAP1A,RMDN3,NFAM1,LINC00608,CLIP2,ADAM8,RAB19,CHAC1,HELZ2,OTOF,LINC00184,EDN2,PROX1,KRT18,FAM167B
module_5+6	230	0.7744	ARID2	ARID2	30	1451	1	1	0.4901	ReMap--ChIP-seq	HES7,PSME2,RBCK1,BAZ2A,GUCD1,NR2F2,CP,GRIN3B,GPR19,TEX19,EXOC3L1,CYSRT1,PARD6B,SLC25A22,ECI2,IFI35,THTPA,JADE2,IGFLR1,ISG15,OR1F1,SLC50A1,OGFR,ADAP1,STK24-AS1,ALB,STC2,SENP3-EIF4A1,LINC00184,U2AF1L4
module_5+6	231	0.7778	KLF5	KLF5	30	1451	1	1	0.4901	ReMap--ChIP-seq	HES7,PSME2,RBCK1,MMP25,MAMDC4,EXOC3L1,CYSRT1,S100A1,VPS9D1,TRIM46,SLC25A22,REC8,IFI35,JADE2,IGFLR1,ISG15,ISG20,ZMYND15,VGF,SLC50A1,OGFR,ADM2,MIR497HG,CLIP2,ADAP1,SENP3-EIF4A1,TYMP,KRT18,U2AF1L4,LGI4
module_5+6	232	0.7811	NEUROD1	NEUROD1	30	1452	1	1	0.4897	ReMap--ChIP-seq	LINC01869,HES7,GRIN3B,IL12RB1,EXOC3L1,CYSRT1,MDK,VPS9D1,PARD6A,SLC25A22,TBX1,ICAM4,IFI35,IFI30,FBXO6,STAT5A,EGR1,BST2,PTPRH,ISG15,MAST3,ADGRE5,ABHD16A,TAPBP,VGF,CCDC194,OGFR,NUCB1,KLK1,SLC22A18AS
module_5+6	233	0.7845	MAX	MAX	30	1452	1	1	0.4897	ReMap--ChIP-seq	HES7,GRIN3B,MMP25,MAMDC4,TEX19,EXOC3L1,CYSRT1,MDK,VPS9D1,TRIM46,SLC25A22,ICAM4,IFI30,JADE2,IGFLR1,ISG15,VGF,SLC50A1,HOXA3,HOXA5,PSMG3-AS1,OGFR,MIR497HG,ADAMTSL4-AS1,SENP3-EIF4A1,LINC00184,TYMP,RHBDF2,U2AF1L4,LGI4
module_5+6	234	0.7879	ZNF143	ZNF143	30	1452	1	1	0.4897	ReMap--ChIP-seq	HES7,GRIN2D,GRIN3B,MMP25,TEX19,EXOC3L1,CYSRT1,MDK,ITGB7,TRIM46,SLC25A22,ICAM4,IFI30,FBXO6,BST2,PTPRH,THTPA,JADE2,IGFLR1,ISG15,VGF,CCDC194,SLC50A1,OGFR,RARG,NUCB1,RAB4B,KRT18,MIR762HG,U2AF1L4
module_5+6	235	0.7912	NRF1	NRF1	30	1453	1	1	0.4894	ReMap--ChIP-seq	HES7,PSME2,GRIN3B,GPR19,MMP25,EXOC3L1,CYSRT1,ZNF672,VPS9D1,PARD6A,TRIM46,SLC25A22,ICAM4,IFI30,TMEM170A,JADE2,IGFLR1,ISG15,ZMYND15,VGF,SLC50A1,OGFR,TIGD3,MIR497HG,MCL1,ADAMTSL4-AS1,SENP3-EIF4A1,TYMP,RHBDF2,U2AF1L4
module_5+6	236	0.7946	E2F1	E2F1	30	1453	1	1	0.4894	ReMap--ChIP-seq	HES7,PSME2,NR2F2,MAMDC4,TFAP2A-AS1,EXOC3L1,CYSRT1,ZNF672,VPS9D1,VEZF1,PARD6B,TRIM46,SLC25A22,JADE2,IGFLR1,ISG15,HMGB2,VGF,SLC50A1,HOXA3,HOXA5,RMDN3,MIR497HG,MCL1,ADAMTSL4-AS1,SENP3-EIF4A1,LINC00184,TYMP,U2AF1L4,CIART
module_5+6	237	0.798	NFE2	NFE2	30	1454	1	1	0.489	ReMap--ChIP-seq	HES7,RBCK1,BAZ2A,ZC3HAV1,GRIN3B,IL12RB1,TAOK3,EXOC3L1,CYSRT1,ZNF672,LCP2,SLC25A22,ICAM4,IFI30,STAT5A,PDIK1L,CD82,ACRBP,AANAT,MAST3,ADGRE5,TCN2,TNFSF9,KAT2B,NUCB1,MIR497HG,ADAM8,RNF24,SENP3-EIF4A1,TYMP
module_5+6	238	0.8013	DUX4	DUX4	29	1441	1	1	0.4768	ReMap--ChIP-seq	CYYR1-AS1,ZEB1-AS1,SCO1,IL31RA,TOP1,BEND6,IFI44,FBXL5,CTSS,NUDCD1,MR1,GPD2,RASGRP3,CNTLN,DDX58,GALM,GLDN,WDR49,RNF19B,RAD9B,NOD1,ACOD1,TXK,PROX1,PRNCR1,SP100,STAP2,CMAHP,MUTYH
module_5+6	239	0.8047	ZNF263	ZNF263	29	1450	1	1	0.4737	ReMap--ChIP-seq	UNC5A,GRIN3B,MMP25,MAMDC4,TEX19,CYSRT1,MDK,ITGB7,VPS9D1,SLC25A22,TBX1,MDGA1,SLC12A7,CTRL,IGFLR1,ISG15,CHD5,PSMB10,WDR86,HOXA3,PSMG3-AS1,OGFR,RARG,YJEFN3,EDN2,THPO,RHBDF2,U2AF1L4,SLC22A18AS
module_5+6	240	0.8081	POU2F1	POU2F1	29	1450	1	1	0.4737	ReMap--ChIP-seq	RNF213,C7,FYB1,PSMA5,FBXO47,TOP1,ECI2,ICAM4,NUBP1,PTPRH,NUDCD1,GTPBP1,PARD3,CYLD,TNFSF9,SERPINI1,WDR45,BATF2,GCNT3,CCL22,CLU,NDUFC2-KCTD14,TRAFD1,COL25A1,IFIT3,DCP1A,KIF18A,SELL,MIR762HG
module_5+6	241	0.8114	NR2C2	NR2C2	29	1451	1	1	0.4734	ReMap--ChIP-seq	LACTB,PSME2,RBCK1,GRIN3B,PSMA5,TFAP2A-AS1,HLA-DMA,TAOK3,MITD1,CYSRT1,S100A1,PPM1B,PARD6A,ICAM4,IFI35,ACTR3C,RAB11FIP2,ACRBP,IGFLR1,UBA6,TAPBP,USF1,NUB1,TPK1,NUCB1,TYMP,LRIF1,CASP8,U2AF1L4
module_5+6	242	0.8148	SP4	SP4	29	1452	1	1	0.4731	ReMap--ChIP-seq	LINC01869,HES7,GRIN2D,GRIN3B,MMP25,MAMDC4,TFAP2A-AS1,HLA-DMA,YPEL4,EXOC3L1,TRIM46,SLC25A22,MMP25-AS1,IFI30,FBXO6,BST2,IGFLR1,OR1F1,TAPBP,VGF,GALR3,LINC00608,ZNFX1,NUCB1,MIR497HG,MCL1,ADAMTSL4-AS1,HAPLN3,U2AF1L4
module_5+6	243	0.8182	ETV1	ETV1	29	1452	1	1	0.4731	ReMap--ChIP-seq	HES7,RBCK1,BAZ2A,MMP25,TFAP2A-AS1,STAT1,EXOC3L1,CYSRT1,VPS9D1,SLC25A22,JADE2,IGFLR1,ISG15,VGF,IRF1,SLC50A1,HOXA3,HOXA2,HOXA5,LIPT1,SERPINI1,KAT2B,FMR1,NBN,MIR497HG,PTPN12,PATZ1,SENP3-EIF4A1,U2AF1L4
module_5+6	244	0.8215	CEBPD	CEBPD	29	1454	1	1	0.4724	ReMap--ChIP-seq	LINC01869,GRIN3B,MMP25,MAMDC4,HLA-DMA,PSMB3,EXOC3L1,CYSRT1,FST,ACP2,VEZF1,SLC25A22,ICAM4,IFI35,IGFLR1,ISG15,ABHD16A,TAPBP,GTPBP1,FZD5,OGFR,MCL1,ADAMTSL4-AS1,ADAP1,SENP3-EIF4A1,LINC00184,TYMP,STAP2,U2AF1L4
module_5+6	245	0.8249	ZNF639	ZNF639	28	1442	1	1	0.4597	ReMap--ChIP-seq	ZC3HAV1,RNF213,GRIN3B,ZNF518A,CYSRT1,ZBTB38,ZNF672,ACTR3C,ERI1,STAT5A,EGR1,PDIK1L,LINC02257,ACRBP,ISG15,ADAR,ABHD16A,TAPBP,IRF1,FZD5,NUCB1,MCL1,DCP1A,LINC00184,TMEM140,CMTR1,PMAIP1,MIR762HG
module_5+6	246	0.8283	CREB3L1	CREB3L1	28	1444	1	1	0.459	ReMap--ChIP-seq	HES7,BAZ2A,ZC3HAV1,GRIN2D,GRIN3B,RMI2,EXOC3L1,CYSRT1,ZNF672,TRIM46,SLC25A22,TBX1,ICAM4,IFI35,STAT5A,IGFLR1,ISG15,ABHD16A,TAPBP,SLC50A1,BATF2,NUCB1,MIR497HG,MCL1,TYMP,ACBD5,U2AF1L4,SLC22A18AS
module_5+6	247	0.8316	ELK4	ELK4	28	1445	1	1	0.4587	ReMap--ChIP-seq	LIPH,HES7,RFX3,BAZ2A,ZC3HAV1,TFAP2A-AS1,STAT1,YPEL4,CYSRT1,ZNF672,VPS9D1,EGR1,FBXL5,ACRBP,IGFLR1,ISG20,ABHD16A,TAPBP,RMDN3,TNFSF9,DENND1A,NUCB1,MCL1,ADAMTSL4-AS1,PTPN12,SENP3-EIF4A1,PARP3,U2AF1L4
module_5+6	248	0.835	TP63	TP63	28	1450	1	1	0.4571	ReMap--ChIP-seq	GRIN3B,TEX19,TFAP2A-AS1,ZNF462,CYSRT1,MDK,ITGB7,TRIM56,SLC25A22,EGR1,CD82,MR1,ISG15,SLC50A1,HOXA3,HOXA5,PSMG3-AS1,OGFR,RARG,NFAM1,ADM2,ADAM8,ADAP1,SOX7,EDN2,TYMP,PMAIP1,LGI4
module_5+6	249	0.8384	RARA	RARA	28	1450	1	1	0.4571	ReMap--ChIP-seq	HES7,RBCK1,MMP25,MAMDC4,RMI2,TEX19,EXOC3L1,CYSRT1,SLC25A47,ITGB7,VPS9D1,VEZF1,SMIM22,SLC25A22,ZNF853,FBXO6,JADE2,IGFLR1,ISG15,ADGRE5,VGF,HOXA3,HOXA5,GALR3,RARG,SPAG6,SENP3-EIF4A1,U2AF1L4
module_5+6	250	0.8418	KLF1	KLF1	28	1451	1	1	0.4568	ReMap--ChIP-seq	HES7,GRIN3B,MAMDC4,RMI2,EXOC3L1,CYSRT1,ZNF672,ITGB7,VPS9D1,TRIM46,SLC25A22,ICAM4,IFI30,STAT5A,CD82,JADE2,ISG15,VGF,IRF1,RARG,NUCB1,MIR497HG,CLIP2,ADAM8,CHAC1,TYMP,RIPK1,LGI4
module_5+6	251	0.8451	ZKSCAN1	ZKSCAN1	28	1451	1	1	0.4568	ReMap--ChIP-seq	PREX1,HES7,BAZ2A,GRIN3B,MMP25,RMI2,PSMB3,EXOC3L1,CYSRT1,MDK,VPS9D1,PARD6B,SLC25A22,TBX1,ICAM4,IFI35,IFI30,FBXO6,EGR1,PTPRH,ISG15,ABHD16A,TAPBP,SDSL,OGFR,STAP2,SLC22A18AS,LGI4
module_5+6	252	0.8485	GFI1B	GFI1B	28	1451	1	1	0.4568	ReMap--ChIP-seq	LINC01869,HES7,RBCK1,GRIN2D,GRIN3B,RMI2,CYSRT1,MDK,ACP5,VPS9D1,TBX1,ICAM4,IFI30,FBXO6,WNK4,STAT5A,EGR1,PTPRH,PDIK1L,ISG15,ABHD16A,OR1F1,TAPBP,RMDN3,TIGD3,NUCB1,MIR497HG,SLC22A18AS
module_5+6	253	0.8519	BCL6	BCL6	28	1451	1	1	0.4568	ReMap--ChIP-seq	HES7,RNF213,GRIN3B,MMP25,RMI2,CYSRT1,CIITA,SLC25A22,IFI30,TRIB2,TRAC,JADE2,AANAT,ISG20,ADGRE5,IRF1,HOXA3,HOXA5,TNFSF9,DENND2D,SLC15A3,MCL1,ADAMTSL4-AS1,SPAG6,TYMP,LMO4,RHBDF2,FAM167B
module_5+6	254	0.8552	E2F4	E2F4	28	1452	1	1	0.4564	ReMap--ChIP-seq	HES7,GRIN2D,FAM111A,GRIN3B,GPR19,PSMB3,EXOC3L1,CYSRT1,ZNF672,FAM111A-DT,MDK,VPS9D1,SLC25A22,ICAM4,IFI30,IGFLR1,ISG15,TAPBP,VGF,RMDN3,RARG,MCL1,ADAMTSL4-AS1,SENP3-EIF4A1,TYMP,STAP2,U2AF1L4,POLN
module_5+6	255	0.8586	FOXM1	FOXM1	28	1452	1	1	0.4564	ReMap--ChIP-seq	MTHFD2,LOH12CR2,GPR19,EZH2,TFAP2A-AS1,STAT1,CYSRT1,NDC80,UPP1,SMIM14,VEZF1,PPM1B,PARD6B,CD74,TRAC,BORA,HMGB2,PSMG3-AS1,ZNFX1,MCL1,ADAMTSL4-AS1,RAD9B,KRT18,PCAT1,PMAIP1,KIF18A,MIR762HG,HSH2D
module_5+6	256	0.862	E2F6	E2F6	28	1453	1	1	0.4561	ReMap--ChIP-seq	HES7,NR2F2,GRIN3B,MAMDC4,TEX19,TFAP2A-AS1,HLA-DMA,PSMB3,EXOC3L1,CYSRT1,ZNF672,VPS9D1,SLC25A22,TBX1,ICAM4,IGFLR1,ISG15,TAPBP,VGF,SLC50A1,PSMG3-AS1,OGFR,MIR497HG,ADAM8,SENP3-EIF4A1,STAP2,U2AF1L4,SLC22A18AS
module_5+6	257	0.8653	ZC3H8	ZC3H8	27	1443	1	1	0.4426	ReMap--ChIP-seq	LINC01869,BAZ2A,TEX19,PLXDC1,S100A1,PARD6B,TRIB2,THTPA,LINC01137,JADE2,AANAT,CHD5,SLC50A1,HOXA3,HOXA5,TCN2,CLIP2,IGFBP6,ACSL5,KLK1,EBI3,STC2,SENP3-EIF4A1,KRT18,DLG3,OASL,RHBDF2
module_5+6	258	0.8687	SRF	SRF	27	1450	1	1	0.4404	ReMap--ChIP-seq	HES7,PSME2,LOH12CR2,GRIN3B,LINC01232,CYSRT1,ACP2,VPS9D1,TRIM46,SLC25A22,REC8,EGR1,IGFLR1,ISG15,ABHD16A,TAPBP,VGF,FOXN3-AS1,PSMG3-AS1,BATF2,ZNFX1,MCL1,ADAMTSL4-AS1,MAP3K14,SENP3-EIF4A1,CMTR1,U2AF1L4
module_5+6	259	0.8721	ELF1	ELF1	27	1451	1	1	0.4401	ReMap--ChIP-seq	HES7,PSME2,BAZ2A,GRIN2D,GRIN3B,MAMDC4,HLA-DMA,EXOC3L1,CYSRT1,ZNF672,MDK,VPS9D1,SLC25A22,IFI30,JADE2,IGFLR1,ISG15,TAPBP,VGF,IRF1,OGFR,MIR497HG,MCL1,ADAMTSL4-AS1,SENP3-EIF4A1,TYMP,U2AF1L4
module_5+6	260	0.8754	VDR	VDR	27	1453	1	1	0.4395	ReMap--ChIP-seq	HES7,PSME2,GUCD1,PLXDC1,CYSRT1,ZNF672,ITGB7,UPP1,TRIM56,SLC25A22,LINC01137,CD74,TRAC,ADGRE5,IRF1,HOXA3,HOXA5,ZNFX1,MCL1,ADAMTSL4-AS1,SENP3-EIF4A1,LINC00184,SP100,TYMP,KRT18,STAP2,UACA
module_5+6	261	0.8788	ZBTB16	ZBTB16	26	1440	1	1	0.4268	ReMap--ChIP-seq	ANKFY1,MTHFD2,HHLA3,BAZ2A,EIF2AK2,RMI1,YPEL4,CYSRT1,LCP2,SMIM22,CYB5A,IFI30,EGR1,FBXL5,IGFLR1,DDX58,GALR3,MCL1,ADAMTSL4-AS1,SLC26A8,SMC1B,PPP1R12A-AS1,HMCN1,TYMP,STAP2,U2AF1L4
module_5+6	262	0.8822	ZNF274	ZNF274	26	1444	1	1	0.4256	ReMap--ChIP-seq	HES7,MTHFD2,ZC3HAV1,ZNF267,YPEL4,PFKFB1,ACP5,SMIM14,VPS9D1,LCP2,RILP,ZNF620,TRIM38,ACTR3C,EGR1,LRRN2,ACRBP,SLC1A3,ISG15,USF1,PSMG3-AS1,NUCB1,UHMK1,UHRF1BP1,RHBDD1,FAM167B
module_5+6	263	0.8855	TP53	TP53	26	1448	1	1	0.4244	ReMap--ChIP-seq	ATF3,MAMDC4,CYSRT1,FST,SLC25A22,REC8,ICAM4,CTRL,FBXL5,TRAC,PDGFRA,ISG20,VGF,PSMB10,FOXN3-AS1,CPEB2,OGFR,DENND2D,TIGD3,ADM2,LINC00184,EDN2,MTHFD1L,PRAG1,ATP1B2,PMAIP1
module_5+6	264	0.8889	MYOD1	MYOD1	26	1448	1	1	0.4244	ReMap--ChIP-seq	TMEM53,TEX19,CYSRT1,TRIM56,SLC25A22,TRIB2,FBXL5,LINC01137,RCN1,IRF1,BIN1,PSMG3-AS1,GPR135,LINC00608,WDR25,LZTS1,CLIP2,ADAMTSL4-AS1,CHAC1,STC2,EDN2,THPO,PTGIS,RHBDF2,MYH3,DES
module_5+6	265	0.8923	NR2F1	NR2F1	26	1449	1	1	0.4241	ReMap--ChIP-seq	GRIN3B,MMP25,MAMDC4,TEX19,EXOC3L1,CYSRT1,SLC25A47,MDK,VPS9D1,PARD6A,SLC25A22,TBX1,ICAM4,IGFLR1,ZBP1,ISG15,PSMG3-AS1,OGFR,YJEFN3,ADM2,ADAM8,ADAP1,HELZ2,STAP2,RHBDF2,U2AF1L4
module_5+6	266	0.8956	USF1	USF1	26	1450	1	1	0.4238	ReMap--ChIP-seq	LINC01869,HES7,PSME2,RNF213,GRIN3B,MMP25,HLA-DMA,PSMB3,EXOC3L1,CYSRT1,SLC25A22,REC8,ICAM4,TAPBP,VGF,HOXA3,HOXA2,HOXA5,PSMG3-AS1,MIR497HG,RAB4B,STC2,SENP3-EIF4A1,LINC00184,RHBDF2,CIART
module_5+6	267	0.899	ETS1	ETS1	26	1451	1	1	0.4235	ReMap--ChIP-seq	HES7,GATA3,NR2F2,GRIN2D,GRIN3B,EXOC3L1,CYSRT1,VPS9D1,TRIM46,SLC25A22,PTPRH,JADE2,IGFLR1,OR1F1,VGF,SLC50A1,HOXA3,HOXA2,HOXA5,NUCB1,MIR497HG,MCL1,ADAMTSL4-AS1,GATA3-AS1,SENP3-EIF4A1,U2AF1L4
module_5+6	268	0.9024	ERG	ERG	26	1451	1	1	0.4235	ReMap--ChIP-seq	HES7,PSME2,RBCK1,GRIN3B,MMP25,EXOC3L1,CYSRT1,ZNF672,PARD6A,SLC25A22,DOP1B,EGR1,PDIK1L,IGFLR1,ISG15,CBR3-AS1,VGF,HOXA3,HOXA5,GALR3,OGFR,TIGD3,SENP3-EIF4A1,TYMP,CBR3,U2AF1L4
module_5+6	269	0.9057	TCF7L2	TCF7L2	26	1451	1	1	0.4235	ReMap--ChIP-seq	LIPH,HES7,NR2F2,TFAP2A-AS1,CYSRT1,VEZF1,PARD6B,TRIM46,SLC25A22,JADE2,IGFLR1,ISG15,TAPBP,VGF,SLC50A1,HOXA3,HOXA2,HOXA5,OGFR,CLU,DDX60L,LINC00184,EDN2,KRT18,U2AF1L4,SLC22A18AS
module_5+6	270	0.9091	GABPA	GABPA	26	1453	1	1	0.4229	ReMap--ChIP-seq	HES7,PSME2,RBCK1,BAZ2A,GRIN2D,GRIN3B,EXOC3L1,CYSRT1,ZNF672,VPS9D1,TRIM46,SLC25A22,TBX1,REC8,IGFLR1,ISG15,VGF,SLC50A1,USF1,PSMG3-AS1,NUCB1,MIR497HG,MCL1,ADAMTSL4-AS1,SENP3-EIF4A1,U2AF1L4
module_5+6	271	0.9125	TWIST1	TWIST1	25	1441	1	1	0.4098	ReMap--ChIP-seq	HES7,UNC5A,LINC00525,TEX19,EXOC3L1,VPS9D1,VEZF1,PTPRH,JADE2,FOXN3-AS1,BIN1,PSMG3-AS1,OGFR,LINC00608,CLU,CLIP2,MCL1,ADAMTSL4-AS1,ADAP1,NOD1,LINC00184,EDN2,HAPLN3,PTGIS,RHBDF2
module_5+6	272	0.9158	CEBPZ	CEBPZ	25	1443	1	1	0.4093	ReMap--ChIP-seq	SMCO3,PSME2,BAZ2A,TMEM53,MAMDC4,PSMB3,TAOK3,EXOC3L1,CYSRT1,BCL2L13,PPM1B,NRIR,CYB5A,REC8,IFI30,CD74,IGFLR1,MXD1,GTPBP1,CYLD,TRAFD1,RAB4B,SENP3-EIF4A1,TNXB,U2AF1L4
module_5+6	273	0.9192	ZBTB11	ZBTB11	25	1444	1	1	0.409	ReMap--ChIP-seq	ZC3HAV1,GRIN2D,CYSRT1,ACP2,VPS9D1,PARD6B,SLC25A22,REC8,WNK4,STAT5A,PTPRH,IGFLR1,VCPIP1,ISG15,ZMYND15,TAPBP,FZD5,USP30-AS1,NUCB1,DCP1A,CMTR1,KIF18A,U2AF1L4,CIART,MUTYH
module_5+6	274	0.9226	SREBF2	SREBF2	25	1445	1	1	0.4087	ReMap--ChIP-seq	HES7,GRIN3B,MMP25,MAMDC4,PSMB3,EXOC3L1,CYSRT1,S100A1,MDK,VPS9D1,TRIM46,SLC12A7,JADE2,ISG15,OR1F1,SLC50A1,PSMG3-AS1,OGFR,RARG,HMCN2,CHAC1,HELZ2,THPO,HSH2D,SLC22A18AS
module_5+6	275	0.9259	KLF9	KLF9	25	1447	1	1	0.4081	ReMap--ChIP-seq	HES7,PSME2,MAMDC4,CYSRT1,ITGB7,VPS9D1,PARD6A,TRIM46,SLC25A22,ICAM4,IFI30,TRIB2,EGR1,THTPA,IGFLR1,ISG15,VGF,SLC50A1,OGFR,RARG,KCNJ10,SENP3-EIF4A1,EDN2,STAP2,U2AF1L4
module_5+6	276	0.9293	ZBTB33	ZBTB33	25	1448	1	1	0.4078	ReMap--ChIP-seq	LINC01869,HES7,PSME2,RMI1,PSMB3,STAT1,YPEL4,CYSRT1,VPS9D1,TRIM46,SLC25A22,EGR1,FBXL5,THTPA,CD74,IGFLR1,ABHD16A,TAPBP,GALR3,PATL2,B2M,SENP3-EIF4A1,TYMP,U2AF1L4,MUTYH
module_5+6	277	0.9327	HSF1	HSF1	25	1449	1	1	0.4075	ReMap--ChIP-seq	HES7,GRIN3B,MAMDC4,TEX19,CYSRT1,PARD6B,TRIM46,SLC25A22,REC8,IFI30,THTPA,IGFLR1,AANAT,VGF,PSMG3-AS1,OGFR,NFAM1,CLU,ADAM8,MCL1,ADAMTSL4-AS1,ADAP1,STAP2,RHBDF2,U2AF1L4
module_5+6	278	0.936	MYCN	MYCN	25	1450	1	1	0.4072	ReMap--ChIP-seq	HES7,PSME2,GRIN3B,MAMDC4,EXOC3L1,CYSRT1,MDK,VPS9D1,TRIM46,SLC25A22,IFI30,JADE2,IGFLR1,ISG15,VGF,SLC50A1,HOXA5,PSMG3-AS1,OGFR,ADAMTSL4-AS1,ADAP1,SENP3-EIF4A1,STAP2,RHBDF2,U2AF1L4
module_5+6	279	0.9394	SMAD1	SMAD1	25	1451	1	1	0.407	ReMap--ChIP-seq	LINC01869,RBCK1,GRIN2D,GRIN3B,MAMDC4,EXOC3L1,CYSRT1,VPS9D1,TRIM46,SLC25A22,ICAM4,IFI35,FBXO6,STAT5A,ISG15,ADGRE5,ABHD16A,OGFR,NBN,MIR497HG,MCL1,ADAMTSL4-AS1,SENP3-EIF4A1,STAP2,LGI4
module_5+6	280	0.9428	PAX6	PAX6	24	1442	1	1	0.3929	ReMap--ChIP-seq	LACTB,LINC01869,PSME2,BAZ2A,GATA3,MMP25,RMI1,TFAP2A-AS1,YPEL4,LINC02340,VPS9D1,VEZF1,SLC25A22,REC8,IFI35,FBXL5,ZNFX1,MCL1,ADAMTSL4-AS1,GATA3-AS1,LINC00184,KRT18,PCAT1,SIX1
module_5+6	281	0.9461	GLYR1	GLYR1	24	1442	1	1	0.3929	ReMap--ChIP-seq	MTHFD2,BAZ2A,RMI1,PSMA5,PSMA3,TAOK3,SMCHD1,SLC25A47,ARL9,KDSR,NDC80,VPS9D1,SMIM22,CD74,OTUD4,FAM122C,GALR3,WDR25,USP1,ZNFX1,TRAFD1,PATL1,TMEM130,USP42
module_5+6	282	0.9495	TBXT	TBXT	24	1446	1	1	0.3918	ReMap--ChIP-seq	PREX1,HES7,UNC5A,GATA3,CP,SMTNL1,ZNF462,YPEL4,MDK,VEZF1,CD82,HOXA2,RARG,ZNF114,WDR25,LZTS1,PPP1R12A-AS1,GATA3-AS1,NOD1,PROX1,PARP8,KRT18,CNDP2,PMAIP1
module_5+6	283	0.9529	NR3C1	NR3C1	24	1452	1	1	0.3901	ReMap--ChIP-seq	LACTB,HES7,LINC00525,GRIN3B,PLXDC1,EXOC3L1,CYSRT1,S100A1,ZBTB38,TRIM56,PARD6B,TRIM46,LINC01137,JADE2,VGF,SLC50A1,LINC00607,MCL1,ADAMTSL4-AS1,SENP3-EIF4A1,LINC00184,EDN2,KRT18,PMAIP1
module_5+6	284	0.9562	FLI1	FLI1	24	1453	1	1	0.3899	ReMap--ChIP-seq	HES7,RBCK1,GRIN3B,MMP25,EXOC3L1,CYSRT1,ZNF672,ITGB7,VPS9D1,TRIM46,SLC25A22,ICAM4,JADE2,ISG15,ADGRE5,CCDC194,HOXA3,HOXA5,OGFR,RARG,ITPKA,ADAP1,SENP3-EIF4A1,RHBDF2
module_5+6	285	0.9596	ELK1	ELK1	24	1453	1	1	0.3899	ReMap--ChIP-seq	SMTNL1,YPEL4,EXOC3L1,LINC01232,CYSRT1,PTER,ACP2,VPS9D1,PARD6B,REC8,IFI35,C4A,EGR1,FBXL5,IGFLR1,TAPBP,BATF2,MCL1,ADAMTSL4-AS1,MAP3K14,RIPK1,MIR762HG,U2AF1L4,CIART
module_5+6	286	0.963	MYC	MYC	24	1453	1	1	0.3899	ReMap--ChIP-seq	HES7,PSME2,MMP25,MAMDC4,EXOC3L1,CYSRT1,MDK,VPS9D1,TRIM46,SLC25A22,ICAM4,IFI30,JADE2,IGFLR1,ISG15,VGF,SLC50A1,PSMG3-AS1,OGFR,SENP3-EIF4A1,LINC00184,TYMP,RHBDF2,U2AF1L4
module_5+6	287	0.9663	ZNF750	ZNF750	24	1454	1	1	0.3896	ReMap--ChIP-seq	MTHFD2,TFAP2A-AS1,EXOC3L1,CYSRT1,ACP2,UPP1,IFI30,BTC,ERI1,LINC01137,SCARB2,PDGFRA,ISG15,USF1,RNF114,RMDN3,KAT2B,APOL6,RNF19B,SOX7,PCAT1,STAP2,MIR762HG,LGI4
module_5+6	288	0.9697	SREBF1	SREBF1	23	1450	1	1	0.3741	ReMap--ChIP-seq	HES7,RBCK1,GRIN2D,MMP25,CYSRT1,ZNF672,PARD6B,TRIM46,TBX1,IFI35,FBXO6,EGR1,PTPRH,IGFLR1,ISG15,ISG20,ABHD16A,TAPBP,SLC50A1,RARG,RAB4B,U2AF1L4,SLC22A18AS
module_5+6	289	0.9731	SIX5	SIX5	23	1449	1	1	0.3744	ReMap--ChIP-seq	LINC01869,RNF213,GRIN2D,MAMDC4,YPEL4,CYSRT1,ZNF672,ACP2,VPS9D1,TRIM46,SLC25A22,IFI35,PTPRH,THTPA,CD74,IGFLR1,TAPBP,PSMG3-AS1,NUCB1,MIR497HG,SENP3-EIF4A1,TYMP,U2AF1L4
module_5+6	290	0.9764	NFYA	NFYA	23	1445	1	1	0.3755	ReMap--ChIP-seq	PSME2,MAMDC4,IL12RB1,PLXDC1,EXOC3L1,CYSRT1,ZNF672,NEK7,ACP5,IFI30,BST2,PDIK1L,CD74,IGFLR1,MAST3,ADGRE5,CCDC194,TNFSF9,NUCB1,MIR497HG,RAB4B,STAP2,U2AF1L4
module_5+6	291	0.9798	SP2	SP2	22	1451	1	1	0.3574	ReMap--ChIP-seq	PSME2,BAZ2A,GRIN3B,MAMDC4,YPEL4,EXOC3L1,CYSRT1,NEK7,ZNF620,REC8,IFI30,EGR1,IGFLR1,VGF,GTPBP1,WDR45,TIGD3,RAB4B,SENP3-EIF4A1,STAP2,MIR762HG,U2AF1L4
module_5+6	292	0.9832	ZFX	ZFX	20	1448	1	1	0.3251	ReMap--ChIP-seq	GRIN2D,MAMDC4,CYSRT1,ZNF672,SLC25A22,FBXO6,EGR1,THTPA,JADE2,IGFLR1,ISG15,ADAR,AGPAT3,MIR497HG,SPAG6,TYMP,STAP2,ACBD5,MIR762HG,U2AF1L4
module_5+6	293	0.9865	KMT2B	KMT2B	21	1441	1	1	0.3433	ReMap--ChIP-seq	OAZ3,ZNF518A,YPEL4,EXOC3L1,ZNF672,LINC02340,NDC80,CIITA,CTNNBL1,LRP2,CD53,IGFLR1,ISG20,ADAR,RMDN3,DENND2D,ADM2,SENP3-EIF4A1,DCP1A,U2AF1L4,FAM167B
module_5+6	294	0.9899	HOXC11	HOXC11	0	77	1	1	0	ReMap--ChIP-seq
module_5+6	295	0.9933	OVOL2	OVOL2	0	39	1	1	0	ReMap--ChIP-seq
module_5+6	296	0.9966	TET3	TET3	0	37	1	1	0	ReMap--ChIP-seq
module_5+6	297	1	ZNF335	ZNF335	0	5	1	1	0	ReMap--ChIP-seq
module_7	1	0.003367	RUNX2	RUNX2	58	1450	3.35e-06	0.000995	2.031	ReMap--ChIP-seq	TES,TMEM92,PXDC1,HOXB2,FN1,EHD1,FXYD5,PEAR1,CSRP1,DUSP5,GPR39,GRAMD2B,GAS6-DT,GAS6,ENG,ADCY7,LINC00513,FLNB,VEPH1,GRB10,RASAL2,KIAA1755,MAFF,BCL2L1,SH2D4A,SGCA,LINC00452,PPM1M,NTN4,KLF6,HERC3,ANPEP,IFRD1,TRIB3,VASP,PTK2,GUK1,ZCCHC24,TSC22D2,PDCD1LG2,CDCP1,ACTN1-AS1,KIAA0513,VEGFC,GSN-AS1,WNT5B,DOK1,ADRB2,ARHGAP29,SSC5D,AMOTL2,FBN1,CFAP45,LATS2,PDXK,PDLIM5,TRDMT1,VIM
module_7	2	0.006734	TEAD1	TEAD1	53	1448	7.443e-05	0.0111	1.852	ReMap--ChIP-seq	TES,MAML2,HS3ST3A1,NEXN-AS1,GIPC1,GRAMD2B,ANXA3,LINC00513,FLNB,CD274,RASAL2,BCL2L1,SH2D4A,MET,NTN4,DNAJB4,KLF6,HERC3,LINC01186,KRT8,COL8A1,SLC22A5,RRAS,ARSJ,LIF,PTK2,SPATS2L,TRAM1,CITED4,SPTLC2,TSC22D2,PDCD1LG2,IGFN1,KIAA0513,SERTAD1,APBB2,VEGFC,GSN-AS1,DOK1,CNN3,CAMTA2,CRIM1,ARHGAP29,IL6,AMOTL2,LASP1,CFAP45,LATS2,PDXK,PDLIM5,TRDMT1,CYP24A1,VIM
module_7	3	0.0101	KLF4	KLF4	44	1454	0.008	0.588	1.521	ReMap--ChIP-seq	PIP4K2C,ACOT7,EHD1,GIPC1,FXYD5,NRSN2,CSRP1,PLLP,ANXA3,FAM214B,FLNB,PKN1,LAG3,ABHD8,MAFF,BCL2L1,SGCA,LMF2,BAK1,KLF6,KRT8,TRIB3,RRAS,VASP,LIF,CLIC3,SPTLC2,GUK1,PSENEN,VAV1,ACTN1-AS1,GNAI2,SERTAD1,YIF1B,RTKN,GSN-AS1,RAB4B-EGLN2,GNB1,AMOTL2,LASP1,CFAP45,PDXK,RALB,VIM
module_7	4	0.01347	FOS	FOS	43	1451	0.0118	0.588	1.489	ReMap--ChIP-seq	TES,EHD1,NRSN2,DUSP5,ANXA3,FGD6,FLNB,CD274,ABHD8,MAFF,BCL2L1,MET,PPM1M,DENND3,KLF6,HERC3,KRT8,COL8A1,TRIB3,SLC22A5,VASP,OSGIN2,PTK2,CITED4,PTPRK,NDEL1,CDCP1,DNASE1L3,KIAA0513,GSN-AS1,TTC7A,SLC41A2,ADRB2,CRIM1,CFAP45,TMEM217,RALB,PDLIM5,TRDMT1,LAMB3,LIMK1,CYP24A1,VIM
module_7	5	0.01684	IKZF1	IKZF1	43	1452	0.01192	0.588	1.488	ReMap--ChIP-seq	MAML2,CPED1,HOXB9,HOXB2,SLC16A13,FXYD5,NRSN2,PEAR1,CSRP1,DUSP5,PLLP,ENG,FGD6,TNF,LAG3,SOCS1,SP6,BCL2L1,NTRK1,MAP1LC3B2,KLF6,ADGRA2,KRT8,IL23A,TRIB3,VASP,LIF,CITED4,ZCCHC24,IGFN1,KIAA0513,SERTAD1,GSN-AS1,ARHGEF40,SPOCD1,DOK1,ARHGAP21,IL6,LASP1,CFAP45,PLAUR,RALB,LAMB3
module_7	6	0.0202	PRDM1	PRDM1	42	1444	0.01649	0.588	1.46	ReMap--ChIP-seq	C4BPB,CPED1,PMM1,GIPC1,PEAR1,TRIOBP,CSRP1,MIR503HG,STX5,FLNB,NUCB2,NCF2,FGF2,ABHD8,RASAL2,SLC37A1,ADAMTS6,MET,ACSS2,TMEM41B,SEC31A,TNFSF15,LIF,PTK2,SPATS2L,CITED4,ZCCHC24,KIAA0513,GSN-AS1,SLC41A2,ARHGAP21,SMURF1,CRIM1,IL6,SPINK13,FBN1,CFAP45,TMEM217,POMP,RPS6KC1,PDLIM5,GBP3
module_7	7	0.02357	IRF1	IRF1	42	1449	0.01731	0.588	1.455	ReMap--ChIP-seq	MAML2,EHD1,NRSN2,DUSP5,GRAMD2B,ANXA3,ENG,FGD6,STX5,CD274,ABHD8,SOCS1,BTN2A1,ZNF775,BCL2L1,LMF2,BAK1,KLF6,IL23A,TRIB3,SEC31A,VASP,LIF,CITED4,GUK1,PSENEN,VAV1,CDCP1,AIDA,KIAA0513,SERTAD1,YIF1B,TMEM139,SSC5D,AMOTL2,LASP1,CFAP45,PLAUR,PDXK,RALB,LAMB3,TMED7-TICAM2
module_7	8	0.02694	GRHL2	GRHL2	42	1450	0.01747	0.588	1.454	ReMap--ChIP-seq	MED8,SYTL3,EHD1,GIPC1,CSRP1,GPR39,GRAMD2B,ANXA3,FLNB,CD274,OSBPL3,MAFF,SP6,BCL2L1,DAGLA,SH2D4A,PROSER2-AS1,LINC00452,PPM1M,NTN4,DENND3,KLF6,KRT8,TRIB3,PTK2,CITED4,NDEL1,PSENEN,VAV1,CDCP1,ACTN1-AS1,KIAA0513,SERTAD1,YIF1B,GSN-AS1,AMOTL2,LASP1,CFAP45,DYNLT1,LSR,PDXK,RALB
module_7	9	0.0303	STAT1	STAT1	42	1452	0.01781	0.588	1.452	ReMap--ChIP-seq	SMCO4,EHD1,DUSP5,FAM214B,STX5,NCF2,STK10,LAG3,CD274,ABHD8,SOCS1,LINC01366,TNK2,MAFF,ZNF775,SGCA,PPM1M,DENND3,LMF2,MAP1LC3B2,KLF6,RASSF3,ANPEP,SLAMF7,VASP,GLIPR2,PSENEN,VAV1,GNAI2,KIAA0513,SERTAD1,COPG1,GSN-AS1,DOK1,CAMTA2,LASP1,CFAP45,PLAUR,LATS2,RALB,LAMB3,VIM
module_7	10	0.03367	ZNF318	ZNF318	41	1440	0.02341	0.695	1.429	ReMap--ChIP-seq	TES,CPED1,BLOC1S3,NRSN2,DUSP5,STX5,TRAPPC10,TMEM154,TNF,ABHD8,SOCS1,LINC01366,BTN2A2,B3GALT4,MAFF,SGCA,ADAMTS6,PROSER2-AS1,TM4SF19-AS1,MAP1LC3B2,KLF6,ADGRA2,IL23A,TRIB3,SEC31A,PYCR1,PTK2,TM4SF19-TCTEX1D2,GUK1,PCYT1A,MSANTD3-TMEFF1,KIAA0513,SERTAD1,RTL1,GSN-AS1,PICALM,ILK,CFAP45,RPS6KC1,TRDMT1,VIM
module_7	11	0.03704	ELF3	ELF3	40	1449	0.0366	0.906	1.384	ReMap--ChIP-seq	MAML2,HOXB9,EHD1,GIPC1,NRSN2,CSRP1,DUSP5,GPR39,GRAMD2B,ANXA3,TMEM154,NCF2,SLC37A1,TNK2,MAFF,BCL2L1,MET,DENND3,BAK1,KLF6,TRIB3,SLC22A5,ARSJ,LINC02057,LIF,CITED4,SPTLC2,VAV1,CDCP1,ACTN1-AS1,SERTAD1,AMOTL2,LASP1,CFAP45,B4GALT4,PDLIM5,TRDMT1,LAMB3,CYP24A1,VIM
module_7	12	0.0404	TEAD4	TEAD4	40	1449	0.0366	0.906	1.384	ReMap--ChIP-seq	MAML2,HOXB9,HOXB2,GIPC1,NRSN2,PLLP,ANXA3,FGD6,STX5,FLNB,ABHD8,GLIS2,ZNF775,BCL2L1,SGCA,PROSER2-AS1,MAP1LC3B2,KLF6,LINC01186,KRT8,TRIB3,SLC22A5,VASP,LIF,PTK2,CITED4,TSC22D2,VAV1,SERTAD1,YIF1B,CNN3,CRIM1,AMOTL2,PICALM,LASP1,CFAP45,LATS2,LAMB3,CYP24A1,VIM
module_7	13	0.04377	BATF	BATF	39	1447	0.05087	1	1.35	ReMap--ChIP-seq	RBPJ,SYTL3,VOPP1,EHD1,DUSP5,FGD6,STX5,TMEM154,NCF2,TNF,CD274,PARM1,SOCS1,LINC01366,SLC37A1,SGCA,BIRC2,DENND3,MAP1LC3B2,KLF6,RASSF3,CD226,SP140,SLAMF7,VASP,XBP1,HERPUD1,PDCD1LG2,LAT2,DNASE1L3,DOK1,SLC41A2,CLEC16A,SLC1A4,ADRB2,AFF3,DYNLT1,TMED7-TICAM2,VIM
module_7	14	0.04714	GATA3	GATA3	39	1450	0.05209	1	1.347	ReMap--ChIP-seq	VOPP1,DENND1B,CSRP1,GRAMD2B,FGD6,FLNB,SNX24,IRS2,NEK1,LAG3,ZNF775,BCL2L1,SH2D4A,PTPN21,SGCA,KLF6,HERC3,RASSF3,KRT8,TRIB3,SLC22A5,XBP1,LINC02057,OSGIN2,PTPRK,TSC22D2,ACTN1-AS1,KIAA0513,CAP2,VEGFC,SLC1A4,CNN3,CRIM1,AMOTL2,CFAP45,PDLIM5,TRDMT1,CYP24A1,VIM
module_7	15	0.05051	SMAD3	SMAD3	39	1452	0.05292	1	1.346	ReMap--ChIP-seq	SYTL3,EHD1,GIPC1,DUSP5,GRAMD2B,PLLP,FGD6,STX5,FLNB,IRS2,FGF1,CD274,RASAL2,TNK2,ZNF775,BCL2L1,SGCA,MET,NTN4,KLF6,KRT8,ARSJ,SEC31A,LIF,PTK2,GADD45G,SPATS2L,TSC22D2,SERTAD1,RTKN,SMURF1,AMOTL2,CFAP45,DYNLT1,PDXK,TRDMT1,LAMB3,CYP24A1,VIM
module_7	16	0.05387	SMAD4	SMAD4	38	1440	0.06695	1	1.321	ReMap--ChIP-seq	HOXB9,NRSN2,KANK2,NECTIN3-AS1,FLNB,SPSB2,FGF1,JMJD1C-AS1,RCAN2,ZNF775,BMPR2,SGCA,SGCB,NTN1,HECTD2,KLF6,SOAT1,TRIB3,VASP,GADD45G,COL9A2,SYNM,GUK1,GNAI2,FAM177A1,RTKN,ARHGEF40,TDRD7,AMOTL2,ACBD3,PICALM,ILK,CFAP45,LSR,ADGRF2,SV2B,PDLIM5,TRDMT1
module_7	17	0.05724	HNF1B	HNF1B	38	1448	0.07102	1	1.314	ReMap--ChIP-seq	TES,MAML2,DUSP5,GPR39,GRAMD2B,PLLP,ANXA3,MIR503HG,FGD6,SPSB2,ZNF775,BCL2L1,MET,BAK1,KLF6,HERC3,LINC01186,KRT8,SOAT1,SLC22A5,ARSJ,SEC31A,LINC02057,TNFSF15,OSGIN2,SPATS2L,CITED4,RTKN,TMEM139,ARHGAP21,ARHGAP29,AMOTL2,CFAP45,PDXK,PDLIM5,TRDMT1,LAMB3,VIM
module_7	18	0.06061	FOXA1	FOXA1	38	1448	0.07102	1	1.314	ReMap--ChIP-seq	TES,FERMT2,DENND1B,GRAMD2B,FGD6,FLNB,GRB10,NEK1,TNK2,MAFF,ZNF775,BCL2L1,SH2D4A,PTPN21,CCDC68,NTN4,DNAJB4,KLF4,KLF6,HERC3,BAIAP2L1,RASSF3,KRT8,TRIB3,SEC31A,XBP1,OSGIN2,SPATS2L,TSC22D2,KIAA0513,ADRB2,STK3,CRIM1,PICALM,CFAP45,PDLIM5,GALNT3,CYP24A1
module_7	19	0.06397	FOXA2	FOXA2	38	1451	0.07259	1	1.311	ReMap--ChIP-seq	MAML2,SMCO4,HOXB2,FN1,EHD1,NRSN2,CSRP1,DUSP5,GRAMD2B,GSTO1,FLNB,IRS2,JMJD1C-AS1,MAFF,ZNF775,BCL2L1,SH2D4A,PTPN21,BIRC2,CCDC68,NTN4,DNAJB4,KLF6,BAIAP2L1,KRT8,TRIB3,FLNB-AS1,SEC31A,VASP,XBP1,SPATS2L,HERPUD1,RTKN,GSN-AS1,CRIM1,MCRIP1,PDLIM5,LPIN2
module_7	20	0.06734	ESR2	ESR2	37	1439	0.09068	1	1.287	ReMap--ChIP-seq	PXDC1,SYTL3,HOXB2,PI4K2A,PLAC1,CFAP74,EHD1,ANXA3,GAS6-DT,GAS6,ENG,MIR503HG,FLNB,SNX24,FRMD5,SOCS1,OSBPL3,MAFF,ZNF775,DNAJC1,PPM1M,RASSF3,TNS1,SLC22A5,VASP,ZCCHC24,PCYT1A,CAP2,YIF1B,RTKN,STK3,LONRF2,ILK,CGB2,DYNLT1,RALA,LIMK1
module_7	21	0.07071	E2F7	E2F7	37	1443	0.0932	1	1.283	ReMap--ChIP-seq	HOXB9,HOXB2,FICD,FN1,EHD1,ARF3,NRSN2,TRIOBP,PIP4P2,DUSP5,GAS6-DT,GAS6,LINC00513,ZYX,LAG3,BCL2L1,SGCA,LINC00452,KLF6,ARSJ,VASP,TNFSF12,IFFO1,GLIPR2,TSC22D2,ACTN1-AS1,GNAI2,SERTAD1,RTL1,KIF5A,ARHGEF40,CAMTA2,SSC5D,AMOTL2,LASP1,TRDMT1,VIM
module_7	22	0.07407	NR1H2	NR1H2	37	1445	0.09448	1	1.281	ReMap--ChIP-seq	HOXB9,EHD1,GIPC1,NRSN2,DUSP5,ANXA3,STX5,FLNB,ZYX,IRS2,BCL2L1,MET,NTN4,KLF4,KLF6,BAIAP2L1,LINC01186,KRT8,TRIB3,FLNB-AS1,RRAS,VASP,XBP1,PYCR1,SPTLC2,PSENEN,VAV1,YIF1B,ARHGAP29,AMOTL2,LASP1,CFAP45,MCRIP1,PDLIM5,LAMB3,CYP24A1,LPIN2
module_7	23	0.07744	PPARG	PPARG	37	1448	0.09641	1	1.278	ReMap--ChIP-seq	MED8,VOPP1,EHD1,NRSN2,STX5,FLNB,IRS2,MAFF,BCL2L1,PROSER2-AS1,NTN4,KLF6,LINC01186,IFRD1,KRT8,SOAT1,TRIB3,SLC22A5,STXBP1,RRAS,XBP1,USPL1,ZFAND2A,TSC22D2,YIF1B,GSN-AS1,RGS9,ARHGAP29,POU2F2,AMOTL2,LASP1,CFAP45,LATS2,PDXK,PDLIM5,GBP3,LAMB3
module_7	24	0.08081	IRF4	IRF4	37	1452	0.09904	1	1.275	ReMap--ChIP-seq	VOPP1,EHD1,DUSP5,STX5,TMEM154,NCF2,CD274,ABHD8,SOCS1,SLC37A1,BTN2A2,MAFF,ZNF775,BCL2L1,SGCA,BIRC2,PPM1M,DENND3,LMF2,KLF6,CD226,SP140,SLAMF7,VASP,XBP1,HERPUD1,PSENEN,VAV1,DNASE1L3,SERTAD1,DOK1,CLEC16A,SLC1A4,ADRB2,LASP1,CFAP45,VIM
module_7	25	0.08418	JUN	JUN	37	1452	0.09904	1	1.275	ReMap--ChIP-seq	EHD1,GIPC1,NRSN2,PEAR1,CSRP1,DUSP5,ANXA3,FLNB,ABHD8,MAFF,BCL2L1,MAP1LC3B2,KLF6,KRT8,TRIB3,RRAS,VASP,PYCR1,PTK2,PSENEN,TSC22D2,CDCP1,KIAA0513,SERTAD1,GSN-AS1,KIF5A,TTC7A,SLC1A4,SSC5D,ILK,CFAP45,PLAUR,TMEM217,TRDMT1,LAMB3,LIMK1,VIM
module_7	26	0.08754	ZNF589	ZNF589	36	1438	0.1205	1	1.252	ReMap--ChIP-seq	PI4K2A,CFAP74,EHD1,NRSN2,CDC42EP3,ADCY7,VEPH1,FGF1,TNF,LINC01366,MAFF,ZNF775,BIRC2,TM4SF19-AS1,MAP1LC3B2,KLF6,IL23A,TRIB3,PTK2,TM4SF19-TCTEX1D2,GUK1,PDCD1LG2,CDCP1,CAP2,COPG1,GSN-AS1,KIF5A,TTC7B,LONRF2,DAP,IL6,GNB1,LASP1,TRDMT1,LAMB3,VIM
module_7	27	0.09091	BACH2	BACH2	36	1446	0.1267	1	1.245	ReMap--ChIP-seq	VOPP1,EHD1,NRSN2,TMEM40,FGD6,SNX24,TMEM154,SPSB2,NEK1,ABL2,BTN2A2,MAFF,BCL2L1,MAP1LC3B2,KLF6,RHEBL1,STS,IFRD1,TRIB3,SNX8,XBP1,PYCR1,IFFO1,ZFAND2A,TSC22D2,PDCD1LG2,APBB2,COPG1,KMO,SPOCD1,DOK1,SLC1A4,ADRB2,POU2F2,LASP1,RPS6KC1
module_7	28	0.09428	NFKB2	NFKB2	36	1449	0.129	1	1.242	ReMap--ChIP-seq	MAML2,SYTL3,HOXB9,VOPP1,SLC16A13,ARF3,NCF2,STK10,SLC16A4,STK4-AS1,TTPAL,CD274,SOCS1,BCL2L1,BIRC2,NTRK1,MAP1LC3B2,KLF6,RASSF3,ANPEP,RRAS,VASP,HERPUD1,PDCD1LG2,DNASE1L3,DOCK10,SLC30A7,CLEC16A,ARHGAP21,CAMTA2,IL6,CFAP45,DYNLT1,TMEM217,RALB,VIM
module_7	29	0.09764	CEBPB	CEBPB	35	1449	0.1681	1	1.207	ReMap--ChIP-seq	TES,MAML2,PI4K2A,EHD1,GIPC1,NRSN2,PIP4P2,CSRP1,ANXA3,JDP2,FLNB,BCL2L1,KLF6,RASSF3,TRIB3,STXBP1,OSGIN2,SPATS2L,CSRNP2,HERPUD1,PSENEN,MSANTD3-TMEFF1,ACTN1-AS1,COPG1,GSN-AS1,KIF5A,ARHGAP21,CRIM1,LASP1,PDXK,MCRIP1,PDLIM5,TRDMT1,VIM,LPIN2
module_7	30	0.101	KLF6	KLF6	35	1449	0.1681	1	1.207	ReMap--ChIP-seq	ACOT7,HOXB9,EHD1,GIPC1,NRSN2,PEAR1,CSRP1,DUSP5,GRAMD2B,PLLP,ANXA3,FLNB,ABHD8,MAFF,BCL2L1,MET,NTN4,KLF6,TRIB3,SLC22A5,ARSJ,VASP,LIF,ACTN1-AS1,GNAI2,KIAA0513,SERTAD1,YIF1B,COPG1,AMOTL2,LASP1,CFAP45,PDXK,PDLIM5,TRDMT1
module_7	31	0.1044	SPIB	SPIB	34	1443	0.2081	1	1.176	ReMap--ChIP-seq	ARF3,DUSP5,TMEM154,NCF2,SLC16A4,STK4-AS1,CD274,SLC37A1,BTN2A2,MAFF,ZNF775,BPGM,MET,PPM1M,KLF6,NAGK,CD226,SP140,SLAMF7,VASP,HERPUD1,PDCD1LG2,VAV1,LAT2,DNASE1L3,GNAI2,RTKN,SLC41A2,CLEC16A,ADRB2,POU2F2,IL6,AFF3,PLAUR
module_7	32	0.1077	FOSL2	FOSL2	34	1451	0.2167	1	1.17	ReMap--ChIP-seq	FN1,EHD1,GIPC1,NRSN2,DUSP5,ANXA3,FLNB,SPSB2,GLIS2,MAFF,ZNF775,BCL2L1,KLF6,RASSF3,KRT8,TRIB3,FLNB-AS1,RRAS,VASP,LIF,PYCR1,OSGIN2,PTK2,PTPRK,TSC22D2,KIAA0513,SERTAD1,GSN-AS1,LASP1,CFAP45,RALB,LAMB3,CYP24A1,VIM
module_7	33	0.1111	KLF5	KLF5	34	1451	0.2167	1	1.17	ReMap--ChIP-seq	MED8,HOXB9,EHD1,GIPC1,NRSN2,PLLP,STX5,FLNB,ABHD8,TNK2,MAFF,BCL2L1,LMF2,BAK1,KLF6,KRT8,TRIB3,RRAS,VASP,LIF,CLIC3,GDI1,GUK1,PSENEN,VAV1,GNAI2,SERTAD1,YIF1B,RTKN,GSN-AS1,CAMTA2,SSC5D,PDXK,MCRIP1
module_7	34	0.1145	RELA	RELA	34	1452	0.2178	1	1.169	ReMap--ChIP-seq	MAML2,VOPP1,SLC16A13,EHD1,ARF3,CSRP1,DUSP5,PLLP,STX5,TNF,CD274,ABHD8,MAFF,ZNF775,BCL2L1,SGCA,BIRC2,PPM1M,DENND3,LMF2,KLF6,RASSF3,IL23A,RRAS,VASP,TNFSF12,HERPUD1,PSENEN,SERTAD1,CAMTA2,ILK,LASP1,CFAP45,LAMB3
module_7	35	0.1178	CEBPG	CEBPG	33	1438	0.255	1	1.145	ReMap--ChIP-seq	TES,MAML2,CPED1,HOXB9,PI4K2A,CFAP74,NRSN2,NCF2,KLF4,SYT17,RASSF3,SOAT1,TRIB3,OSGIN2,SPATS2L,COL9A2,HERPUD1,NDEL1,PSENEN,MSANTD3-TMEFF1,CAP2,KIF5A,NXPH3,ARHGAP21,IL6,LATS2,TMEM217,RALA,RPS6KC1,TRDMT1,CYP24A1,VIM,LPIN2
module_7	36	0.1212	SOX6	SOX6	33	1440	0.2574	1	1.143	ReMap--ChIP-seq	MAML2,CPED1,HOXB9,HOXB2,EHD1,NRSN2,PEAR1,PLLP,STX5,PKN1,TNF,NEK1,SOCS1,ZNF775,BCL2L1,MAP1LC3B2,KLF6,TRIB3,CITED4,HERPUD1,KIAA0513,SERTAD1,GSN-AS1,KIF5A,SSC5D,IL6,PICALM,LASP1,PLAUR,RPS6KC1,TRDMT1,LAMB3,VIM
module_7	37	0.1246	ZC3H8	ZC3H8	33	1443	0.261	1	1.141	ReMap--ChIP-seq	ACOT7,SYTL3,HOXB9,DUSP5,STX5,LAG3,SP6,BCL2L1,SGCA,DENND3,SYT17,KLF6,KRT8,SLC22A5,RRAS,XBP1,TNFSF12,LIF,SPATS2L,CITED4,GUK1,VAV1,CDCP1,GNAI2,TACC1,COPG1,RTKN,GSN-AS1,AMOTL2,ILK,LASP1,DYNLT1,GOSR2
module_7	38	0.1279	NFIC	NFIC	33	1446	0.2647	1	1.139	ReMap--ChIP-seq	SYTL3,VOPP1,FN1,DUSP5,GRAMD2B,ANXA3,FGD6,FLNB,NCF2,CD274,GLIS2,ZNF775,BCL2L1,PPM1M,DENND3,KLF6,RASSF3,KRT8,FLNB-AS1,XBP1,LIF,PDCD1LG2,ACTN1-AS1,VEGFC,GSN-AS1,CLEC16A,CRIM1,AMOTL2,LASP1,CFAP45,LAMB3,VIM,LPIN2
module_7	39	0.1313	ZEB2	ZEB2	33	1446	0.2647	1	1.139	ReMap--ChIP-seq	MAML2,CPED1,HOXB9,HOXB2,NRSN2,PEAR1,DUSP5,FLNB,TNF,NEK1,ABHD8,SOCS1,B3GALT4,SP6,BCL2L1,MAP1LC3B2,KLF6,ADGRA2,IL23A,TRIB3,VASP,CITED4,CDCP1,KIAA0513,SERTAD1,KIF5A,DOK1,IL6,PLAUR,RALA,RALB,TRDMT1,VIM
module_7	40	0.1347	MAFG	MAFG	33	1446	0.2647	1	1.139	ReMap--ChIP-seq	MAML2,TPGS2,SMCO4,CPED1,MAP1B,PMM1,EHD1,NRSN2,PIP4P2,MIR503HG,FGD6,NEK1,JMJD1C-AS1,BTN2A2,OSBPL3,BPGM,TM4SF19-AS1,MAP1LC3B2,KLF6,RHEBL1,TRIB3,SLAMF7,TM4SF19-TCTEX1D2,CITED4,PCYT1A,CDCP1,APBB2,ADRB2,IL6,LASP1,TMEM217,RPS6KC1,LAMB3
module_7	41	0.138	GATA2	GATA2	33	1448	0.2671	1	1.137	ReMap--ChIP-seq	TES,MAML2,MED8,CPED1,DENND1B,CSRP1,GRAMD2B,FLNB,NEK1,LAG3,ZNF775,BCL2L1,SH2D4A,PTPN21,BIRC2,KLF6,HERC3,RASSF3,BCAP29,XBP1,NDEL1,KIAA0513,SLC30A4,CLEC16A,ADRB2,GNB1,CFAP45,RALA,RPS6KC1,PDLIM5,TRDMT1,GALNT3,VIM
module_7	42	0.1414	RELB	RELB	33	1449	0.2683	1	1.136	ReMap--ChIP-seq	MAML2,SYTL3,HOXB9,VOPP1,ARF3,TRIOBP,CCSAP,KANK2,NCF2,STK10,SLC16A4,ABHD8,SOCS1,BCL2L1,SGCA,BIRC2,ANPEP,SP140,RRAS,PYCR1,GLIPR2,PDCD1LG2,DOCK10,KIF5A,SELENOS,CAMTA2,SYT1,DAP,IL6,ILK,CFAP45,DYNLT1,RALB
module_7	43	0.1448	MEIS1	MEIS1	33	1450	0.2695	1	1.135	ReMap--ChIP-seq	MAML2,HOXB2,STARD13,CDC42EP3,FAM214B,ZYX,CD274,SLC37A1,BCL2L1,GPX7,PPM1M,DENND3,MAP1LC3B2,KLF6,RHEBL1,RASSF3,IFRD1,COL8A1,VASP,XBP1,PTK2,COL9A2,HERPUD1,SPTLC2,PDCD1LG2,KIAA0513,GSN-AS1,DOCK10,WNT5B,CLEC16A,DAP,TMEM217,RPS6KC1
module_7	44	0.1481	GATA4	GATA4	33	1450	0.2695	1	1.135	ReMap--ChIP-seq	EHD1,NRSN2,CSRP1,PLLP,ANXA3,STX5,FLNB,LAG3,ZNF775,BCL2L1,ACSS2,LMF2,KLF6,NAGS,KRT8,TRIB3,FLNB-AS1,XBP1,LIF,PYCR1,SPATS2L,SPTLC2,DNASE1L3,GNAI2,SERTAD1,RTKN,GSN-AS1,CNN3,GNB1,AMOTL2,LASP1,CFAP45,LPIN2
module_7	45	0.1515	TBX21	TBX21	33	1451	0.2708	1	1.135	ReMap--ChIP-seq	SYTL3,VOPP1,SLC16A13,EHD1,DUSP5,STX5,CDKN2D,TNF,STK10,LAG3,CD274,SOCS1,LINC01366,MAFF,ZNF775,SGCA,BIRC2,DENND3,KLF6,RASSF3,HNF1B,CD226,SLAMF7,VASP,XBP1,HERPUD1,PDCD1LG2,VAV1,DNASE1L3,SERTAD1,CLEC16A,LASP1,DYNLT1
module_7	46	0.1549	NR4A1	NR4A1	33	1451	0.2708	1	1.135	ReMap--ChIP-seq	DENND1B,NRSN2,DUSP5,CDKN2D,ZYX,PKN1,NCF2,CSGALNACT2,RASAL2,LINC01366,ZNF775,DAGLA,SGCA,PROSER2-AS1,CCDC68,DENND3,MAP1LC3B2,KLF6,RASSF3,TRIB3,VASP,XBP1,TNFSF12,LIF,PTK2,HERPUD1,VAV1,GOLT1B,GSN-AS1,ARHGEF40,DOK1,STAM2,LASP1
module_7	47	0.1582	IRF2	IRF2	33	1451	0.2708	1	1.135	ReMap--ChIP-seq	CPED1,HOXB9,HOXB2,EHD1,GIPC1,NRSN2,STX5,CDKN2D,ABHD8,SOCS1,BTN2A2,B3GALT4,ZNF775,BCL2L1,SGCA,BAK1,RHEBL1,TRIB3,RRAS,VASP,PYCR1,GUK1,PSENEN,KIAA0513,SERTAD1,YIF1B,CAMTA2,SSC5D,GNB1,LSR,PDXK,RALB,MCRIP1
module_7	48	0.1616	TCF7L2	TCF7L2	33	1451	0.2708	1	1.135	ReMap--ChIP-seq	TES,HOXB9,EHD1,NRSN2,DUSP5,STX5,ABHD8,GLIS2,SP6,ZNF775,BCL2L1,MAP1LC3B2,KLF6,RHEBL1,LINC01186,KRT8,TRIB3,VASP,XBP1,LIF,PYCR1,GUK1,PSENEN,RTKN,STK3,CRIM1,ARHGAP29,AMOTL2,LASP1,CFAP45,EPOR,CYP24A1,VIM
module_7	49	0.165	NFE2	NFE2	33	1454	0.2745	1	1.132	ReMap--ChIP-seq	HOXB9,PMM1,SLC16A13,EHD1,NRSN2,FAM214B,FGD6,CDKN2D,TRAPPC10,NEK1,ABHD8,TNK2,MAFF,PPM1M,LMF2,KLF6,TRIB3,VASP,LIF,PYCR1,IFFO1,GADD45G,NDEL1,PCYT1A,VAV1,SERTAD1,DOK1,POU2F2,LASP1,CFAP45,PLAUR,LAMB3,LPIN2
module_7	50	0.1684	HINFP	HINFP	32	1440	0.3168	1	1.108	ReMap--ChIP-seq	PIP4K2C,HOXB9,GIPC1,NRSN2,DUSP5,FGD6,ZYX,PKN1,CSGALNACT2,ABHD8,JMJD1C-AS1,SOCS1,BTN2A2,B3GALT4,BCL2L1,SGCA,MAP1LC3B2,KLF4,KLF6,IL23A,TRIB3,PTK2,ZCCHC24,VAV1,MICA,MICB,ROGDI,GSN-AS1,LASP1,DDX23,EPOR,RMC1
module_7	51	0.1717	ZNF92	ZNF92	32	1442	0.3195	1	1.106	ReMap--ChIP-seq	GIPC1,PEAR1,PLLP,TMEM40,ENG,KANK2,FLNB,CDKN2D,PKN1,ABHD8,SOCS1,KIAA1755,MAFF,MET,KRT8,FLNB-AS1,LIF,CITED4,ZCCHC24,GNAI2,CILP2,SPOCD1,CLEC16A,CACNA1I,SSC5D,CGB2,LASP1,PLAUR,B4GALT4,EPOR,CYP24A1,ATP13A2
module_7	52	0.1751	PKNOX1	PKNOX1	32	1443	0.3208	1	1.106	ReMap--ChIP-seq	CPED1,HOXB2,SLC16A13,GIPC1,FXYD5,NRSN2,PEAR1,ADCY7,MIR503HG,FGD6,CDKN2D,ABHD8,SOCS1,SP6,BCL2L1,MAP1LC3B2,KLF6,ADGRA2,TRIB3,VASP,COL9A2,KIAA0513,SERTAD1,YIF1B,TMEM263,KIF5A,DOK1,PICALM,ILK,PLAUR,TRDMT1,VIM
module_7	53	0.1785	ZNF24	ZNF24	32	1445	0.3235	1	1.104	ReMap--ChIP-seq	TMEM92,MED8,PI4K2A,EHD1,NRSN2,PEAR1,TRIOBP,ADCY7,CDKN2D,RAD21L1,JMJD1C-AS1,BTN2A2,ZNF775,BCL2L1,PROSER2-AS1,MAP1LC3B2,KLF6,ADGRA2,TRIB3,CITED4,NDEL1,CDCP1,KIAA0513,SERTAD1,COPG1,CLEC16A,DAPP1,SMURF1,LSR,LAMB3,ATP13A2,VIM
module_7	54	0.1818	ZNF175	ZNF175	32	1448	0.3275	1	1.102	ReMap--ChIP-seq	PIP4K2C,FN1,EHD1,NRSN2,STX5,GLIS2,MAFF,ZNF775,BCL2L1,LMF2,KLF6,NAGS,TRIB3,FLNB-AS1,VASP,XBP1,PYCR1,PTPRK,HERPUD1,GUK1,CDCP1,GNAI2,SERTAD1,RTKN,GSN-AS1,ARHGEF40,CAMTA2,CRIM1,GNB1,MCRIP1,PDLIM5,LPIN2
module_7	55	0.1852	AR	AR	32	1449	0.3288	1	1.101	ReMap--ChIP-seq	TES,MAP1B,NRSN2,GRAMD2B,FLNB,IRS2,SLC37A1,TNK2,SP6,BCL2L1,SH2D4A,BIRC2,KLF4,KLF6,HERC3,RASSF3,ANPEP,BCAP29,IFRD1,TRIB3,SLC22A5,XBP1,GADD45G,CLIC3,SLC30A4,NXPH3,ADRB2,STK3,GNB1,PICALM,PDLIM5,GALNT3
module_7	56	0.1886	JUND	JUND	32	1451	0.3315	1	1.099	ReMap--ChIP-seq	EHD1,GIPC1,NRSN2,ANXA3,STX5,SPSB2,ABHD8,GLIS2,MAFF,ZNF775,BCL2L1,SGCA,KLF6,KRT8,TRIB3,VASP,XBP1,PYCR1,IFFO1,GNAI2,KIAA0513,SERTAD1,YIF1B,RTKN,GSN-AS1,LASP1,CFAP45,TRDMT1,LAMB3,EPOR,CYP24A1,VIM
module_7	57	0.1919	NR3C1	NR3C1	32	1452	0.3328	1	1.099	ReMap--ChIP-seq	EHD1,GIPC1,NRSN2,CSRP1,DUSP5,PLLP,LINC00513,STX5,FLNB,SPSB2,ABHD8,MAFF,BCL2L1,SGCA,BIRC2,DENND3,KLF6,ANPEP,KRT8,TRIB3,SLC22A5,VASP,XBP1,HERPUD1,SERTAD1,YIF1B,GSN-AS1,CLEC16A,AMOTL2,LASP1,CFAP45,PDXK
module_7	58	0.1953	ATF3	ATF3	32	1453	0.3342	1	1.098	ReMap--ChIP-seq	SLC16A13,EHD1,FXYD5,NRSN2,CSRP1,ANXA3,STX5,SPSB2,MAFF,ZNF775,BCL2L1,SGCA,KLF6,KRT8,TRIB3,FLNB-AS1,RRAS,VASP,LIF,PYCR1,ZFAND2A,HERPUD1,GUK1,DNASE1L3,SERTAD1,GSN-AS1,SSC5D,LASP1,CFAP45,PDXK,LAMB3,CYP24A1
module_7	59	0.1987	BHLHE22	BHLHE22	31	1440	0.3822	1	1.073	ReMap--ChIP-seq	EHD1,GAS6-DT,GAS6,ADCY7,CDKN2D,LAG3,SOCS1,TNK2,ZNF775,SGCA,LINC00452,PPM1M,DENND3,NTRK1,ADGRA2,SLAMF7,VASP,TMEM86A,LIF,HERPUD1,VAV1,LAT2,DNASE1L3,KIAA0513,GSN-AS1,POU2F2,LASP1,CFAP45,PDXK,MCRIP1,ATP13A2
module_7	60	0.202	OTX2	OTX2	31	1443	0.3864	1	1.07	ReMap--ChIP-seq	TES,GJA5,PIP4P2,GRAMD2B,ANXA3,IRS2,BEST3,RIMS2,RASAL2,BTN2A2,NTN4,HERC3,KRT8,SOAT1,COL8A1,TNFSF15,OSGIN2,SPATS2L,SPTLC2,TSC22D2,PDCD1LG2,ARHGAP29,GNB1,PICALM,CFAP45,PDLIM5,TRDMT1,TMED7-TICAM2,CYP24A1,VIM,LPIN2
module_7	61	0.2054	TEAD2	TEAD2	31	1443	0.3864	1	1.07	ReMap--ChIP-seq	MAML2,MEI1,MIR503HG,GSN,ZYX,FGF1,GRB10,RAD21L1,ATP8B2,ZNF775,BCL2L1,ARFGAP1,MAP1LC3B2,ADGRA2,CITED4,GUK1,PSENEN,TSC22D2,PDCD1LG2,KIAA0513,SERTAD1,GSN-AS1,SLFN12,TBC1D19,DAPP1,CAMTA2,PICALM,LSR,LATS2,PDXK,LAMB3
module_7	62	0.2088	RUNX3	RUNX3	31	1446	0.3906	1	1.068	ReMap--ChIP-seq	VOPP1,EHD1,DUSP5,FGD6,STX5,TMEM154,NCF2,TNF,STK10,STK4-AS1,CD274,SOCS1,LINC01366,SLC37A1,OSBPL3,ZNF775,SGCA,BIRC2,DENND3,KLF6,RASSF3,CD226,SLAMF7,XBP1,HERPUD1,PDCD1LG2,VAV1,DOK1,CLEC16A,LASP1,SV2B
module_7	63	0.2121	ATF1	ATF1	31	1448	0.3935	1	1.067	ReMap--ChIP-seq	HOXB9,BLOC1S3,NRSN2,PEAR1,FGD6,STX5,CDKN2D,TRAPPC10,PKN1,NEK1,ABHD8,BTN2A2,BTN2A1,TNK2,B3GALT4,SP6,KLF6,TRIB3,VASP,PYCR1,ZFAND2A,GUK1,PSENEN,SERTAD1,DOK1,SSC5D,GNB1,ILK,LASP1,TRDMT1,VIM
module_7	64	0.2155	LYL1	LYL1	31	1449	0.3949	1	1.066	ReMap--ChIP-seq	ENG,ZYX,NCF2,STK10,LINC01366,SLC37A1,SGCA,PROSER2-AS1,PPM1M,DENND3,MAP1LC3B2,KLF6,ANPEP,SPTBN1,VASP,XBP1,PTK2,COL9A2,CITED4,NDEL1,ZCCHC24,VAV1,LAT2,KIAA0513,GSN-AS1,CFAP45,PLAUR,MCRIP1,TRDMT1,ATP13A2,VIM
module_7	65	0.2189	SNAI2	SNAI2	31	1449	0.3949	1	1.066	ReMap--ChIP-seq	ACOT7,BLOC1S3,EHD1,GIPC1,TRIOBP,CSRP1,GAS6-DT,GAS6,KANK2,FLNB,CDKN2D,ABHD8,TNK2,MAFF,SP6,BCL2L1,ARFGAP1,LMF2,KLF6,LIF,PYCR1,HERPUD1,GUK1,CDCP1,ACTN1-AS1,GNAI2,YIF1B,GNB1,PDXK,MCRIP1,ATP13A2
module_7	66	0.2222	USF1	USF1	31	1450	0.3963	1	1.065	ReMap--ChIP-seq	TSTA3,SLC16A13,EHD1,NRSN2,KANK2,STX5,CDKN2D,SPSB2,PKN1,ABHD8,GLIS2,MAFF,ZNF775,SGCA,TRIB3,RRAS,VASP,LIF,PYCR1,GDI1,TSC22D2,VAV1,DNASE1L3,SERTAD1,YIF1B,RAB4B-EGLN2,CAMTA2,SSC5D,LASP1,MCRIP1,EPOR
module_7	67	0.2256	ZEB1	ZEB1	31	1451	0.3977	1	1.064	ReMap--ChIP-seq	EHD1,KANK2,STX5,PKN1,TNF,ABHD8,GLIS2,SOCS1,TNK2,ZNF775,BCL2L1,SGCA,DENND3,LMF2,BAK1,KLF6,VASP,XBP1,LIF,PYCR1,PSENEN,MAP4K2,VAV1,GNAI2,SERTAD1,RTKN,GNB1,LSR,PDXK,RALB,MCRIP1
module_7	68	0.229	SPI1	SPI1	31	1451	0.3977	1	1.064	ReMap--ChIP-seq	SMCO4,EHD1,ARF3,DUSP5,NCF2,LAG3,STK4-AS1,CD274,ABHD8,SOCS1,LINC01366,ZNF775,PPM1M,DENND3,KLF6,RASSF3,VASP,LIF,HERPUD1,VAV1,GNAI2,KIAA0513,YIF1B,GSN-AS1,ADRB2,CAMTA2,LASP1,CFAP45,PLAUR,LSR,TMEM217
module_7	69	0.2323	ERG	ERG	31	1451	0.3977	1	1.064	ReMap--ChIP-seq	EHD1,GIPC1,NRSN2,STX5,SPSB2,PKN1,IRS2,ABHD8,SLC37A1,TNK2,SP6,BCL2L1,SGCA,PPM1M,DENND3,LMF2,BAK1,TRIB3,VASP,PYCR1,IFFO1,CLIC3,PSENEN,MAP4K2,GNAI2,SERTAD1,RTKN,SELENOS,SSC5D,MCRIP1,EPOR
module_7	70	0.2357	RFX5	RFX5	31	1453	0.4005	1	1.063	ReMap--ChIP-seq	PI4K2A,BLOC1S3,EHD1,GIPC1,NRSN2,FAM214B,STX5,CDKN2D,LAG3,ABHD8,BTN2A2,BTN2A1,B3GALT4,ZNF775,IL23A,TRIB3,RRAS,VASP,PYCR1,ZFAND2A,GUK1,PSENEN,GNAI2,SERTAD1,MICA,RTKN,RAB4B-EGLN2,SSC5D,ILK,LSR,RALA
module_7	71	0.2391	SP1	SP1	31	1453	0.4005	1	1.063	ReMap--ChIP-seq	HOXB9,SLC16A13,EHD1,GIPC1,NRSN2,TRIOBP,FAM214B,STX5,SPSB2,LAG3,ABHD8,GLIS2,B3GALT4,MAFF,ZNF775,BCL2L1,SGCA,KLF6,KRT8,TRIB3,RRAS,VASP,PYCR1,PSENEN,VAV1,GNAI2,SERTAD1,RTKN,SSC5D,LASP1,EPOR
module_7	72	0.2424	VDR	VDR	31	1453	0.4005	1	1.063	ReMap--ChIP-seq	HOXB2,EHD1,NRSN2,CSRP1,JDP2,STX5,CD274,ABHD8,BCL2L1,SH2D4A,SGCA,LMF2,KLF6,RASSF3,KRT8,TRIB3,XBP1,LIF,IFFO1,PTK2,HERPUD1,ACTN1-AS1,GNAI2,SERTAD1,STK3,LASP1,CFAP45,DYNLT1,MCRIP1,LAMB3,CYP24A1
module_7	73	0.2458	MEIS2	MEIS2	30	1440	0.4519	1	1.037	ReMap--ChIP-seq	TES,CPED1,HOXB9,HOXB2,NRSN2,DUSP5,MIR503HG,FGD6,TRAPPC10,STK4-AS1,JMJD1C-AS1,BCL2L1,DNAJC1,MAP1LC3B2,KLF6,TRIB3,SLC22A5,PTK2,CDCP1,KIAA0513,YIF1B,TMEM263,KIF5A,DAP,IL6,TMEM217,RALA,TRDMT1,LAMB3,VIM
module_7	74	0.2492	ATF4	ATF4	30	1442	0.4548	1	1.036	ReMap--ChIP-seq	AMZ1,NRSN2,GPR39,JDP2,GRB10,ATP8B2,GFPT1,DAGLA,LMF2,NAGS,STS,TRIB3,XBP1,PYCR1,SPATS2L,CSRNP2,HERPUD1,NDEL1,PSENEN,IGFN1,LAT2,GNAI2,APBB2,GSN-AS1,KIF5A,TTC7A,SLC1A4,CAMTA2,GOSR2,LAMB3
module_7	75	0.2525	LHX2	LHX2	30	1443	0.4563	1	1.035	ReMap--ChIP-seq	TES,NEXN-AS1,DENND1B,NECTIN3-AS1,LINC00513,NUCB2,IRS2,RIMS2,RASAL2,SH2D4A,BIRC2,NTN4,DNAJB4,KLF6,HERC3,KRT8,COL8A1,LIF,IFFO1,SPTLC2,TSC22D2,PDCD1LG2,VEGFC,CRIM1,PICALM,PDLIM5,TRDMT1,GALNT3,CYP24A1,VIM
module_7	76	0.2559	ESRRA	ESRRA	30	1449	0.465	1	1.031	ReMap--ChIP-seq	EHD1,GIPC1,NRSN2,CSRP1,TMEM40,JDP2,ABHD8,SOCS1,ZNF775,BCL2L1,SGCA,PPM1M,ANPEP,KRT8,TRIB3,XBP1,LIF,IFFO1,CITED4,HERPUD1,NDEL1,SERTAD1,YIF1B,GSN-AS1,NXPH3,SLC1A4,AMOTL2,LASP1,RALB,CYP24A1
module_7	77	0.2593	TCF12	TCF12	30	1449	0.465	1	1.031	ReMap--ChIP-seq	HOXB9,HOXB2,EHD1,NRSN2,DUSP5,CDKN2D,ABHD8,GLIS2,ZNF775,BCL2L1,SGCA,PPM1M,DENND3,LMF2,KLF6,KRT8,TRIB3,RRAS,VASP,LIF,PYCR1,PSENEN,GNAI2,SERTAD1,RTKN,GSN-AS1,AMOTL2,LASP1,PDXK,MCRIP1
module_7	78	0.2626	MAFK	MAFK	30	1451	0.4679	1	1.029	ReMap--ChIP-seq	TES,NRSN2,PIP4P2,TMEM40,JDP2,FGD6,NEK1,BTN2A2,OSBPL3,MAFF,BCL2L1,MAP1LC3B2,KLF6,RHEBL1,TRIB3,PYCR1,IFFO1,ZFAND2A,PCYT1A,MSANTD3-TMEFF1,APBB2,GSN-AS1,DOK1,ADRB2,LASP1,CFAP45,TMEM217,PDXK,RPS6KC1,VIM
module_7	79	0.266	BACH1	BACH1	30	1452	0.4693	1	1.029	ReMap--ChIP-seq	NRSN2,FGD6,SPSB2,TNF,MAFF,DAGLA,TM4SF19-AS1,MAP1LC3B2,KLF6,BAIAP2L1,IFRD1,TRIB3,RRAS,PYCR1,IFFO1,GADD45G,TM4SF19-TCTEX1D2,ZFAND2A,GUK1,PCYT1A,SLC35G2,CDCP1,KIAA0513,SERTAD1,RTKN,TDRD7,IL6,LASP1,PDXK,RPS6KC1
module_7	80	0.2694	PBX2	PBX2	30	1452	0.4693	1	1.029	ReMap--ChIP-seq	HOXB9,HOXB2,BLOC1S3,EHD1,GIPC1,NRSN2,PEAR1,CSRP1,TNF,ABHD8,SOCS1,SP6,ZNF775,BCL2L1,MAP1LC3B2,KLF6,TRIB3,VASP,PYCR1,GUK1,ZCCHC24,PSENEN,VAV1,KIAA0513,SERTAD1,YIF1B,KIF5A,SSC5D,LAMB3,EPOR
module_7	81	0.2727	STAT2	STAT2	29	1444	0.5298	1	0.9991	ReMap--ChIP-seq	MED8,CPED1,FAM214B,FGF2,NEK1,SOCS1,SP6,ZNF775,CCDC68,BAK1,MAP1LC3B2,RHEBL1,IL23A,BLZF1,SP140,CITED4,NDEL1,PSENEN,CDCP1,NME7,SERTAD1,TTC7B,SLFN12,ARHGAP21,TDRD7,IL6,LSR,RALB,MCRIP1
module_7	82	0.2761	ZNF207	ZNF207	29	1445	0.5312	1	0.9984	ReMap--ChIP-seq	SLC16A13,EHD1,DUSP5,STX5,CDKN2D,TNF,ABHD8,SOCS1,SLC37A1,B3GALT4,ZNF775,SGCA,PPM1M,DENND3,LMF2,KLF6,SLAMF7,VASP,PYCR1,HERPUD1,PSENEN,VAV1,LAT2,DNASE1L3,GNAI2,SERTAD1,RTKN,CLEC16A,LASP1
module_7	83	0.2795	JUNB	JUNB	29	1447	0.5341	1	0.997	ReMap--ChIP-seq	MAML2,EHD1,DUSP5,FGD6,STX5,GSN,TNF,ABHD8,SOCS1,B3GALT4,SP6,ZNF775,MAP1LC3B2,KLF6,SLAMF7,VASP,PTK2,CITED4,PSENEN,KIAA0513,SERTAD1,GSN-AS1,DOK1,SLC1A4,ILK,CFAP45,TRDMT1,LAMB3,VIM
module_7	84	0.2828	TERF1	TERF1	29	1447	0.5341	1	0.997	ReMap--ChIP-seq	RBPJ,VOPP1,ASPHD2,FICD,NRSN2,DUSP5,PKN1,STK10,NEK1,SLC37A1,MAFF,BCL2L1,BIRC2,DENND3,BAK1,TM4SF19-AS1,NECAP2,RASSF3,IL23A,TRIB3,SP140,SLAMF7,SEC31A,CITED4,PSENEN,PDCD1LG2,KIAA0513,POU2F2,RMC1
module_7	85	0.2862	ATF7	ATF7	29	1448	0.5355	1	0.9963	ReMap--ChIP-seq	CPED1,HOXB9,HOXB2,EHD1,GIPC1,NRSN2,PEAR1,DUSP5,FAM214B,STX5,PKN1,TNF,ABHD8,B3GALT4,BCL2L1,MAP1LC3B2,KLF6,TRIB3,VASP,LIF,PYCR1,CITED4,GUK1,SERTAD1,KIF5A,SSC5D,IL6,TRDMT1,VIM
module_7	86	0.2896	MYOD1	MYOD1	29	1448	0.5355	1	0.9963	ReMap--ChIP-seq	AMZ1,EHD1,CSRP1,ENG,KANK2,TRAPPC10,FGF1,TNK2,KIAA1755,ZNF775,DAGLA,SGCA,ARFGAP1,KLF6,RHEBL1,VASP,PYCR1,HERPUD1,ZCCHC24,ACTN1-AS1,SERTAD1,RTKN,TTC7B,DOK1,CAMTA2,PDXK,MCRIP1,LAMB3,LIMK1
module_7	87	0.2929	SOX10	SOX10	29	1448	0.5355	1	0.9963	ReMap--ChIP-seq	CPED1,PI4K2A,STARD13,GSTO1,ANXA3,NECTIN3-AS1,SLC16A4,FRMD5,LINC01366,ATP8B2,SGCA,STXBP1,SPTBN1,SEC31A,LINC02057,SPATS2L,PCYT1A,TACC1,GSN-AS1,SLC30A4,TMEM139,SLC1A4,RAB4B-EGLN2,IL6,AMOTL2,PICALM,LASP1,PDLIM5,HS3ST2
module_7	88	0.2963	RXRA	RXRA	29	1450	0.5384	1	0.9949	ReMap--ChIP-seq	SYTL3,EHD1,NRSN2,FLNB,CDKN2D,TNF,LAG3,GLIS2,SOCS1,ZNF775,BCL2L1,SGCA,KLF6,KRT8,TRIB3,FLNB-AS1,RRAS,XBP1,HERPUD1,PSENEN,ACTN1-AS1,GNAI2,SERTAD1,GSN-AS1,ARHGEF40,CAMTA2,LASP1,DYNLT1,MCRIP1
module_7	89	0.2997	RUNX1	RUNX1	29	1453	0.5427	1	0.9928	ReMap--ChIP-seq	EHD1,CDKN2D,ZYX,STK10,ABHD8,LINC01366,SLC37A1,ZNF775,SGCA,PPM1M,DENND3,KLF6,VASP,XBP1,TNFSF12,LIF,PYCR1,CLIC3,PSENEN,VAV1,LAT2,GNAI2,KIAA0513,SERTAD1,RTKN,DOK1,POU2F2,LASP1,VIM
module_7	90	0.303	ZNF750	ZNF750	29	1454	0.5442	1	0.9921	ReMap--ChIP-seq	ACOT7,VOPP1,BLOC1S3,EHD1,FXYD5,NRSN2,PLLP,ANXA3,FLNB,ABHD8,SP6,BCL2L1,SGCA,HERC3,IFRD1,TRIB3,SLC22A5,GUK1,NDEL1,CDCP1,DNASE1L3,GNAI2,RTKN,AMOTL2,LASP1,CFAP45,B4GALT4,PDXK,RALB
module_7	91	0.3064	TAL1	TAL1	29	1454	0.5442	1	0.9921	ReMap--ChIP-seq	MED8,HOXB2,EHD1,PEAR1,DUSP5,PLLP,ENG,NEK1,LAG3,STK4-AS1,ATP8B2,MAFF,ZNF775,DENND3,KLF6,XBP1,CITED4,GUK1,NDEL1,ACTN1-AS1,SERTAD1,GSN-AS1,SPOCD1,CLEC16A,LASP1,CFAP45,RALA,RALB,TRDMT1
module_7	92	0.3098	ZNF165	ZNF165	7	357	0.5789	1	0.975	ReMap--ChIP-seq	GPR39,KANK2,STX5,STK10,SLC22A5,RRAS,IGFN1
module_7	93	0.3131	CREB3	CREB3	28	1441	0.5975	1	0.9661	ReMap--ChIP-seq	MAML2,HOXB9,HOXB2,PI4K2A,NRSN2,ENG,STX5,B3GALT4,MAFF,ZNF775,BCL2L1,PROSER2-AS1,MAP1LC3B2,KLF6,IL23A,TRIB3,TM4SF19-TCTEX1D2,CITED4,CDCP1,KIAA0513,COPG1,KIF5A,DAP,IL6,CFAP45,MCRIP1,RPS6KC1,LAMB3
module_7	94	0.3165	NR5A2	NR5A2	28	1442	0.5989	1	0.9654	ReMap--ChIP-seq	TMEM92,LMCD1-AS1,STARD13,ABHD8,SOCS1,TNK2,SH2D4A,ACSS2,PCDH9,KLF6,KRT8,SOAT1,STXBP1,XBP1,TM4SF19-TCTEX1D2,SPATS2L,VAV1,CAP2,RTL1,RGS9,TTC7B,NXPH3,TMEM217,PDLIM5,LAMB3,CYP24A1,VIM,LPIN2
module_7	95	0.3199	MNT	MNT	28	1442	0.5989	1	0.9654	ReMap--ChIP-seq	TSTA3,NRSN2,CSRP1,SPSB2,ABHD8,GLIS2,B3GALT4,MAFF,BAK1,KLF6,KRT8,TRIB3,VASP,LIF,PYCR1,ZFAND2A,GUK1,PSENEN,GNAI2,KIAA0513,YIF1B,RTKN,GSN-AS1,POU2F2,GNB1,AMOTL2,CFAP45,CYP24A1
module_7	96	0.3232	HMBOX1	HMBOX1	28	1443	0.6003	1	0.9647	ReMap--ChIP-seq	MAML2,CPED1,PI4K2A,DUSP5,FGD6,GSN,TRAPPC10,NEK1,BCL2L1,CEP170,ADAMTS6,PROSER2-AS1,DNAJB4,MAP1LC3B2,TMEM41B,RASSF3,CCDC82,SEC31A,PTK2,CDCP1,TMEM263,TTC7B,IL6,PICALM,LASP1,RPS6KC1,TRDMT1,VIM
module_7	97	0.3266	SOX9	SOX9	28	1448	0.6073	1	0.9613	ReMap--ChIP-seq	HOXB9,EHD1,GIPC1,STX5,FLNB,SPSB2,IRS2,ABHD8,SP6,BCL2L1,DENND3,KLF6,HERC3,LINC01186,KRT8,RRAS,VASP,PYCR1,PSENEN,SERTAD1,YIF1B,ROGDI,SSC5D,POU2F2,ILK,LASP1,PLAUR,PDXK
module_7	98	0.33	PBX3	PBX3	28	1449	0.6087	1	0.9606	ReMap--ChIP-seq	TSTA3,EHD1,GIPC1,NRSN2,DUSP5,MIR503HG,STX5,SPSB2,TNF,ABHD8,B3GALT4,ZNF775,SGCA,LMF2,KLF6,RRAS,PYCR1,IFFO1,PSENEN,SERTAD1,VEGFC,CLEC16A,CRIM1,ILK,LSR,TRDMT1,CYP24A1,VIM
module_7	99	0.3333	TFAP2C	TFAP2C	28	1450	0.61	1	0.9599	ReMap--ChIP-seq	BLOC1S3,EHD1,GIPC1,NRSN2,CSRP1,TNK2,SP6,ZNF775,BCL2L1,SGCA,LMF2,KRT8,TRIB3,VASP,GADD45G,CLIC3,ACTN1-AS1,GNAI2,KIAA0513,SERTAD1,YIF1B,GSN-AS1,RGS9,AMOTL2,LASP1,CFAP45,RALB,CYP24A1
module_7	100	0.3367	HOXA9	HOXA9	28	1451	0.6114	1	0.9593	ReMap--ChIP-seq	GJA5,SYTL3,TRIP4,NEXN-AS1,HSPA13,TMEM154,NUCB2,BTN2A2,DAGLA,BIRC2,NTN1,MAP1LC3B2,RHEBL1,RECK,RASSF3,XBP1,PTK2,NDEL1,VEGFC,LINC02006,DOCK10,WNT5B,CLEC16A,ADRB2,DAP,GNB1,TRDMT1,VIM
module_7	101	0.3401	ETS1	ETS1	28	1451	0.6114	1	0.9593	ReMap--ChIP-seq	HOXB9,SLC16A13,EHD1,NRSN2,DUSP5,ENG,STX5,ZYX,ABHD8,BCL2L1,SGCA,KLF6,TRIB3,RRAS,VASP,PYCR1,IFFO1,GUK1,PSENEN,MAP4K2,ACTN1-AS1,SERTAD1,RTKN,CAMTA2,AMOTL2,ILK,LASP1,VIM
module_7	102	0.3434	HBP1	HBP1	28	1451	0.6114	1	0.9593	ReMap--ChIP-seq	PXDC1,EHD1,NRSN2,STX5,SPSB2,ABHD8,SOCS1,B3GALT4,ZNF775,BCL2L1,LMF2,BAK1,KLF6,TRIB3,VASP,XBP1,TNFSF12,PYCR1,IFFO1,ZFAND2A,PSENEN,GNAI2,SERTAD1,RTKN,GSN-AS1,CAMTA2,CRIM1,LASP1
module_7	103	0.3468	USF2	USF2	28	1451	0.6114	1	0.9593	ReMap--ChIP-seq	PIP4K2C,HOXB2,SLC16A13,GIPC1,NRSN2,KANK2,FAM214B,PKN1,STK4-AS1,ABHD8,MAFF,ZNF775,LMF2,RHEBL1,TRIB3,VASP,PYCR1,HERPUD1,VAV1,DNASE1L3,KIAA0513,GSN-AS1,RAB4B-EGLN2,AMOTL2,LASP1,MCRIP1,EPOR,LPIN2
module_7	104	0.3502	NFYB	NFYB	28	1452	0.6128	1	0.9586	ReMap--ChIP-seq	MED8,BLOC1S3,EHD1,GIPC1,TRIOBP,GSTO1,FAM214B,FGD6,CDKN2D,SPSB2,ABHD8,BTN2A2,BTN2A1,IL23A,VASP,PYCR1,IFFO1,ZFAND2A,PSENEN,MAP4K2,VAV1,SERTAD1,YIF1B,RAB4B-EGLN2,SSC5D,PICALM,CGB2,EPOR
module_7	105	0.3535	NFE2L2	NFE2L2	28	1454	0.6156	1	0.9572	ReMap--ChIP-seq	HOXB9,EHD1,GIPC1,NRSN2,FAM214B,CDKN2D,ABHD8,B3GALT4,SP6,BCL2L1,SGCA,BAK1,KLF6,TRIB3,VASP,PYCR1,IFFO1,ZFAND2A,GUK1,ZCCHC24,PSENEN,CDCP1,KIAA0513,SERTAD1,KIF5A,CAMTA2,SSC5D,CFAP45
module_7	106	0.3569	LEF1	LEF1	22	1161	0.638	1	0.9416	ReMap--ChIP-seq	PXDC1,TRIP4,ARF3,GSTO1,FLNB,NCF2,FGF2,NTN1,PCDH9,TMEM41B,HERC3,PYCR1,IFFO1,MYEF2,FAM189A2,SLFN12,STAM2,STK3,PODXL,ARHGAP29,ACBD3,ATP13A2
module_7	107	0.3603	ZNF217	ZNF217	27	1440	0.666	1	0.9316	ReMap--ChIP-seq	TES,B3GALNT1,STARD13,SLC16A13,FXYD5,NRSN2,GRAMD2B,SNX24,TNK2,SH2D4A,KLF6,KRT8,TRIB3,SLC22A5,XBP1,LIF,OSGIN2,SPATS2L,CAP2,YIF1B,KMO,STK3,AMOTL2,CFAP45,RALB,PDLIM5,CYP24A1
module_7	108	0.3636	IRF9	IRF9	27	1442	0.6686	1	0.9302	ReMap--ChIP-seq	MAML2,EHD1,GIPC1,NRSN2,ENG,GSN,RAD21L1,MAFF,MAP1LC3B2,ADGRA2,IL23A,TRIB3,CITED4,HERPUD1,NDEL1,PDCD1LG2,CDCP1,GSN-AS1,KIF5A,RAB4B-EGLN2,DAP,TMEM217,MCRIP1,TRDMT1,LAMB3,VIM,LPIN2
module_7	109	0.367	NFYA	NFYA	27	1445	0.6725	1	0.9283	ReMap--ChIP-seq	EHD1,GIPC1,TRIOBP,KANK2,FAM214B,STX5,CDKN2D,SPSB2,PKN1,ABHD8,BTN2A2,ZNF775,RHEBL1,IL23A,VASP,PYCR1,ZFAND2A,PSENEN,MAP4K2,VAV1,SERTAD1,RAB4B-EGLN2,SSC5D,CGB2,RND1,DDX23,EPOR
module_7	110	0.3704	ETV6	ETV6	27	1447	0.6751	1	0.927	ReMap--ChIP-seq	EHD1,DUSP5,TMEM154,NCF2,TNF,STK10,CD274,LINC01366,B3GALT4,DENND3,NECAP2,RHEBL1,RASSF3,KRT8,BLZF1,SP140,VASP,PTK2,HERPUD1,NME7,SERTAD1,YIF1B,SLC1A4,CAMTA2,PICALM,POMP,VIM
module_7	111	0.3737	TERF2	TERF2	27	1447	0.6751	1	0.927	ReMap--ChIP-seq	PIP4K2C,SYTL3,FICD,TRIP4,FLNB,TMEM154,NCF2,ABHD8,LINC01366,MAFF,ZNF775,DAGLA,BIRC2,CD226,SP140,SLAMF7,LAT2,KIAA0513,GOLT1B,DOCK10,DAPP1,RAB4B-EGLN2,DYNLT1,RALB,GOSR2,RMC1,VIM
module_7	112	0.3771	ZHX2	ZHX2	27	1448	0.6764	1	0.9263	ReMap--ChIP-seq	TSTA3,BLOC1S3,EHD1,GIPC1,NRSN2,STX5,ABHD8,SOCS1,ZNF775,BCL2L1,BMPR2,LMF2,HNF1B,TRIB3,FLNB-AS1,VASP,PYCR1,IFFO1,ZFAND2A,PSENEN,GNAI2,RTKN,ARHGEF40,ARHGAP27,GNB1,LASP1,MCRIP1
module_7	113	0.3805	HIF1A	HIF1A	27	1450	0.6789	1	0.925	ReMap--ChIP-seq	PXDC1,HOXB9,AMZ1,NRSN2,GRB10,TNK2,MAFF,BCL2L1,DAGLA,SGCA,ARFGAP1,NTN4,DENND3,LMF2,KLF4,KLF6,NAGS,RASSF3,KRT8,TRIB3,STXBP1,LIF,PTK2,TM4SF19-TCTEX1D2,KIAA0513,CFAP45,MCRIP1
module_7	114	0.3838	RARA	RARA	27	1450	0.6789	1	0.925	ReMap--ChIP-seq	EHD1,NRSN2,GAS6-DT,GAS6,STX5,PKN1,ABHD8,SOCS1,TNK2,SGCA,DENND3,TRIB3,VASP,PYCR1,GDI1,PSENEN,VAV1,GNAI2,SERTAD1,RTKN,DOK1,CAMTA2,GNB1,LASP1,MCRIP1,LIMK1,ATP13A2
module_7	115	0.3872	AHR	AHR	27	1450	0.6789	1	0.925	ReMap--ChIP-seq	C4BPB,HOXB2,FICD,ARF3,PIP4P2,JDP2,ZNF775,BCL2L1,PTPN21,SGCA,KLF6,RASSF3,KRT8,XBP1,PTK2,SPATS2L,SPTLC2,TNFAIP8L3,KIAA0513,RGS9,CLEC16A,TDRD7,RND1,LSR,DDX23,SV2B,CYP24A1
module_7	116	0.3906	GATA1	GATA1	27	1451	0.6802	1	0.9244	ReMap--ChIP-seq	MED8,CPED1,HOXB2,PMM1,EHD1,DENND1B,PEAR1,CSRP1,PLLP,ENG,NEK1,LAG3,STK4-AS1,ATP8B2,BCL2L1,BPGM,KLF6,SPTLC2,GUK1,NDEL1,CLEC16A,POU2F2,PICALM,CFAP45,RPS6KC1,VIM,LPIN2
module_7	117	0.3939	CDX2	CDX2	27	1452	0.6815	1	0.9237	ReMap--ChIP-seq	C4BPB,HOXB9,EHD1,DENND1B,ANXA3,FLNB,ZYX,NUCB2,TTPAL,SLC37A1,MAFF,BCL2L1,KLF6,BAIAP2L1,RASSF3,LINC01186,KRT8,XBP1,KIAA0513,GSN-AS1,TMEM139,TDRD7,AMOTL2,RALB,PDLIM5,LAMB3,VIM
module_7	118	0.3973	STAT5A	STAT5A	27	1452	0.6815	1	0.9237	ReMap--ChIP-seq	SYTL3,EHD1,DUSP5,LINC00513,STX5,ZYX,TNF,NEK1,SOCS1,B3GALT4,BIRC2,DENND3,MAP1LC3B2,KLF6,SLAMF7,VASP,PTK2,CITED4,HERPUD1,LAT2,CLEC16A,LASP1,CFAP45,DYNLT1,PDXK,TRDMT1,VIM
module_7	119	0.4007	FOSL1	FOSL1	27	1452	0.6815	1	0.9237	ReMap--ChIP-seq	MAML2,SMCO4,EHD1,NRSN2,PEAR1,ANXA3,NEK1,SP6,SGCA,MAP1LC3B2,KLF6,KRT8,TRIB3,PTK2,TSC22D2,CDCP1,KIAA0513,SERTAD1,GSN-AS1,POU2F2,CFAP45,RALB,PDLIM5,LAMB3,LIMK1,VIM,LPIN2
module_7	120	0.404	NFKB1	NFKB1	27	1452	0.6815	1	0.9237	ReMap--ChIP-seq	HOXB9,VOPP1,NRSN2,SPSB2,PKN1,STK10,SLC16A4,CD274,ABHD8,SOCS1,ATP8B2,SGCA,LMF2,NTRK1,ANPEP,TRIB3,RRAS,VASP,GDI1,PSENEN,DNASE1L3,GNAI2,DOCK10,CLEC16A,CAMTA2,IL6,RALB
module_7	121	0.4074	THAP11	THAP11	21	1147	0.694	1	0.9092	ReMap--ChIP-seq	CPED1,B3GLCT,EHD1,HSPA13,FGD6,SPSB2,ABHD8,GLIS2,NTRK1,IFRD1,IL23A,VASP,CSRNP2,PSENEN,MAP4K2,ROGDI,CLEC16A,ADRB2,POU2F2,RND1,DDX23
module_7	122	0.4108	ZNF766	ZNF766	18	1008	0.7225	1	0.8864	ReMap--ChIP-seq	HOXB9,HOXB2,HS3ST3A1,FICD,PMM1,NRSN2,ZYX,SOCS1,BIRC2,PPM1M,TMEM41B,TRIB3,ZCCHC24,PSENEN,LAT2,LSR,TMEM217,MCRIP1
module_7	123	0.4141	TCF3	TCF3	26	1443	0.7348	1	0.8945	ReMap--ChIP-seq	AMZ1,EHD1,ARF3,ENG,CDKN2D,SPSB2,PKN1,STK10,CSGALNACT2,ABHD8,SOCS1,ZNF775,SGCA,PPM1M,DENND3,LMF2,KLF6,VASP,XBP1,PYCR1,HERPUD1,GNAI2,SERTAD1,CLEC16A,PDXK,MCRIP1
module_7	124	0.4175	CREB3L1	CREB3L1	26	1444	0.736	1	0.8939	ReMap--ChIP-seq	HOXB9,TSTA3,SLC16A13,EHD1,NRSN2,STX5,SOCS1,B3GALT4,SP6,ZNF775,PROSER2-AS1,LMF2,RHEBL1,IL23A,TRIB3,RRAS,PYCR1,GUK1,PSENEN,TSC22D2,SERTAD1,RTKN,KIF5A,DOK1,LASP1,VIM
module_7	125	0.4209	PROX1	PROX1	26	1445	0.7372	1	0.8933	ReMap--ChIP-seq	TES,HOXB9,VOPP1,DUSP5,ANXA3,FLNB,IRS2,SLC37A1,ZNF775,BCL2L1,KLF6,LINC01186,KRT8,PCDH19,HIVEP3,LIF,ACTN1-AS1,DNASE1L3,GSN-AS1,TMEM139,SLC1A4,SYT1,PLAUR,PDXK,LAMB3,CYP24A1
module_7	126	0.4242	TBXT	TBXT	26	1446	0.7383	1	0.8926	ReMap--ChIP-seq	HOXB2,DENND1B,PIP4P2,DUSP5,GAS6-DT,GAS6,FLNB,LAG3,SGCA,LINC00452,NTN1,KLF6,TNS1,LINC01186,KRT8,FLNB-AS1,GADD45G,AIDA,DNASE1L3,GNAI2,PODXL,IL6,AMOTL2,ADGRF2,GOSR2,TRDMT1
module_7	127	0.4276	MEF2A	MEF2A	26	1446	0.7383	1	0.8926	ReMap--ChIP-seq	MAML2,VOPP1,EHD1,DUSP5,FGD6,STX5,TNF,CD274,PARM1,SLC37A1,SGCA,DENND3,KLF6,CD226,SLAMF7,VASP,PSENEN,PCYT1A,PDCD1LG2,SLC1A4,PICALM,TMEM217,RALA,TRDMT1,TMED7-TICAM2,VIM
module_7	128	0.431	TP53	TP53	26	1448	0.7406	1	0.8914	ReMap--ChIP-seq	ACOT7,VOPP1,PI4K2A,CSRP1,GAS6-DT,GAS6,STX5,FGF2,LAG3,OSBPL3,BCL2L1,SGCA,LMF2,SEC31A,LIF,PTK2,CITED4,ACTN1-AS1,GNAI2,SERTAD1,GSN-AS1,ARHGEF40,AMOTL2,TMEM217,PDXK,VIM
module_7	129	0.4343	CUX1	CUX1	26	1449	0.7418	1	0.8907	ReMap--ChIP-seq	TSTA3,EHD1,NRSN2,FAM214B,STX5,SPSB2,GLIS2,SOCS1,B3GALT4,ZNF775,BCL2L1,SGCA,ARFGAP1,BAK1,KLF6,KRT8,TRIB3,VASP,PYCR1,IFFO1,GUK1,GNAI2,RTKN,NXPH3,LASP1,MCRIP1
module_7	130	0.4377	SATB1	SATB1	24	1343	0.7423	1	0.8871	ReMap--ChIP-seq	TPGS2,SMCO4,CFAP74,PEAR1,ZYX,KIAA1755,SGCB,ARFGAP1,DNAJC1,RP2,LINC01186,IL23A,SLC22A5,SNX8,OSGIN2,IFFO1,GUK1,ZCCHC24,IGFN1,ACTN1-AS1,SERTAD1,GSN-AS1,ADRB2,GOSR2
module_7	131	0.4411	SOX13	SOX13	26	1450	0.7429	1	0.8901	ReMap--ChIP-seq	FN1,EHD1,NRSN2,STX5,FLNB,NUCB2,LAG3,GLIS2,SOCS1,ZNF775,BCL2L1,KLF6,HNF1B,TRIB3,FLNB-AS1,XBP1,SPATS2L,NDEL1,ACTN1-AS1,AIDA,DNASE1L3,GSN-AS1,TDRD7,ARHGAP26,RND1,LASP1
module_7	132	0.4444	CEBPA	CEBPA	26	1450	0.7429	1	0.8901	ReMap--ChIP-seq	SMCO4,STX5,NCF2,TTPAL,DENND3,SYT17,KLF6,ANPEP,FLNB-AS1,XBP1,SPATS2L,CSRNP2,CITED4,HERPUD1,NDEL1,LAT2,DNASE1L3,TACC1,RTKN,ARHGEF40,SLC1A4,ARHGAP21,LATS2,PDXK,MCRIP1,LPIN2
module_7	133	0.4478	SREBF1	SREBF1	26	1450	0.7429	1	0.8901	ReMap--ChIP-seq	TSTA3,BLOC1S3,GIPC1,NRSN2,ABHD8,B3GALT4,MAFF,SP6,ZNF775,TM4SF19-AS1,TRIB3,RRAS,VASP,PYCR1,TM4SF19-TCTEX1D2,GUK1,PSENEN,SERTAD1,YIF1B,RTKN,RAB4B-EGLN2,SSC5D,LSR,PDXK,MCRIP1,EPOR
module_7	134	0.4512	MYCN	MYCN	26	1450	0.7429	1	0.8901	ReMap--ChIP-seq	HOXB9,NRSN2,PEAR1,STX5,CDKN2D,SPSB2,PKN1,LAG3,ABHD8,ZNF775,SGCA,TRIB3,VASP,TNFSF12,LIF,PYCR1,IFFO1,GUK1,PSENEN,SERTAD1,CAMTA2,SSC5D,GNB1,LASP1,PDXK,MCRIP1
module_7	135	0.4545	FOXP1	FOXP1	26	1451	0.7441	1	0.8895	ReMap--ChIP-seq	NRSN2,STX5,SPSB2,IRS2,LAG3,STK4-AS1,ABHD8,SLC37A1,TNK2,ZNF775,BCL2L1,BIRC2,DNAJB4,KLF6,RASSF3,SEC31A,VASP,XBP1,IFFO1,HERPUD1,COPG1,RTKN,KMO,STK3,MCRIP1,VIM
module_7	136	0.4579	FOXP2	FOXP2	26	1451	0.7441	1	0.8895	ReMap--ChIP-seq	TSTA3,BLOC1S3,AMZ1,NRSN2,PEAR1,ENG,PKN1,CDH4,ABHD8,GLIS2,MAFF,SGCA,LMF2,KLF6,ADGRA2,TRIB3,RRAS,VASP,PYCR1,GDI1,ZCCHC24,GNAI2,SERTAD1,RTKN,SSC5D,DYNLT1
module_7	137	0.4613	ZNF143	ZNF143	26	1452	0.7452	1	0.8889	ReMap--ChIP-seq	GIPC1,NRSN2,ENG,FAM214B,CDKN2D,ABHD8,SP6,SGCA,BAK1,RHEBL1,KRT8,TRIB3,RRAS,VASP,PYCR1,PSENEN,MAP4K2,VAV1,GNAI2,SERTAD1,YIF1B,CLEC16A,RAB4B-EGLN2,SSC5D,PLAUR,EPOR
module_7	138	0.4646	RBPJ	RBPJ	26	1452	0.7452	1	0.8889	ReMap--ChIP-seq	EHD1,DUSP5,STX5,CDKN2D,NCF2,ABHD8,SOCS1,MAFF,ZNF775,BCL2L1,DENND3,KLF6,CD226,SLAMF7,SEC31A,VASP,HERPUD1,PSENEN,MAP4K2,PDCD1LG2,VAV1,LAT2,DNASE1L3,RTKN,CLEC16A,RAB4B-EGLN2
module_7	139	0.468	CTCF	CTCF	26	1453	0.7464	1	0.8882	ReMap--ChIP-seq	ACOT7,HOXB9,AMZ1,EHD1,ARF3,PEAR1,CDKN2D,ZYX,ABHD8,GLIS2,ATP8B2,SP6,SGCA,PPM1M,BAK1,RHEBL1,VASP,IFFO1,GADD45G,ZFAND2A,GNAI2,ARHGEF40,SELENOS,NXPH3,CLEC16A,EPOR
module_7	140	0.4714	PAX5	PAX5	26	1453	0.7464	1	0.8882	ReMap--ChIP-seq	SLC16A13,EHD1,NRSN2,DUSP5,CDKN2D,PKN1,TNF,ABHD8,SOCS1,SLC37A1,MAFF,ZNF775,SGCA,DENND3,LMF2,KLF6,TRIB3,VASP,PYCR1,IFFO1,HERPUD1,PSENEN,VAV1,SERTAD1,DOK1,CLEC16A
module_7	141	0.4747	FLI1	FLI1	26	1453	0.7464	1	0.8882	ReMap--ChIP-seq	EHD1,NRSN2,ENG,STX5,ZYX,PKN1,ABHD8,SGCA,PPM1M,DENND3,TRIB3,RRAS,VASP,LIF,PYCR1,GDI1,VAV1,GNAI2,SERTAD1,YIF1B,RTKN,DOK1,CAMTA2,POU2F2,MCRIP1,EPOR
module_7	142	0.4781	STAT3	STAT3	26	1454	0.7475	1	0.8876	ReMap--ChIP-seq	EHD1,GIPC1,NRSN2,STX5,CD274,ABHD8,SGCA,MET,DENND3,LMF2,KLF6,TRIB3,SLC22A5,RRAS,VASP,CITED4,GUK1,PSENEN,VAV1,CDCP1,SERTAD1,YIF1B,PICALM,CFAP45,PDXK,LAMB3
module_7	143	0.4815	CREB1	CREB1	26	1454	0.7475	1	0.8876	ReMap--ChIP-seq	SLC16A13,NRSN2,STX5,SPSB2,LAG3,ABHD8,MAFF,BCL2L1,SGCA,LMF2,TRIB3,RRAS,VASP,XBP1,PYCR1,ZFAND2A,GUK1,PSENEN,MAP4K2,GNAI2,SERTAD1,RTKN,DOK1,RAB4B-EGLN2,SSC5D,LASP1
module_7	144	0.4848	YY1	YY1	26	1454	0.7475	1	0.8876	ReMap--ChIP-seq	HOXB9,SLC16A13,EHD1,NRSN2,STX5,CDKN2D,TNF,LAG3,ABHD8,GLIS2,B3GALT4,ZNF775,SGCA,PPM1M,LMF2,KLF6,TRIB3,VASP,IFFO1,PSENEN,GNAI2,SERTAD1,RTKN,DOK1,LASP1,EPOR
module_7	145	0.4882	EHF	EHF	4	266	0.7829	1	0.7443	ReMap--ChIP-seq	HOXB9,TRIP4,BCL2L1,LPIN2
module_7	146	0.4916	TCF4	TCF4	25	1440	0.7903	1	0.8613	ReMap--ChIP-seq	MED8,HOXB9,SLC16A13,EHD1,CSRP1,TTPAL,SP6,ZNF775,BCL2L1,MAP1LC3B2,KLF6,TNS1,LINC01186,KRT8,FLNB-AS1,PYCR1,GUK1,SERTAD1,GSN-AS1,DAPP1,AMOTL2,RND1,PDXK,DDX23,MCRIP1
module_7	147	0.4949	HOXC11	HOXC11	1	77	0.7908	1	0.6415	ReMap--ChIP-seq	PTGS2
module_7	148	0.4983	TWIST1	TWIST1	25	1441	0.7913	1	0.8607	ReMap--ChIP-seq	TES,SYTL3,PEAR1,CSRP1,ENG,KANK2,LAG3,ABHD8,ZNF775,SGCA,NTRK1,KLF6,ADGRA2,TNS1,LIF,PYCR1,GUK1,ZCCHC24,IGFN1,ACTN1-AS1,SERTAD1,GSN-AS1,DYNLT1,PDXK,LIMK1
module_7	149	0.5017	BRF2	BRF2	25	1441	0.7913	1	0.8607	ReMap--ChIP-seq	MAP1B,FICD,TRIP4,GIPC1,DENND1B,PLLP,STX5,PKN1,ABHD8,SLC37A1,BMPR2,NAGK,IFRD1,KRT8,IL23A,VASP,PDCD1LG2,MYEF2,RTL1,TDRD7,GNB1,PLAUR,GOSR2,EPOR,VIM
module_7	150	0.5051	HOXB13	HOXB13	25	1443	0.7933	1	0.8595	ReMap--ChIP-seq	TES,HOXB9,MAP1B,TRIP4,CSRP1,DUSP5,NEK1,SH2D4A,DNAJC1,HERC3,BAIAP2L1,RASSF3,BCAP29,IFRD1,SOAT1,CCDC82,SEC31A,XBP1,AIDA,SLC30A7,SLC30A4,ADRB2,ARHGAP21,CFAP45,GALNT3
module_7	151	0.5084	MEF2C	MEF2C	25	1446	0.7963	1	0.8577	ReMap--ChIP-seq	MAML2,SYTL3,EHD1,DUSP5,NUCB2,TNF,SOCS1,LINC01366,SGCA,DENND3,MAP1LC3B2,KLF6,NAGK,CD226,SEC31A,TRAM1,USPL1,HERPUD1,WNT5B,SELENOS,SLC1A4,TDRD7,AFF3,DYNLT1,LPIN2
module_7	152	0.5118	NR2F6	NR2F6	25	1448	0.7983	1	0.8565	ReMap--ChIP-seq	FN1,EHD1,GIPC1,PLLP,FLNB,ABHD8,GLIS2,SOCS1,ZNF775,BCL2L1,KLF6,TRIB3,FLNB-AS1,VASP,XBP1,PYCR1,DNASE1L3,GNAI2,RTKN,GSN-AS1,ARHGEF40,TDRD7,RND1,LASP1,LPIN2
module_7	153	0.5152	HHEX	HHEX	25	1448	0.7983	1	0.8565	ReMap--ChIP-seq	C4BPB,TRIP4,GIPC1,NRSN2,FLNB,STK10,LAG3,BCL2L1,CCDC68,NTN4,NAGS,TRIB3,FLNB-AS1,XBP1,SPATS2L,USPL1,HERPUD1,IGFN1,DNASE1L3,GNAI2,RTKN,GSN-AS1,ARHGEF40,SLC30A4,LPIN2
module_7	154	0.5185	ZNF644	ZNF644	25	1449	0.7993	1	0.8559	ReMap--ChIP-seq	HOXB9,HOXB2,PI4K2A,EHD1,NRSN2,ENG,PKN1,NEK1,SP6,MAP1LC3B2,KLF6,TRIB3,RRAS,XBP1,GADD45G,CITED4,GUK1,PSENEN,CDCP1,KIAA0513,TTC7B,ILK,LSR,TMEM217,HS3ST2
module_7	155	0.5219	ARID3A	ARID3A	25	1451	0.8013	1	0.8547	ReMap--ChIP-seq	MAML2,PMM1,SLC16A13,EHD1,NRSN2,STX5,TNF,NEK1,ABHD8,SOCS1,B3GALT4,ZNF775,BCL2L1,SGCA,BAK1,KLF6,TRIB3,SEC31A,VASP,PYCR1,HERPUD1,PSENEN,GNAI2,RTKN,LASP1
module_7	156	0.5253	GTF2B	GTF2B	25	1451	0.8013	1	0.8547	ReMap--ChIP-seq	NRSN2,FAM214B,STX5,CDKN2D,SPSB2,ABHD8,SGCA,PPM1M,DENND3,LMF2,KLF6,RASSF3,IL23A,SEC31A,VASP,XBP1,PSENEN,SLC35G2,SERTAD1,RTKN,SLC30A7,DOK1,CAMTA2,TMED7-TICAM2,VIM
module_7	157	0.5286	PGR	PGR	25	1451	0.8013	1	0.8547	ReMap--ChIP-seq	GIPC1,NRSN2,CSRP1,FLNB,TNK2,MAFF,BCL2L1,SH2D4A,DENND3,MAP1LC3B2,KLF6,ANPEP,KRT8,TRIB3,SLC22A5,XBP1,GADD45G,CLIC3,ACTN1-AS1,KIAA0513,GSN-AS1,NXPH3,AMOTL2,CFAP45,RALB
module_7	158	0.532	HNF4G	HNF4G	25	1451	0.8013	1	0.8547	ReMap--ChIP-seq	FN1,IL22RA1,EHD1,NRSN2,PLLP,SPSB2,LAG3,SOCS1,ZNF775,BCL2L1,KLF6,KRT8,TRIB3,FLNB-AS1,XBP1,PYCR1,CLIC3,ACTN1-AS1,GNAI2,SERTAD1,RTKN,GSN-AS1,TDRD7,GNB1,LASP1
module_7	159	0.5354	NR2F2	NR2F2	25	1452	0.8023	1	0.8541	ReMap--ChIP-seq	HOXB9,HOXB2,EHD1,GIPC1,CSRP1,STX5,FLNB,ZYX,ABHD8,GLIS2,B3GALT4,ZNF775,BCL2L1,KLF6,KRT8,VASP,XBP1,PYCR1,CLIC3,SERTAD1,YIF1B,GSN-AS1,KIF5A,LASP1,MCRIP1
module_7	160	0.5387	HNF4A	HNF4A	25	1452	0.8023	1	0.8541	ReMap--ChIP-seq	IL22RA1,EHD1,NRSN2,PLLP,LAG3,ABHD8,ZNF775,BCL2L1,SGCA,KLF6,ANPEP,KRT8,TRIB3,FLNB-AS1,XBP1,PYCR1,IFFO1,DNASE1L3,GNAI2,SERTAD1,RTKN,GSN-AS1,ARHGEF40,LASP1,PDLIM5
module_7	161	0.5421	EBF1	EBF1	25	1452	0.8023	1	0.8541	ReMap--ChIP-seq	SMCO4,VOPP1,EHD1,DUSP5,CDKN2D,NCF2,TNF,SOCS1,LINC01366,SLC37A1,ZNF775,SGCA,PPM1M,DENND3,LMF2,SLAMF7,VASP,XBP1,PYCR1,HERPUD1,VAV1,DNASE1L3,SERTAD1,DOK1,CLEC16A
module_7	162	0.5455	MXI1	MXI1	25	1453	0.8033	1	0.8535	ReMap--ChIP-seq	TSTA3,EHD1,NRSN2,FAM214B,STX5,CDKN2D,SPSB2,LAG3,ABHD8,GLIS2,B3GALT4,ZNF775,TRIB3,VASP,PYCR1,IFFO1,PSENEN,TSC22D2,GNAI2,SERTAD1,RTKN,CAMTA2,GNB1,LASP1,EPOR
module_7	163	0.5488	ADNP	ADNP	24	1440	0.8415	1	0.8263	ReMap--ChIP-seq	ASPHD2,PLLP,TMEM40,ENG,KANK2,CDKN2D,PKN1,ABHD8,BAK1,SYT17,FLNB-AS1,CDCP1,SERTAD1,YIF1B,COPG1,GSN-AS1,KIF5A,SPOCD1,NXPH3,CACNA1I,LASP1,PLAUR,LIMK1,ATP13A2
module_7	164	0.5522	KLF13	KLF13	24	1443	0.844	1	0.8245	ReMap--ChIP-seq	TSTA3,EHD1,NRSN2,PEAR1,ENG,ABHD8,SOCS1,B3GALT4,MAP1LC3B2,IL23A,TRIB3,VASP,PYCR1,CLIC3,GDI1,ZFAND2A,CITED4,GUK1,PSENEN,SERTAD1,YIF1B,SSC5D,MCRIP1,EPOR
module_7	165	0.5556	ZBTB11	ZBTB11	24	1444	0.8448	1	0.824	ReMap--ChIP-seq	TRIP4,EHD1,TRIOBP,FAM214B,TNF,ABHD8,B3GALT4,PTPN21,CEP170,NAGS,RHEBL1,ADGRA2,IL23A,TRIB3,RRAS,VASP,USPL1,PSENEN,PCYT1A,RTKN,DOK1,ILK,TRDMT1,VIM
module_7	166	0.5589	NCOA1	NCOA1	24	1446	0.8465	1	0.8228	ReMap--ChIP-seq	HOXB2,AMZ1,EHD1,ENG,STX5,NEK1,MAFF,PROSER2-AS1,MAP1LC3B2,RASSF3,KRT8,TRIB3,VASP,XBP1,OSGIN2,SPATS2L,PCYT1A,TSC22D2,SERTAD1,YIF1B,LASP1,TRDMT1,CYP24A1,VIM
module_7	167	0.5623	SOX11	SOX11	24	1448	0.8482	1	0.8217	ReMap--ChIP-seq	MED8,VOPP1,B3GLCT,PLAC1,AMZ1,ARF3,CDYL2,STX5,CDH4,ZNF775,ZNF641,KLF4,OSGIN2,TRAM1,USPL1,CITED4,GLIPR2,PSENEN,FAM177A1,MYEF2,GOLT1B,GNB1,RND1,DDX23
module_7	168	0.5657	GATA6	GATA6	24	1448	0.8482	1	0.8217	ReMap--ChIP-seq	HOXB9,IL22RA1,EHD1,FXYD5,CSRP1,PLLP,FLNB,BCL2L1,KLF6,LINC01186,KRT8,SOAT1,TRIB3,FLNB-AS1,XBP1,LIF,SPTLC2,ACTN1-AS1,RTKN,AMOTL2,LASP1,CFAP45,PLAUR,LSR
module_7	169	0.569	EPAS1	EPAS1	24	1448	0.8482	1	0.8217	ReMap--ChIP-seq	SYTL3,HOXB9,MRAS,TNK2,MET,PPM1M,DENND3,BAK1,RASSF3,COL8A1,TRIB3,STXBP1,LIF,IFFO1,ZFAND2A,SPTLC2,KIAA0513,SERTAD1,GSN-AS1,SSC5D,CFAP45,DYNLT1,PDXK,TRDMT1
module_7	170	0.5724	CREM	CREM	24	1448	0.8482	1	0.8217	ReMap--ChIP-seq	TSTA3,SLC16A13,EHD1,NRSN2,STX5,TNF,ABHD8,SOCS1,TNK2,B3GALT4,MAFF,ZNF775,SGCA,DENND3,LMF2,KLF6,TRIB3,VASP,PYCR1,PSENEN,VAV1,SERTAD1,DOK1,VIM
module_7	171	0.5758	CLOCK	CLOCK	24	1449	0.849	1	0.8211	ReMap--ChIP-seq	ASPHD2,AMZ1,CFAP74,NRSN2,MEI1,GAS6-DT,GAS6,TRAPPC10,NCF2,CSGALNACT2,DENND3,ANPEP,TNS1,SNX8,TMEM86A,LIF,ZFAND2A,ACTN1-AS1,RTKN,CACNA1I,POU2F2,SDK1,RALB,MCRIP1
module_7	172	0.5791	ELF1	ELF1	24	1451	0.8506	1	0.8199	ReMap--ChIP-seq	HOXB9,EHD1,GIPC1,NRSN2,STX5,PKN1,ABHD8,B3GALT4,BCL2L1,SGCA,LMF2,RRAS,VASP,PYCR1,IFFO1,PSENEN,MAP4K2,VAV1,GNAI2,SERTAD1,RTKN,CAMTA2,SSC5D,LASP1
module_7	173	0.5825	ZKSCAN1	ZKSCAN1	24	1451	0.8506	1	0.8199	ReMap--ChIP-seq	TSTA3,EHD1,GIPC1,FXYD5,NRSN2,ENG,CDKN2D,PKN1,ABHD8,GLIS2,SOCS1,B3GALT4,SP6,ZNF775,TRIB3,VASP,PYCR1,CLIC3,GNAI2,SERTAD1,YIF1B,SSC5D,LASP1,EPOR
module_7	174	0.5859	BCL6	BCL6	24	1451	0.8506	1	0.8199	ReMap--ChIP-seq	VOPP1,EHD1,DUSP5,JDP2,STX5,STK10,ABHD8,SOCS1,TNK2,ZNF775,PPM1M,DENND3,LMF2,KLF6,RASSF3,VASP,PYCR1,MAP4K2,GNAI2,SERTAD1,GNB1,LASP1,LSR,PDXK
module_7	175	0.5892	FOXM1	FOXM1	24	1452	0.8514	1	0.8193	ReMap--ChIP-seq	CSRP1,DUSP5,ANXA3,STX5,FLNB,CDKN2D,LAG3,CD274,ZNF775,BCL2L1,BIRC2,KLF6,RASSF3,KRT8,SEC31A,XBP1,HERPUD1,RTKN,GSN-AS1,TBC1D19,SLC1A4,AMOTL2,TRDMT1,VIM
module_7	176	0.5926	TFAP4	TFAP4	24	1452	0.8514	1	0.8193	ReMap--ChIP-seq	EHD1,NRSN2,CSRP1,ENG,FLNB,GLIS2,MAFF,ZNF775,BCL2L1,SGCA,KLF6,KRT8,TRIB3,XBP1,PYCR1,PSENEN,VAV1,ACTN1-AS1,DNASE1L3,GNAI2,SERTAD1,RTKN,GSN-AS1,EPOR
module_7	177	0.596	MAX	MAX	24	1452	0.8514	1	0.8193	ReMap--ChIP-seq	SLC16A13,EHD1,NRSN2,STX5,CDKN2D,SPSB2,ABHD8,MAFF,ZNF775,SGCA,LMF2,KLF6,TRIB3,VASP,LIF,PYCR1,PSENEN,GNAI2,SERTAD1,SSC5D,GNB1,LASP1,MCRIP1,EPOR
module_7	178	0.5993	ONECUT1	ONECUT1	24	1452	0.8514	1	0.8193	ReMap--ChIP-seq	C4BPB,DENND1B,PIP4P2,GRAMD2B,STX5,TTPAL,ADAMTS6,MET,CCDC68,NTN4,PCDH9,KLF6,BAIAP2L1,FLNB-AS1,SPATS2L,USPL1,TACC1,RTKN,TMEM139,SMURF1,TDRD7,DYNLT3,ERICH5,TMED7-TICAM2
module_7	179	0.6027	MYB	MYB	24	1453	0.8523	1	0.8188	ReMap--ChIP-seq	SLC16A13,EHD1,FAM214B,STX5,CDKN2D,LAG3,ABHD8,SOCS1,LINC01366,ZNF775,PPM1M,LMF2,KLF6,SLAMF7,VASP,XBP1,LIF,HERPUD1,GUK1,PSENEN,VAV1,GNAI2,POU2F2,LASP1
module_7	180	0.6061	ELK1	ELK1	24	1453	0.8523	1	0.8188	ReMap--ChIP-seq	TSTA3,NRSN2,DUSP5,FAM214B,STX5,TRAPPC10,STK4-AS1,ABHD8,B3GALT4,BCL2L1,TMEM41B,TRIB3,RRAS,GUK1,PSENEN,SERTAD1,RTKN,SLC30A7,SELENOS,STAM2,SSC5D,ILK,POMP,MCRIP1
module_7	181	0.6094	MAZ	MAZ	24	1453	0.8523	1	0.8188	ReMap--ChIP-seq	HOXB9,TSTA3,EHD1,GIPC1,NRSN2,SPSB2,ABHD8,GLIS2,B3GALT4,SGCA,LMF2,TRIB3,RRAS,VASP,PYCR1,CLIC3,PSENEN,GNAI2,SERTAD1,CAMTA2,SSC5D,LASP1,MCRIP1,EPOR
module_7	182	0.6128	HES1	HES1	12	787	0.8635	1	0.7549	ReMap--ChIP-seq	TPGS2,ZYX,FGF2,BEST3,FRMD3,OSBPL3,ZNF775,TMEM41B,ZCCHC24,SPOCD1,NXPH3,TDRD7
module_7	183	0.6162	FOXJ2	FOXJ2	23	1440	0.8843	1	0.7913	ReMap--ChIP-seq	TES,PLLP,GSTO1,MIR503HG,SPSB2,CD274,BTN2A2,B3GALT4,SP6,ZNF775,BCL2L1,DNAJC1,MET,KLF4,KLF6,NDEL1,FAM177A1,RGS9,ADRB2,STK3,RND1,CFAP45,DDX23
module_7	184	0.6195	RFX2	RFX2	23	1442	0.8856	1	0.7902	ReMap--ChIP-seq	PI4K2A,EHD1,FXYD5,MRAS,FAM214B,SLC37A1,PTPN21,SGCB,KRT8,BLZF1,XBP1,ZFAND2A,PSENEN,NME7,RTKN,ROGDI,ARHGEF40,SLC30A7,SPOCD1,TBC1D19,RND1,DDX23,EPOR
module_7	185	0.6229	IRF3	IRF3	23	1442	0.8856	1	0.7902	ReMap--ChIP-seq	PI4K2A,TRIP4,GIPC1,STX5,PKN1,ABHD8,SLC37A1,B3GALT4,ZNF775,BCL2L1,BPGM,KLF6,HERC3,IL23A,SPTLC2,PSENEN,SERTAD1,GOLT1B,ROGDI,RAB4B-EGLN2,SSC5D,MCRIP1,EPOR
module_7	186	0.6263	TFAP2A	TFAP2A	23	1445	0.8876	1	0.7885	ReMap--ChIP-seq	EHD1,ZYX,TNK2,BCL2L1,SGCA,LMF2,KRT8,VASP,XBP1,GADD45G,GDI1,PSENEN,SERTAD1,YIF1B,RTKN,RGS9,TTC7B,NXPH3,AMOTL2,RALB,PDLIM5,EPOR,CYP24A1
module_7	187	0.6296	ELK4	ELK4	23	1445	0.8876	1	0.7885	ReMap--ChIP-seq	TSTA3,CSRP1,FAM214B,ABHD8,GLIS2,B3GALT4,SGCA,IL23A,RRAS,VASP,TNFSF12,GUK1,PSENEN,VAV1,CDCP1,GNAI2,SERTAD1,RTKN,SELENOS,PICALM,LSR,MCRIP1,PDLIM5
module_7	188	0.633	XBP1	XBP1	23	1447	0.8889	1	0.7874	ReMap--ChIP-seq	GIPC1,FERMT2,FLNB,CDKN2D,PKN1,TTPAL,ABHD8,KIAA1755,BCL2L1,BAK1,NAGS,STXBP1,PTK2,ZFAND2A,VAV1,FAM189A2,YIF1B,RAB4B-EGLN2,PLAUR,ADGRF2,TMEM217,PDXK,EPOR
module_7	189	0.6364	NME2	NME2	23	1448	0.8896	1	0.7869	ReMap--ChIP-seq	PEAR1,CCSAP,KANK2,GABRA4,ZYX,BCL2L1,SGCA,INSL4,MET,KLF6,SOAT1,COL8A1,SLC22A5,NDEL1,SERTAD1,KIF5A,KMO,DOK1,DAPP1,LDB2,GOSR2,TMED7-TICAM2,VIM
module_7	190	0.6397	NCOA2	NCOA2	23	1449	0.8903	1	0.7863	ReMap--ChIP-seq	AMZ1,EHD1,GIPC1,PLLP,TMEM40,SHC3,ABHD8,MAFF,TM4SF19-AS1,RASSF3,ANPEP,KRT8,XBP1,LINC02057,OSGIN2,GADD45G,CLIC3,YIF1B,GSN-AS1,AMOTL2,RALB,TRDMT1,CYP24A1
module_7	191	0.6431	RFX1	RFX1	23	1449	0.8903	1	0.7863	ReMap--ChIP-seq	CFAP74,EHD1,GIPC1,ARF3,NRSN2,SPSB2,ZNF775,DNAJC1,RP2,TM4SF19-AS1,NAGS,KRT8,SOAT1,PYCR1,TM4SF19-TCTEX1D2,PSENEN,PCYT1A,MSANTD3-TMEFF1,SERTAD1,RTKN,SPOCD1,CFAP45,EPOR
module_7	192	0.6465	ARNT	ARNT	23	1450	0.8909	1	0.7858	ReMap--ChIP-seq	PIP4K2C,HOXB2,FXYD5,NRSN2,GRB10,TNK2,BCL2L1,SGCA,TM4SF19-AS1,MAP1LC3B2,KRT8,TRIB3,STXBP1,VASP,XBP1,TM4SF19-TCTEX1D2,KIAA0513,SERTAD1,YIF1B,DOK1,SSC5D,LASP1,CYP24A1
module_7	193	0.6498	FOXK2	FOXK2	23	1451	0.8916	1	0.7852	ReMap--ChIP-seq	CPED1,EHD1,NRSN2,FAM214B,STX5,CDKN2D,TRAPPC10,ABHD8,BTN2A2,B3GALT4,CEP170,KLF6,TRIB3,RRAS,VASP,CITED4,SERTAD1,KIF5A,DOK1,ILK,LASP1,MCRIP1,EPOR
module_7	194	0.6532	SP2	SP2	23	1451	0.8916	1	0.7852	ReMap--ChIP-seq	MED8,GLYATL2,TRIP4,TRIOBP,FAM214B,STX5,ABHD8,ZNF775,BCL2L1,BPGM,IL23A,RRAS,VASP,ZFAND2A,PSENEN,ACTN1-AS1,GNAI2,SERTAD1,RTKN,RAB4B-EGLN2,CAMTA2,SSC5D,EPOR
module_7	195	0.6566	BCL11A	BCL11A	23	1451	0.8916	1	0.7852	ReMap--ChIP-seq	VOPP1,EHD1,DUSP5,KANK2,STX5,CDKN2D,TNF,SOCS1,SLC37A1,B3GALT4,MAFF,ZNF775,SGCA,DENND3,LMF2,KLF6,SLAMF7,XBP1,PYCR1,HERPUD1,CAMTA2,LSR,MCRIP1
module_7	196	0.6599	SMAD1	SMAD1	23	1451	0.8916	1	0.7852	ReMap--ChIP-seq	HOXB9,HOXB2,SLC16A13,EHD1,NRSN2,FAM214B,STX5,CDKN2D,ZYX,PKN1,LINC01366,ZNF775,SGCA,KLF6,TRIB3,VASP,PYCR1,GNAI2,SERTAD1,KIF5A,SSC5D,MCRIP1,VIM
module_7	197	0.6633	SOX2	SOX2	23	1451	0.8916	1	0.7852	ReMap--ChIP-seq	TES,MAP1B,FGD6,STX5,GSN,ZNF775,BCL2L1,HECTD2,DNAJB4,KLF6,LINC01186,IFRD1,SEC31A,GADD45G,TSC22D2,GNAI2,TACC1,GSN-AS1,SLC30A7,CNN3,AMOTL2,TRDMT1,VIM
module_7	198	0.6667	GFI1B	GFI1B	23	1451	0.8916	1	0.7852	ReMap--ChIP-seq	HOXB9,HOXB2,EHD1,GIPC1,NRSN2,CDKN2D,PKN1,TNF,ABHD8,SOCS1,B3GALT4,MAP1LC3B2,TRIB3,VASP,PYCR1,VAV1,KIAA0513,SERTAD1,KIF5A,SSC5D,MCRIP1,LAMB3,EPOR
module_7	199	0.67	BHLHE40	BHLHE40	23	1453	0.8928	1	0.7841	ReMap--ChIP-seq	TSTA3,AMZ1,EHD1,NRSN2,PKN1,TNF,ABHD8,GLIS2,SOCS1,B3GALT4,MAFF,ZNF775,SGCA,DENND3,KLF6,TRIB3,VASP,PYCR1,HERPUD1,GNAI2,SERTAD1,RTKN,MCRIP1
module_7	200	0.6734	GABPA	GABPA	23	1453	0.8928	1	0.7841	ReMap--ChIP-seq	EHD1,STX5,ABHD8,SP6,BCL2L1,SGCA,BAK1,RHEBL1,TRIB3,RRAS,VASP,PYCR1,IFFO1,ZFAND2A,PSENEN,MAP4K2,GNAI2,SERTAD1,RTKN,CAMTA2,SSC5D,ILK,MCRIP1
module_7	201	0.6768	CEBPD	CEBPD	23	1454	0.8935	1	0.7836	ReMap--ChIP-seq	TSTA3,EHD1,NRSN2,STX5,SPSB2,GLIS2,SOCS1,B3GALT4,ZNF775,BCL2L1,LMF2,KLF6,TRIB3,VASP,XBP1,PYCR1,PSENEN,GNAI2,SERTAD1,GSN-AS1,ARHGEF40,GNB1,MCRIP1
module_7	202	0.6801	ZNF592	ZNF592	8	605	0.9175	1	0.6533	ReMap--ChIP-seq	PI4K2A,FICD,CSRP1,SP6,ADGRA2,ANPEP,TRAM1,CILP2
module_7	203	0.6835	NFE2L1	NFE2L1	22	1438	0.9175	1	0.7574	ReMap--ChIP-seq	LYPD6,PIP4P2,HSPA13,LINC00513,SPSB2,NEK1,SLC16A4,STK4-AS1,TNK2,ARFGAP1,HECTD2,RHEBL1,IFRD1,TRIB3,FLNB-AS1,PYCR1,TM4SF19-TCTEX1D2,PCYT1A,FAM177A1,IL6,RPS6KC1,SGTB
module_7	204	0.6869	ZNF740	ZNF740	22	1442	0.9196	1	0.7553	ReMap--ChIP-seq	MAML2,HOXB9,MAP1B,HOXB2,EHD1,FXYD5,ENG,KANK2,GOLGA6A,ZNF775,BCL2L1,SGCA,CEP170,VASP,GUK1,SERTAD1,KIF5A,DOK1,CAMTA2,SSC5D,PICALM,LSR
module_7	205	0.6902	ZNF584	ZNF584	22	1442	0.9196	1	0.7553	ReMap--ChIP-seq	TES,CFAP74,EHD1,NRSN2,ADCY7,TMEM154,VEPH1,ZYX,LINC01366,SP6,MAP1LC3B2,IL23A,TRIB3,FLNB-AS1,NDEL1,CDCP1,AIDA,COPG1,DAP,LSR,TMEM217,DDX23
module_7	206	0.6936	EGR1	EGR1	22	1444	0.9206	1	0.7542	ReMap--ChIP-seq	HOXB9,TSTA3,SLC16A13,ARF3,NRSN2,LAG3,ABHD8,B3GALT4,SGCA,BAK1,TRIB3,VASP,PYCR1,CLIC3,GUK1,PSENEN,GNAI2,SERTAD1,RTKN,LASP1,LSR,MCRIP1
module_7	207	0.697	DEAF1	DEAF1	22	1445	0.9211	1	0.7537	ReMap--ChIP-seq	MED8,FICD,STX5,PKN1,ABHD8,B3GALT4,SP6,CEP170,RRAS,VASP,XBP1,CSRNP2,PSENEN,MAP4K2,SERTAD1,RTKN,CLEC16A,RAB4B-EGLN2,SSC5D,LASP1,PDXK,EPOR
module_7	208	0.7003	CXXC4	CXXC4	22	1446	0.9217	1	0.7532	ReMap--ChIP-seq	HOXB9,SLC16A13,NRSN2,STX5,SPSB2,ZYX,LAG3,ABHD8,LMF2,NAGS,TRIB3,VASP,PYCR1,GDI1,PSENEN,SERTAD1,CILP2,RTKN,NXPH3,STK3,GNB1,EPOR
module_7	209	0.7037	PRDM14	PRDM14	22	1449	0.9232	1	0.7516	ReMap--ChIP-seq	PXDC1,ACOT7,HOXB9,HOXB2,CFAP74,EHD1,PEAR1,LAG3,CSGALNACT2,ABHD8,TNK2,SGCA,ARFGAP1,NAGS,PYCR1,IFFO1,GDI1,WNT5B,SPOCD1,GNB1,MCRIP1,ATP13A2
module_7	210	0.7071	NR1H3	NR1H3	22	1450	0.9237	1	0.7511	ReMap--ChIP-seq	MAP1B,MAMDC2,JDP2,NEK1,BPGM,TM4SF19-AS1,ARSJ,OSGIN2,TM4SF19-TCTEX1D2,COL9A2,USPL1,CITED4,GUK1,NDEL1,CAMTA2,CRIM1,PICALM,PLAUR,TRDMT1,GBP3,TMED7-TICAM2,VIM
module_7	211	0.7104	NANOG	NANOG	22	1450	0.9237	1	0.7511	ReMap--ChIP-seq	PXDC1,HOXB9,HOXB2,DUSP5,FGD6,ZYX,FGF2,ABHD8,ZNF775,BCL2L1,KLF6,VASP,PYCR1,PSENEN,SERTAD1,FAM189A2,STK3,CNN3,AMOTL2,LDB2,TRDMT1,VIM
module_7	212	0.7138	SRF	SRF	22	1450	0.9237	1	0.7511	ReMap--ChIP-seq	EHD1,CSRP1,DUSP5,STX5,LAG3,SOCS1,B3GALT4,BCL2L1,KLF6,RRAS,VASP,GADD45G,GUK1,PSENEN,PCYT1A,SERTAD1,RTKN,SELENOS,CAMTA2,SSC5D,ILK,LASP1
module_7	213	0.7172	ZNF384	ZNF384	22	1450	0.9237	1	0.7511	ReMap--ChIP-seq	PMM1,GIPC1,NRSN2,STX5,CDKN2D,BCL2L1,BAK1,KLF6,IL23A,TRIB3,VASP,XBP1,IFFO1,HERPUD1,LAT2,GNAI2,SERTAD1,YIF1B,RTKN,GNB1,LASP1,PLAUR
module_7	214	0.7205	SIX2	SIX2	22	1451	0.9241	1	0.7505	ReMap--ChIP-seq	SMCO4,CPED1,HOXB9,HOXB2,HS3ST3A1,ANXA3,FLNB,IRS2,FRMD3,PARM1,SOCS1,SH2D4A,MET,NTRK1,FLNB-AS1,SPTBN1,LRRN4,GADD45G,ZCCHC24,DAPP1,DAP,SPOCK1
module_7	215	0.7239	ARID2	ARID2	22	1451	0.9241	1	0.7505	ReMap--ChIP-seq	FN1,EHD1,NRSN2,STX5,FLNB,SPSB2,LAG3,MAFF,ZNF775,BCL2L1,KLF6,TRIB3,SEC31A,VASP,XBP1,PYCR1,PSENEN,GNAI2,SERTAD1,RTKN,ARHGEF40,CAMTA2
module_7	216	0.7273	ETV4	ETV4	22	1451	0.9241	1	0.7505	ReMap--ChIP-seq	EHD1,STX5,SOCS1,ZNF775,BCL2L1,KLF6,KRT8,TRIB3,VASP,XBP1,PYCR1,IFFO1,PSENEN,ACTN1-AS1,GNAI2,SERTAD1,RTKN,GSN-AS1,ARHGEF40,SSC5D,LASP1,EPOR
module_7	217	0.7306	KLF1	KLF1	22	1451	0.9241	1	0.7505	ReMap--ChIP-seq	EHD1,NRSN2,PEAR1,FAM214B,CDKN2D,LAG3,ABHD8,SOCS1,TNK2,MAFF,ZNF775,PPM1M,LMF2,TRIB3,PYCR1,GNAI2,SERTAD1,YIF1B,DOK1,POU2F2,MCRIP1,EPOR
module_7	218	0.734	NR2C2	NR2C2	22	1451	0.9241	1	0.7505	ReMap--ChIP-seq	NRSN2,FAM214B,TRAPPC10,ABHD8,B3GALT4,SP6,LMF2,IL23A,TRIB3,RRAS,PYCR1,PSENEN,YIF1B,RTKN,ACBD3,ILK,LASP1,RALA,ERLEC1,RPS6KC1,LAMB3,EPOR
module_7	219	0.7374	MAFB	MAFB	22	1452	0.9246	1	0.75	ReMap--ChIP-seq	TES,CSRP1,FGD6,STX5,FLNB,NUCB2,NEK1,ABL2,MAFF,BCL2L1,DNAJB4,KLF6,XBP1,PTK2,NDEL1,TACC1,TTC7B,ADRB2,SDK1,LASP1,PDLIM5,LAMB3
module_7	220	0.7407	ETV1	ETV1	22	1452	0.9246	1	0.75	ReMap--ChIP-seq	HOXB9,NRSN2,DUSP5,STX5,LAG3,ABHD8,TNK2,SP6,BCL2L1,SGCA,ACSS2,TRIB3,VASP,PYCR1,IFFO1,PTK2,PSENEN,SERTAD1,RTKN,SSC5D,ILK,LASP1
module_7	221	0.7441	ZZZ3	ZZZ3	5	430	0.9325	1	0.5735	ReMap--ChIP-seq	TNF,CCDC68,MICB,PDXK,GBP3
module_7	222	0.7475	ZNF83	ZNF83	21	1440	0.9449	1	0.7215	ReMap--ChIP-seq	TSTA3,EHD1,NRSN2,CSRP1,ENG,BCL2L1,HECTD2,MAP1LC3B2,IL23A,TRIB3,RRAS,PTK2,CDCP1,KIAA0513,GSN-AS1,SMURF1,GNB1,LASP1,DDX23,VIM,LPIN2
module_7	223	0.7508	MBD3	MBD3	21	1441	0.9453	1	0.721	ReMap--ChIP-seq	AMZ1,EHD1,GIPC1,CSRP1,TNK2,SP6,DAGLA,SGCA,ARFGAP1,KRT8,STXBP1,VASP,XBP1,PYCR1,CLIC3,KIAA0513,YIF1B,NXPH3,PDXK,MCRIP1,CYP24A1
module_7	224	0.7542	CBX2	CBX2	21	1441	0.9453	1	0.721	ReMap--ChIP-seq	PXDC1,ACOT7,SYTL3,CFAP74,IL22RA1,DLGAP4,ZYX,FRMD5,LINC00452,DENND3,NAGS,HERPUD1,GLIPR2,PSENEN,TACC1,RGS9,SLC41A2,PODXL,DYNLT1,LSR,ERICH5
module_7	225	0.7576	ZNF639	ZNF639	21	1442	0.9457	1	0.7205	ReMap--ChIP-seq	HOXB9,EHD1,NRSN2,CDKN2D,TNF,B3GALT4,ZNF775,LMF2,KLF6,TRIB3,GDI1,GUK1,TSC22D2,CDCP1,KIAA0513,KIF5A,SELENOS,GNB1,ILK,MCRIP1,TRDMT1
module_7	226	0.7609	CEBPZ	CEBPZ	21	1443	0.9461	1	0.72	ReMap--ChIP-seq	MED8,FICD,BLOC1S3,TRIP4,STX5,PKN1,FRMD5,ABHD8,ZNF775,BCL2L1,BPGM,ARFGAP1,IFI27L1,ZFAND2A,SPTLC2,PSENEN,RTKN,ROGDI,RAB4B-EGLN2,LASP1,EPOR
module_7	227	0.7643	EOMES	EOMES	21	1443	0.9461	1	0.72	ReMap--ChIP-seq	LINC01630,DUSP5,GPR39,FLNB,TMEM154,STK4-AS1,RCAN2,NTN1,KLF6,KRT8,TNFSF15,CITED4,IGFN1,DNASE1L3,GNAI2,STK3,PODXL,TDRD7,RALB,LAMA1,GOSR2
module_7	228	0.7677	ESR1	ESR1	21	1446	0.9472	1	0.7184	ReMap--ChIP-seq	AMZ1,CSRP1,SNX24,TNK2,MAFF,BCL2L1,PPM1M,RASSF3,ANPEP,KRT8,SLC22A5,XBP1,LINC02057,SPATS2L,CLIC3,ACTN1-AS1,CAP2,YIF1B,AMOTL2,RALB,CYP24A1
module_7	229	0.771	FOXO1	FOXO1	21	1447	0.9476	1	0.7179	ReMap--ChIP-seq	TES,PXDC1,EHD1,ENG,KANK2,LINC00513,STX5,ABHD8,MAFF,ZNF775,DENND3,KLF6,HERC3,RASSF3,VASP,USPL1,HERPUD1,TACC1,GSN-AS1,SSC5D,RMC1
module_7	230	0.7744	PAX8	PAX8	21	1450	0.9487	1	0.7164	ReMap--ChIP-seq	TES,ACOT7,FXYD5,STX5,MAFF,PROSER2-AS1,BAK1,TM4SF19-AS1,NAGK,TM4SF19-TCTEX1D2,SPATS2L,COL9A2,ZFAND2A,GUK1,ZCCHC24,PCYT1A,RGS9,SPOCD1,GNB1,LATS2,FAM241B
module_7	231	0.7778	POU2F2	POU2F2	21	1450	0.9487	1	0.7164	ReMap--ChIP-seq	EHD1,DUSP5,STX5,CDKN2D,PKN1,TNF,ABHD8,ZNF775,PPM1M,KLF6,SLAMF7,VASP,IFFO1,HERPUD1,PSENEN,LAT2,SERTAD1,SELENOS,CLEC16A,LASP1,MCRIP1
module_7	232	0.7811	STAT5B	STAT5B	21	1453	0.9497	1	0.7149	ReMap--ChIP-seq	EHD1,DUSP5,STK4-AS1,CD274,SOCS1,LINC01366,BCL2L1,PPM1M,KLF6,IL23A,SEC31A,VASP,XBP1,HERPUD1,PCYT1A,VAV1,TMEM139,CLEC16A,CAMTA2,TRDMT1,VIM
module_7	233	0.7845	POU5F1	POU5F1	21	1454	0.9501	1	0.7144	ReMap--ChIP-seq	HOXB9,HOXB2,ARF3,NRSN2,STX5,FLNB,SPSB2,LAG3,ABHD8,ZNF775,BCL2L1,SGCA,VASP,PSENEN,GNAI2,SERTAD1,YIF1B,RTKN,STK3,SSC5D,EPOR
module_7	234	0.7879	DUX4	DUX4	20	1441	0.9646	1	0.6862	ReMap--ChIP-seq	MAML2,HOXB2,STARD13,ARF3,ANXA3,RIMS2,GRB10,NEK1,BIRC2,DNAJB4,USPL1,GSN-AS1,TMEM263,STAM2,TBC1D19,DYNLT1,PDLIM5,TRDMT1,SGTB,VIM
module_7	235	0.7912	HSF1	HSF1	20	1449	0.9667	1	0.6823	ReMap--ChIP-seq	ACOT7,EHD1,GIPC1,PEAR1,ADCY7,SPSB2,ABHD8,SGCA,DENND3,RRAS,VASP,PYCR1,CLIC3,GDI1,ZFAND2A,PSENEN,SERTAD1,SSC5D,POU2F2,PDXK
module_7	236	0.7946	ZBTB7A	ZBTB7A	20	1450	0.9669	1	0.6818	ReMap--ChIP-seq	HOXB9,AMZ1,EHD1,GIPC1,PEAR1,CDKN2D,ABHD8,GLIS2,B3GALT4,SGCA,RRAS,VASP,LIF,PYCR1,CLIC3,PSENEN,GNAI2,SERTAD1,SSC5D,MCRIP1
module_7	237	0.798	ASCL1	ASCL1	20	1450	0.9669	1	0.6818	ReMap--ChIP-seq	ACOT7,CSRP1,KANK2,CDKN2D,PKN1,ZNF775,BCL2L1,DAGLA,KRT8,STXBP1,VASP,PYCR1,GADD45G,CLIC3,IGFN1,SERTAD1,SSC5D,POU2F2,RALB,MCRIP1
module_7	238	0.8013	POU2F1	POU2F1	20	1450	0.9669	1	0.6818	ReMap--ChIP-seq	AMZ1,DENND1B,PTGS2,STX5,IRS2,BTN2A1,ACSS2,NTRK1,BCAP29,IL23A,RRAS,PTK2,CSRNP2,ZCCHC24,SLC35G2,SERTAD1,SPOCD1,GOSR2,RPS6KC1,LIMK1
module_7	239	0.8047	CTCFL	CTCFL	20	1450	0.9669	1	0.6818	ReMap--ChIP-seq	HOXB9,EHD1,GIPC1,ARF3,CDKN2D,PKN1,ABHD8,SGCA,PPM1M,LMF2,VASP,PYCR1,IFFO1,CLIC3,MAP4K2,GNAI2,CILP2,NXPH3,SSC5D,EPOR
module_7	240	0.8081	TGIF2	TGIF2	20	1451	0.9672	1	0.6814	ReMap--ChIP-seq	PXDC1,MED8,TSTA3,EHD1,NRSN2,FAM214B,STX5,B3GALT4,ZNF775,BCL2L1,TRIB3,RRAS,VASP,XBP1,PYCR1,IFFO1,SPATS2L,RTKN,CAMTA2,LASP1
module_7	241	0.8114	MYBL2	MYBL2	20	1451	0.9672	1	0.6814	ReMap--ChIP-seq	C4BPB,FN1,GSTO1,SPSB2,B3GALT4,ZNF775,BCL2L1,KLF6,BAIAP2L1,FLNB-AS1,SNX8,XBP1,SPATS2L,PTPRK,RTKN,GSN-AS1,TDRD7,LASP1,PDLIM5,LPIN2
module_7	242	0.8148	NEUROD1	NEUROD1	20	1452	0.9674	1	0.6809	ReMap--ChIP-seq	HOXB9,HOXB2,EHD1,GIPC1,NRSN2,PEAR1,PKN1,TNF,ABHD8,TNK2,B3GALT4,SP6,SGCA,TRIB3,VASP,PYCR1,VAV1,SERTAD1,SSC5D,LASP1
module_7	243	0.8182	KDM5B	KDM5B	20	1452	0.9674	1	0.6809	ReMap--ChIP-seq	HOXB9,AMZ1,EHD1,NRSN2,ABHD8,ZNF775,SGCA,ARFGAP1,LMF2,KLF6,TRIB3,VASP,PYCR1,CLIC3,PSENEN,SERTAD1,CILP2,RTKN,SSC5D,MCRIP1
module_7	244	0.8215	NRF1	NRF1	20	1453	0.9676	1	0.6804	ReMap--ChIP-seq	BLOC1S3,EHD1,GIPC1,NRSN2,STX5,CDKN2D,SPSB2,ABHD8,SGCA,LMF2,RHEBL1,TRIB3,RRAS,PYCR1,GUK1,PSENEN,SERTAD1,YIF1B,LSR,MCRIP1
module_7	245	0.8249	MYC	MYC	20	1453	0.9676	1	0.6804	ReMap--ChIP-seq	EHD1,NRSN2,STX5,CDKN2D,ABHD8,ZNF775,SGCA,LMF2,TRIB3,TNFSF12,PYCR1,IFFO1,CLIC3,PSENEN,GNAI2,RTKN,CAMTA2,SSC5D,GNB1,MCRIP1
module_7	246	0.8283	MAF	MAF	20	1453	0.9676	1	0.6804	ReMap--ChIP-seq	SLC16A13,EHD1,NRSN2,STX5,PKN1,LAG3,ABHD8,PPM1M,LMF2,KLF6,RRAS,SLAMF7,VASP,TNFSF12,LIF,IFFO1,GUK1,PSENEN,GNAI2,MCRIP1
module_7	247	0.8316	MEF2B	MEF2B	20	1453	0.9676	1	0.6804	ReMap--ChIP-seq	DENND1B,TMEM40,JDP2,FGD6,SLC16A4,DENND3,MAP1LC3B2,KLF6,VASP,XBP1,USPL1,HERPUD1,TSC22D2,COPG1,KMO,DAPP1,ADRB2,PDXK,LIMK1,EPOR
module_7	248	0.835	MBD4	MBD4	19	1443	0.9784	1	0.6505	ReMap--ChIP-seq	FN1,PLLP,STX5,LAG3,BCL2L1,SH2D4A,DNAJB4,KLF6,SPTBN1,XBP1,IFFO1,SPATS2L,ZFAND2A,PTPRK,HERPUD1,RTKN,TMEM263,LASP1,GOSR2
module_7	249	0.8384	FOXK1	FOXK1	19	1445	0.9788	1	0.6496	ReMap--ChIP-seq	HOXB9,STX5,DNAJC1,PCDH9,KRT8,IL23A,VASP,TRAM1,PSENEN,RTKN,GOLT1B,CLEC16A,RAB4B-EGLN2,GNB1,LSR,POMP,ERLEC1,TMED7-TICAM2,RMC1
module_7	250	0.8418	KLF3	KLF3	19	1445	0.9788	1	0.6496	ReMap--ChIP-seq	TES,HOXB2,DUSP5,FGD6,STX5,CD274,ABHD8,NTN1,HECTD2,KLF6,RHEBL1,TRAM1,TBC1D19,SLC1A4,GNB1,LASP1,TMEM217,RALB,VIM
module_7	251	0.8451	TFDP1	TFDP1	19	1445	0.9788	1	0.6496	ReMap--ChIP-seq	TRIP4,NRSN2,PLLP,CDKN2D,ZYX,PKN1,B3GALT4,RHEBL1,TRIB3,SNX8,PYCR1,IFFO1,CITED4,GUK1,SERTAD1,DOK1,SSC5D,LASP1,MCRIP1
module_7	252	0.8485	HMGN3	HMGN3	19	1446	0.9789	1	0.6491	ReMap--ChIP-seq	ACOT7,HOXB9,TSTA3,EHD1,NRSN2,PKN1,GLIS2,B3GALT4,SP6,LMF2,TRIB3,PYCR1,CLIC3,GDI1,SERTAD1,YIF1B,SSC5D,LSR,MCRIP1
module_7	253	0.8519	SIX5	SIX5	19	1449	0.9794	1	0.6477	ReMap--ChIP-seq	HOXB9,TSTA3,EHD1,STX5,SPSB2,ABHD8,B3GALT4,RHEBL1,RRAS,VASP,PSENEN,MAP4K2,VAV1,SERTAD1,YIF1B,RTKN,CAMTA2,LASP1,CYP24A1
module_7	254	0.8552	MITF	MITF	19	1449	0.9794	1	0.6477	ReMap--ChIP-seq	ACOT7,GIPC1,NRSN2,PEAR1,SPSB2,RASAL2,MAFF,ZNF775,IL23A,TRIB3,STXBP1,SNX8,PYCR1,TSC22D2,ACTN1-AS1,SERTAD1,GSN-AS1,AMOTL2,ILK
module_7	255	0.8586	NR2F1	NR2F1	19	1449	0.9794	1	0.6477	ReMap--ChIP-seq	AMZ1,EHD1,GIPC1,ENG,ABHD8,SGCA,ARFGAP1,LMF2,RRAS,LIF,PYCR1,CLIC3,GUK1,PSENEN,MAP4K2,GNAI2,CILP2,SSC5D,MCRIP1
module_7	256	0.862	PDX1	PDX1	19	1453	0.9801	1	0.6459	ReMap--ChIP-seq	MAML2,GRAMD2B,FGD6,BEST3,NEK1,SLC37A1,ZNF775,BCL2L1,DNAJB4,KLF6,SOAT1,VASP,XBP1,PTK2,TACC1,RTL1,DOCK10,SDK1,ERICH5
module_7	257	0.8653	MAFF	MAFF	19	1453	0.9801	1	0.6459	ReMap--ChIP-seq	EHD1,GIPC1,NRSN2,FGD6,STX5,SPSB2,ABHD8,OSBPL3,BCL2L1,KLF6,TRIB3,PYCR1,IFFO1,CLIC3,CITED4,PCYT1A,LASP1,RPS6KC1,VIM
module_7	258	0.8687	MBD2	MBD2	18	1442	0.9872	1	0.6162	ReMap--ChIP-seq	HOXB9,AMZ1,CFAP74,ARF3,GAS6-DT,GAS6,IRS2,CDH4,ABHD8,ZNF775,GPX7,NTN1,NAGS,CLIC3,PSENEN,CILP2,STK3,SSC5D
module_7	259	0.8721	ZNF197	ZNF197	18	1443	0.9873	1	0.6158	ReMap--ChIP-seq	TSTA3,NRSN2,GSN,SPSB2,ZYX,SP6,ANPEP,IL23A,TRIB3,FLNB-AS1,RRAS,LIF,PTK2,CDCP1,SMURF1,GNB1,LSR,MCRIP1
module_7	260	0.8754	SREBF2	SREBF2	18	1445	0.9875	1	0.6149	ReMap--ChIP-seq	TSTA3,EHD1,GIPC1,PLLP,ENG,PKN1,ABHD8,GLIS2,TNK2,ARFGAP1,PYCR1,CLIC3,MAP4K2,VAV1,GNAI2,SSC5D,LASP1,MCRIP1
module_7	261	0.8788	ZBED1	ZBED1	18	1445	0.9875	1	0.6149	ReMap--ChIP-seq	HOXB2,TSTA3,EHD1,GIPC1,STX5,PKN1,TNF,B3GALT4,LMF2,KLF6,SLAMF7,SEC31A,IFFO1,HERPUD1,GUK1,SERTAD1,CLEC16A,VIM
module_7	262	0.8822	SNAPC4	SNAPC4	18	1447	0.9877	1	0.6141	ReMap--ChIP-seq	AMZ1,B3GALNT1,ADCY7,LINC00513,STX5,LAG3,PPM1M,BAK1,IL23A,CCDC82,RRAS,SNX8,NDEL1,VAV1,KMO,SSC5D,ACBD3,GOSR2
module_7	263	0.8855	KLF9	KLF9	18	1447	0.9877	1	0.6141	ReMap--ChIP-seq	AMZ1,EHD1,GIPC1,CSRP1,ABHD8,TNK2,SGCA,TNS1,VASP,PYCR1,IFFO1,GDI1,PSENEN,GNAI2,SERTAD1,GSN-AS1,LASP1,LIMK1
module_7	264	0.8889	KMT2A	KMT2A	18	1448	0.9878	1	0.6137	ReMap--ChIP-seq	TPGS2,SMCO4,NEXN-AS1,CCSAP,FGD6,CSGALNACT2,CD274,JMJD1C-AS1,BIRC2,HERC3,RASSF3,XBP1,TRAM1,HERPUD1,SLC35G2,TTC7A,STK3,SYT1
module_7	265	0.8923	NCOA3	NCOA3	18	1449	0.9879	1	0.6132	ReMap--ChIP-seq	TES,GIPC1,RIMS2,STK10,KLF4,RASSF3,BCAP29,COG5,IFRD1,KRT8,STXBP1,XBP1,OSGIN2,TNFAIP8L3,KIAA0513,RGS9,ERICH5,CYP24A1
module_7	266	0.8956	NFATC1	NFATC1	18	1452	0.9882	1	0.6119	ReMap--ChIP-seq	VOPP1,DUSP5,ENG,LINC00513,STX5,SPSB2,ZNF775,BIRC2,CD226,SLAMF7,GDI1,SERTAD1,GSN-AS1,DOK1,SELENOS,CLEC16A,RAB4B-EGLN2,CAMTA2
module_7	267	0.899	ZHX1	ZHX1	18	1452	0.9882	1	0.6119	ReMap--ChIP-seq	EHD1,GIPC1,PLLP,CDKN2D,ABHD8,GLIS2,B3GALT4,SGCA,KRT8,STXBP1,RRAS,CLIC3,CITED4,GNAI2,SERTAD1,SSC5D,LASP1,EPOR
module_7	268	0.9024	E2F6	E2F6	18	1453	0.9883	1	0.6115	ReMap--ChIP-seq	HOXB9,TSTA3,SLC16A13,NRSN2,PKN1,ABHD8,GLIS2,ZNF775,SGCA,TRIB3,LIF,PYCR1,CLIC3,GDI1,PSENEN,GNAI2,SERTAD1,SSC5D
module_7	269	0.9057	TCF7	TCF7	17	1446	0.9931	1	0.58	ReMap--ChIP-seq	TES,SYTL3,HOXB9,STX5,ZNF775,RHEBL1,SP140,SEC31A,XBP1,USPL1,GUK1,PDCD1LG2,TTC7A,DOK1,CLEC16A,PDXK,TMED7-TICAM2
module_7	270	0.9091	ZBTB33	ZBTB33	17	1448	0.9932	1	0.5792	ReMap--ChIP-seq	TSTA3,EHD1,ARF3,STX5,SPSB2,B3GALT4,BCL2L1,LMF2,DNAJB4,RRAS,IFFO1,PSENEN,RTKN,LASP1,MCRIP1,CYP24A1,VIM
module_7	271	0.9125	ZFX	ZFX	17	1448	0.9932	1	0.5792	ReMap--ChIP-seq	HOXB9,HOXB2,GIPC1,FAM214B,STX5,ABHD8,LMF2,TRIB3,RRAS,PSENEN,SERTAD1,ARHGEF40,DOK1,CAMTA2,GNB1,MCRIP1,VIM
module_7	272	0.9158	TP63	TP63	17	1450	0.9933	1	0.5783	ReMap--ChIP-seq	BLOC1S3,EHD1,PLLP,GAS6-DT,GAS6,TNK2,MET,LMF2,MAP1LC3B2,LIF,CDCP1,DNASE1L3,YIF1B,AMOTL2,CFAP45,MCRIP1,LAMB3
module_7	273	0.9192	E2F4	E2F4	17	1452	0.9935	1	0.5775	ReMap--ChIP-seq	TSTA3,EHD1,NRSN2,STX5,CDKN2D,PKN1,ABHD8,LMF2,RRAS,PYCR1,GDI1,GUK1,PSENEN,SERTAD1,SSC5D,MCRIP1,EPOR
module_7	274	0.9226	TBP	TBP	17	1453	0.9935	1	0.5771	ReMap--ChIP-seq	SLC16A13,NRSN2,STX5,SPSB2,ABHD8,ZNF775,KLF6,TRIB3,VASP,PYCR1,PSENEN,GNAI2,SERTAD1,RTKN,RAB4B-EGLN2,CAMTA2,LASP1
module_7	275	0.9259	ELF5	ELF5	6	706	0.995	1	0.4179	ReMap--ChIP-seq	TRIP4,DUSP5,KRT8,VAV1,RND1,DDX23
module_7	276	0.9293	E2F5	E2F5	16	1440	0.9961	1	0.5478	ReMap--ChIP-seq	EHD1,NRSN2,ENG,BCL2L1,MAP1LC3B2,IL23A,TRIB3,PSENEN,CDCP1,YIF1B,SMURF1,GNB1,LSR,TMEM217,MCRIP1,LPIN2
module_7	277	0.9327	ZBTB16	ZBTB16	16	1440	0.9961	1	0.5478	ReMap--ChIP-seq	EHD1,ARF3,ABHD8,LMF2,DNAJB4,IL23A,SPTLC2,PSENEN,SERTAD1,MYEF2,RTKN,KIF5A,STAM2,CAMTA2,FBN1,LASP1
module_7	278	0.936	PAX6	PAX6	16	1442	0.9962	1	0.547	ReMap--ChIP-seq	GIPC1,LINC00513,STX5,SPSB2,BIRC2,KLF6,KRT8,LIF,IFFO1,TSC22D2,STK3,CNN3,GOSR2,TRDMT1,VIM,LPIN2
module_7	279	0.9394	POU4F2	POU4F2	16	1449	0.9964	1	0.5443	ReMap--ChIP-seq	MAP1B,LMCD1-AS1,FAM214B,FGD6,SLC37A1,RHEBL1,GUK1,NDEL1,PSENEN,YIF1B,RTKN,ARHGAP26,GNB1,RND1,DDX23,EPOR
module_7	280	0.9428	ZNF263	ZNF263	16	1450	0.9965	1	0.5439	ReMap--ChIP-seq	HOXB9,TSTA3,EHD1,PEAR1,ENG,SP6,SGCA,PYCR1,CLIC3,GUK1,PSENEN,CILP2,SSC5D,GNB1,PDXK,MCRIP1
module_7	281	0.9461	PCGF2	PCGF2	16	1450	0.9965	1	0.5439	ReMap--ChIP-seq	HOXB9,HOXB2,ARF3,RIMS2,RAD21L1,NTN1,HDAC9,SYNM,TNFAIP8L3,DNASE1L3,GOLT1B,SLFN12,STAM2,PODXL,LONRF2,LAMA1
module_7	282	0.9495	ATF2	ATF2	16	1451	0.9965	1	0.5436	ReMap--ChIP-seq	STX5,ZYX,TNF,FGF2,CD274,B3GALT4,ZNF775,BIRC2,KLF6,RRAS,SLAMF7,VASP,XBP1,PODXL,AMOTL2,LASP1
module_7	283	0.9529	E2F1	E2F1	16	1453	0.9966	1	0.5428	ReMap--ChIP-seq	FN1,NRSN2,STX5,CDKN2D,SPSB2,ABHD8,MAFF,LMF2,TRIB3,RRAS,PYCR1,PSENEN,MAP4K2,SERTAD1,CAMTA2,MCRIP1
module_7	284	0.9562	HOXB7	HOXB7	1	306	0.9979	1	0.1598	ReMap--ChIP-seq	CPED1
module_7	285	0.9596	THAP1	THAP1	15	1442	0.9981	1	0.5125	ReMap--ChIP-seq	ACOT7,TSTA3,GIPC1,PLLP,ABHD8,GLIS2,SOCS1,B3GALT4,VASP,PYCR1,CLIC3,MAP4K2,RAB4B-EGLN2,MCRIP1,EPOR
module_7	286	0.963	SMAD5	SMAD5	15	1444	0.9981	1	0.5117	ReMap--ChIP-seq	HOXB9,TSTA3,STX5,PKN1,B3GALT4,PROSER2-AS1,KLF6,RRAS,SNX8,VASP,IFFO1,HERPUD1,PSENEN,SERTAD1,MCRIP1
module_7	287	0.9663	SP4	SP4	15	1452	0.9983	1	0.5089	ReMap--ChIP-seq	SLC16A13,STX5,CDKN2D,SPSB2,ABHD8,B3GALT4,ZNF775,KLF6,VASP,IFFO1,PSENEN,GNAI2,SERTAD1,RTKN,CAMTA2
module_7	288	0.9697	ARNTL	ARNTL	14	1449	0.9992	1	0.4756	ReMap--ChIP-seq	AMZ1,TRIP4,BCL2L1,LINC00452,BIRC2,IL23A,TRIB3,SNX8,ZFAND2A,SLC35G2,RGS9,ADRB2,SMURF1,LPIN2
module_7	289	0.9731	KMT2B	KMT2B	13	1441	0.9996	1	0.4438	ReMap--ChIP-seq	FAM214B,STX5,TMEM154,SLC16A4,LMF2,IL23A,SNX8,TNFSF12,PSENEN,AIDA,RTKN,GOLT1B,CLEC16A
module_7	290	0.9764	MYNN	MYNN	13	1445	0.9996	1	0.4426	ReMap--ChIP-seq	HOXB9,TSTA3,EHD1,FAM214B,PKN1,GLIS2,PROSER2-AS1,VASP,PYCR1,SERTAD1,CILP2,CFAP45,MCRIP1
module_7	291	0.9798	GLYR1	GLYR1	12	1442	0.9998	1	0.4091	ReMap--ChIP-seq	FICD,PLAC1,GFPT1,PTPN21,PPM1M,DNAJB4,SNX8,SEC31A,IFFO1,HERPUD1,COPG1,ROGDI
module_7	292	0.9832	ZNF274	ZNF274	11	1444	0.9999	1	0.3742	ReMap--ChIP-seq	TSTA3,PLLP,TMEM154,KLF6,NECAP2,IFI27L1,ANPEP,GUK1,DAP,GNB1,LSR
module_7	293	0.9865	REST	REST	11	1452	0.9999	1	0.3721	ReMap--ChIP-seq	STX5,RIMS2,B3GALT4,LMF2,KLF6,VASP,PYCR1,SERTAD1,KIF5A,SSC5D,EPOR
module_7	294	0.9899	SETDB1	SETDB1	9	1447	1	1	0.3051	ReMap--ChIP-seq	TSTA3,ENG,ABHD8,PYCR1,GUK1,LONRF2,LSR,PDXK,VIM
module_7	295	0.9933	OVOL2	OVOL2	0	39	1	1	0	ReMap--ChIP-seq
module_7	296	0.9966	TET3	TET3	0	37	1	1	0	ReMap--ChIP-seq
module_7	297	1	ZNF335	ZNF335	0	5	1	1	0	ReMap--ChIP-seq
module_9+18	1	0.003367	TP63	TP63	100	1450	9.207e-06	0.00273	1.651	ReMap--ChIP-seq	TSKU,DDIT4,RHBDL1,FAT2,TMEM52,SMPD5,IDUA,LRRC24,CASTOR1,CRAT,SLC27A1,HHAT,PIM3,VMAC,LY6D,PKP1,ZNF436,MSLN,LINC00578,DSP,SPATC1,SLC47A2,LINC01679,NOP53,ZDHHC1,SLC9A3-AS1,RASSF5,ZNF436-AS1,FOXH1,CIRBP,CES2,LINC02298,ID1,COL9A3,TP73,PCSK4,LYNX1,GAA,NOXO1,CAPS,GRINA,SBF2-AS1,KLHL30,TGM1,IL6R,SCNN1D,COX19,WNT4,SYT8,DDIT4-AS1,CYGB,SLC2A1-AS1,EHF,SOX18,HOXA6,GAMT,SYTL1,HOXA11-AS,PROM2,BTG2,MIOX,AATBC,GR…
module_9+18	2	0.006734	USF2	USF2	93	1451	0.0002126	0.0237	1.526	ReMap--ChIP-seq	ORAI3,DDIT4,PLA2G6,ZBTB7B,RHBDL1,TMEM52,LINC00963,VAMP2,CTF1,KCNB1,ZBTB22,SLC25A41,LRRC56,EIF4EBP3,LINC02323,NFE2L1,IQCH-AS1,ITGA7,SLC25A6,LINC00324,PDCD4,SPATA25,RINL,PHYKPL,FOXH1,CIRBP,KCNK15,PCBP1-AS1,PEX11G,ID1,PCSK4,CTSD,TMEM150A,CCDC106,SPRYD4,PEBP4,DLGAP1-AS2,PRR15L,KLHL24,TMEM232,AJM1,DDIT4-AS1,ALOX12-AS1,HOXA6,HOXA4,GAMT,DAPK2,HOXC4,HOXC-AS1,HBP1,ZCWPW1,C1QTNF6,PDCD4-AS1,ZNF362,ZNF358,ZN…
module_9+18	3	0.0101	ZNF175	ZNF175	92	1448	0.0002993	0.0237	1.512	ReMap--ChIP-seq	TSKU,ORAI3,DDIT4,ABCB6,PLA2G6,HEXIM2,LINC01637,TRAM2-AS1,TMEM52,TCP11L2,RAB11B-AS1,LINC00963,VAMP2,CTF1,IDUA,PIM3,FOXO3,RGMB-AS1,LINC02323,TOB1-AS1,LINC00324,FOXH1,ECH1,CIRBP,PCBP1-AS1,ID1,COL9A3,LINC02482,HYAL1,TMEM150A,NOXO1,CCDC106,HSD17B8,NFIL3,LNCTAM34A,IL6R,ATAD3C,DLGAP1-AS2,COX19,FUT1,SYCE3,INHBE,DDIT4-AS1,CYGB,DQX1,SOX18,HOXA6,HOXA4,GAMT,ZCWPW1,IMPA2,RPS2,ZNF581,ZNF580,NR1H3,ANKRD65,BEST1…
module_9+18	4	0.01347	KLF5	KLF5	92	1451	0.0003192	0.0237	1.508	ReMap--ChIP-seq	SAMD10,ORAI3,DDIT4,PLA2G6,ZBTB7B,RHBDL1,HEXIM2,INCA1,LINC00963,VAMP2,IDUA,TTLL1,PIM3,NOXA1,LINC02323,MSLN,LINC00324,SLC47A2,PDCD4,NOP53,FOXH1,ECH1,CIRBP,PCBP1-AS1,LINC02298,ID1,COL9A3,PCSK4,HYAL1,NOXO1,CCDC106,GRINA,DLGAP1-AS2,PRR15L,COX19,FUT1,HIGD2A,DDIT4-AS1,BLVRB,SLC2A1-AS1,MYO15B,DQX1,SYTL1,HOXC4,HOXC-AS1,BTG2,ZCWPW1,PDCD4-AS1,MIOX,GCHFR,GRAMD4,RPS2,ZNF581,ZNF580,RNF44,MAN1B1-DT,THOC6,NOTCH1…
module_9+18	5	0.01684	STAT3	STAT3	91	1454	0.0005052	0.024	1.488	ReMap--ChIP-seq	SAMD10,DDIT4,ZBTB7B,RHBDL1,HEXIM2,VAMP2,LRRC29,TMCO6,PIM3,PKP1,FOXO3,FUZ,NOXA1,NFE2L1,MSLN,ITGA7,LINC00324,LINC01686,LINC01679,NOP53,MYO1G,LINC02289,CIRBP,PCBP1-AS1,ID1,PCSK4,NOXO1,CCDC106,NFIL3,PER2,GRINA,TGM1,IL6R,DLGAP1-AS2,SYCE3,CHD2,DDIT4-AS1,SLC2A1-AS1,MXI1,MYC,HOXA6,HOXA4,HOXC4,BTG2,BTG1,ZCWPW1,IFNGR1,LINC01932,RPS2,ZNF581,ZNF580,BEST1,HOXA-AS3,HOXA-AS2,RNF44,THOC6,FKBP5,NOTCH1,REEP6,SLC26…
[truncated: 2,371 more rows]
