# Supplementary material for: A multi-omic analysis of MCF10A cells provides a resource for integrative assessment of ligand-mediated molecular and phenotypic responses
Source: Commun Biol. 2022 Oct 7;5:1066. doi: 10.1038/s42003-022-03975-9 (PMC9546880; doi:10.1038/s42003-022-03975-9)
Supplement: Supplementary file 20 — Supplementary Data 18 [file 42003_2022_3975_MOESM20_ESM.xlsx]

## Sheet: Multiomics GTEx values
Cluster	Adipose - Subcutaneous	Adipose - Visceral (Omentum)	Adrenal Gland	Artery - Aorta	Artery - Coronary	Artery - Tibial	Bladder	Brain - Amygdala	Brain - Anterior cingulate cortex (BA24)	Brain - Caudate (basal ganglia)	Brain - Cerebellar Hemisphere	Brain - Cerebellum	Brain - Cortex	Brain - Frontal Cortex (BA9)	Brain - Hippocampus	Brain - Hypothalamus	Brain - Nucleus accumbens (basal ganglia)	Brain - Putamen (basal ganglia)	Brain - Spinal cord (cervical c-1)	Brain - Substantia nigra	Breast - Mammary Tissue	Cells - Cultured fibroblasts	Cells - EBV-transformed lymphocytes	Cervix - Ectocervix	Cervix - Endocervix	Colon - Sigmoid	Colon - Transverse	Esophagus - Gastroesophageal Junction	Esophagus - Mucosa	Esophagus - Muscularis	Fallopian Tube	Heart - Atrial Appendage	Heart - Left Ventricle	Kidney - Cortex	Kidney - Medulla	Liver	Lung	Minor Salivary Gland	Muscle - Skeletal	Nerve - Tibial	Ovary	Pancreas	Pituitary	Prostate	Skin - Not Sun Exposed (Suprapubic)	Skin - Sun Exposed (Lower leg)	Small Intestine - Terminal Ileum	Spleen	Stomach
1	36.4985	31.7467	12.1005	15.0135	19.5746	26.5401	12.7928	8.55403	12.7717	13.1174	36.2795	33.8017	16.947	18.4611	8.99836	9.66632	12.4832	12.4122	13.408	10.7155	32.1988	6.99919	6.25594	16.262	16.3098	10.2772	11.6643	11.5038	86.7447	12.8492	15.9006	14.0708	15.0714	42.3183	56.0541	17.6319	17.9428	76.699	10.8525	34.2149	15.8277	13.0408	12.5363	23.6204	110.121	113.41	10.6291	11.6347	12.2545
2+8	28.1507	25.0994	18.2907	50.2242	39.0486	45.0968	25.7996	14.9316	18.5653	15.5514	27.5986	27.1299	21.089	24.8029	14.783	17.5835	16.9641	13.3207	26.8721	16.1402	23.0534	53.6825	15.8666	33.0164	31.4865	31.2817	17.9764	31.7755	23.5422	32.6467	28.7398	21.2937	33.1264	11.1681	15.31	8.50988	29.548	17.0886	38.9173	37.5899	27.398	8.63663	18.4974	21.4231	20.9924	22.8508	15.4119	19.7631	12.2004
3	48.5056	44.7719	47.4136	50.8142	47.9558	48.4948	40.9881	130.256	107.684	105.273	64.4989	61.7161	87.1674	95.0727	112.434	110.316	118.035	109.508	89.8913	119.092	40.8955	45.5877	26.6737	46.6943	45.9004	39.1971	32.1828	41.0703	31.6746	38.9715	44.9006	39.9462	38.0096	43.4685	65.6382	26.1047	43.906	29.401	31.0584	48.5868	46.6604	12.3347	39.4525	39.2143	38.1211	38.9616	30.045	36.3938	30.2617
4	31.7871	36.4294	18.9336	35.2016	36.4883	31.069	29.4847	19.9452	21.804	21.6538	28.7089	30.4864	26.2328	26.5364	20.4379	24.8053	19.8335	17.8443	55.2967	26.424	31.8581	33.902	20.2062	35.5245	35.8792	29.3487	22.974	27.6002	37.9549	27.7976	38.0566	18.6106	12.2884	15.196	19.531	118.475	37.7509	31.7136	23.1485	38.5035	42.5012	14.1861	23.9866	26.5284	41.643	40.3635	27.9489	20.3914	18.4621
5+6	31.1506	28.3409	23.1898	29.5364	30.0494	28.2219	29.9018	11.1986	12.6845	12.152	17.3297	17.3238	14.4161	16.0719	10.5423	12.3466	12.3276	10.8002	16.9342	11.6088	26.5537	17.2524	64.8758	27.1262	30.6886	34.7044	25.3387	31.7139	16.855	35.5918	31.9383	17.5566	18.1542	14.1337	17.6567	45.1272	52.9066	20.7214	27.5861	32.9913	23.88	14.47	19.8519	24.9009	19.8766	20.2569	30.9943	53.0296	14.7854
7	38.9612	31.8364	17.2724	68.2773	55.3091	64.7221	34.7763	14.5262	18.1147	14.8994	25.0493	23.8875	21.9569	24.3345	13.5779	15.0861	15.3811	13.2	19.5224	14.0916	32.3687	96.504	21.1795	37.5976	37.9886	42.2411	24.2659	41.2109	20.5001	42.8842	40.2944	19.079	10.6762	13.52	16.9983	11.6013	39.1814	22.1242	10.9228	48.6326	33.2435	11.8093	23.4087	28.418	22.765	25.1595	22.0334	25.5641	16.5743
9+18	49.7897	50.1302	60.6918	40.3653	44.1216	45.806	49.9526	121.057	106.736	103.535	68.3752	66.9987	88.0065	92.2554	113.343	100.695	110.168	109.995	91.0475	123.548	48.1725	43.3102	53.7185	50.679	53.2146	48.7915	45.4003	51.1514	55.5637	49.0993	51.8419	55.5747	59.0492	66.9244	102.151	54.6083	45.6265	51.3713	46.1341	51.8364	64.151	38.6656	40.986	49.828	56.9437	56.3501	39.4374	44.1085	43.4592
10	14.314	15.3563	15.983	17.7367	17.2038	16.5358	16.2322	9.96472	13.4604	12.738	20.659	19.1442	17.9315	20.7163	10.0806	12.1685	12.3473	11.139	13.3352	9.82698	14.8195	29.2081	46.4245	18.7029	19.0937	15.3449	13.937	14.961	20.0635	15.339	18.6783	9.60187	7.59938	9.00256	13.4816	8.85855	18.1584	13.778	11.3733	28.87	20.6293	7.0312	16.4564	16.5133	15.608	15.2908	14.3677	17.8184	12.6629
11	26.3443	22.3663	20.7986	42.2363	34.7403	35.1664	29.0558	15.5998	17.9127	17.7507	28.0702	28.6662	20.9362	22.1654	14.1346	16.9731	19.3396	15.3405	17.6126	16.5419	25.2615	41.8847	10.5435	33.6562	34.2612	38.0303	20.7469	32.1736	35.2418	34.1129	30.1291	28.5575	9.06248	11.3623	14.5432	19.4373	28.4128	21.7943	9.79172	32.1537	28.0595	44.1606	22.0819	27.2103	55.7062	54.4151	16.0583	17.9114	13.1013
12	43.9602	48.1952	23.3298	72.0813	61.1389	68.6197	38.5921	13.9882	14.5659	13.3652	21.2536	20.2368	16.6068	18.7969	15.1919	15.3008	13.9585	12.7355	43.529	19.3678	37.1135	47.7936	25.574	41.6551	44.3097	38.402	25.7228	36.9596	52.3717	37.3567	48.1892	21.6277	12.8229	20.1811	24.9741	22.2311	56.7061	27.1081	14.7691	46.1412	37.7142	11.9683	28.9334	32.3032	30.5006	30.4579	25.6792	38.0144	19.8229
13	49.05	50.6406	25.3231	43.748	44.305	46.3501	36.4511	9.36343	10.6218	10.6256	20.1409	19.2331	12.3538	13.9221	9.1899	10.8875	10.5724	9.48533	15.0299	11.212	44.8393	30.7726	30.4019	44.3014	50.1152	32.8315	24.2466	36.0521	162.97	35.0412	53.9392	18.237	11.4577	19.4934	24.5975	79.9976	57.678	48.9592	28.239	53.7632	45.2839	11.4905	22.0747	30.7884	35.0508	37.7084	28.8201	63.4363	20.655
14+16	39.2914	34.6863	21.8418	47.5114	36.9053	31.9742	26.2901	16.4035	17.9488	16.7397	21.6544	21.7275	19.8932	21.593	14.7412	15.1818	18.0873	14.7882	23.7498	15.8409	30.5349	33.3767	15.5279	25.9262	25.1424	21.1797	16.9723	22.1294	137.774	21.4807	26.4509	23.4224	19.6601	17.1454	15.3029	19.3474	35.8341	34.5093	23.0678	45.3777	24.9773	6.37844	18.382	19.8446	40.1249	42.1102	16.5857	23.6119	15.4395
15	21.8778	18.9408	16.1345	42.812	29.1336	30.3516	16.5641	18.5692	21.272	20.3847	29.1442	29.4137	24.3719	25.8191	16.5782	16.6379	20.9532	17.9508	25.8039	18.2742	20.0896	14.7122	10.6039	21.681	23.3896	15.2158	14.5143	15.6563	21.6207	14.3913	20.5043	15.6705	10.6737	10.8513	13.0178	27.8185	25.7179	23.4673	21.794	32.2364	19.4561	7.09138	20.0102	21.8361	114.328	122.32	13.5614	17.4497	11.7497
17	83.0819	81.4691	43.7426	156.309	139.342	169.819	90.2414	22.0988	26.9292	24.2267	37.2313	35.5529	29.206	34.6329	22.0862	26.4533	26.7789	20.7997	40.7806	25.1885	70.4334	142.082	113.541	80.9119	84.002	118.236	62.5218	111.028	64.4216	117.961	94.0311	34.6417	19.2537	37.0982	42.2967	28.3841	96.3541	46.5367	19.0972	86.2606	66.5345	20.2966	41.9696	64.047	49.9327	53.9967	49.4197	64.443	40.642
[truncated: 5 more columns]
