# Supplementary material for: A multi-omic analysis of MCF10A cells provides a resource for integrative assessment of ligand-mediated molecular and phenotypic responses
Source: Commun Biol. 2022 Oct 7;5:1066. doi: 10.1038/s42003-022-03975-9 (PMC9546880; doi:10.1038/s42003-022-03975-9)
Supplement: Supplementary file 21 — Supplementary Data 19 [file 42003_2022_3975_MOESM21_ESM.xlsx]

## Sheet: Multiomics Module 10 features
Cluster	feature_type	Set	Category	Type	TF	kinase	epigeneticModifer
module_10	TFDP1_RNAseq	IFNG+EGF	Transcription Factor	RNAseq	TRUE	FALSE	FALSE
module_10	E2F1_RNAseq	shared	Transcription Factor	RNAseq	TRUE	FALSE	FALSE
module_10	ETV5_RNAseq	OSM	Transcription Factor	RNAseq	TRUE	FALSE	FALSE
module_10	LHX1_RNAseq	shared	Transcription Factor	RNAseq	TRUE	FALSE	FALSE
module_10	MYB_RNAseq	shared	Transcription Factor	RNAseq	TRUE	FALSE	FALSE
module_10	FOSL1_RNAseq	shared	Transcription Factor	RNAseq	TRUE	FALSE	FALSE
module_10	E2F8_RNAseq	HGF	Transcription Factor	RNAseq	TRUE	FALSE	FALSE
module_10	LHX2_RNAseq	shared	Transcription Factor	RNAseq	TRUE	FALSE	FALSE
module_10	ETV4_RNAseq	OSM	Transcription Factor	RNAseq	TRUE	FALSE	FALSE
module_10	MYBL2_RNAseq	shared	Transcription Factor	RNAseq	TRUE	FALSE	FALSE
module_10	FLI1_RNAseq	shared	Transcription Factor	RNAseq	TRUE	FALSE	FALSE
module_10	ETV1_RNAseq	shared	Transcription Factor	RNAseq	TRUE	FALSE	FALSE
module_10	PDX1_RNAseq	OSM	Transcription Factor	RNAseq	TRUE	FALSE	FALSE
module_10	ZNF367_RNAseq	shared	Transcription Factor	RNAseq	TRUE	FALSE	FALSE
module_10	FOXM1_RNAseq	HGF	Transcription Factor	RNAseq	TRUE	FALSE	FALSE
module_10	MYO19_RNAseq	IFNG+EGF	RNA	RNAseq	FALSE	FALSE	FALSE
module_10	CAD_RNAseq	IFNG+EGF	RNA	RNAseq	FALSE	FALSE	FALSE
module_10	CALML4_RNAseq	IFNG+EGF	RNA	RNAseq	FALSE	FALSE	FALSE
module_10	ALG10_RNAseq	IFNG+EGF	RNA	RNAseq	FALSE	FALSE	FALSE
module_10	TMEM177_RNAseq	IFNG+EGF	RNA	RNAseq	FALSE	FALSE	FALSE
module_10	PHLDA1_RNAseq	shared	RNA	RNAseq	FALSE	FALSE	FALSE
module_10	DNAJA1_RNAseq	IFNG+EGF	RNA	RNAseq	FALSE	FALSE	FALSE
module_10	CCNF_RNAseq	HGF	RNA	RNAseq	FALSE	FALSE	FALSE
module_10	FKBP4_RNAseq	IFNG+EGF	RNA	RNAseq	FALSE	FALSE	FALSE
module_10	TRABD2A_RNAseq	OSM	RNA	RNAseq	FALSE	FALSE	FALSE
module_10	THOP1_RNAseq	IFNG+EGF	RNA	RNAseq	FALSE	FALSE	FALSE
module_10	NASPP1_RNAseq	IFNG+EGF	RNA	RNAseq	FALSE	FALSE	FALSE
module_10	DDX12P_RNAseq	IFNG+EGF	RNA	RNAseq	FALSE	FALSE	FALSE
module_10	PLD6_RNAseq	TGFB+EGF	RNA	RNAseq	FALSE	FALSE	FALSE
module_10	CHAF1B_RNAseq	shared	RNA	RNAseq	FALSE	FALSE	FALSE
module_10	TRIP13_RNAseq	shared	RNA	RNAseq	FALSE	FALSE	FALSE
module_10	SCLY_RNAseq	shared	RNA	RNAseq	FALSE	FALSE	FALSE
module_10	HSPE1_RNAseq	shared	RNA	RNAseq	FALSE	FALSE	FALSE
module_10	FANCB_RNAseq	shared	RNA	RNAseq	FALSE	FALSE	FALSE
module_10	COPRS_RNAseq	IFNG+EGF	RNA	RNAseq	FALSE	FALSE	FALSE
module_10	MRTO4_RNAseq	IFNG+EGF	RNA	RNAseq	FALSE	FALSE	FALSE
module_10	NCAPG_RNAseq	shared	RNA	RNAseq	FALSE	FALSE	FALSE
module_10	ZWINT_RNAseq	shared	RNA	RNAseq	FALSE	FALSE	FALSE
module_10	GPATCH4_RNAseq	IFNG+EGF	RNA	RNAseq	FALSE	FALSE	FALSE
module_10	DDIAS_RNAseq	shared	RNA	RNAseq	FALSE	FALSE	FALSE
module_10	RAD51AP1_RNAseq	shared	RNA	RNAseq	FALSE	FALSE	FALSE
module_10	RRP9_RNAseq	IFNG+EGF	RNA	RNAseq	FALSE	FALSE	FALSE
module_10	LETM2_RNAseq	shared	RNA	RNAseq	FALSE	FALSE	FALSE
module_10	PFAS_RNAseq	IFNG+EGF	RNA	RNAseq	FALSE	FALSE	FALSE
module_10	PYCR3_RNAseq	shared	RNA	RNAseq	FALSE	FALSE	FALSE
module_10	MCEMP1_RNAseq	shared	RNA	RNAseq	FALSE	FALSE	FALSE
module_10	CTPS1_RNAseq	shared	RNA	RNAseq	FALSE	FALSE	FALSE
module_10	CDC25A_RNAseq	shared	RNA	RNAseq	FALSE	FALSE	FALSE
module_10	RAB36_RNAseq	OSM	RNA	RNAseq	FALSE	FALSE	FALSE
module_10	TREX1_RNAseq	OSM	RNA	RNAseq	FALSE	FALSE	FALSE
module_10	NUDC_RNAseq	IFNG+EGF	RNA	RNAseq	FALSE	FALSE	FALSE
module_10	CKS2_RNAseq	shared	RNA	RNAseq	FALSE	FALSE	FALSE
module_10	BUB1_RNAseq	HGF	Kinase	RNAseq	FALSE	TRUE	FALSE
module_10	CTNNAL1_RNAseq	shared	RNA	RNAseq	FALSE	FALSE	FALSE
module_10	METTL21A_RNAseq	shared	RNA	RNAseq	FALSE	FALSE	FALSE
module_10	CCNE2_RNAseq	shared	RNA	RNAseq	FALSE	FALSE	FALSE
module_10	ITGB2-AS1_RNAseq	shared	lncRNA	RNAseq	FALSE	FALSE	FALSE
module_10	HJURP_RNAseq	shared	RNA	RNAseq	FALSE	FALSE	FALSE
module_10	HSPA8_RNAseq	IFNG+EGF	RNA	RNAseq	FALSE	FALSE	FALSE
module_10	RFESD_RNAseq	TGFB+EGF	RNA	RNAseq	FALSE	FALSE	FALSE
module_10	DPH2_RNAseq	IFNG+EGF	RNA	RNAseq	FALSE	FALSE	FALSE
module_10	PPID_RNAseq	IFNG+EGF	RNA	RNAseq	FALSE	FALSE	FALSE
module_10	UMPS_RNAseq	IFNG+EGF	RNA	RNAseq	FALSE	FALSE	FALSE
module_10	RFC2_RNAseq	shared	RNA	RNAseq	FALSE	FALSE	FALSE
module_10	NUP188_RNAseq	IFNG+EGF	RNA	RNAseq	FALSE	FALSE	FALSE
module_10	ITGB1BP2_RNAseq	IFNG+EGF	RNA	RNAseq	FALSE	FALSE	FALSE
module_10	NUF2_RNAseq	HGF	RNA	RNAseq	FALSE	FALSE	FALSE
module_10	CACYBP_RNAseq	IFNG+EGF	RNA	RNAseq	FALSE	FALSE	FALSE
module_10	NRROS_RNAseq	shared	RNA	RNAseq	FALSE	FALSE	FALSE
module_10	EXOSC2_RNAseq	IFNG+EGF	RNA	RNAseq	FALSE	FALSE	FALSE
module_10	KBTBD8_RNAseq	shared	RNA	RNAseq	FALSE	FALSE	FALSE
module_10	SLC25A15_RNAseq	shared	RNA	RNAseq	FALSE	FALSE	FALSE
module_10	ORC1_RNAseq	shared	RNA	RNAseq	FALSE	FALSE	FALSE
module_10	CCDC3_RNAseq	shared	RNA	RNAseq	FALSE	FALSE	FALSE
module_10	OXCT1_RNAseq	OSM	RNA	RNAseq	FALSE	FALSE	FALSE
module_10	CIP2A_RNAseq	HGF	RNA	RNAseq	FALSE	FALSE	FALSE
module_10	DHX37_RNAseq	IFNG+EGF	RNA	RNAseq	FALSE	FALSE	FALSE
module_10	TOE1_RNAseq	OSM	RNA	RNAseq	FALSE	FALSE	FALSE
module_10	ISL1_RNAseq	IFNG+EGF	RNA	RNAseq	FALSE	FALSE	FALSE
module_10	FAM111B_RNAseq	shared	RNA	RNAseq	FALSE	FALSE	FALSE
module_10	ATAD3A_RNAseq	shared	RNA	RNAseq	FALSE	FALSE	FALSE
module_10	RBL1_RNAseq	shared	RNA	RNAseq	FALSE	FALSE	FALSE
module_10	NRP2_RNAseq	TGFB+EGF	RNA	RNAseq	FALSE	FALSE	FALSE
module_10	FNDC5_RNAseq	HGF	RNA	RNAseq	FALSE	FALSE	FALSE
module_10	CDC45_RNAseq	shared	RNA	RNAseq	FALSE	FALSE	FALSE
module_10	LINC02367_RNAseq	TGFB+EGF	lncRNA	RNAseq	FALSE	FALSE	FALSE
module_10	ABCE1_RNAseq	IFNG+EGF	RNA	RNAseq	FALSE	FALSE	FALSE
module_10	GLA_RNAseq	IFNG+EGF	RNA	RNAseq	FALSE	FALSE	FALSE
module_10	PASK_RNAseq	shared	Kinase	RNAseq	FALSE	TRUE	FALSE
module_10	FAM222A_RNAseq	shared	RNA	RNAseq	FALSE	FALSE	FALSE
module_10	PDXP_RNAseq	shared	RNA	RNAseq	FALSE	FALSE	FALSE
module_10	UBE2C_RNAseq	HGF	RNA	RNAseq	FALSE	FALSE	FALSE
module_10	POLR1B_RNAseq	TGFB+EGF	RNA	RNAseq	FALSE	FALSE	FALSE
module_10	POLA2_RNAseq	shared	RNA	RNAseq	FALSE	FALSE	FALSE
module_10	KIF14_RNAseq	HGF	RNA	RNAseq	FALSE	FALSE	FALSE
module_10	CENPN_RNAseq	shared	RNA	RNAseq	FALSE	FALSE	FALSE
module_10	FARSA_RNAseq	IFNG+EGF	RNA	RNAseq	FALSE	FALSE	FALSE
module_10	IMP4_RNAseq	IFNG+EGF	RNA	RNAseq	FALSE	FALSE	FALSE
module_10	AMD1_RNAseq	IFNG+EGF	RNA	RNAseq	FALSE	FALSE	FALSE
module_10	TMPO-AS1_RNAseq	shared	lncRNA	RNAseq	FALSE	FALSE	FALSE
module_10	DRAP1_RNAseq	OSM	RNA	RNAseq	FALSE	FALSE	FALSE
module_10	TRPC3_RNAseq	shared	RNA	RNAseq	FALSE	FALSE	FALSE
module_10	IGSF9B_RNAseq	shared	RNA	RNAseq	FALSE	FALSE	FALSE
module_10	NOP16_RNAseq	IFNG+EGF	RNA	RNAseq	FALSE	FALSE	FALSE
module_10	CDCA3_RNAseq	shared	RNA	RNAseq	FALSE	FALSE	FALSE
module_10	SNRNP25_RNAseq	IFNG+EGF	RNA	RNAseq	FALSE	FALSE	FALSE
module_10	PLCL2_RNAseq	OSM	RNA	RNAseq	FALSE	FALSE	FALSE
module_10	EIF4E_RNAseq	IFNG+EGF	RNA	RNAseq	FALSE	FALSE	FALSE
module_10	NCAPH_RNAseq	shared	RNA	RNAseq	FALSE	FALSE	FALSE
module_10	PDE11A_RNAseq	shared	RNA	RNAseq	FALSE	FALSE	FALSE
module_10	PRPS2_RNAseq	IFNG+EGF	RNA	RNAseq	FALSE	FALSE	FALSE
module_10	EME1_RNAseq	HGF	RNA	RNAseq	FALSE	FALSE	FALSE
module_10	HSP90AA2P_RNAseq	HGF	RNA	RNAseq	FALSE	FALSE	FALSE
module_10	KNL1_RNAseq	shared	RNA	RNAseq	FALSE	FALSE	FALSE
module_10	HSPA1B_RNAseq	IFNG+EGF	RNA	RNAseq	FALSE	FALSE	FALSE
module_10	PAK1IP1_RNAseq	IFNG+EGF	RNA	RNAseq	FALSE	FALSE	FALSE
module_10	PRPF4_RNAseq	IFNG+EGF	RNA	RNAseq	FALSE	FALSE	FALSE
module_10	CLSPN_RNAseq	shared	RNA	RNAseq	FALSE	FALSE	FALSE
module_10	ATAD2_RNAseq	shared	RNA	RNAseq	FALSE	FALSE	FALSE
module_10	ANLN_RNAseq	HGF	RNA	RNAseq	FALSE	FALSE	FALSE
module_10	CDT1_RNAseq	shared	RNA	RNAseq	FALSE	FALSE	FALSE
module_10	FXN_RNAseq	IFNG+EGF	RNA	RNAseq	FALSE	FALSE	FALSE
module_10	GINS4_RNAseq	shared	RNA	RNAseq	FALSE	FALSE	FALSE
module_10	EMP2_RNAseq	IFNG+EGF	RNA	RNAseq	FALSE	FALSE	FALSE
module_10	LIG1_RNAseq	IFNG+EGF	RNA	RNAseq	FALSE	FALSE	FALSE
module_10	HMGA1_RNAseq	shared	RNA	RNAseq	FALSE	FALSE	FALSE
module_10	CDK1_RNAseq	HGF	Kinase	RNAseq	FALSE	TRUE	FALSE
module_10	SLC25A25_RNAseq	OSM	RNA	RNAseq	FALSE	FALSE	FALSE
module_10	SGO1_RNAseq	HGF	RNA	RNAseq	FALSE	FALSE	FALSE
module_10	POLR3H_RNAseq	IFNG+EGF	RNA	RNAseq	FALSE	FALSE	FALSE
module_10	GTSE1_RNAseq	HGF	RNA	RNAseq	FALSE	FALSE	FALSE
module_10	BRICD5_RNAseq	OSM	RNA	RNAseq	FALSE	FALSE	FALSE
module_10	C11orf98_RNAseq	shared	RNA	RNAseq	FALSE	FALSE	FALSE
module_10	VSIG2_RNAseq	shared	RNA	RNAseq	FALSE	FALSE	FALSE
module_10	MCM6_RNAseq	shared	RNA	RNAseq	FALSE	FALSE	FALSE
module_10	ARL17B_RNAseq	IFNG+EGF	RNA	RNAseq	FALSE	FALSE	FALSE
module_10	KHK_RNAseq	shared	RNA	RNAseq	FALSE	FALSE	FALSE
module_10	GINS1_RNAseq	shared	RNA	RNAseq	FALSE	FALSE	FALSE
module_10	HSPBP1_RNAseq	IFNG+EGF	RNA	RNAseq	FALSE	FALSE	FALSE
module_10	POLQ_RNAseq	HGF	RNA	RNAseq	FALSE	FALSE	FALSE
module_10	LINC00707_RNAseq	HGF	lncRNA	RNAseq	FALSE	FALSE	FALSE
module_10	SLCO5A1_RNAseq	shared	RNA	RNAseq	FALSE	FALSE	FALSE
module_10	MCM10_RNAseq	shared	RNA	RNAseq	FALSE	FALSE	FALSE
module_10	FANCI_RNAseq	HGF	RNA	RNAseq	FALSE	FALSE	FALSE
module_10	C5orf34_RNAseq	OSM	RNA	RNAseq	FALSE	FALSE	FALSE
module_10	TUBAL3_RNAseq	shared	RNA	RNAseq	FALSE	FALSE	FALSE
module_10	P2RX5_RNAseq	OSM	RNA	RNAseq	FALSE	FALSE	FALSE
module_10	MCM3_RNAseq	shared	RNA	RNAseq	FALSE	FALSE	FALSE
module_10	ACTA2-AS1_RNAseq	OSM	lncRNA	RNAseq	FALSE	FALSE	FALSE
module_10	TTI1_RNAseq	IFNG+EGF	RNA	RNAseq	FALSE	FALSE	FALSE
module_10	AHSA1_RNAseq	IFNG+EGF	RNA	RNAseq	FALSE	FALSE	FALSE
module_10	GTF3C2-AS1_RNAseq	shared	lncRNA	RNAseq	FALSE	FALSE	FALSE
module_10	GLYATL1_RNAseq	shared	RNA	RNAseq	FALSE	FALSE	FALSE
module_10	RAD54B_RNAseq	shared	RNA	RNAseq	FALSE	FALSE	FALSE
module_10	NETO2_RNAseq	IFNG+EGF	RNA	RNAseq	FALSE	FALSE	FALSE
module_10	H2AZ1-DT_RNAseq	OSM	lncRNA	RNAseq	FALSE	FALSE	FALSE
module_10	MSH2_RNAseq	shared	RNA	RNAseq	FALSE	FALSE	FALSE
module_10	SPIN4_RNAseq	OSM	RNA	RNAseq	FALSE	FALSE	FALSE
module_10	FBLN7_RNAseq	shared	RNA	RNAseq	FALSE	FALSE	FALSE
module_10	ZNF232_RNAseq	IFNG+EGF	RNA	RNAseq	FALSE	FALSE	FALSE
module_10	PKMYT1_RNAseq	shared	Kinase	RNAseq	FALSE	TRUE	FALSE
module_10	MCM7_RNAseq	IFNG+EGF	RNA	RNAseq	FALSE	FALSE	FALSE
module_10	UBR7_RNAseq	OSM	RNA	RNAseq	FALSE	FALSE	FALSE
module_10	ZWILCH_RNAseq	shared	RNA	RNAseq	FALSE	FALSE	FALSE
module_10	RFC3_RNAseq	shared	RNA	RNAseq	FALSE	FALSE	FALSE
module_10	ISG20L2_RNAseq	IFNG+EGF	RNA	RNAseq	FALSE	FALSE	FALSE
module_10	MPO_RNAseq	shared	RNA	RNAseq	FALSE	FALSE	FALSE
module_10	RFC4_RNAseq	shared	RNA	RNAseq	FALSE	FALSE	FALSE
module_10	COPS8_RNAseq	OSM	RNA	RNAseq	FALSE	FALSE	FALSE
module_10	DFFB_RNAseq	IFNG+EGF	RNA	RNAseq	FALSE	FALSE	FALSE
module_10	TPX2_RNAseq	HGF	RNA	RNAseq	FALSE	FALSE	FALSE
module_10	AGPAT5_RNAseq	shared	RNA	RNAseq	FALSE	FALSE	FALSE
module_10	DHFR_RNAseq	shared	RNA	RNAseq	FALSE	FALSE	FALSE
module_10	FEN1_RNAseq	shared	RNA	RNAseq	FALSE	FALSE	FALSE
module_10	ESYT3_RNAseq	shared	RNA	RNAseq	FALSE	FALSE	FALSE
module_10	NOP56_RNAseq	IFNG+EGF	RNA	RNAseq	FALSE	FALSE	FALSE
module_10	TELO2_RNAseq	IFNG+EGF	RNA	RNAseq	FALSE	FALSE	FALSE
module_10	CDKL1_RNAseq	OSM	Kinase	RNAseq	FALSE	TRUE	FALSE
module_10	POLE3_RNAseq	IFNG+EGF	RNA	RNAseq	FALSE	FALSE	FALSE
module_10	HSPA8P8_RNAseq	IFNG+EGF	RNA	RNAseq	FALSE	FALSE	FALSE
module_10	DCTPP1_RNAseq	shared	RNA	RNAseq	FALSE	FALSE	FALSE
module_10	KPNA2_RNAseq	shared	RNA	RNAseq	FALSE	FALSE	FALSE
module_10	CENPX_RNAseq	IFNG+EGF	RNA	RNAseq	FALSE	FALSE	FALSE
module_10	CENPV_RNAseq	IFNG+EGF	RNA	RNAseq	FALSE	FALSE	FALSE
module_10	SPATA33_RNAseq	IFNG+EGF	RNA	RNAseq	FALSE	FALSE	FALSE
module_10	SVIP_RNAseq	OSM	RNA	RNAseq	FALSE	FALSE	FALSE
module_10	HAUS8_RNAseq	shared	RNA	RNAseq	FALSE	FALSE	FALSE
module_10	TICRR_RNAseq	IFNG+EGF	RNA	RNAseq	FALSE	FALSE	FALSE
module_10	AUNIP_RNAseq	OSM	RNA	RNAseq	FALSE	FALSE	FALSE
module_10	ERCC6L_RNAseq	shared	RNA	RNAseq	FALSE	FALSE	FALSE
module_10	SGSM1_RNAseq	TGFB+EGF	RNA	RNAseq	FALSE	FALSE	FALSE
module_10	TTC26_RNAseq	IFNG+EGF	RNA	RNAseq	FALSE	FALSE	FALSE
module_10	WDR4_RNAseq	IFNG+EGF	RNA	RNAseq	FALSE	FALSE	FALSE
module_10	TYMS_RNAseq	shared	RNA	RNAseq	FALSE	FALSE	FALSE
module_10	C1orf112_RNAseq	shared	RNA	RNAseq	FALSE	FALSE	FALSE
module_10	RNFT2_RNAseq	shared	RNA	RNAseq	FALSE	FALSE	FALSE
module_10	IL1B_RNAseq	IFNG+EGF	RNA	RNAseq	FALSE	FALSE	FALSE
module_10	SACS_RNAseq	shared	RNA	RNAseq	FALSE	FALSE	FALSE
module_10	TOMM40_RNAseq	IFNG+EGF	RNA	RNAseq	FALSE	FALSE	FALSE
module_10	MKI67_RNAseq	HGF	RNA	RNAseq	FALSE	FALSE	FALSE
module_10	TMEM97_RNAseq	IFNG+EGF	RNA	RNAseq	FALSE	FALSE	FALSE
module_10	SGO2_RNAseq	HGF	RNA	RNAseq	FALSE	FALSE	FALSE
module_10	SCML2_RNAseq	OSM	RNA	RNAseq	FALSE	FALSE	FALSE
module_10	TEX30_RNAseq	shared	RNA	RNAseq	FALSE	FALSE	FALSE
module_10	HMGB1P6_RNAseq	IFNG+EGF	RNA	RNAseq	FALSE	FALSE	FALSE
module_10	ZNF887P_RNAseq	shared	RNA	RNAseq	FALSE	FALSE	FALSE
module_10	POLD1_RNAseq	IFNG+EGF	RNA	RNAseq	FALSE	FALSE	FALSE
module_10	NEIL3_RNAseq	shared	RNA	RNAseq	FALSE	FALSE	FALSE
module_10	HAT1_RNAseq	IFNG+EGF	Epigenetic	RNAseq	FALSE	FALSE	TRUE
module_10	TSR1_RNAseq	IFNG+EGF	RNA	RNAseq	FALSE	FALSE	FALSE
module_10	SSX2IP_RNAseq	OSM	RNA	RNAseq	FALSE	FALSE	FALSE
module_10	SHQ1_RNAseq	IFNG+EGF	RNA	RNAseq	FALSE	FALSE	FALSE
module_10	ZNF485_RNAseq	TGFB+EGF	RNA	RNAseq	FALSE	FALSE	FALSE
module_10	ALYREF_RNAseq	IFNG+EGF	RNA	RNAseq	FALSE	FALSE	FALSE
module_10	ORC6_RNAseq	shared	RNA	RNAseq	FALSE	FALSE	FALSE
module_10	TMEM38B_RNAseq	TGFB+EGF	RNA	RNAseq	FALSE	FALSE	FALSE
module_10	RIBC2_RNAseq	shared	RNA	RNAseq	FALSE	FALSE	FALSE
module_10	UBE2SP2_RNAseq	OSM	RNA	RNAseq	FALSE	FALSE	FALSE
module_10	SH2B3_RNAseq	shared	RNA	RNAseq	FALSE	FALSE	FALSE
module_10	ARHGAP11A_RNAseq	HGF	RNA	RNAseq	FALSE	FALSE	FALSE
module_10	DNAJC9_RNAseq	shared	RNA	RNAseq	FALSE	FALSE	FALSE
module_10	HYLS1_RNAseq	OSM	RNA	RNAseq	FALSE	FALSE	FALSE
module_10	RAD54L_RNAseq	shared	RNA	RNAseq	FALSE	FALSE	FALSE
module_10	KIF18B_RNAseq	shared	RNA	RNAseq	FALSE	FALSE	FALSE
module_10	ENTPD1_RNAseq	TGFB+EGF	RNA	RNAseq	FALSE	FALSE	FALSE
module_10	METTL3_RNAseq	IFNG+EGF	RNA	RNAseq	FALSE	FALSE	FALSE
module_10	ALG8_RNAseq	IFNG+EGF	RNA	RNAseq	FALSE	FALSE	FALSE
module_10	NCAPG2_RNAseq	HGF	RNA	RNAseq	FALSE	FALSE	FALSE
module_10	MCM4_RNAseq	shared	RNA	RNAseq	FALSE	FALSE	FALSE
module_10	DEPDC1_RNAseq	HGF	RNA	RNAseq	FALSE	FALSE	FALSE
module_10	RAD51_RNAseq	shared	RNA	RNAseq	FALSE	FALSE	FALSE
module_10	DNA2_RNAseq	shared	RNA	RNAseq	FALSE	FALSE	FALSE
module_10	FIGNL1_RNAseq	shared	RNA	RNAseq	FALSE	FALSE	FALSE
module_10	CLN6_RNAseq	IFNG+EGF	RNA	RNAseq	FALSE	FALSE	FALSE
module_10	CDCA8_RNAseq	shared	RNA	RNAseq	FALSE	FALSE	FALSE
module_10	BOLA2B_RNAseq	IFNG+EGF	RNA	RNAseq	FALSE	FALSE	FALSE
module_10	TTK_RNAseq	HGF	Kinase	RNAseq	FALSE	TRUE	FALSE
module_10	TUBG1_RNAseq	shared	RNA	RNAseq	FALSE	FALSE	FALSE
module_10	CCDC138_RNAseq	shared	RNA	RNAseq	FALSE	FALSE	FALSE
module_10	FOXRED2_RNAseq	shared	RNA	RNAseq	FALSE	FALSE	FALSE
module_10	OAF_RNAseq	IFNG+EGF	RNA	RNAseq	FALSE	FALSE	FALSE
module_10	CENPS-CORT_RNAseq	OSM	RNA	RNAseq	FALSE	FALSE	FALSE
module_10	RRP7BP_RNAseq	IFNG+EGF	RNA	RNAseq	FALSE	FALSE	FALSE
module_10	GEMIN4_RNAseq	IFNG+EGF	RNA	RNAseq	FALSE	FALSE	FALSE
module_10	ADCY1_RNAseq	shared	RNA	RNAseq	FALSE	FALSE	FALSE
module_10	GEMIN5_RNAseq	IFNG+EGF	RNA	RNAseq	FALSE	FALSE	FALSE
module_10	GRWD1_RNAseq	IFNG+EGF	RNA	RNAseq	FALSE	FALSE	FALSE
module_10	RCC1_RNAseq	IFNG+EGF	RNA	RNAseq	FALSE	FALSE	FALSE
module_10	TOMM5_RNAseq	IFNG+EGF	RNA	RNAseq	FALSE	FALSE	FALSE
module_10	SPC25_RNAseq	shared	RNA	RNAseq	FALSE	FALSE	FALSE
module_10	DDX11-AS1_RNAseq	IFNG+EGF	lncRNA	RNAseq	FALSE	FALSE	FALSE
module_10	FDXACB1_RNAseq	TGFB+EGF	RNA	RNAseq	FALSE	FALSE	FALSE
module_10	RRM2_RNAseq	shared	RNA	RNAseq	FALSE	FALSE	FALSE
module_10	CFAP206_RNAseq	HGF	RNA	RNAseq	FALSE	FALSE	FALSE
module_10	CDCA2_RNAseq	shared	RNA	RNAseq	FALSE	FALSE	FALSE
module_10	SH3BP1_RNAseq	IFNG+EGF	RNA	RNAseq	FALSE	FALSE	FALSE
module_10	DNMT1_RNAseq	shared	Epigenetic	RNAseq	FALSE	FALSE	TRUE
module_10	PCLAF_RNAseq	IFNG+EGF	RNA	RNAseq	FALSE	FALSE	FALSE
module_10	IFRD2_RNAseq	IFNG+EGF	RNA	RNAseq	FALSE	FALSE	FALSE
module_10	TERT_RNAseq	shared	RNA	RNAseq	FALSE	FALSE	FALSE
module_10	WDR90_RNAseq	IFNG+EGF	RNA	RNAseq	FALSE	FALSE	FALSE
module_10	TEDC2_RNAseq	shared	RNA	RNAseq	FALSE	FALSE	FALSE
module_10	PGAM5_RNAseq	IFNG+EGF	RNA	RNAseq	FALSE	FALSE	FALSE
module_10	RAD18_RNAseq	shared	RNA	RNAseq	FALSE	FALSE	FALSE
module_10	MYCBP_RNAseq	IFNG+EGF	RNA	RNAseq	FALSE	FALSE	FALSE
module_10	DMC1_RNAseq	HGF	RNA	RNAseq	FALSE	FALSE	FALSE
module_10	DCLRE1B_RNAseq	OSM	RNA	RNAseq	FALSE	FALSE	FALSE
module_10	PDSS1_RNAseq	shared	RNA	RNAseq	FALSE	FALSE	FALSE
module_10	DRP2_RNAseq	HGF	RNA	RNAseq	FALSE	FALSE	FALSE
module_10	SPDL1_RNAseq	shared	RNA	RNAseq	FALSE	FALSE	FALSE
module_10	POP1_RNAseq	IFNG+EGF	RNA	RNAseq	FALSE	FALSE	FALSE
module_10	CDCA5_RNAseq	shared	RNA	RNAseq	FALSE	FALSE	FALSE
module_10	C6orf141_RNAseq	OSM	RNA	RNAseq	FALSE	FALSE	FALSE
module_10	PPRC1_RNAseq	IFNG+EGF	RNA	RNAseq	FALSE	FALSE	FALSE
module_10	PRORP_RNAseq	IFNG+EGF	RNA	RNAseq	FALSE	FALSE	FALSE
module_10	OGFRP1_RNAseq	TGFB+EGF	lncRNA	RNAseq	FALSE	FALSE	FALSE
module_10	RIOX1_RNAseq	IFNG+EGF	RNA	RNAseq	FALSE	FALSE	FALSE
module_10	TUBB4B_RNAseq	shared	RNA	RNAseq	FALSE	FALSE	FALSE
module_10	DONSON_RNAseq	shared	RNA	RNAseq	FALSE	FALSE	FALSE
module_10	RPIA_RNAseq	TGFB+EGF	RNA	RNAseq	FALSE	FALSE	FALSE
module_10	SLFN13_RNAseq	shared	RNA	RNAseq	FALSE	FALSE	FALSE
module_10	GJB2_RNAseq	shared	RNA	RNAseq	FALSE	FALSE	FALSE
module_10	LMNB1_RNAseq	HGF	RNA	RNAseq	FALSE	FALSE	FALSE
module_10	UCP1_RNAseq	HGF	RNA	RNAseq	FALSE	FALSE	FALSE
module_10	DSN1_RNAseq	shared	RNA	RNAseq	FALSE	FALSE	FALSE
module_10	MAPRE2_RNAseq	OSM	RNA	RNAseq	FALSE	FALSE	FALSE
module_10	RFWD3_RNAseq	IFNG+EGF	RNA	RNAseq	FALSE	FALSE	FALSE
module_10	TONSL_RNAseq	shared	RNA	RNAseq	FALSE	FALSE	FALSE
module_10	RPP25_RNAseq	shared	RNA	RNAseq	FALSE	FALSE	FALSE
module_10	KHDC1L_RNAseq	shared	RNA	RNAseq	FALSE	FALSE	FALSE
module_10	RDM1_RNAseq	TGFB+EGF	RNA	RNAseq	FALSE	FALSE	FALSE
module_10	MCM2_RNAseq	shared	RNA	RNAseq	FALSE	FALSE	FALSE
module_10	CENPM_RNAseq	OSM	RNA	RNAseq	FALSE	FALSE	FALSE
module_10	STIL_RNAseq	shared	RNA	RNAseq	FALSE	FALSE	FALSE
module_10	BCL2L12_RNAseq	HGF	RNA	RNAseq	FALSE	FALSE	FALSE
module_10	KIFC1_RNAseq	HGF	RNA	RNAseq	FALSE	FALSE	FALSE
module_10	LYAR_RNAseq	shared	RNA	RNAseq	FALSE	FALSE	FALSE
module_10	HAS3_RNAseq	shared	RNA	RNAseq	FALSE	FALSE	FALSE
module_10	BUB1B_RNAseq	HGF	Kinase	RNAseq	FALSE	TRUE	FALSE
module_10	WRAP53_RNAseq	IFNG+EGF	RNA	RNAseq	FALSE	FALSE	FALSE
module_10	MYLK2_RNAseq	OSM	Kinase	RNAseq	FALSE	TRUE	FALSE
module_10	KRR1_RNAseq	TGFB+EGF	RNA	RNAseq	FALSE	FALSE	FALSE
module_10	TCF19_RNAseq	shared	RNA	RNAseq	FALSE	FALSE	FALSE
module_10	IPO4_RNAseq	shared	RNA	RNAseq	FALSE	FALSE	FALSE
module_10	PLK1_RNAseq	HGF	Kinase	RNAseq	FALSE	TRUE	FALSE
module_10	TEDC1_RNAseq	shared	RNA	RNAseq	FALSE	FALSE	FALSE
module_10	MTFR2_RNAseq	shared	RNA	RNAseq	FALSE	FALSE	FALSE
module_10	OIP5_RNAseq	HGF	RNA	RNAseq	FALSE	FALSE	FALSE
module_10	POLE2_RNAseq	shared	RNA	RNAseq	FALSE	FALSE	FALSE
module_10	DTL_RNAseq	shared	RNA	RNAseq	FALSE	FALSE	FALSE
module_10	HMGA2_RNAseq	shared	RNA	RNAseq	FALSE	FALSE	FALSE
module_10	PUS7_RNAseq	IFNG+EGF	RNA	RNAseq	FALSE	FALSE	FALSE
module_10	KNSTRN_RNAseq	HGF	RNA	RNAseq	FALSE	FALSE	FALSE
module_10	SHISA2_RNAseq	shared	RNA	RNAseq	FALSE	FALSE	FALSE
module_10	NME1_RNAseq	IFNG+EGF	RNA	RNAseq	FALSE	FALSE	FALSE
module_10	SUV39H1_RNAseq	shared	Epigenetic	RNAseq	FALSE	FALSE	TRUE
module_10	TRAF5_RNAseq	OSM	RNA	RNAseq	FALSE	FALSE	FALSE
module_10	TACC3_RNAseq	HGF	RNA	RNAseq	FALSE	FALSE	FALSE
module_10	URB2_RNAseq	shared	RNA	RNAseq	FALSE	FALSE	FALSE
module_10	NCAPD3_RNAseq	shared	RNA	RNAseq	FALSE	FALSE	FALSE
module_10	EPOP_RNAseq	IFNG+EGF	RNA	RNAseq	FALSE	FALSE	FALSE
module_10	SRSF2_RNAseq	IFNG+EGF	RNA	RNAseq	FALSE	FALSE	FALSE
module_10	KIF23_RNAseq	shared	RNA	RNAseq	FALSE	FALSE	FALSE
module_10	MELK_RNAseq	shared	Kinase	RNAseq	FALSE	TRUE	FALSE
module_10	POLR3G_RNAseq	shared	RNA	RNAseq	FALSE	FALSE	FALSE
module_10	LINC01747_RNAseq	shared	lncRNA	RNAseq	FALSE	FALSE	FALSE
module_10	PRIM1_RNAseq	shared	RNA	RNAseq	FALSE	FALSE	FALSE
module_10	CKAP2L_RNAseq	shared	RNA	RNAseq	FALSE	FALSE	FALSE
module_10	FJX1_RNAseq	shared	RNA	RNAseq	FALSE	FALSE	FALSE
module_10	HSPA14_RNAseq	IFNG+EGF	RNA	RNAseq	FALSE	FALSE	FALSE
module_10	ZNF724_RNAseq	OSM	RNA	RNAseq	FALSE	FALSE	FALSE
module_10	CENPS_RNAseq	IFNG+EGF	RNA	RNAseq	FALSE	FALSE	FALSE
module_10	ESCO2_RNAseq	shared	RNA	RNAseq	FALSE	FALSE	FALSE
module_10	TUBGCP5_RNAseq	IFNG+EGF	RNA	RNAseq	FALSE	FALSE	FALSE
module_10	TSPAN18_RNAseq	shared	RNA	RNAseq	FALSE	FALSE	FALSE
module_10	CTSE_RNAseq	shared	RNA	RNAseq	FALSE	FALSE	FALSE
module_10	MND1_RNAseq	TGFB+EGF	RNA	RNAseq	FALSE	FALSE	FALSE
module_10	RRM1_RNAseq	IFNG+EGF	RNA	RNAseq	FALSE	FALSE	FALSE
module_10	PLK4_RNAseq	HGF	Kinase	RNAseq	FALSE	TRUE	FALSE
module_10	TIPIN_RNAseq	shared	RNA	RNAseq	FALSE	FALSE	FALSE
module_10	PSRC1_RNAseq	HGF	RNA	RNAseq	FALSE	FALSE	FALSE
module_10	MPZ_RNAseq	OSM	RNA	RNAseq	FALSE	FALSE	FALSE
module_10	SPC24_RNAseq	OSM	RNA	RNAseq	FALSE	FALSE	FALSE
module_10	NR2C2AP_RNAseq	IFNG+EGF	RNA	RNAseq	FALSE	FALSE	FALSE
module_10	ADAM21P1_RNAseq	shared	RNA	RNAseq	FALSE	FALSE	FALSE
module_10	SNAPC4_RNAseq	IFNG+EGF	RNA	RNAseq	FALSE	FALSE	FALSE
module_10	CD300C_RNAseq	IFNG+EGF	RNA	RNAseq	FALSE	FALSE	FALSE
module_10	HAUS6P3_RNAseq	shared	RNA	RNAseq	FALSE	FALSE	FALSE
module_10	ENPP1_RNAseq	shared	RNA	RNAseq	FALSE	FALSE	FALSE
module_10	GUCA1C_RNAseq	shared	RNA	RNAseq	FALSE	FALSE	FALSE
module_10	KIF4A_RNAseq	HGF	RNA	RNAseq	FALSE	FALSE	FALSE
module_10	EXOSC9_RNAseq	shared	RNA	RNAseq	FALSE	FALSE	FALSE
module_10	CCDC86_RNAseq	IFNG+EGF	RNA	RNAseq	FALSE	FALSE	FALSE
module_10	SKA1_RNAseq	shared	RNA	RNAseq	FALSE	FALSE	FALSE
module_10	WDR76_RNAseq	shared	RNA	RNAseq	FALSE	FALSE	FALSE
module_10	LCTL_RNAseq	OSM	RNA	RNAseq	FALSE	FALSE	FALSE
module_10	SLC43A3_RNAseq	shared	RNA	RNAseq	FALSE	FALSE	FALSE
module_10	TBC1D30_RNAseq	shared	RNA	RNAseq	FALSE	FALSE	FALSE
module_10	CCDC168_RNAseq	HGF	RNA	RNAseq	FALSE	FALSE	FALSE
module_10	ACOX2_RNAseq	shared	RNA	RNAseq	FALSE	FALSE	FALSE
module_10	EMSLR_RNAseq	shared	lncRNA	RNAseq	FALSE	FALSE	FALSE
module_10	CEP78_RNAseq	IFNG+EGF	RNA	RNAseq	FALSE	FALSE	FALSE
module_10	SLC20A1_RNAseq	shared	RNA	RNAseq	FALSE	FALSE	FALSE
module_10	NDC1_RNAseq	IFNG+EGF	RNA	RNAseq	FALSE	FALSE	FALSE
module_10	CCNE1_RNAseq	shared	RNA	RNAseq	FALSE	FALSE	FALSE
module_10	POLE_RNAseq	IFNG+EGF	RNA	RNAseq	FALSE	FALSE	FALSE
module_10	DAAM2_RNAseq	BMP2+EGF	RNA	RNAseq	FALSE	FALSE	FALSE
module_10	UBE2T_RNAseq	shared	RNA	RNAseq	FALSE	FALSE	FALSE
module_10	PPIF_RNAseq	IFNG+EGF	RNA	RNAseq	FALSE	FALSE	FALSE
module_10	RRS1_RNAseq	IFNG+EGF	RNA	RNAseq	FALSE	FALSE	FALSE
module_10	PITPNC1_RNAseq	shared	RNA	RNAseq	FALSE	FALSE	FALSE
module_10	UTP20_RNAseq	IFNG+EGF	RNA	RNAseq	FALSE	FALSE	FALSE
module_10	ADAM21_RNAseq	shared	RNA	RNAseq	FALSE	FALSE	FALSE
module_10	LRRC45_RNAseq	IFNG+EGF	RNA	RNAseq	FALSE	FALSE	FALSE
module_10	XRCC2_RNAseq	shared	RNA	RNAseq	FALSE	FALSE	FALSE
module_10	STOX1_RNAseq	BMP2+EGF	RNA	RNAseq	FALSE	FALSE	FALSE
module_10	GALR2_RNAseq	IFNG+EGF	RNA	RNAseq	FALSE	FALSE	FALSE
module_10	EVI2B_RNAseq	shared	RNA	RNAseq	FALSE	FALSE	FALSE
module_10	CDC20_RNAseq	shared	RNA	RNAseq	FALSE	FALSE	FALSE
module_10	LCMT2_RNAseq	IFNG+EGF	RNA	RNAseq	FALSE	FALSE	FALSE
module_10	SH3PXD2A-AS1_RNAseq	shared	lncRNA	RNAseq	FALSE	FALSE	FALSE
module_10	SKP2_RNAseq	shared	RNA	RNAseq	FALSE	FALSE	FALSE
module_10	AURKB_RNAseq	shared	Kinase	RNAseq	FALSE	TRUE	FALSE
module_10	WDR17_RNAseq	TGFB+EGF	RNA	RNAseq	FALSE	FALSE	FALSE
module_10	HSP90AB1_RNAseq	IFNG+EGF	RNA	RNAseq	FALSE	FALSE	FALSE
module_10	SUV39H2_RNAseq	IFNG+EGF	Epigenetic	RNAseq	FALSE	FALSE	TRUE
module_10	FAM71D_RNAseq	shared	RNA	RNAseq	FALSE	FALSE	FALSE
module_10	WDR3_RNAseq	TGFB+EGF	RNA	RNAseq	FALSE	FALSE	FALSE
module_10	ASF1B_RNAseq	shared	RNA	RNAseq	FALSE	FALSE	FALSE
module_10	BLM_RNAseq	shared	RNA	RNAseq	FALSE	FALSE	FALSE
module_10	TMEM201_RNAseq	shared	RNA	RNAseq	FALSE	FALSE	FALSE
module_10	SLC25A10_RNAseq	shared	RNA	RNAseq	FALSE	FALSE	FALSE
module_10	TMPO_RNAseq	shared	RNA	RNAseq	FALSE	FALSE	FALSE
module_10	NIPAL1_RNAseq	IFNG+EGF	RNA	RNAseq	FALSE	FALSE	FALSE
module_10	CENPU_RNAseq	shared	RNA	RNAseq	FALSE	FALSE	FALSE
module_10	TRMT10C_RNAseq	IFNG+EGF	RNA	RNAseq	FALSE	FALSE	FALSE
module_10	CCNA2_RNAseq	shared	RNA	RNAseq	FALSE	FALSE	FALSE
module_10	SURF6_RNAseq	IFNG+EGF	RNA	RNAseq	FALSE	FALSE	FALSE
module_10	POLA1_RNAseq	shared	RNA	RNAseq	FALSE	FALSE	FALSE
module_10	SF3A3_RNAseq	IFNG+EGF	RNA	RNAseq	FALSE	FALSE	FALSE
module_10	CEP55_RNAseq	HGF	RNA	RNAseq	FALSE	FALSE	FALSE
module_10	EAF2_RNAseq	shared	RNA	RNAseq	FALSE	FALSE	FALSE
module_10	DUSP6_RNAseq	shared	RNA	RNAseq	FALSE	FALSE	FALSE
module_10	TRAIP_RNAseq	HGF	RNA	RNAseq	FALSE	FALSE	FALSE
module_10	CCDC34_RNAseq	TGFB+EGF	RNA	RNAseq	FALSE	FALSE	FALSE
module_10	PRMT3_RNAseq	TGFB+EGF	Epigenetic	RNAseq	FALSE	FALSE	TRUE
module_10	CENPO_RNAseq	shared	RNA	RNAseq	FALSE	FALSE	FALSE
module_10	FCRLB_RNAseq	HGF	RNA	RNAseq	FALSE	FALSE	FALSE
module_10	GEM_RNAseq	shared	RNA	RNAseq	FALSE	FALSE	FALSE
module_10	PAICS_RNAseq	IFNG+EGF	RNA	RNAseq	FALSE	FALSE	FALSE
module_10	ELFN2_RNAseq	shared	RNA	RNAseq	FALSE	FALSE	FALSE
module_10	IQGAP3_RNAseq	HGF	RNA	RNAseq	FALSE	FALSE	FALSE
module_10	WDHD1_RNAseq	shared	RNA	RNAseq	FALSE	FALSE	FALSE
module_10	POLR3K_RNAseq	shared	RNA	RNAseq	FALSE	FALSE	FALSE
module_10	RFK_RNAseq	OSM	RNA	RNAseq	FALSE	FALSE	FALSE
module_10	SLBP_RNAseq	IFNG+EGF	RNA	RNAseq	FALSE	FALSE	FALSE
module_10	PTRH2_RNAseq	IFNG+EGF	RNA	RNAseq	FALSE	FALSE	FALSE
module_10	CENPP_RNAseq	shared	RNA	RNAseq	FALSE	FALSE	FALSE
module_10	PBK_RNAseq	OSM	Kinase	RNAseq	FALSE	TRUE	FALSE
module_10	BYSL_RNAseq	IFNG+EGF	RNA	RNAseq	FALSE	FALSE	FALSE
module_10	FANCA_RNAseq	shared	RNA	RNAseq	FALSE	FALSE	FALSE
module_10	CDCA7_RNAseq	shared	RNA	RNAseq	FALSE	FALSE	FALSE
module_10	SAPCD2_RNAseq	shared	RNA	RNAseq	FALSE	FALSE	FALSE
module_10	HSPD1_RNAseq	TGFB+EGF	RNA	RNAseq	FALSE	FALSE	FALSE
module_10	SPRY4_RNAseq	shared	RNA	RNAseq	FALSE	FALSE	FALSE
module_10	GAD1_RNAseq	IFNG+EGF	RNA	RNAseq	FALSE	FALSE	FALSE
module_10	MCM8_RNAseq	shared	RNA	RNAseq	FALSE	FALSE	FALSE
module_10	SORD2P_RNAseq	IFNG+EGF	RNA	RNAseq	FALSE	FALSE	FALSE
module_10	GUCY1A1_RNAseq	shared	RNA	RNAseq	FALSE	FALSE	FALSE
module_10	WDR77_RNAseq	IFNG+EGF	RNA	RNAseq	FALSE	FALSE	FALSE
module_10	CENPK_RNAseq	shared	RNA	RNAseq	FALSE	FALSE	FALSE
module_10	ZNF684_RNAseq	OSM	RNA	RNAseq	FALSE	FALSE	FALSE
module_10	KTI12_RNAseq	IFNG+EGF	RNA	RNAseq	FALSE	FALSE	FALSE
module_10	TMEM200B_RNAseq	shared	RNA	RNAseq	FALSE	FALSE	FALSE
module_10	FBXO5_RNAseq	shared	RNA	RNAseq	FALSE	FALSE	FALSE
module_10	MMS22L_RNAseq	OSM	RNA	RNAseq	FALSE	FALSE	FALSE
module_10	CDK4_RNAseq	TGFB+EGF	Kinase	RNAseq	FALSE	TRUE	FALSE
module_10	CHRNA5_RNAseq	shared	RNA	RNAseq	FALSE	FALSE	FALSE
module_10	DCAF13_RNAseq	IFNG+EGF	RNA	RNAseq	FALSE	FALSE	FALSE
module_10	CENPW_RNAseq	IFNG+EGF	RNA	RNAseq	FALSE	FALSE	FALSE
module_10	GALNT14_RNAseq	shared	RNA	RNAseq	FALSE	FALSE	FALSE
module_10	ZNF732_RNAseq	shared	RNA	RNAseq	FALSE	FALSE	FALSE
module_10	LSM3_RNAseq	IFNG+EGF	RNA	RNAseq	FALSE	FALSE	FALSE
module_10	TTLL4_RNAseq	IFNG+EGF	RNA	RNAseq	FALSE	FALSE	FALSE
module_10	ATAD5_RNAseq	shared	RNA	RNAseq	FALSE	FALSE	FALSE
module_10	LRRC26_RNAseq	TGFB+EGF	RNA	RNAseq	FALSE	FALSE	FALSE
module_10	AURKA_RNAseq	shared	Kinase	RNAseq	FALSE	TRUE	FALSE
module_10	CYCS_RNAseq	shared	RNA	RNAseq	FALSE	FALSE	FALSE
module_10	FBXO43_RNAseq	OSM	RNA	RNAseq	FALSE	FALSE	FALSE
module_10	MTHFD2L_RNAseq	shared	RNA	RNAseq	FALSE	FALSE	FALSE
module_10	CENPA_RNAseq	HGF	RNA	RNAseq	FALSE	FALSE	FALSE
module_10	CDCA4_RNAseq	shared	RNA	RNAseq	FALSE	FALSE	FALSE
module_10	TRMT6_RNAseq	shared	RNA	RNAseq	FALSE	FALSE	FALSE
module_10	HSP90AA1_RNAseq	shared	RNA	RNAseq	FALSE	FALSE	FALSE
module_10	CCT3_RNAseq	IFNG+EGF	RNA	RNAseq	FALSE	FALSE	FALSE
module_10	NEMP2_RNAseq	shared	RNA	RNAseq	FALSE	FALSE	FALSE
module_10	SENCR_RNAseq	shared	lncRNA	RNAseq	FALSE	FALSE	FALSE
module_10	MSH6_RNAseq	IFNG+EGF	RNA	RNAseq	FALSE	FALSE	FALSE
module_10	PARP2_RNAseq	OSM	RNA	RNAseq	FALSE	FALSE	FALSE
module_10	HSPH1_RNAseq	shared	RNA	RNAseq	FALSE	FALSE	FALSE
module_10	RECQL4_RNAseq	IFNG+EGF	RNA	RNAseq	FALSE	FALSE	FALSE
module_10	TIMM8A_RNAseq	IFNG+EGF	RNA	RNAseq	FALSE	FALSE	FALSE
module_10	HELLS_RNAseq	shared	RNA	RNAseq	FALSE	FALSE	FALSE
module_10	HASPIN_RNAseq	shared	Kinase	RNAseq	FALSE	TRUE	FALSE
module_10	MATN1_RNAseq	OSM	RNA	RNAseq	FALSE	FALSE	FALSE
module_10	C4orf46_RNAseq	shared	RNA	RNAseq	FALSE	FALSE	FALSE
module_10	EFHD2_RNAseq	IFNG+EGF	RNA	RNAseq	FALSE	FALSE	FALSE
module_10	NXT1-AS1_RNAseq	HGF	lncRNA	RNAseq	FALSE	FALSE	FALSE
module_10	SYT7_RNAseq	EGF	RNA	RNAseq	FALSE	FALSE	FALSE
module_10	SYNJ2_RNAseq	shared	RNA	RNAseq	FALSE	FALSE	FALSE
module_10	CHAF1A_RNAseq	shared	RNA	RNAseq	FALSE	FALSE	FALSE
module_10	NRGN_RNAseq	shared	RNA	RNAseq	FALSE	FALSE	FALSE
module_10	RPL39L_RNAseq	OSM	RNA	RNAseq	FALSE	FALSE	FALSE
module_10	LINC00659_RNAseq	shared	lncRNA	RNAseq	FALSE	FALSE	FALSE
module_10	AP1S3_RNAseq	shared	RNA	RNAseq	FALSE	FALSE	FALSE
module_10	KIF2C_RNAseq	HGF	RNA	RNAseq	FALSE	FALSE	FALSE
module_10	INCENP_RNAseq	shared	RNA	RNAseq	FALSE	FALSE	FALSE
module_10	LRP8_RNAseq	IFNG+EGF	RNA	RNAseq	FALSE	FALSE	FALSE
module_10	RBM12_RNAseq	IFNG+EGF	RNA	RNAseq	FALSE	FALSE	FALSE
module_10	CENPL_RNAseq	HGF	RNA	RNAseq	FALSE	FALSE	FALSE
module_10	ULK4_RNAseq	HGF	Kinase	RNAseq	FALSE	TRUE	FALSE
module_10	CDC7_RNAseq	HGF	Kinase	RNAseq	FALSE	TRUE	FALSE
module_10	AEN_RNAseq	OSM	RNA	RNAseq	FALSE	FALSE	FALSE
module_10	LY6K_RNAseq	shared	RNA	RNAseq	FALSE	FALSE	FALSE
module_10	FANCG_RNAseq	IFNG+EGF	RNA	RNAseq	FALSE	FALSE	FALSE
module_10	CCDC15_RNAseq	HGF	RNA	RNAseq	FALSE	FALSE	FALSE
module_10	DPYSL3_RNAseq	shared	RNA	RNAseq	FALSE	FALSE	FALSE
module_10	CYB5R2_RNAseq	shared	RNA	RNAseq	FALSE	FALSE	FALSE
module_10	WDR62_RNAseq	shared	RNA	RNAseq	FALSE	FALSE	FALSE
module_10	EEF1AKMT4_RNAseq	IFNG+EGF	RNA	RNAseq	FALSE	FALSE	FALSE
module_10	ELAVL2_RNAseq	OSM	RNA	RNAseq	FALSE	FALSE	FALSE
module_10	AIMP2_RNAseq	IFNG+EGF	RNA	RNAseq	FALSE	FALSE	FALSE
module_10	C9orf40_RNAseq	shared	RNA	RNAseq	FALSE	FALSE	FALSE
module_10	NUP85_RNAseq	IFNG+EGF	RNA	RNAseq	FALSE	FALSE	FALSE
module_10	LINC02730_RNAseq	IFNG+EGF	lncRNA	RNAseq	FALSE	FALSE	FALSE
module_10	GINS2_RNAseq	shared	RNA	RNAseq	FALSE	FALSE	FALSE
module_10	SKA3_RNAseq	shared	RNA	RNAseq	FALSE	FALSE	FALSE
module_10	NOC2LP1_RNAseq	HGF	RNA	RNAseq	FALSE	FALSE	FALSE
module_10	TCOF1_RNAseq	shared	RNA	RNAseq	FALSE	FALSE	FALSE
module_10	CLUH_RNAseq	IFNG+EGF	RNA	RNAseq	FALSE	FALSE	FALSE
module_10	UBE2G2_RNAseq	IFNG+EGF	RNA	RNAseq	FALSE	FALSE	FALSE
module_10	TMEM158_RNAseq	shared	RNA	RNAseq	FALSE	FALSE	FALSE
module_10	PCNA_RNAseq	shared	RNA	RNAseq	FALSE	FALSE	FALSE
module_10	SRRT_RNAseq	IFNG+EGF	RNA	RNAseq	FALSE	FALSE	FALSE
module_10	PGP_RNAseq	OSM	RNA	RNAseq	FALSE	FALSE	FALSE
module_10	B4GALT6_RNAseq	shared	RNA	RNAseq	FALSE	FALSE	FALSE
module_10	SORD_RNAseq	IFNG+EGF	RNA	RNAseq	FALSE	FALSE	FALSE
module_10	PIMREG_RNAseq	shared	RNA	RNAseq	FALSE	FALSE	FALSE
module_10	ZNF124_RNAseq	IFNG+EGF	RNA	RNAseq	FALSE	FALSE	FALSE
module_10	GMNN_RNAseq	OSM	RNA	RNAseq	FALSE	FALSE	FALSE
module_10	PSMC3IP_RNAseq	shared	RNA	RNAseq	FALSE	FALSE	FALSE
module_10	DSCC1_RNAseq	shared	RNA	RNAseq	FALSE	FALSE	FALSE
module_10	THOC3_RNAseq	IFNG+EGF	RNA	RNAseq	FALSE	FALSE	FALSE
module_10	FUCA1_RNAseq	shared	RNA	RNAseq	FALSE	FALSE	FALSE
module_10	SLC19A1_RNAseq	shared	RNA	RNAseq	FALSE	FALSE	FALSE
module_10	NOL6_RNAseq	IFNG+EGF	RNA	RNAseq	FALSE	FALSE	FALSE
module_10	TMEM171_RNAseq	shared	RNA	RNAseq	FALSE	FALSE	FALSE
module_10	HAUS6_RNAseq	HGF	RNA	RNAseq	FALSE	FALSE	FALSE
module_10	CDC6_RNAseq	shared	RNA	RNAseq	FALSE	FALSE	FALSE
module_10	MCM5_RNAseq	shared	RNA	RNAseq	FALSE	FALSE	FALSE
module_10	BARD1_RNAseq	OSM	RNA	RNAseq	FALSE	FALSE	FALSE
module_10	GUCY1B1_RNAseq	shared	RNA	RNAseq	FALSE	FALSE	FALSE
module_10	DHX9_RNAseq	IFNG+EGF	RNA	RNAseq	FALSE	FALSE	FALSE
module_10	TK1_RNAseq	shared	RNA	RNAseq	FALSE	FALSE	FALSE
module_10	NES_RNAseq	shared	RNA	RNAseq	FALSE	FALSE	FALSE
module_10	PAQR4_RNAseq	shared	RNA	RNAseq	FALSE	FALSE	FALSE
module_10	UBE2N_RNAseq	IFNG+EGF	RNA	RNAseq	FALSE	FALSE	FALSE
module_10	QRFPR_RNAseq	shared	RNA	RNAseq	FALSE	FALSE	FALSE
module_10	ZDHHC14_RNAseq	OSM	RNA	RNAseq	FALSE	FALSE	FALSE
module_10	LRR1_RNAseq	OSM	RNA	RNAseq	FALSE	FALSE	FALSE
module_10	KCNB2_RNAseq	OSM	RNA	RNAseq	FALSE	FALSE	FALSE
module_10	KCNQ5-IT1_RNAseq	HGF	RNA	RNAseq	FALSE	FALSE	FALSE
module_10	MYBBP1A_RNAseq	IFNG+EGF	RNA	RNAseq	FALSE	FALSE	FALSE
module_10	PRPS1_RNAseq	IFNG+EGF	RNA	RNAseq	FALSE	FALSE	FALSE
module_10	RFC5_RNAseq	shared	RNA	RNAseq	FALSE	FALSE	FALSE
module_10	NAF1_RNAseq	TGFB+EGF	RNA	RNAseq	FALSE	FALSE	FALSE
module_10	DCK_RNAseq	OSM	RNA	RNAseq	FALSE	FALSE	FALSE
module_10	NUP35_RNAseq	IFNG+EGF	RNA	RNAseq	FALSE	FALSE	FALSE
module_10	RAB3IL1_RNAseq	TGFB+EGF	RNA	RNAseq	FALSE	FALSE	FALSE
module_10	CHTF18_RNAseq	shared	RNA	RNAseq	FALSE	FALSE	FALSE
module_10	CCT2_RNAseq	IFNG+EGF	RNA	RNAseq	FALSE	FALSE	FALSE
module_10	AADAT_RNAseq	HGF	RNA	RNAseq	FALSE	FALSE	FALSE
module_10	BRCA1_RNAseq	shared	RNA	RNAseq	FALSE	FALSE	FALSE
module_10	GINS3_RNAseq	shared	RNA	RNAseq	FALSE	FALSE	FALSE
module_10	SMPD4_RNAseq	IFNG+EGF	RNA	RNAseq	FALSE	FALSE	FALSE
module_10	EXO1_RNAseq	shared	RNA	RNAseq	FALSE	FALSE	FALSE
module_10	GNB3_RNAseq	IFNG+EGF	RNA	RNAseq	FALSE	FALSE	FALSE
module_10	CHORDC1_RNAseq	IFNG+EGF	RNA	RNAseq	FALSE	FALSE	FALSE
module_10	CMC2_RNAseq	OSM	RNA	RNAseq	FALSE	FALSE	FALSE
module_10	MAD2L1_RNAseq	IFNG+EGF	RNA	RNAseq	FALSE	FALSE	FALSE
module_10	SHCBP1_RNAseq	shared	RNA	RNAseq	FALSE	FALSE	FALSE
module_10	XDH_RNAseq	shared	RNA	RNAseq	FALSE	FALSE	FALSE
module_10	CD3EAP_RNAseq	IFNG+EGF	RNA	RNAseq	FALSE	FALSE	FALSE
module_10	UHRF1_RNAseq	shared	RNA	RNAseq	FALSE	FALSE	FALSE
module_10	TOMM6_RNAseq	IFNG+EGF	RNA	RNAseq	FALSE	FALSE	FALSE
module_10	RNASEH2A_RNAseq	HGF	RNA	RNAseq	FALSE	FALSE	FALSE
module_10	PINX1_RNAseq	IFNG+EGF	RNA	RNAseq	FALSE	FALSE	FALSE
module_10	SLC25A19_RNAseq	shared	RNA	RNAseq	FALSE	FALSE	FALSE
module_10	RRP1B_RNAseq	IFNG+EGF	RNA	RNAseq	FALSE	FALSE	FALSE
module_10	CEACAM6_RNAseq	shared	RNA	RNAseq	FALSE	FALSE	FALSE
module_10	BRIP1_RNAseq	shared	RNA	RNAseq	FALSE	FALSE	FALSE
module_10	NUFIP1_RNAseq	IFNG+EGF	RNA	RNAseq	FALSE	FALSE	FALSE
module_10	PTPRO_RNAseq	shared	RNA	RNAseq	FALSE	FALSE	FALSE
module_10	Cyclin-B1_RPPA	shared	RPPA Features	RPPA	FALSE	FALSE	FALSE
module_10	FoxM1_RPPA	EGF	RPPA Features	RPPA	FALSE	FALSE	FALSE
module_10	Mcl-1_RPPA	shared	RPPA Features	RPPA	FALSE	FALSE	FALSE
module_10	Wee1_RPPA	shared	RPPA Features	RPPA	FALSE	FALSE	FALSE
module_10	Myt1_RPPA	OSM	RPPA Features	RPPA	FALSE	FALSE	FALSE
module_10	Rb_pS807_S811_RPPA	shared	RPPA Features	RPPA	FALSE	FALSE	FALSE
module_10	PLK1_RPPA	shared	RPPA Features	RPPA	FALSE	TRUE	FALSE
module_10	CDK1_RPPA	shared	RPPA Features	RPPA	FALSE	TRUE	FALSE
