# Supplementary material for: A multi-omic analysis of MCF10A cells provides a resource for integrative assessment of ligand-mediated molecular and phenotypic responses
Source: Commun Biol. 2022 Oct 7;5:1066. doi: 10.1038/s42003-022-03975-9 (PMC9546880; doi:10.1038/s42003-022-03975-9)
Supplement: Supplementary file 22 — Supplementary Data 20 [file 42003_2022_3975_MOESM22_ESM.xlsx]

## Sheet: Multiomics module 4 BioPlanet
term	p-value	q-value
Complement and coagulation cascades	8.28552e-06	0.00425876
HIF-1 transcriptional activity in hypoxia	0.000408252	0.0706943
TGF-beta regulation of extracellular matrix	0.000713461	0.0706943
Oncostatin M	0.000717159	0.0706943
Amoebiasis	0.000902761	0.0706943
Coagulation common pathway	0.00100496	0.0706943
Prothrombin activation intrinsic pathway	0.00117441	0.0706943
Fibrin clot formation (clotting cascade)	0.00117441	0.0706943
Extrinsic prothrombin activation pathway	0.00124264	0.0706943
Response to elevated platelet cytosolic calcium	0.00137884	0.0706943
Acyl chain remodelling of phosphatidylinositol	0.00151291	0.0706943
Acyl chain remodelling of phosphatidylserine	0.00181731	0.0711853
Hematopoietic cell lineage	0.00186312	0.0711853
Interleukin-4 regulation of apoptosis	0.00202856	0.0711853
Leukotriene receptors	0.00207739	0.0711853
Hemostasis pathway	0.00397855	0.127811
Hydrolysis of lysophosphatidylcholine (LPC)	0.00564987	0.170825
Acyl chain remodelling of phosphatidylcholine	0.00630522	0.180049
Gene expression regulation by hypoxia-inducible factor	0.00719416	0.194621
Carbohydrate metabolism	0.008027	0.206294
Glycerophospholipid biosynthesis	0.00865457	0.211831
Thymic stromal lymphopoietin (TSLP) pathway	0.010421	0.243473
Platelet activation, signaling and aggregation	0.0109173	0.243918
Selenium pathway	0.0115739	0.243918
Cell surface interactions at the vascular wall	0.0124198	0.243918
Reversible hydration of carbon dioxide	0.0128128	0.243918
Iron metabolism in placenta	0.0128128	0.243918
Fructose and mannose metabolism	0.0133184	0.244487
Ether lipid metabolism	0.0144121	0.246927
Linoleic acid metabolism	0.0144121	0.246927
Complement cascade regulation	0.0173293	0.287331
Signal transduction through IL-1R	0.0179907	0.288975
Renal cell carcinoma	0.0194398	0.299393
Eicosanoid ligand-binding G-protein coupled receptors	0.0198042	0.299393
Tyrosine metabolism	0.0220188	0.319211
Glycosaminoglycan metabolism	0.0229782	0.319211
Leptin influence on immune response	0.0229782	0.319211
Glycolysis and gluconeogenesis	0.0243616	0.323356
Acyl chain remodelling of phosphatidylglycerol	0.0251639	0.323356
Insulin-like growth factor (IGF) activity regulation by insulin-like growth factor binding proteins (IGFBPs)	0.0251639	0.323356
Vascular smooth muscle contraction	0.028086	0.352102
p73 transcription factor network	0.0287945	0.35239
Alpha-linolenic acid metabolism	0.0310404	0.371041
Phospholipid metabolism	0.0317945	0.371418
Acute myocardial infarction	0.0341616	0.381719
Interleukin-3 regulation of hematopoietic cells	0.0341616	0.381719
Translation factors	0.036802	0.402473
Vitamin B12 metabolism	0.0406296	0.426197
Heparan sulfate/heparin glycosaminoglycan (HS-GAG) metabolism	0.0406296	0.426197
Cytokine-cytokine receptor interaction	0.0420714	0.428732
Blood clotting cascade	0.0442078	0.428732
Interleukin-11 pathway	0.0442078	0.428732
Nitrogen metabolism	0.0442078	0.428732
