# Supplementary material for: A multi-omic analysis of MCF10A cells provides a resource for integrative assessment of ligand-mediated molecular and phenotypic responses
Source: Commun Biol. 2022 Oct 7;5:1066. doi: 10.1038/s42003-022-03975-9 (PMC9546880; doi:10.1038/s42003-022-03975-9)
Supplement: Supplementary file 23 — Supplementary Data 21 [file 42003_2022_3975_MOESM23_ESM.xlsx]

## Sheet: CyCIF antibodies
Cycle	Antibody	Label	Dilution	Vendor	Cat. no.	Lot no.	RRID
All	DNA	Hoechst 33342	1:10000	Life Technologies	H3570		N/A
1	EGFR	AF488/FITC	1:300	Cell Signaling	5616	6	AB_10691853
2	NDRG1 p-T346	AF488/FITC	1:100	Cell Signaling	6992	3	AB_10827648
3	STAT3	AF488/FITC	1:100	Cell Signaling	14047	2	AB_2728821
4	S6 p-S240/244	AF488/FITC	1:300	Cell Signaling	5018	5	N/A
5	MET	AF488/FITC	1:100	Cell Signaling	8494	4	AB_10999405
6	Cytokeratin 18	AF488/FITC	1:100	eBiosciences	53-9815-80	4278068	AB_2574480
7	Cyclin D1	AF488/FITC	1:100	Abcam	ab190194	GR199456-1	AB_2728784
8	c-Jun	AF488/FITC	1:100	Abcam	ab193780	GR3218258-1	AB_2728783
1	STAT1 p-S727	PE/Cy3	1:100	BioLegend	686403	B249941	AB_2616938
2	Vimentin	AF555/Cy3	1:300	Cell Signaling	9855	1	AB_10859896
3	Cytokeratin 7	AF555/Cy3	1:100	Abcam	ab209601	GR256565-2	AB_2728790
4	ki67	eFluor570/Cy3	1:300	eBiosciences	41-5699-80	1956875	AB_11220088
5	S6	PE/Cy3	1:300	Cell Signaling	55594S	1	N/A
6	LC3A/B	AF555/Cy3	1:100	Cell Signaling	13173	2	AB_2728823
1	NFkB (p65)	AF647/Cy5	1:300	Abcam	ab190589	GR3206382-1	AB_2728800
2	p21 Waf1/Cip1	AF647/Cy5	1:300	Cell Signaling	8587	8	AB_10892861
3	Beta-Catenin	AF647/Cy5	1:300	Cell Signaling	4627	6	AB_10691326
4	S6 p-S235/S236	AF647/Cy5	1:300	Cell Signaling	4851	26	AB_10695861
5	PDL1	AF647/Cy5	1:100	Cell Signaling	15005S	3	AB_2728832
6	E-cadherin	AF647/Cy5	1:300	Cell Signaling	9835	7	AB_10828228
7	STAT1-alpha	AF647/Cy5	1:100	Abcam	ab200417	GR214027-1	N/A
8	HES1	AF647/Cy5	1:300	Abcam	ab196577	GR219136-1	AB_2728797
