# Supplementary material for: A multi-omic analysis of MCF10A cells provides a resource for integrative assessment of ligand-mediated molecular and phenotypic responses
Source: Commun Biol. 2022 Oct 7;5:1066. doi: 10.1038/s42003-022-03975-9 (PMC9546880; doi:10.1038/s42003-022-03975-9)
Supplement: Supplementary file 24 — Supplementary Data 22 [file 42003_2022_3975_MOESM24_ESM.xlsx]

## Sheet: CyCIF features
Feature Type	Feature Description	Feature Category
mean	Mean intensity	intensity
med	Median intensity
cellposx	X-coordinate in field	morphology
cellposy	Y-coordinate in field
area	Area (pixels)
majoraxis
minoraxis
solidity
ang2ndmom	Angular second moment	texture_Haralick
contr	Contrast
corr	Correlation	(see Haralick et al., 1973 for details)
diffent	Difference entropy
diffvar	Difference variance
ent	Entropy
infmeascor1	Information measure of correlation 1
infmeascor2	Information measure of correlation 2
invdiffmom	Inverse difference moment
maxcorcoeff	Maximum correlation coefficient
sumave	Sum average
sument	Sum entropy
sumvar	Sum variance
var	Variance
lawsle5	Level x Edge (5x5)	texture_Laws
lawslr5	Level x Ripple (5x5)
lawses5	Edge x Spot (5x5)	(see Laws, 1980 for details)
lawsss5	Spot X Spot (5x5)
lawsrr5	Ripple x Ripple (5x5)
lawsls5	Level x Spot (5x5)
lawsee5	Edge x Edge (5x5)
lawser5	Edge x Ripple (5x5)
lawssr5	Spot x Ripple (5x5)
lawsle9	Level x Edge (9x9)
lawslr9	Level x Ripple (9x9)
lawses9	Edge x Spot (9x9)
lawsss9	Spot X Spot (9x9)
lawsrr9	Ripple x Ripple (9x9)
lawsls9	Level x Spot (9x9)
lawsee9	Edge x Edge (9x9)
lawser9	Edge x Ripple (9x9)
lawssr9	Spot x Ripple (9x9)
standev	Standard deviation	texture_others
ent	Entropy
