# Supplementary material for: A multi-omic analysis of MCF10A cells provides a resource for integrative assessment of ligand-mediated molecular and phenotypic responses
Source: Commun Biol. 2022 Oct 7;5:1066. doi: 10.1038/s42003-022-03975-9 (PMC9546880; doi:10.1038/s42003-022-03975-9)
Supplement: Supplementary file 25 — Supplementary Data 23 [file 42003_2022_3975_MOESM25_ESM.xlsx]

## Sheet: MDD_sample_annotations
specimenID	specimenName	experimentalCondition	ligand	experimentalTimePoint	replicate	collection	ligandDose	timePointUnit	species	sex	cellLine	isCellLine	cellType	ligandDoseUnit	secondLigand	secondLigandDose	secondLigandDoseUnit	studySite	MDACC_name	RNAseq_QCpass	RNAseq_Data_Level0	RNAseq_Data_Fastq	RNAseq_Data_Level1	RNAseq_Data_Level2	RNAseq_Data_Level3	RNAseq_Data_Level4	ATACseq_QCpass	ATACseq_Data_Level0	ATACseq_Data_Level1	ATACseq_Data_Level2	ATACseq_Data_Level3	ATACseq_Data_Level4	RPPA_QCpass	RPPA_Data_Level0	RPPA_Data_Level1	RPPA_Data_Level2	RPPA_Data_Level3	RPPA_Data_Level4	L1000_QCpass	L1000_Data_Level0	L1000_Data_Level1	L1000_Data_Level2	L1000_Data_Level3	L1000_Data_Level4	GCP_QCpass	GCP_Data_Level0	GCP_Data_Level1	GCP_Data_Level2	GCP_Data_Level3
sid1	ctrl_0_C1_A	ctrl_0	ctrl	0	A	C1	0	h	human	female	MCF10A	TRUE	normal breast epithelium	ng/ml	none	0	ng/ml	OHSU	02_RPPA_null1_00	TRUE	syn18497003	syn18518578	syn18508389	NA	syn15574167	syn18485473	TRUE	syn18353996	syn18485480	NA	syn15574168	syn18508407	TRUE	syn18670958	NA	NA	syn12555331	syn18670954	TRUE	syn18735571	NA	NA	syn18918362	syn18482403	NA	NA	NA	NA	NA
sid2	ctrl_0_C1_B	ctrl_0	ctrl	0	B	C1	0	h	human	female	MCF10A	TRUE	normal breast epithelium	ng/ml	none	0	ng/ml	OHSU	03_RPPA_null1_00	TRUE	syn18497123	syn18518587	syn18508389	NA	syn15574167	syn18485473	TRUE	syn18358497	syn18485480	NA	syn15574168	syn18508407	TRUE	syn18670958	NA	NA	syn12555331	syn18670954	TRUE	syn18735571	NA	NA	syn18918362	syn18482403	NA	NA	NA	NA	NA
sid3	ctrl_0_C1_C	ctrl_0	ctrl	0	C	C1	0	h	human	female	MCF10A	TRUE	normal breast epithelium	ng/ml	none	0	ng/ml	OHSU	04_RPPA_null1_00	TRUE	syn18497201	syn18518596	syn18508389	NA	syn15574167	syn18485473	TRUE	syn18360940	syn18485480	NA	syn15574168	syn18508407	TRUE	syn18670958	NA	NA	syn12555331	syn18670954	TRUE	syn18735571	NA	NA	syn18918362	syn18482403	NA	NA	NA	NA	NA
sid4	ctrl_0_C1_D	ctrl_0	ctrl	0	D	C1	0	h	human	female	MCF10A	TRUE	normal breast epithelium	ng/ml	none	0	ng/ml	OHSU	NA	TRUE	syn18496939	syn18518556	syn18508389	NA	syn15574167	syn18485473	TRUE	syn18352681	syn18485480	NA	syn15574168	syn18508407	NA	NA	NA	NA	NA	NA	NA	NA	NA	NA	NA	NA	NA	NA	NA	NA	NA
sid5	PBS_1_C1_A	PBS_1	PBS	1	A	C1	0	h	human	female	MCF10A	TRUE	normal breast epithelium	ng/ml	none	0	ng/ml	OHSU	02_RPPA_pbs_01	NA	NA	NA	NA	NA	NA	NA	NA	NA	NA	NA	NA	NA	TRUE	syn18670958	NA	NA	syn12555331	syn18670954	NA	NA	NA	NA	NA	NA	NA	NA	NA	NA	NA
sid6	PBS_1_C1_B	PBS_1	PBS	1	B	C1	0	h	human	female	MCF10A	TRUE	normal breast epithelium	ng/ml	none	0	ng/ml	OHSU	03_RPPA_pbs_01	NA	NA	NA	NA	NA	NA	NA	NA	NA	NA	NA	NA	NA	TRUE	syn18670958	NA	NA	syn12555331	syn18670954	NA	NA	NA	NA	NA	NA	NA	NA	NA	NA	NA
sid7	PBS_1_C1_C	PBS_1	PBS	1	C	C1	0	h	human	female	MCF10A	TRUE	normal breast epithelium	ng/ml	none	0	ng/ml	OHSU	04_RPPA_pbs_01	NA	NA	NA	NA	NA	NA	NA	NA	NA	NA	NA	NA	NA	TRUE	syn18670958	NA	NA	syn12555331	syn18670954	NA	NA	NA	NA	NA	NA	NA	NA	NA	NA	NA
sid8	PBS_4_C1_A	PBS_4	PBS	4	A	C1	0	h	human	female	MCF10A	TRUE	normal breast epithelium	ng/ml	none	0	ng/ml	OHSU	02_RPPA_pbs_04	NA	NA	NA	NA	NA	NA	NA	NA	NA	NA	NA	NA	NA	TRUE	syn18670958	NA	NA	syn12555331	syn18670954	NA	NA	NA	NA	NA	NA	NA	NA	NA	NA	NA
sid9	PBS_4_C1_B	PBS_4	PBS	4	B	C1	0	h	human	female	MCF10A	TRUE	normal breast epithelium	ng/ml	none	0	ng/ml	OHSU	03_RPPA_pbs_04	NA	NA	NA	NA	NA	NA	NA	NA	NA	NA	NA	NA	NA	TRUE	syn18670958	NA	NA	syn12555331	syn18670954	NA	NA	NA	NA	NA	NA	NA	NA	NA	NA	NA
sid10	PBS_4_C1_C	PBS_4	PBS	4	C	C1	0	h	human	female	MCF10A	TRUE	normal breast epithelium	ng/ml	none	0	ng/ml	OHSU	04_RPPA_pbs_04	NA	NA	NA	NA	NA	NA	NA	NA	NA	NA	NA	NA	NA	TRUE	syn18670958	NA	NA	syn12555331	syn18670954	NA	NA	NA	NA	NA	NA	NA	NA	NA	NA	NA
sid11	PBS_8_C1_A	PBS_8	PBS	8	A	C1	0	h	human	female	MCF10A	TRUE	normal breast epithelium	ng/ml	none	0	ng/ml	OHSU	02_RPPA_pbs_08	NA	NA	NA	NA	NA	NA	NA	NA	NA	NA	NA	NA	NA	TRUE	syn18670958	NA	NA	syn12555331	syn18670954	NA	NA	NA	NA	NA	NA	NA	NA	NA	NA	NA
sid12	PBS_8_C1_B	PBS_8	PBS	8	B	C1	0	h	human	female	MCF10A	TRUE	normal breast epithelium	ng/ml	none	0	ng/ml	OHSU	03_RPPA_pbs_08	NA	NA	NA	NA	NA	NA	NA	NA	NA	NA	NA	NA	NA	TRUE	syn18670958	NA	NA	syn12555331	syn18670954	NA	NA	NA	NA	NA	NA	NA	NA	NA	NA	NA
sid13	PBS_8_C1_C	PBS_8	PBS	8	C	C1	0	h	human	female	MCF10A	TRUE	normal breast epithelium	ng/ml	none	0	ng/ml	OHSU	04_RPPA_pbs_08	NA	NA	NA	NA	NA	NA	NA	NA	NA	NA	NA	NA	NA	TRUE	syn18670958	NA	NA	syn12555331	syn18670954	NA	NA	NA	NA	NA	NA	NA	NA	NA	NA	NA
sid14	PBS_24_C1_A	PBS_24	PBS	24	A	C1	0	h	human	female	MCF10A	TRUE	normal breast epithelium	ng/ml	none	0	ng/ml	OHSU	02_RPPA_pbs_24	TRUE	syn18497017	syn18518571	syn18508389	NA	syn15574167	syn18485473	TRUE	syn18355455	syn18485480	NA	syn15574168	syn18508407	TRUE	syn18670958	NA	NA	syn12555331	syn18670954	TRUE	syn18735571	NA	NA	syn18918362	syn18482403	NA	NA	NA	NA	NA
sid15	PBS_24_C1_B	PBS_24	PBS	24	B	C1	0	h	human	female	MCF10A	TRUE	normal breast epithelium	ng/ml	none	0	ng/ml	OHSU	03_RPPA_pbs_24	TRUE	syn18497134	syn18518560	syn18508389	NA	syn15574167	syn18485473	TRUE	syn18358491	syn18485480	NA	syn15574168	syn18508407	TRUE	syn18670958	NA	NA	syn12555331	syn18670954	FALSE	excluded	NA	NA	excluded	excluded	NA	NA	NA	NA	NA
sid16	PBS_24_C1_C	PBS_24	PBS	24	C	C1	0	h	human	female	MCF10A	TRUE	normal breast epithelium	ng/ml	none	0	ng/ml	OHSU	04_RPPA_pbs_24	TRUE	syn18497203	syn18518602	syn18508389	NA	syn15574167	syn18485473	TRUE	syn18361317	syn18485480	NA	syn15574168	syn18508407	TRUE	syn18670958	NA	NA	syn12555331	syn18670954	TRUE	syn18735571	NA	NA	syn18918362	syn18482403	NA	NA	NA	NA	NA
sid17	PBS_48_C1_A	PBS_48	PBS	48	A	C1	0	h	human	female	MCF10A	TRUE	normal breast epithelium	ng/ml	none	0	ng/ml	OHSU	02_RPPA_pbs_48	TRUE	syn18497029	syn18518606	syn18508389	NA	syn15574167	syn18485473	TRUE	syn18355118	syn18485480	NA	syn15574168	syn18508407	TRUE	syn18670958	NA	NA	syn12555331	syn18670954	TRUE	syn18735571	NA	NA	syn18918362	syn18482403	NA	NA	NA	NA	NA
sid18	PBS_48_C1_B	PBS_48	PBS	48	B	C1	0	h	human	female	MCF10A	TRUE	normal breast epithelium	ng/ml	none	0	ng/ml	OHSU	03_RPPA_pbs_48	TRUE	syn18497135	syn18518555	syn18508389	NA	syn15574167	syn18485473	TRUE	syn18358483	syn18485480	NA	syn15574168	syn18508407	TRUE	syn18670958	NA	NA	syn12555331	syn18670954	TRUE	syn18735571	NA	NA	syn18918362	syn18482403	NA	NA	NA	NA	NA
sid19	PBS_48_C1_C	PBS_48	PBS	48	C	C1	0	h	human	female	MCF10A	TRUE	normal breast epithelium	ng/ml	none	0	ng/ml	OHSU	04_RPPA_pbs_48	TRUE	syn18497204	syn18518590	syn18508389	NA	syn15574167	syn18485473	FALSE	syn18361754	excluded	NA	excluded	excluded	TRUE	syn18670958	NA	NA	syn12555331	syn18670954	FALSE	excluded	NA	NA	excluded	excluded	NA	NA	NA	NA	NA
sid20	BMP2_1_C1_A	BMP2_1	BMP2	1	A	C1	20	h	human	female	MCF10A	TRUE	normal breast epithelium	ng/ml	EGF	20	ng/ml	OHSU	02_RPPA_BMP2_01	NA	NA	NA	NA	NA	NA	NA	NA	NA	NA	NA	NA	NA	TRUE	syn18670958	NA	NA	syn12555331	syn18670954	NA	NA	NA	NA	NA	NA	NA	NA	NA	NA	NA
sid21	BMP2_1_C1_B	BMP2_1	BMP2	1	B	C1	20	h	human	female	MCF10A	TRUE	normal breast epithelium	ng/ml	EGF	20	ng/ml	OHSU	03_RPPA_BMP2_01	NA	NA	NA	NA	NA	NA	NA	NA	NA	NA	NA	NA	NA	TRUE	syn18670958	NA	NA	syn12555331	syn18670954	NA	NA	NA	NA	NA	NA	NA	NA	NA	NA	NA
sid22	BMP2_1_C1_C	BMP2_1	BMP2	1	C	C1	20	h	human	female	MCF10A	TRUE	normal breast epithelium	ng/ml	EGF	20	ng/ml	OHSU	04_RPPA_BMP2_01	NA	NA	NA	NA	NA	NA	NA	NA	NA	NA	NA	NA	NA	TRUE	syn18670958	NA	NA	syn12555331	syn18670954	NA	NA	NA	NA	NA	NA	NA	NA	NA	NA	NA
sid23	BMP2_4_C1_A	BMP2_4	BMP2	4	A	C1	20	h	human	female	MCF10A	TRUE	normal breast epithelium	ng/ml	EGF	20	ng/ml	OHSU	02_RPPA_BMP2_04	NA	NA	NA	NA	NA	NA	NA	NA	NA	NA	NA	NA	NA	TRUE	syn18670958	NA	NA	syn12555331	syn18670954	NA	NA	NA	NA	NA	NA	NA	NA	NA	NA	NA
sid24	BMP2_4_C1_B	BMP2_4	BMP2	4	B	C1	20	h	human	female	MCF10A	TRUE	normal breast epithelium	ng/ml	EGF	20	ng/ml	OHSU	03_RPPA_BMP2_04	NA	NA	NA	NA	NA	NA	NA	NA	NA	NA	NA	NA	NA	TRUE	syn18670958	NA	NA	syn12555331	syn18670954	NA	NA	NA	NA	NA	NA	NA	NA	NA	NA	NA
sid25	BMP2_4_C1_C	BMP2_4	BMP2	4	C	C1	20	h	human	female	MCF10A	TRUE	normal breast epithelium	ng/ml	EGF	20	ng/ml	OHSU	04_RPPA_BMP2_04	NA	NA	NA	NA	NA	NA	NA	NA	NA	NA	NA	NA	NA	TRUE	syn18670958	NA	NA	syn12555331	syn18670954	NA	NA	NA	NA	NA	NA	NA	NA	NA	NA	NA
sid26	BMP2_8_C1_A	BMP2_8	BMP2	8	A	C1	20	h	human	female	MCF10A	TRUE	normal breast epithelium	ng/ml	EGF	20	ng/ml	OHSU	02_RPPA_BMP2_08	NA	NA	NA	NA	NA	NA	NA	NA	NA	NA	NA	NA	NA	TRUE	syn18670958	NA	NA	syn12555331	syn18670954	NA	NA	NA	NA	NA	NA	NA	NA	NA	NA	NA
sid27	BMP2_8_C1_B	BMP2_8	BMP2	8	B	C1	20	h	human	female	MCF10A	TRUE	normal breast epithelium	ng/ml	EGF	20	ng/ml	OHSU	03_RPPA_BMP2_08	NA	NA	NA	NA	NA	NA	NA	NA	NA	NA	NA	NA	NA	TRUE	syn18670958	NA	NA	syn12555331	syn18670954	NA	NA	NA	NA	NA	NA	NA	NA	NA	NA	NA
sid28	BMP2_8_C1_C	BMP2_8	BMP2	8	C	C1	20	h	human	female	MCF10A	TRUE	normal breast epithelium	ng/ml	EGF	20	ng/ml	OHSU	04_RPPA_BMP2_08	NA	NA	NA	NA	NA	NA	NA	NA	NA	NA	NA	NA	NA	TRUE	syn18670958	NA	NA	syn12555331	syn18670954	NA	NA	NA	NA	NA	NA	NA	NA	NA	NA	NA
sid29	BMP2_24_C1_A	BMP2_24	BMP2	24	A	C1	20	h	human	female	MCF10A	TRUE	normal breast epithelium	ng/ml	EGF	20	ng/ml	OHSU	02_RPPA_BMP2_24	TRUE	syn18496940	syn18518579	syn18508389	NA	syn15574167	syn18485473	TRUE	syn18352721	syn18485480	NA	syn15574168	syn18508407	TRUE	syn18670958	NA	NA	syn12555331	syn18670954	TRUE	syn18735571	NA	NA	syn18918362	syn18482403	NA	NA	NA	NA	NA
sid30	BMP2_24_C1_B	BMP2_24	BMP2	24	B	C1	20	h	human	female	MCF10A	TRUE	normal breast epithelium	ng/ml	EGF	20	ng/ml	OHSU	03_RPPA_BMP2_24	TRUE	syn18497044	syn18518589	syn18508389	NA	syn15574167	syn18485473	TRUE	syn18355734	syn18485480	NA	syn15574168	syn18508407	TRUE	syn18670958	NA	NA	syn12555331	syn18670954	TRUE	syn18735571	NA	NA	syn18918362	syn18482403	NA	NA	NA	NA	NA
sid31	BMP2_24_C1_C	BMP2_24	BMP2	24	C	C1	20	h	human	female	MCF10A	TRUE	normal breast epithelium	ng/ml	EGF	20	ng/ml	OHSU	04_RPPA_BMP2_24	TRUE	syn18497153	syn18518601	syn18508389	NA	syn15574167	syn18485473	TRUE	syn18358520	syn18485480	NA	syn15574168	syn18508407	TRUE	syn18670958	NA	NA	syn12555331	syn18670954	TRUE	syn18735571	NA	NA	syn18918362	syn18482403	NA	NA	NA	NA	NA
sid32	BMP2_48_C1_A	BMP2_48	BMP2	48	A	C1	20	h	human	female	MCF10A	TRUE	normal breast epithelium	ng/ml	EGF	20	ng/ml	OHSU	02_RPPA_BMP2_48	TRUE	syn18496943	syn18518584	syn18508389	NA	syn15574167	syn18485473	TRUE	syn18352803	syn18485480	NA	syn15574168	syn18508407	TRUE	syn18670958	NA	NA	syn12555331	syn18670954	TRUE	syn18735571	NA	NA	syn18918362	syn18482403	NA	NA	NA	NA	NA
sid33	BMP2_48_C1_B	BMP2_48	BMP2	48	B	C1	20	h	human	female	MCF10A	TRUE	normal breast epithelium	ng/ml	EGF	20	ng/ml	OHSU	03_RPPA_BMP2_48	TRUE	syn18497047	syn18518570	syn18508389	NA	syn15574167	syn18485473	FALSE	syn18355817	excluded	NA	excluded	excluded	TRUE	syn18670958	NA	NA	syn12555331	syn18670954	TRUE	syn18735571	NA	NA	syn18918362	syn18482403	NA	NA	NA	NA	NA
sid34	BMP2_48_C1_C	BMP2_48	BMP2	48	C	C1	20	h	human	female	MCF10A	TRUE	normal breast epithelium	ng/ml	EGF	20	ng/ml	OHSU	04_RPPA_BMP2_48	FALSE	syn18497163	syn18518604	excluded	NA	excluded	excluded	TRUE	syn18359831	syn18485480	NA	syn15574168	syn18508407	TRUE	syn18670958	NA	NA	syn12555331	syn18670954	FALSE	excluded	NA	NA	excluded	excluded	NA	NA	NA	NA	NA
sid35	IFNG_1_C1_A	IFNG_1	IFNG	1	A	C1	20	h	human	female	MCF10A	TRUE	normal breast epithelium	ng/ml	EGF	20	ng/ml	OHSU	02_RPPA_IFNg_01	NA	NA	NA	NA	NA	NA	NA	NA	NA	NA	NA	NA	NA	TRUE	syn18670958	NA	NA	syn12555331	syn18670954	NA	NA	NA	NA	NA	NA	NA	NA	NA	NA	NA
sid36	IFNG_1_C1_B	IFNG_1	IFNG	1	B	C1	20	h	human	female	MCF10A	TRUE	normal breast epithelium	ng/ml	EGF	20	ng/ml	OHSU	03_RPPA_IFNg_01	NA	NA	NA	NA	NA	NA	NA	NA	NA	NA	NA	NA	NA	TRUE	syn18670958	NA	NA	syn12555331	syn18670954	NA	NA	NA	NA	NA	NA	NA	NA	NA	NA	NA
sid37	IFNG_1_C1_C	IFNG_1	IFNG	1	C	C1	20	h	human	female	MCF10A	TRUE	normal breast epithelium	ng/ml	EGF	20	ng/ml	OHSU	04_RPPA_IFNg_01	NA	NA	NA	NA	NA	NA	NA	NA	NA	NA	NA	NA	NA	TRUE	syn18670958	NA	NA	syn12555331	syn18670954	NA	NA	NA	NA	NA	NA	NA	NA	NA	NA	NA
sid38	IFNG_4_C1_A	IFNG_4	IFNG	4	A	C1	20	h	human	female	MCF10A	TRUE	normal breast epithelium	ng/ml	EGF	20	ng/ml	OHSU	02_RPPA_IFNg_04	NA	NA	NA	NA	NA	NA	NA	NA	NA	NA	NA	NA	NA	TRUE	syn18670958	NA	NA	syn12555331	syn18670954	NA	NA	NA	NA	NA	NA	NA	NA	NA	NA	NA
sid39	IFNG_4_C1_B	IFNG_4	IFNG	4	B	C1	20	h	human	female	MCF10A	TRUE	normal breast epithelium	ng/ml	EGF	20	ng/ml	OHSU	03_RPPA_IFNg_04	NA	NA	NA	NA	NA	NA	NA	NA	NA	NA	NA	NA	NA	TRUE	syn18670958	NA	NA	syn12555331	syn18670954	NA	NA	NA	NA	NA	NA	NA	NA	NA	NA	NA
sid40	IFNG_4_C1_C	IFNG_4	IFNG	4	C	C1	20	h	human	female	MCF10A	TRUE	normal breast epithelium	ng/ml	EGF	20	ng/ml	OHSU	04_RPPA_IFNg_04	NA	NA	NA	NA	NA	NA	NA	NA	NA	NA	NA	NA	NA	TRUE	syn18670958	NA	NA	syn12555331	syn18670954	NA	NA	NA	NA	NA	NA	NA	NA	NA	NA	NA
sid41	IFNG_8_C1_A	IFNG_8	IFNG	8	A	C1	20	h	human	female	MCF10A	TRUE	normal breast epithelium	ng/ml	EGF	20	ng/ml	OHSU	02_RPPA_IFNg_08	NA	NA	NA	NA	NA	NA	NA	NA	NA	NA	NA	NA	NA	TRUE	syn18670958	NA	NA	syn12555331	syn18670954	NA	NA	NA	NA	NA	NA	NA	NA	NA	NA	NA
sid42	IFNG_8_C1_B	IFNG_8	IFNG	8	B	C1	20	h	human	female	MCF10A	TRUE	normal breast epithelium	ng/ml	EGF	20	ng/ml	OHSU	03_RPPA_IFNg_08	NA	NA	NA	NA	NA	NA	NA	NA	NA	NA	NA	NA	NA	TRUE	syn18670958	NA	NA	syn12555331	syn18670954	NA	NA	NA	NA	NA	NA	NA	NA	NA	NA	NA
sid43	IFNG_8_C1_C	IFNG_8	IFNG	8	C	C1	20	h	human	female	MCF10A	TRUE	normal breast epithelium	ng/ml	EGF	20	ng/ml	OHSU	04_RPPA_IFNg_08	NA	NA	NA	NA	NA	NA	NA	NA	NA	NA	NA	NA	NA	TRUE	syn18670958	NA	NA	syn12555331	syn18670954	NA	NA	NA	NA	NA	NA	NA	NA	NA	NA	NA
sid44	IFNG_24_C1_A	IFNG_24	IFNG	24	A	C1	20	h	human	female	MCF10A	TRUE	normal breast epithelium	ng/ml	EGF	20	ng/ml	OHSU	02_RPPA_IFNg_24	TRUE	syn18496973	syn18518594	syn18508389	NA	syn15574167	syn18485473	TRUE	syn18353121	syn18485480	NA	syn15574168	syn18508407	TRUE	syn18670958	NA	NA	syn12555331	syn18670954	TRUE	syn18735571	NA	NA	syn18918362	syn18482403	NA	NA	NA	NA	NA
sid45	IFNG_24_C1_B	IFNG_24	IFNG	24	B	C1	20	h	human	female	MCF10A	TRUE	normal breast epithelium	ng/ml	EGF	20	ng/ml	OHSU	03_RPPA_IFNg_24	TRUE	syn18497090	syn18518569	syn18508389	NA	syn15574167	syn18485473	FALSE	syn18358154	excluded	NA	excluded	excluded	TRUE	syn18670958	NA	NA	syn12555331	syn18670954	TRUE	syn18735571	NA	NA	syn18918362	syn18482403	NA	NA	NA	NA	NA
sid46	IFNG_24_C1_C	IFNG_24	IFNG	24	C	C1	20	h	human	female	MCF10A	TRUE	normal breast epithelium	ng/ml	EGF	20	ng/ml	OHSU	04_RPPA_IFNg_24	TRUE	syn18497188	syn18518582	syn18508389	NA	syn15574167	syn18485473	TRUE	syn18360545	syn18485480	NA	syn15574168	syn18508407	TRUE	syn18670958	NA	NA	syn12555331	syn18670954	TRUE	syn18735571	NA	NA	syn18918362	syn18482403	NA	NA	NA	NA	NA
sid47	IFNG_48_C1_A	IFNG_48	IFNG	48	A	C1	20	h	human	female	MCF10A	TRUE	normal breast epithelium	ng/ml	EGF	20	ng/ml	OHSU	02_RPPA_IFNg_48	TRUE	syn18496980	syn18518574	syn18508389	NA	syn15574167	syn18485473	TRUE	syn18353442	syn18485480	NA	syn15574168	syn18508407	TRUE	syn18670958	NA	NA	syn12555331	syn18670954	TRUE	syn18735571	NA	NA	syn18918362	syn18482403	NA	NA	NA	NA	NA
sid48	IFNG_48_C1_B	IFNG_48	IFNG	48	B	C1	20	h	human	female	MCF10A	TRUE	normal breast epithelium	ng/ml	EGF	20	ng/ml	OHSU	03_RPPA_IFNg_48	TRUE	syn18497100	syn18518542	syn18508389	NA	syn15574167	syn18485473	TRUE	syn18358035	syn18485480	NA	syn15574168	syn18508407	TRUE	syn18670958	NA	NA	syn12555331	syn18670954	TRUE	syn18735571	NA	NA	syn18918362	syn18482403	NA	NA	NA	NA	NA
sid49	IFNG_48_C1_C	IFNG_48	IFNG	48	C	C1	20	h	human	female	MCF10A	TRUE	normal breast epithelium	ng/ml	EGF	20	ng/ml	OHSU	04_RPPA_IFNg_48	TRUE	syn18497194	syn18518603	syn18508389	NA	syn15574167	syn18485473	FALSE	syn18360356	excluded	NA	excluded	excluded	TRUE	syn18670958	NA	NA	syn12555331	syn18670954	TRUE	syn18735571	NA	NA	syn18918362	syn18482403	NA	NA	NA	NA	NA
sid50	TGFB_1_C1_A	TGFB_1	TGFB	1	A	C1	10	h	human	female	MCF10A	TRUE	normal breast epithelium	ng/ml	EGF	20	ng/ml	OHSU	02_RPPA_TGFb_01	NA	NA	NA	NA	NA	NA	NA	NA	NA	NA	NA	NA	NA	TRUE	syn18670958	NA	NA	syn12555331	syn18670954	NA	NA	NA	NA	NA	NA	NA	NA	NA	NA	NA
sid51	TGFB_1_C1_B	TGFB_1	TGFB	1	B	C1	10	h	human	female	MCF10A	TRUE	normal breast epithelium	ng/ml	EGF	20	ng/ml	OHSU	03_RPPA_TGFb_01	NA	NA	NA	NA	NA	NA	NA	NA	NA	NA	NA	NA	NA	TRUE	syn18670958	NA	NA	syn12555331	syn18670954	NA	NA	NA	NA	NA	NA	NA	NA	NA	NA	NA
sid52	TGFB_1_C1_C	TGFB_1	TGFB	1	C	C1	10	h	human	female	MCF10A	TRUE	normal breast epithelium	ng/ml	EGF	20	ng/ml	OHSU	04_RPPA_TGFb_01	NA	NA	NA	NA	NA	NA	NA	NA	NA	NA	NA	NA	NA	TRUE	syn18670958	NA	NA	syn12555331	syn18670954	NA	NA	NA	NA	NA	NA	NA	NA	NA	NA	NA
sid53	TGFB_4_C1_A	TGFB_4	TGFB	4	A	C1	10	h	human	female	MCF10A	TRUE	normal breast epithelium	ng/ml	EGF	20	ng/ml	OHSU	02_RPPA_TGFb_04	NA	NA	NA	NA	NA	NA	NA	NA	NA	NA	NA	NA	NA	TRUE	syn18670958	NA	NA	syn12555331	syn18670954	NA	NA	NA	NA	NA	NA	NA	NA	NA	NA	NA
sid54	TGFB_4_C1_B	TGFB_4	TGFB	4	B	C1	10	h	human	female	MCF10A	TRUE	normal breast epithelium	ng/ml	EGF	20	ng/ml	OHSU	03_RPPA_TGFb_04	NA	NA	NA	NA	NA	NA	NA	NA	NA	NA	NA	NA	NA	TRUE	syn18670958	NA	NA	syn12555331	syn18670954	NA	NA	NA	NA	NA	NA	NA	NA	NA	NA	NA
sid55	TGFB_4_C1_C	TGFB_4	TGFB	4	C	C1	10	h	human	female	MCF10A	TRUE	normal breast epithelium	ng/ml	EGF	20	ng/ml	OHSU	04_RPPA_TGFb_04	NA	NA	NA	NA	NA	NA	NA	NA	NA	NA	NA	NA	NA	TRUE	syn18670958	NA	NA	syn12555331	syn18670954	NA	NA	NA	NA	NA	NA	NA	NA	NA	NA	NA
sid56	TGFB_8_C1_A	TGFB_8	TGFB	8	A	C1	10	h	human	female	MCF10A	TRUE	normal breast epithelium	ng/ml	EGF	20	ng/ml	OHSU	02_RPPA_TGFb_08	NA	NA	NA	NA	NA	NA	NA	NA	NA	NA	NA	NA	NA	TRUE	syn18670958	NA	NA	syn12555331	syn18670954	NA	NA	NA	NA	NA	NA	NA	NA	NA	NA	NA
sid57	TGFB_8_C1_B	TGFB_8	TGFB	8	B	C1	10	h	human	female	MCF10A	TRUE	normal breast epithelium	ng/ml	EGF	20	ng/ml	OHSU	03_RPPA_TGFb_08	NA	NA	NA	NA	NA	NA	NA	NA	NA	NA	NA	NA	NA	TRUE	syn18670958	NA	NA	syn12555331	syn18670954	NA	NA	NA	NA	NA	NA	NA	NA	NA	NA	NA
sid58	TGFB_8_C1_C	TGFB_8	TGFB	8	C	C1	10	h	human	female	MCF10A	TRUE	normal breast epithelium	ng/ml	EGF	20	ng/ml	OHSU	04_RPPA_TGFb_08	NA	NA	NA	NA	NA	NA	NA	NA	NA	NA	NA	NA	NA	TRUE	syn18670958	NA	NA	syn12555331	syn18670954	NA	NA	NA	NA	NA	NA	NA	NA	NA	NA	NA
sid59	TGFB_24_C1_A	TGFB_24	TGFB	24	A	C1	10	h	human	female	MCF10A	TRUE	normal breast epithelium	ng/ml	EGF	20	ng/ml	OHSU	02_RPPA_TGFb_24	TRUE	syn18497032	syn18518585	syn18508389	NA	syn15574167	syn18485473	TRUE	syn18355586	syn18485480	NA	syn15574168	syn18508407	TRUE	syn18670958	NA	NA	syn12555331	syn18670954	TRUE	syn18735571	NA	NA	syn18918362	syn18482403	NA	NA	NA	NA	NA
sid60	TGFB_24_C1_B	TGFB_24	TGFB	24	B	C1	10	h	human	female	MCF10A	TRUE	normal breast epithelium	ng/ml	EGF	20	ng/ml	OHSU	03_RPPA_TGFb_24	TRUE	syn18497139	syn18518573	syn18508389	NA	syn15574167	syn18485473	FALSE	syn18358502	excluded	NA	excluded	excluded	TRUE	syn18670958	NA	NA	syn12555331	syn18670954	TRUE	syn18735571	NA	NA	syn18918362	syn18482403	NA	NA	NA	NA	NA
sid61	TGFB_24_C1_C	TGFB_24	TGFB	24	C	C1	10	h	human	female	MCF10A	TRUE	normal breast epithelium	ng/ml	EGF	20	ng/ml	OHSU	04_RPPA_TGFb_24	TRUE	syn18497206	syn18518566	syn18508389	NA	syn15574167	syn18485473	FALSE	syn18361600	excluded	NA	excluded	excluded	TRUE	syn18670958	NA	NA	syn12555331	syn18670954	TRUE	syn18735571	NA	NA	syn18918362	syn18482403	NA	NA	NA	NA	NA
sid62	TGFB_48_C1_A	TGFB_48	TGFB	48	A	C1	10	h	human	female	MCF10A	TRUE	normal breast epithelium	ng/ml	EGF	20	ng/ml	OHSU	02_RPPA_TGFb_48	TRUE	syn18497043	syn18518580	syn18508389	NA	syn15574167	syn18485473	FALSE	syn18355510	excluded	NA	excluded	excluded	TRUE	syn18670958	NA	NA	syn12555331	syn18670954	TRUE	syn18735571	NA	NA	syn18918362	syn18482403	NA	NA	NA	NA	NA
sid63	TGFB_48_C1_B	TGFB_48	TGFB	48	B	C1	10	h	human	female	MCF10A	TRUE	normal breast epithelium	ng/ml	EGF	20	ng/ml	OHSU	03_RPPA_TGFb_48	TRUE	syn18497142	syn18518597	syn18508389	NA	syn15574167	syn18485473	FALSE	syn18358500	excluded	NA	excluded	excluded	TRUE	syn18670958	NA	NA	syn12555331	syn18670954	TRUE	syn18735571	NA	NA	syn18918362	syn18482403	NA	NA	NA	NA	NA
sid64	TGFB_48_C1_C	TGFB_48	TGFB	48	C	C1	10	h	human	female	MCF10A	TRUE	normal breast epithelium	ng/ml	EGF	20	ng/ml	OHSU	04_RPPA_TGFb_48	TRUE	syn18497208	syn18518591	syn18508389	NA	syn15574167	syn18485473	TRUE	syn18361490	syn18485480	NA	syn15574168	syn18508407	TRUE	syn18670958	NA	NA	syn12555331	syn18670954	FALSE	excluded	NA	NA	excluded	excluded	NA	NA	NA	NA	NA
sid65	HGF_1_C1_A	HGF_1	HGF	1	A	C1	40	h	human	female	MCF10A	TRUE	normal breast epithelium	ng/ml	none	0	ng/ml	OHSU	02_RPPA_HGF_01	NA	NA	NA	NA	NA	NA	NA	NA	NA	NA	NA	NA	NA	TRUE	syn18670958	NA	NA	syn12555331	syn18670954	NA	NA	NA	NA	NA	NA	NA	NA	NA	NA	NA
sid66	HGF_1_C1_B	HGF_1	HGF	1	B	C1	40	h	human	female	MCF10A	TRUE	normal breast epithelium	ng/ml	none	0	ng/ml	OHSU	03_RPPA_HGF_01	NA	NA	NA	NA	NA	NA	NA	NA	NA	NA	NA	NA	NA	TRUE	syn18670958	NA	NA	syn12555331	syn18670954	NA	NA	NA	NA	NA	NA	NA	NA	NA	NA	NA
sid67	HGF_1_C1_C	HGF_1	HGF	1	C	C1	40	h	human	female	MCF10A	TRUE	normal breast epithelium	ng/ml	none	0	ng/ml	OHSU	04_RPPA_HGF_01	NA	NA	NA	NA	NA	NA	NA	NA	NA	NA	NA	NA	NA	TRUE	syn18670958	NA	NA	syn12555331	syn18670954	NA	NA	NA	NA	NA	NA	NA	NA	NA	NA	NA
sid68	HGF_4_C1_A	HGF_4	HGF	4	A	C1	40	h	human	female	MCF10A	TRUE	normal breast epithelium	ng/ml	none	0	ng/ml	OHSU	02_RPPA_HGF_04	NA	NA	NA	NA	NA	NA	NA	NA	NA	NA	NA	NA	NA	TRUE	syn18670958	NA	NA	syn12555331	syn18670954	NA	NA	NA	NA	NA	NA	NA	NA	NA	NA	NA
sid69	HGF_4_C1_B	HGF_4	HGF	4	B	C1	40	h	human	female	MCF10A	TRUE	normal breast epithelium	ng/ml	none	0	ng/ml	OHSU	03_RPPA_HGF_04	NA	NA	NA	NA	NA	NA	NA	NA	NA	NA	NA	NA	NA	TRUE	syn18670958	NA	NA	syn12555331	syn18670954	NA	NA	NA	NA	NA	NA	NA	NA	NA	NA	NA
sid70	HGF_4_C1_C	HGF_4	HGF	4	C	C1	40	h	human	female	MCF10A	TRUE	normal breast epithelium	ng/ml	none	0	ng/ml	OHSU	04_RPPA_HGF_04	NA	NA	NA	NA	NA	NA	NA	NA	NA	NA	NA	NA	NA	TRUE	syn18670958	NA	NA	syn12555331	syn18670954	NA	NA	NA	NA	NA	NA	NA	NA	NA	NA	NA
sid71	HGF_8_C1_A	HGF_8	HGF	8	A	C1	40	h	human	female	MCF10A	TRUE	normal breast epithelium	ng/ml	none	0	ng/ml	OHSU	02_RPPA_HGF_08	NA	NA	NA	NA	NA	NA	NA	NA	NA	NA	NA	NA	NA	TRUE	syn18670958	NA	NA	syn12555331	syn18670954	NA	NA	NA	NA	NA	NA	NA	NA	NA	NA	NA
sid72	HGF_8_C1_B	HGF_8	HGF	8	B	C1	40	h	human	female	MCF10A	TRUE	normal breast epithelium	ng/ml	none	0	ng/ml	OHSU	03_RPPA_HGF_08	NA	NA	NA	NA	NA	NA	NA	NA	NA	NA	NA	NA	NA	TRUE	syn18670958	NA	NA	syn12555331	syn18670954	NA	NA	NA	NA	NA	NA	NA	NA	NA	NA	NA
sid73	HGF_8_C1_C	HGF_8	HGF	8	C	C1	40	h	human	female	MCF10A	TRUE	normal breast epithelium	ng/ml	none	0	ng/ml	OHSU	04_RPPA_HGF_08	NA	NA	NA	NA	NA	NA	NA	NA	NA	NA	NA	NA	NA	TRUE	syn18670958	NA	NA	syn12555331	syn18670954	NA	NA	NA	NA	NA	NA	NA	NA	NA	NA	NA
sid74	HGF_24_C1_A	HGF_24	HGF	24	A	C1	40	h	human	female	MCF10A	TRUE	normal breast epithelium	ng/ml	none	0	ng/ml	OHSU	02_RPPA_HGF_24	TRUE	syn18496958	syn18518553	syn18508389	NA	syn15574167	syn18485473	TRUE	syn18352966	syn18485480	NA	syn15574168	syn18508407	TRUE	syn18670958	NA	NA	syn12555331	syn18670954	TRUE	syn18735571	NA	NA	syn18918362	syn18482403	NA	NA	NA	NA	NA
sid75	HGF_24_C1_B	HGF_24	HGF	24	B	C1	40	h	human	female	MCF10A	TRUE	normal breast epithelium	ng/ml	none	0	ng/ml	OHSU	03_RPPA_HGF_24	TRUE	syn18497077	syn18518576	syn18508389	NA	syn15574167	syn18485473	TRUE	syn18357927	syn18485480	NA	syn15574168	syn18508407	TRUE	syn18670958	NA	NA	syn12555331	syn18670954	TRUE	syn18735571	NA	NA	syn18918362	syn18482403	NA	NA	NA	NA	NA
sid76	HGF_24_C1_C	HGF_24	HGF	24	C	C1	40	h	human	female	MCF10A	TRUE	normal breast epithelium	ng/ml	none	0	ng/ml	OHSU	04_RPPA_HGF_24	TRUE	syn18497175	syn18518599	syn18508389	NA	syn15574167	syn18485473	FALSE	syn18359683	excluded	NA	excluded	excluded	TRUE	syn18670958	NA	NA	syn12555331	syn18670954	TRUE	syn18735571	NA	NA	syn18918362	syn18482403	NA	NA	NA	NA	NA
sid77	HGF_48_C1_A	HGF_48	HGF	48	A	C1	40	h	human	female	MCF10A	TRUE	normal breast epithelium	ng/ml	none	0	ng/ml	OHSU	02_RPPA_HGF_48	TRUE	syn18496960	syn18518581	syn18508389	NA	syn15574167	syn18485473	TRUE	syn18353050	syn18485480	NA	syn15574168	syn18508407	TRUE	syn18670958	NA	NA	syn12555331	syn18670954	TRUE	syn18735571	NA	NA	syn18918362	syn18482403	NA	NA	NA	NA	NA
sid78	HGF_48_C1_B	HGF_48	HGF	48	B	C1	40	h	human	female	MCF10A	TRUE	normal breast epithelium	ng/ml	none	0	ng/ml	OHSU	03_RPPA_HGF_48	TRUE	syn18497081	syn18518561	syn18508389	NA	syn15574167	syn18485473	TRUE	syn18357722	syn18485480	NA	syn15574168	syn18508407	TRUE	syn18670958	NA	NA	syn12555331	syn18670954	TRUE	syn18735571	NA	NA	syn18918362	syn18482403	NA	NA	NA	NA	NA
sid79	HGF_48_C1_C	HGF_48	HGF	48	C	C1	40	h	human	female	MCF10A	TRUE	normal breast epithelium	ng/ml	none	0	ng/ml	OHSU	04_RPPA_HGF_48	TRUE	syn18497187	syn18518593	syn18508389	NA	syn15574167	syn18485473	TRUE	syn18359637	syn18485480	NA	syn15574168	syn18508407	TRUE	syn18670958	NA	NA	syn12555331	syn18670954	TRUE	syn18735571	NA	NA	syn18918362	syn18482403	NA	NA	NA	NA	NA
sid80	OSM_1_C1_A	OSM_1	OSM	1	A	C1	10	h	human	female	MCF10A	TRUE	normal breast epithelium	ng/ml	none	0	ng/ml	OHSU	02_RPPA_OSM_01	NA	NA	NA	NA	NA	NA	NA	NA	NA	NA	NA	NA	NA	TRUE	syn18670958	NA	NA	syn12555331	syn18670954	NA	NA	NA	NA	NA	NA	NA	NA	NA	NA	NA
sid81	OSM_1_C1_B	OSM_1	OSM	1	B	C1	10	h	human	female	MCF10A	TRUE	normal breast epithelium	ng/ml	none	0	ng/ml	OHSU	03_RPPA_OSM_01	NA	NA	NA	NA	NA	NA	NA	NA	NA	NA	NA	NA	NA	TRUE	syn18670958	NA	NA	syn12555331	syn18670954	NA	NA	NA	NA	NA	NA	NA	NA	NA	NA	NA
sid82	OSM_1_C1_C	OSM_1	OSM	1	C	C1	10	h	human	female	MCF10A	TRUE	normal breast epithelium	ng/ml	none	0	ng/ml	OHSU	04_RPPA_OSM_01	NA	NA	NA	NA	NA	NA	NA	NA	NA	NA	NA	NA	NA	TRUE	syn18670958	NA	NA	syn12555331	syn18670954	NA	NA	NA	NA	NA	NA	NA	NA	NA	NA	NA
sid83	OSM_4_C1_A	OSM_4	OSM	4	A	C1	10	h	human	female	MCF10A	TRUE	normal breast epithelium	ng/ml	none	0	ng/ml	OHSU	02_RPPA_OSM_04	NA	NA	NA	NA	NA	NA	NA	NA	NA	NA	NA	NA	NA	TRUE	syn18670958	NA	NA	syn12555331	syn18670954	NA	NA	NA	NA	NA	NA	NA	NA	NA	NA	NA
sid84	OSM_4_C1_B	OSM_4	OSM	4	B	C1	10	h	human	female	MCF10A	TRUE	normal breast epithelium	ng/ml	none	0	ng/ml	OHSU	03_RPPA_OSM_04	NA	NA	NA	NA	NA	NA	NA	NA	NA	NA	NA	NA	NA	TRUE	syn18670958	NA	NA	syn12555331	syn18670954	NA	NA	NA	NA	NA	NA	NA	NA	NA	NA	NA
sid85	OSM_4_C1_C	OSM_4	OSM	4	C	C1	10	h	human	female	MCF10A	TRUE	normal breast epithelium	ng/ml	none	0	ng/ml	OHSU	04_RPPA_OSM_04	NA	NA	NA	NA	NA	NA	NA	NA	NA	NA	NA	NA	NA	TRUE	syn18670958	NA	NA	syn12555331	syn18670954	NA	NA	NA	NA	NA	NA	NA	NA	NA	NA	NA
sid86	OSM_8_C1_A	OSM_8	OSM	8	A	C1	10	h	human	female	MCF10A	TRUE	normal breast epithelium	ng/ml	none	0	ng/ml	OHSU	02_RPPA_OSM_08	NA	NA	NA	NA	NA	NA	NA	NA	NA	NA	NA	NA	NA	TRUE	syn18670958	NA	NA	syn12555331	syn18670954	NA	NA	NA	NA	NA	NA	NA	NA	NA	NA	NA
sid87	OSM_8_C1_B	OSM_8	OSM	8	B	C1	10	h	human	female	MCF10A	TRUE	normal breast epithelium	ng/ml	none	0	ng/ml	OHSU	03_RPPA_OSM_08	NA	NA	NA	NA	NA	NA	NA	NA	NA	NA	NA	NA	NA	TRUE	syn18670958	NA	NA	syn12555331	syn18670954	NA	NA	NA	NA	NA	NA	NA	NA	NA	NA	NA
sid88	OSM_8_C1_C	OSM_8	OSM	8	C	C1	10	h	human	female	MCF10A	TRUE	normal breast epithelium	ng/ml	none	0	ng/ml	OHSU	04_RPPA_OSM_08	NA	NA	NA	NA	NA	NA	NA	NA	NA	NA	NA	NA	NA	TRUE	syn18670958	NA	NA	syn12555331	syn18670954	NA	NA	NA	NA	NA	NA	NA	NA	NA	NA	NA
sid89	OSM_24_C1_A	OSM_24	OSM	24	A	C1	10	h	human	female	MCF10A	TRUE	normal breast epithelium	ng/ml	none	0	ng/ml	OHSU	02_RPPA_OSM_24	TRUE	syn18496996	syn18518541	syn18508389	NA	syn15574167	syn18485473	TRUE	syn18353154	syn18485480	NA	syn15574168	syn18508407	TRUE	syn18670958	NA	NA	syn12555331	syn18670954	TRUE	syn18735571	NA	NA	syn18918362	syn18482403	NA	NA	NA	NA	NA
sid90	OSM_24_C1_B	OSM_24	OSM	24	B	C1	10	h	human	female	MCF10A	TRUE	normal breast epithelium	ng/ml	none	0	ng/ml	OHSU	03_RPPA_OSM_24	TRUE	syn18497120	syn18518588	syn18508389	NA	syn15574167	syn18485473	TRUE	syn18358405	syn18485480	NA	syn15574168	syn18508407	TRUE	syn18670958	NA	NA	syn12555331	syn18670954	TRUE	syn18735571	NA	NA	syn18918362	syn18482403	NA	NA	NA	NA	NA
sid91	OSM_24_C1_C	OSM_24	OSM	24	C	C1	10	h	human	female	MCF10A	TRUE	normal breast epithelium	ng/ml	none	0	ng/ml	OHSU	04_RPPA_OSM_24	TRUE	syn18497196	syn18518577	syn18508389	NA	syn15574167	syn18485473	FALSE	syn18360859	excluded	NA	excluded	excluded	TRUE	syn18670958	NA	NA	syn12555331	syn18670954	TRUE	syn18735571	NA	NA	syn18918362	syn18482403	NA	NA	NA	NA	NA
sid92	OSM_48_C1_A	OSM_48	OSM	48	A	C1	10	h	human	female	MCF10A	TRUE	normal breast epithelium	ng/ml	none	0	ng/ml	OHSU	02_RPPA_OSM_48	TRUE	syn18496998	syn18518600	syn18508389	NA	syn15574167	syn18485473	TRUE	syn18354520	syn18485480	NA	syn15574168	syn18508407	TRUE	syn18670958	NA	NA	syn12555331	syn18670954	TRUE	syn18735571	NA	NA	syn18918362	syn18482403	NA	NA	NA	NA	NA
sid93	OSM_48_C1_B	OSM_48	OSM	48	B	C1	10	h	human	female	MCF10A	TRUE	normal breast epithelium	ng/ml	none	0	ng/ml	OHSU	03_RPPA_OSM_48	TRUE	syn18497121	syn18518583	syn18508389	NA	syn15574167	syn18485473	FALSE	syn18358312	excluded	NA	excluded	excluded	TRUE	syn18670958	NA	NA	syn12555331	syn18670954	TRUE	syn18735571	NA	NA	syn18918362	syn18482403	NA	NA	NA	NA	NA
sid94	OSM_48_C1_C	OSM_48	OSM	48	C	C1	10	h	human	female	MCF10A	TRUE	normal breast epithelium	ng/ml	none	0	ng/ml	OHSU	04_RPPA_OSM_48	TRUE	syn18497200	syn18518557	syn18508389	NA	syn15574167	syn18485473	FALSE	syn18360752	excluded	NA	excluded	excluded	TRUE	syn18670958	NA	NA	syn12555331	syn18670954	TRUE	syn18735571	NA	NA	syn18918362	syn18482403	NA	NA	NA	NA	NA
sid95	EGF_1_C1_A	EGF_1	EGF	1	A	C1	10	h	human	female	MCF10A	TRUE	normal breast epithelium	ng/ml	none	0	ng/ml	OHSU	02_RPPA_EGF_01	NA	NA	NA	NA	NA	NA	NA	NA	NA	NA	NA	NA	NA	TRUE	syn18670958	NA	NA	syn12555331	syn18670954	NA	NA	NA	NA	NA	NA	NA	NA	NA	NA	NA
sid96	EGF_1_C1_B	EGF_1	EGF	1	B	C1	10	h	human	female	MCF10A	TRUE	normal breast epithelium	ng/ml	none	0	ng/ml	OHSU	03_RPPA_EGF_01	NA	NA	NA	NA	NA	NA	NA	NA	NA	NA	NA	NA	NA	TRUE	syn18670958	NA	NA	syn12555331	syn18670954	NA	NA	NA	NA	NA	NA	NA	NA	NA	NA	NA
sid97	EGF_1_C1_C	EGF_1	EGF	1	C	C1	10	h	human	female	MCF10A	TRUE	normal breast epithelium	ng/ml	none	0	ng/ml	OHSU	04_RPPA_EGF_01	NA	NA	NA	NA	NA	NA	NA	NA	NA	NA	NA	NA	NA	TRUE	syn18670958	NA	NA	syn12555331	syn18670954	NA	NA	NA	NA	NA	NA	NA	NA	NA	NA	NA
sid98	EGF_4_C1_A	EGF_4	EGF	4	A	C1	10	h	human	female	MCF10A	TRUE	normal breast epithelium	ng/ml	none	0	ng/ml	OHSU	02_RPPA_EGF_04	NA	NA	NA	NA	NA	NA	NA	NA	NA	NA	NA	NA	NA	TRUE	syn18670958	NA	NA	syn12555331	syn18670954	NA	NA	NA	NA	NA	NA	NA	NA	NA	NA	NA
sid99	EGF_4_C1_B	EGF_4	EGF	4	B	C1	10	h	human	female	MCF10A	TRUE	normal breast epithelium	ng/ml	none	0	ng/ml	OHSU	03_RPPA_EGF_04	NA	NA	NA	NA	NA	NA	NA	NA	NA	NA	NA	NA	NA	TRUE	syn18670958	NA	NA	syn12555331	syn18670954	NA	NA	NA	NA	NA	NA	NA	NA	NA	NA	NA
sid100	EGF_4_C1_C	EGF_4	EGF	4	C	C1	10	h	human	female	MCF10A	TRUE	normal breast epithelium	ng/ml	none	0	ng/ml	OHSU	04_RPPA_EGF_04	NA	NA	NA	NA	NA	NA	NA	NA	NA	NA	NA	NA	NA	TRUE	syn18670958	NA	NA	syn12555331	syn18670954	NA	NA	NA	NA	NA	NA	NA	NA	NA	NA	NA
sid101	EGF_8_C1_A	EGF_8	EGF	8	A	C1	10	h	human	female	MCF10A	TRUE	normal breast epithelium	ng/ml	none	0	ng/ml	OHSU	02_RPPA_EGF_08	NA	NA	NA	NA	NA	NA	NA	NA	NA	NA	NA	NA	NA	TRUE	syn18670958	NA	NA	syn12555331	syn18670954	NA	NA	NA	NA	NA	NA	NA	NA	NA	NA	NA
sid102	EGF_8_C1_B	EGF_8	EGF	8	B	C1	10	h	human	female	MCF10A	TRUE	normal breast epithelium	ng/ml	none	0	ng/ml	OHSU	03_RPPA_EGF_08	NA	NA	NA	NA	NA	NA	NA	NA	NA	NA	NA	NA	NA	TRUE	syn18670958	NA	NA	syn12555331	syn18670954	NA	NA	NA	NA	NA	NA	NA	NA	NA	NA	NA
sid103	EGF_8_C1_C	EGF_8	EGF	8	C	C1	10	h	human	female	MCF10A	TRUE	normal breast epithelium	ng/ml	none	0	ng/ml	OHSU	04_RPPA_EGF_08	NA	NA	NA	NA	NA	NA	NA	NA	NA	NA	NA	NA	NA	TRUE	syn18670958	NA	NA	syn12555331	syn18670954	NA	NA	NA	NA	NA	NA	NA	NA	NA	NA	NA
sid104	EGF_24_C1_A	EGF_24	EGF	24	A	C1	10	h	human	female	MCF10A	TRUE	normal breast epithelium	ng/ml	none	0	ng/ml	OHSU	02_RPPA_EGF_24	TRUE	syn18496947	syn18518595	syn18508389	NA	syn15574167	syn18485473	TRUE	syn18352840	syn18485480	NA	syn15574168	syn18508407	TRUE	syn18670958	NA	NA	syn12555331	syn18670954	TRUE	syn18735571	NA	NA	syn18918362	syn18482403	NA	NA	NA	NA	NA
sid105	EGF_24_C1_B	EGF_24	EGF	24	B	C1	10	h	human	female	MCF10A	TRUE	normal breast epithelium	ng/ml	none	0	ng/ml	OHSU	03_RPPA_EGF_24	TRUE	syn18497061	syn18518572	syn18508389	NA	syn15574167	syn18485473	FALSE	syn18355772	excluded	NA	excluded	excluded	TRUE	syn18670958	NA	NA	syn12555331	syn18670954	TRUE	syn18735571	NA	NA	syn18918362	syn18482403	NA	NA	NA	NA	NA
sid106	EGF_24_C1_C	EGF_24	EGF	24	C	C1	10	h	human	female	MCF10A	TRUE	normal breast epithelium	ng/ml	none	0	ng/ml	OHSU	04_RPPA_EGF_24	TRUE	syn18497167	syn18518540	syn18508389	NA	syn15574167	syn18485473	TRUE	syn18360149	syn18485480	NA	syn15574168	syn18508407	TRUE	syn18670958	NA	NA	syn12555331	syn18670954	TRUE	syn18735571	NA	NA	syn18918362	syn18482403	NA	NA	NA	NA	NA
sid107	EGF_24_C1_D	EGF_24	EGF	24	D	C1	10	h	human	female	MCF10A	TRUE	normal breast epithelium	ng/ml	none	0	ng/ml	OHSU	NA	TRUE	syn18496915	syn18518575	syn18508389	NA	syn15574167	syn18485473	TRUE	syn18352532	syn18485480	NA	syn15574168	syn18508407	NA	NA	NA	NA	NA	NA	NA	NA	NA	NA	NA	NA	NA	NA	NA	NA	NA
sid108	EGF_48_C1_A	EGF_48	EGF	48	A	C1	10	h	human	female	MCF10A	TRUE	normal breast epithelium	ng/ml	none	0	ng/ml	OHSU	02_RPPA_EGF_48	TRUE	syn18496957	syn18518559	syn18508389	NA	syn15574167	syn18485473	TRUE	syn18352889	syn18485480	NA	syn15574168	syn18508407	TRUE	syn18670958	NA	NA	syn12555331	syn18670954	TRUE	syn18735571	NA	NA	syn18918362	syn18482403	NA	NA	NA	NA	NA
sid109	EGF_48_C1_B	EGF_48	EGF	48	B	C1	10	h	human	female	MCF10A	TRUE	normal breast epithelium	ng/ml	none	0	ng/ml	OHSU	03_RPPA_EGF_48	TRUE	syn18497063	syn18518586	syn18508389	NA	syn15574167	syn18485473	TRUE	syn18355838	syn18485480	NA	syn15574168	syn18508407	TRUE	syn18670958	NA	NA	syn12555331	syn18670954	TRUE	syn18735571	NA	NA	syn18918362	syn18482403	NA	NA	NA	NA	NA
sid110	EGF_48_C1_C	EGF_48	EGF	48	C	C1	10	h	human	female	MCF10A	TRUE	normal breast epithelium	ng/ml	none	0	ng/ml	OHSU	04_RPPA_EGF_48	TRUE	syn18497174	syn18518598	syn18508389	NA	syn15574167	syn18485473	TRUE	syn18360028	syn18485480	NA	syn15574168	syn18508407	TRUE	syn18670958	NA	NA	syn12555331	syn18670954	TRUE	syn18735571	NA	NA	syn18918362	syn18482403	NA	NA	NA	NA	NA
sid111	EGF_48_C1_D	EGF_48	EGF	48	D	C1	10	h	human	female	MCF10A	TRUE	normal breast epithelium	ng/ml	none	0	ng/ml	OHSU	NA	TRUE	syn18496928	syn18518592	syn18508389	NA	syn15574167	syn18485473	TRUE	syn18352585	syn18485480	NA	syn15574168	syn18508407	NA	NA	NA	NA	NA	NA	NA	NA	NA	NA	NA	NA	NA	NA	NA	NA	NA
sid112	ctrl_0_C2_A	ctrl_0	ctrl	0	A	C2	0	h	human	female	MCF10A	TRUE	normal breast epithelium	ng/ml	none	0	ng/ml	OHSU	NA	NA	NA	NA	NA	NA	NA	NA	NA	NA	NA	NA	NA	NA	NA	NA	NA	NA	NA	NA	TRUE	syn18735571	NA	NA	syn18918362	syn18482403	TRUE	syn18790570	NA	NA	syn18804314
sid113	ctrl_0_C2_B	ctrl_0	ctrl	0	B	C2	0	h	human	female	MCF10A	TRUE	normal breast epithelium	ng/ml	none	0	ng/ml	OHSU	NA	NA	NA	NA	NA	NA	NA	NA	NA	NA	NA	NA	NA	NA	NA	NA	NA	NA	NA	NA	TRUE	syn18735571	NA	NA	syn18918362	syn18482403	TRUE	syn18790570	NA	NA	syn18804314
sid114	ctrl_0_C2_C	ctrl_0	ctrl	0	C	C2	0	h	human	female	MCF10A	TRUE	normal breast epithelium	ng/ml	none	0	ng/ml	OHSU	NA	NA	NA	NA	NA	NA	NA	NA	NA	NA	NA	NA	NA	NA	NA	NA	NA	NA	NA	NA	TRUE	syn18735571	NA	NA	syn18918362	syn18482403	TRUE	syn18790570	NA	NA	syn18804314
sid115	ctrl_0_C2_D	ctrl_0	ctrl	0	D	C2	0	h	human	female	MCF10A	TRUE	normal breast epithelium	ng/ml	none	0	ng/ml	OHSU	NA	NA	NA	NA	NA	NA	NA	NA	NA	NA	NA	NA	NA	NA	NA	NA	NA	NA	NA	NA	TRUE	syn18735571	NA	NA	syn18918362	syn18482403	TRUE	syn18790570	NA	NA	syn18804314
sid116	ctrl_0_C2_E	ctrl_0	ctrl	0	E	C2	0	h	human	female	MCF10A	TRUE	normal breast epithelium	ng/ml	none	0	ng/ml	OHSU	NA	NA	NA	NA	NA	NA	NA	NA	NA	NA	NA	NA	NA	NA	NA	NA	NA	NA	NA	NA	TRUE	syn18735571	NA	NA	syn18918362	syn18482403	TRUE	syn18790570	NA	NA	syn18804314
sid117	PBS_4_C2_A	PBS_4	PBS	4	A	C2	0	h	human	female	MCF10A	TRUE	normal breast epithelium	ng/ml	none	0	ng/ml	OHSU	NA	NA	NA	NA	NA	NA	NA	NA	NA	NA	NA	NA	NA	NA	NA	NA	NA	NA	NA	NA	FALSE	excluded	NA	NA	excluded	excluded	TRUE	syn18790570	NA	NA	syn18804314
sid118	PBS_4_C2_B	PBS_4	PBS	4	B	C2	0	h	human	female	MCF10A	TRUE	normal breast epithelium	ng/ml	none	0	ng/ml	OHSU	NA	NA	NA	NA	NA	NA	NA	NA	NA	NA	NA	NA	NA	NA	NA	NA	NA	NA	NA	NA	FALSE	excluded	NA	NA	excluded	excluded	TRUE	syn18790570	NA	NA	syn18804314
sid119	PBS_4_C2_C	PBS_4	PBS	4	C	C2	0	h	human	female	MCF10A	TRUE	normal breast epithelium	ng/ml	none	0	ng/ml	OHSU	NA	NA	NA	NA	NA	NA	NA	NA	NA	NA	NA	NA	NA	NA	NA	NA	NA	NA	NA	NA	TRUE	syn18735571	NA	NA	syn18918362	syn18482403	TRUE	syn18790570	NA	NA	syn18804314
sid120	PBS_4_C2_D	PBS_4	PBS	4	D	C2	0	h	human	female	MCF10A	TRUE	normal breast epithelium	ng/ml	none	0	ng/ml	OHSU	NA	NA	NA	NA	NA	NA	NA	NA	NA	NA	NA	NA	NA	NA	NA	NA	NA	NA	NA	NA	FALSE	excluded	NA	NA	excluded	excluded	NA	NA	NA	NA	NA
sid121	PBS_4_C2_E	PBS_4	PBS	4	E	C2	0	h	human	female	MCF10A	TRUE	normal breast epithelium	ng/ml	none	0	ng/ml	OHSU	NA	NA	NA	NA	NA	NA	NA	NA	NA	NA	NA	NA	NA	NA	NA	NA	NA	NA	NA	NA	TRUE	syn18735571	NA	NA	syn18918362	syn18482403	NA	NA	NA	NA	NA
sid122	PBS_8_C2_A	PBS_8	PBS	8	A	C2	0	h	human	female	MCF10A	TRUE	normal breast epithelium	ng/ml	none	0	ng/ml	OHSU	NA	NA	NA	NA	NA	NA	NA	NA	NA	NA	NA	NA	NA	NA	NA	NA	NA	NA	NA	NA	FALSE	excluded	NA	NA	excluded	excluded	TRUE	syn18790570	NA	NA	syn18804314
sid123	PBS_8_C2_B	PBS_8	PBS	8	B	C2	0	h	human	female	MCF10A	TRUE	normal breast epithelium	ng/ml	none	0	ng/ml	OHSU	NA	NA	NA	NA	NA	NA	NA	NA	NA	NA	NA	NA	NA	NA	NA	NA	NA	NA	NA	NA	TRUE	syn18735571	NA	NA	syn18918362	syn18482403	TRUE	syn18790570	NA	NA	syn18804314
sid124	PBS_8_C2_C	PBS_8	PBS	8	C	C2	0	h	human	female	MCF10A	TRUE	normal breast epithelium	ng/ml	none	0	ng/ml	OHSU	NA	NA	NA	NA	NA	NA	NA	NA	NA	NA	NA	NA	NA	NA	NA	NA	NA	NA	NA	NA	TRUE	syn18735571	NA	NA	syn18918362	syn18482403	TRUE	syn18790570	NA	NA	syn18804314
sid125	PBS_8_C2_D	PBS_8	PBS	8	D	C2	0	h	human	female	MCF10A	TRUE	normal breast epithelium	ng/ml	none	0	ng/ml	OHSU	NA	NA	NA	NA	NA	NA	NA	NA	NA	NA	NA	NA	NA	NA	NA	NA	NA	NA	NA	NA	TRUE	syn18735571	NA	NA	syn18918362	syn18482403	NA	NA	NA	NA	NA
sid126	PBS_8_C2_E	PBS_8	PBS	8	E	C2	0	h	human	female	MCF10A	TRUE	normal breast epithelium	ng/ml	none	0	ng/ml	OHSU	NA	NA	NA	NA	NA	NA	NA	NA	NA	NA	NA	NA	NA	NA	NA	NA	NA	NA	NA	NA	TRUE	syn18735571	NA	NA	syn18918362	syn18482403	NA	NA	NA	NA	NA
sid127	PBS_24_C2_A	PBS_24	PBS	24	A	C2	0	h	human	female	MCF10A	TRUE	normal breast epithelium	ng/ml	none	0	ng/ml	OHSU	NA	NA	NA	NA	NA	NA	NA	NA	NA	NA	NA	NA	NA	NA	NA	NA	NA	NA	NA	NA	FALSE	excluded	NA	NA	excluded	excluded	TRUE	syn18790570	NA	NA	syn18804314
sid128	PBS_24_C2_B	PBS_24	PBS	24	B	C2	0	h	human	female	MCF10A	TRUE	normal breast epithelium	ng/ml	none	0	ng/ml	OHSU	NA	NA	NA	NA	NA	NA	NA	NA	NA	NA	NA	NA	NA	NA	NA	NA	NA	NA	NA	NA	TRUE	syn18735571	NA	NA	syn18918362	syn18482403	TRUE	syn18790570	NA	NA	syn18804314
sid129	PBS_24_C2_C	PBS_24	PBS	24	C	C2	0	h	human	female	MCF10A	TRUE	normal breast epithelium	ng/ml	none	0	ng/ml	OHSU	NA	NA	NA	NA	NA	NA	NA	NA	NA	NA	NA	NA	NA	NA	NA	NA	NA	NA	NA	NA	TRUE	syn18735571	NA	NA	syn18918362	syn18482403	TRUE	syn18790570	NA	NA	syn18804314
sid130	PBS_24_C2_D	PBS_24	PBS	24	D	C2	0	h	human	female	MCF10A	TRUE	normal breast epithelium	ng/ml	none	0	ng/ml	OHSU	NA	NA	NA	NA	NA	NA	NA	NA	NA	NA	NA	NA	NA	NA	NA	NA	NA	NA	NA	NA	TRUE	syn18735571	NA	NA	syn18918362	syn18482403	NA	NA	NA	NA	NA
sid131	PBS_24_C2_E	PBS_24	PBS	24	E	C2	0	h	human	female	MCF10A	TRUE	normal breast epithelium	ng/ml	none	0	ng/ml	OHSU	NA	NA	NA	NA	NA	NA	NA	NA	NA	NA	NA	NA	NA	NA	NA	NA	NA	NA	NA	NA	TRUE	syn18735571	NA	NA	syn18918362	syn18482403	NA	NA	NA	NA	NA
sid132	PBS_48_C2_A	PBS_48	PBS	48	A	C2	0	h	human	female	MCF10A	TRUE	normal breast epithelium	ng/ml	none	0	ng/ml	OHSU	NA	NA	NA	NA	NA	NA	NA	NA	NA	NA	NA	NA	NA	NA	NA	NA	NA	NA	NA	NA	TRUE	syn18735571	NA	NA	syn18918362	syn18482403	TRUE	syn18790570	NA	NA	syn18804314
sid133	PBS_48_C2_B	PBS_48	PBS	48	B	C2	0	h	human	female	MCF10A	TRUE	normal breast epithelium	ng/ml	none	0	ng/ml	OHSU	NA	NA	NA	NA	NA	NA	NA	NA	NA	NA	NA	NA	NA	NA	NA	NA	NA	NA	NA	NA	TRUE	syn18735571	NA	NA	syn18918362	syn18482403	TRUE	syn18790570	NA	NA	syn18804314
sid134	PBS_48_C2_C	PBS_48	PBS	48	C	C2	0	h	human	female	MCF10A	TRUE	normal breast epithelium	ng/ml	none	0	ng/ml	OHSU	NA	NA	NA	NA	NA	NA	NA	NA	NA	NA	NA	NA	NA	NA	NA	NA	NA	NA	NA	NA	TRUE	syn18735571	NA	NA	syn18918362	syn18482403	TRUE	syn18790570	NA	NA	syn18804314
sid135	PBS_48_C2_D	PBS_48	PBS	48	D	C2	0	h	human	female	MCF10A	TRUE	normal breast epithelium	ng/ml	none	0	ng/ml	OHSU	NA	NA	NA	NA	NA	NA	NA	NA	NA	NA	NA	NA	NA	NA	NA	NA	NA	NA	NA	NA	TRUE	syn18735571	NA	NA	syn18918362	syn18482403	NA	NA	NA	NA	NA
sid136	PBS_48_C2_E	PBS_48	PBS	48	E	C2	0	h	human	female	MCF10A	TRUE	normal breast epithelium	ng/ml	none	0	ng/ml	OHSU	NA	NA	NA	NA	NA	NA	NA	NA	NA	NA	NA	NA	NA	NA	NA	NA	NA	NA	NA	NA	TRUE	syn18735571	NA	NA	syn18918362	syn18482403	NA	NA	NA	NA	NA
sid137	BMP2_4_C2_A	BMP2_4	BMP2	4	A	C2	20	h	human	female	MCF10A	TRUE	normal breast epithelium	ng/ml	EGF	20	ng/ml	OHSU	NA	NA	NA	NA	NA	NA	NA	NA	NA	NA	NA	NA	NA	NA	NA	NA	NA	NA	NA	NA	FALSE	excluded	NA	NA	excluded	excluded	TRUE	syn18790570	NA	NA	syn18804314
sid138	BMP2_4_C2_B	BMP2_4	BMP2	4	B	C2	20	h	human	female	MCF10A	TRUE	normal breast epithelium	ng/ml	EGF	20	ng/ml	OHSU	NA	NA	NA	NA	NA	NA	NA	NA	NA	NA	NA	NA	NA	NA	NA	NA	NA	NA	NA	NA	TRUE	syn18735571	NA	NA	syn18918362	syn18482403	TRUE	syn18790570	NA	NA	syn18804314
sid139	BMP2_4_C2_C	BMP2_4	BMP2	4	C	C2	20	h	human	female	MCF10A	TRUE	normal breast epithelium	ng/ml	EGF	20	ng/ml	OHSU	NA	NA	NA	NA	NA	NA	NA	NA	NA	NA	NA	NA	NA	NA	NA	NA	NA	NA	NA	NA	TRUE	syn18735571	NA	NA	syn18918362	syn18482403	TRUE	syn18790570	NA	NA	syn18804314
sid140	BMP2_4_C2_D	BMP2_4	BMP2	4	D	C2	20	h	human	female	MCF10A	TRUE	normal breast epithelium	ng/ml	EGF	20	ng/ml	OHSU	NA	NA	NA	NA	NA	NA	NA	NA	NA	NA	NA	NA	NA	NA	NA	NA	NA	NA	NA	NA	TRUE	syn18735571	NA	NA	syn18918362	syn18482403	NA	NA	NA	NA	NA
sid141	BMP2_4_C2_E	BMP2_4	BMP2	4	E	C2	20	h	human	female	MCF10A	TRUE	normal breast epithelium	ng/ml	EGF	20	ng/ml	OHSU	NA	NA	NA	NA	NA	NA	NA	NA	NA	NA	NA	NA	NA	NA	NA	NA	NA	NA	NA	NA	TRUE	syn18735571	NA	NA	syn18918362	syn18482403	NA	NA	NA	NA	NA
sid142	BMP2_8_C2_A	BMP2_8	BMP2	8	A	C2	20	h	human	female	MCF10A	TRUE	normal breast epithelium	ng/ml	EGF	20	ng/ml	OHSU	NA	NA	NA	NA	NA	NA	NA	NA	NA	NA	NA	NA	NA	NA	NA	NA	NA	NA	NA	NA	FALSE	excluded	NA	NA	excluded	excluded	TRUE	syn18790570	NA	NA	syn18804314
sid143	BMP2_8_C2_B	BMP2_8	BMP2	8	B	C2	20	h	human	female	MCF10A	TRUE	normal breast epithelium	ng/ml	EGF	20	ng/ml	OHSU	NA	NA	NA	NA	NA	NA	NA	NA	NA	NA	NA	NA	NA	NA	NA	NA	NA	NA	NA	NA	TRUE	syn18735571	NA	NA	syn18918362	syn18482403	TRUE	syn18790570	NA	NA	syn18804314
sid144	BMP2_8_C2_C	BMP2_8	BMP2	8	C	C2	20	h	human	female	MCF10A	TRUE	normal breast epithelium	ng/ml	EGF	20	ng/ml	OHSU	NA	NA	NA	NA	NA	NA	NA	NA	NA	NA	NA	NA	NA	NA	NA	NA	NA	NA	NA	NA	TRUE	syn18735571	NA	NA	syn18918362	syn18482403	TRUE	syn18790570	NA	NA	syn18804314
sid145	BMP2_8_C2_D	BMP2_8	BMP2	8	D	C2	20	h	human	female	MCF10A	TRUE	normal breast epithelium	ng/ml	EGF	20	ng/ml	OHSU	NA	NA	NA	NA	NA	NA	NA	NA	NA	NA	NA	NA	NA	NA	NA	NA	NA	NA	NA	NA	TRUE	syn18735571	NA	NA	syn18918362	syn18482403	NA	NA	NA	NA	NA
sid146	BMP2_8_C2_E	BMP2_8	BMP2	8	E	C2	20	h	human	female	MCF10A	TRUE	normal breast epithelium	ng/ml	EGF	20	ng/ml	OHSU	NA	NA	NA	NA	NA	NA	NA	NA	NA	NA	NA	NA	NA	NA	NA	NA	NA	NA	NA	NA	TRUE	syn18735571	NA	NA	syn18918362	syn18482403	NA	NA	NA	NA	NA
sid147	BMP2_24_C2_A	BMP2_24	BMP2	24	A	C2	20	h	human	female	MCF10A	TRUE	normal breast epithelium	ng/ml	EGF	20	ng/ml	OHSU	NA	NA	NA	NA	NA	NA	NA	NA	NA	NA	NA	NA	NA	NA	NA	NA	NA	NA	NA	NA	FALSE	excluded	NA	NA	excluded	excluded	TRUE	syn18790570	NA	NA	syn18804314
sid148	BMP2_24_C2_B	BMP2_24	BMP2	24	B	C2	20	h	human	female	MCF10A	TRUE	normal breast epithelium	ng/ml	EGF	20	ng/ml	OHSU	NA	NA	NA	NA	NA	NA	NA	NA	NA	NA	NA	NA	NA	NA	NA	NA	NA	NA	NA	NA	TRUE	syn18735571	NA	NA	syn18918362	syn18482403	TRUE	syn18790570	NA	NA	syn18804314
sid149	BMP2_24_C2_C	BMP2_24	BMP2	24	C	C2	20	h	human	female	MCF10A	TRUE	normal breast epithelium	ng/ml	EGF	20	ng/ml	OHSU	NA	NA	NA	NA	NA	NA	NA	NA	NA	NA	NA	NA	NA	NA	NA	NA	NA	NA	NA	NA	TRUE	syn18735571	NA	NA	syn18918362	syn18482403	TRUE	syn18790570	NA	NA	syn18804314
sid150	BMP2_24_C2_D	BMP2_24	BMP2	24	D	C2	20	h	human	female	MCF10A	TRUE	normal breast epithelium	ng/ml	EGF	20	ng/ml	OHSU	NA	NA	NA	NA	NA	NA	NA	NA	NA	NA	NA	NA	NA	NA	NA	NA	NA	NA	NA	NA	TRUE	syn18735571	NA	NA	syn18918362	syn18482403	NA	NA	NA	NA	NA
sid151	BMP2_24_C2_E	BMP2_24	BMP2	24	E	C2	20	h	human	female	MCF10A	TRUE	normal breast epithelium	ng/ml	EGF	20	ng/ml	OHSU	NA	NA	NA	NA	NA	NA	NA	NA	NA	NA	NA	NA	NA	NA	NA	NA	NA	NA	NA	NA	TRUE	syn18735571	NA	NA	syn18918362	syn18482403	NA	NA	NA	NA	NA
sid152	BMP2_48_C2_A	BMP2_48	BMP2	48	A	C2	20	h	human	female	MCF10A	TRUE	normal breast epithelium	ng/ml	EGF	20	ng/ml	OHSU	NA	NA	NA	NA	NA	NA	NA	NA	NA	NA	NA	NA	NA	NA	NA	NA	NA	NA	NA	NA	TRUE	syn18735571	NA	NA	syn18918362	syn18482403	TRUE	syn18790570	NA	NA	syn18804314
sid153	BMP2_48_C2_B	BMP2_48	BMP2	48	B	C2	20	h	human	female	MCF10A	TRUE	normal breast epithelium	ng/ml	EGF	20	ng/ml	OHSU	NA	NA	NA	NA	NA	NA	NA	NA	NA	NA	NA	NA	NA	NA	NA	NA	NA	NA	NA	NA	TRUE	syn18735571	NA	NA	syn18918362	syn18482403	FALSE	excluded	NA	NA	excluded
sid154	BMP2_48_C2_C	BMP2_48	BMP2	48	C	C2	20	h	human	female	MCF10A	TRUE	normal breast epithelium	ng/ml	EGF	20	ng/ml	OHSU	NA	NA	NA	NA	NA	NA	NA	NA	NA	NA	NA	NA	NA	NA	NA	NA	NA	NA	NA	NA	TRUE	syn18735571	NA	NA	syn18918362	syn18482403	TRUE	syn18790570	NA	NA	syn18804314
sid155	BMP2_48_C2_D	BMP2_48	BMP2	48	D	C2	20	h	human	female	MCF10A	TRUE	normal breast epithelium	ng/ml	EGF	20	ng/ml	OHSU	NA	NA	NA	NA	NA	NA	NA	NA	NA	NA	NA	NA	NA	NA	NA	NA	NA	NA	NA	NA	TRUE	syn18735571	NA	NA	syn18918362	syn18482403	NA	NA	NA	NA	NA
sid156	BMP2_48_C2_E	BMP2_48	BMP2	48	E	C2	20	h	human	female	MCF10A	TRUE	normal breast epithelium	ng/ml	EGF	20	ng/ml	OHSU	NA	NA	NA	NA	NA	NA	NA	NA	NA	NA	NA	NA	NA	NA	NA	NA	NA	NA	NA	NA	TRUE	syn18735571	NA	NA	syn18918362	syn18482403	NA	NA	NA	NA	NA
sid157	IFNG_4_C2_A	IFNG_4	IFNG	4	A	C2	20	h	human	female	MCF10A	TRUE	normal breast epithelium	ng/ml	EGF	20	ng/ml	OHSU	NA	NA	NA	NA	NA	NA	NA	NA	NA	NA	NA	NA	NA	NA	NA	NA	NA	NA	NA	NA	FALSE	excluded	NA	NA	excluded	excluded	TRUE	syn18790570	NA	NA	syn18804314
sid158	IFNG_4_C2_B	IFNG_4	IFNG	4	B	C2	20	h	human	female	MCF10A	TRUE	normal breast epithelium	ng/ml	EGF	20	ng/ml	OHSU	NA	NA	NA	NA	NA	NA	NA	NA	NA	NA	NA	NA	NA	NA	NA	NA	NA	NA	NA	NA	TRUE	syn18735571	NA	NA	syn18918362	syn18482403	TRUE	syn18790570	NA	NA	syn18804314
sid159	IFNG_4_C2_C	IFNG_4	IFNG	4	C	C2	20	h	human	female	MCF10A	TRUE	normal breast epithelium	ng/ml	EGF	20	ng/ml	OHSU	NA	NA	NA	NA	NA	NA	NA	NA	NA	NA	NA	NA	NA	NA	NA	NA	NA	NA	NA	NA	TRUE	syn18735571	NA	NA	syn18918362	syn18482403	TRUE	syn18790570	NA	NA	syn18804314
sid160	IFNG_4_C2_D	IFNG_4	IFNG	4	D	C2	20	h	human	female	MCF10A	TRUE	normal breast epithelium	ng/ml	EGF	20	ng/ml	OHSU	NA	NA	NA	NA	NA	NA	NA	NA	NA	NA	NA	NA	NA	NA	NA	NA	NA	NA	NA	NA	TRUE	syn18735571	NA	NA	syn18918362	syn18482403	NA	NA	NA	NA	NA
sid161	IFNG_4_C2_E	IFNG_4	IFNG	4	E	C2	20	h	human	female	MCF10A	TRUE	normal breast epithelium	ng/ml	EGF	20	ng/ml	OHSU	NA	NA	NA	NA	NA	NA	NA	NA	NA	NA	NA	NA	NA	NA	NA	NA	NA	NA	NA	NA	TRUE	syn18735571	NA	NA	syn18918362	syn18482403	NA	NA	NA	NA	NA
sid162	IFNG_8_C2_A	IFNG_8	IFNG	8	A	C2	20	h	human	female	MCF10A	TRUE	normal breast epithelium	ng/ml	EGF	20	ng/ml	OHSU	NA	NA	NA	NA	NA	NA	NA	NA	NA	NA	NA	NA	NA	NA	NA	NA	NA	NA	NA	NA	FALSE	excluded	NA	NA	excluded	excluded	TRUE	syn18790570	NA	NA	syn18804314
sid163	IFNG_8_C2_B	IFNG_8	IFNG	8	B	C2	20	h	human	female	MCF10A	TRUE	normal breast epithelium	ng/ml	EGF	20	ng/ml	OHSU	NA	NA	NA	NA	NA	NA	NA	NA	NA	NA	NA	NA	NA	NA	NA	NA	NA	NA	NA	NA	TRUE	syn18735571	NA	NA	syn18918362	syn18482403	TRUE	syn18790570	NA	NA	syn18804314
sid164	IFNG_8_C2_C	IFNG_8	IFNG	8	C	C2	20	h	human	female	MCF10A	TRUE	normal breast epithelium	ng/ml	EGF	20	ng/ml	OHSU	NA	NA	NA	NA	NA	NA	NA	NA	NA	NA	NA	NA	NA	NA	NA	NA	NA	NA	NA	NA	TRUE	syn18735571	NA	NA	syn18918362	syn18482403	TRUE	syn18790570	NA	NA	syn18804314
sid165	IFNG_8_C2_D	IFNG_8	IFNG	8	D	C2	20	h	human	female	MCF10A	TRUE	normal breast epithelium	ng/ml	EGF	20	ng/ml	OHSU	NA	NA	NA	NA	NA	NA	NA	NA	NA	NA	NA	NA	NA	NA	NA	NA	NA	NA	NA	NA	TRUE	syn18735571	NA	NA	syn18918362	syn18482403	NA	NA	NA	NA	NA
sid166	IFNG_8_C2_E	IFNG_8	IFNG	8	E	C2	20	h	human	female	MCF10A	TRUE	normal breast epithelium	ng/ml	EGF	20	ng/ml	OHSU	NA	NA	NA	NA	NA	NA	NA	NA	NA	NA	NA	NA	NA	NA	NA	NA	NA	NA	NA	NA	TRUE	syn18735571	NA	NA	syn18918362	syn18482403	NA	NA	NA	NA	NA
sid167	IFNG_24_C2_A	IFNG_24	IFNG	24	A	C2	20	h	human	female	MCF10A	TRUE	normal breast epithelium	ng/ml	EGF	20	ng/ml	OHSU	NA	NA	NA	NA	NA	NA	NA	NA	NA	NA	NA	NA	NA	NA	NA	NA	NA	NA	NA	NA	FALSE	excluded	NA	NA	excluded	excluded	TRUE	syn18790570	NA	NA	syn18804314
sid168	IFNG_24_C2_B	IFNG_24	IFNG	24	B	C2	20	h	human	female	MCF10A	TRUE	normal breast epithelium	ng/ml	EGF	20	ng/ml	OHSU	NA	NA	NA	NA	NA	NA	NA	NA	NA	NA	NA	NA	NA	NA	NA	NA	NA	NA	NA	NA	TRUE	syn18735571	NA	NA	syn18918362	syn18482403	TRUE	syn18790570	NA	NA	syn18804314
sid169	IFNG_24_C2_C	IFNG_24	IFNG	24	C	C2	20	h	human	female	MCF10A	TRUE	normal breast epithelium	ng/ml	EGF	20	ng/ml	OHSU	NA	NA	NA	NA	NA	NA	NA	NA	NA	NA	NA	NA	NA	NA	NA	NA	NA	NA	NA	NA	TRUE	syn18735571	NA	NA	syn18918362	syn18482403	TRUE	syn18790570	NA	NA	syn18804314
sid170	IFNG_24_C2_D	IFNG_24	IFNG	24	D	C2	20	h	human	female	MCF10A	TRUE	normal breast epithelium	ng/ml	EGF	20	ng/ml	OHSU	NA	NA	NA	NA	NA	NA	NA	NA	NA	NA	NA	NA	NA	NA	NA	NA	NA	NA	NA	NA	TRUE	syn18735571	NA	NA	syn18918362	syn18482403	NA	NA	NA	NA	NA
sid171	IFNG_24_C2_E	IFNG_24	IFNG	24	E	C2	20	h	human	female	MCF10A	TRUE	normal breast epithelium	ng/ml	EGF	20	ng/ml	OHSU	NA	NA	NA	NA	NA	NA	NA	NA	NA	NA	NA	NA	NA	NA	NA	NA	NA	NA	NA	NA	TRUE	syn18735571	NA	NA	syn18918362	syn18482403	NA	NA	NA	NA	NA
sid172	IFNG_48_C2_A	IFNG_48	IFNG	48	A	C2	20	h	human	female	MCF10A	TRUE	normal breast epithelium	ng/ml	EGF	20	ng/ml	OHSU	NA	NA	NA	NA	NA	NA	NA	NA	NA	NA	NA	NA	NA	NA	NA	NA	NA	NA	NA	NA	TRUE	syn18735571	NA	NA	syn18918362	syn18482403	TRUE	syn18790570	NA	NA	syn18804314
sid173	IFNG_48_C2_B	IFNG_48	IFNG	48	B	C2	20	h	human	female	MCF10A	TRUE	normal breast epithelium	ng/ml	EGF	20	ng/ml	OHSU	NA	NA	NA	NA	NA	NA	NA	NA	NA	NA	NA	NA	NA	NA	NA	NA	NA	NA	NA	NA	TRUE	syn18735571	NA	NA	syn18918362	syn18482403	TRUE	syn18790570	NA	NA	syn18804314
sid174	IFNG_48_C2_C	IFNG_48	IFNG	48	C	C2	20	h	human	female	MCF10A	TRUE	normal breast epithelium	ng/ml	EGF	20	ng/ml	OHSU	NA	NA	NA	NA	NA	NA	NA	NA	NA	NA	NA	NA	NA	NA	NA	NA	NA	NA	NA	NA	TRUE	syn18735571	NA	NA	syn18918362	syn18482403	TRUE	syn18790570	NA	NA	syn18804314
sid175	IFNG_48_C2_D	IFNG_48	IFNG	48	D	C2	20	h	human	female	MCF10A	TRUE	normal breast epithelium	ng/ml	EGF	20	ng/ml	OHSU	NA	NA	NA	NA	NA	NA	NA	NA	NA	NA	NA	NA	NA	NA	NA	NA	NA	NA	NA	NA	TRUE	syn18735571	NA	NA	syn18918362	syn18482403	NA	NA	NA	NA	NA
sid176	IFNG_48_C2_E	IFNG_48	IFNG	48	E	C2	20	h	human	female	MCF10A	TRUE	normal breast epithelium	ng/ml	EGF	20	ng/ml	OHSU	NA	NA	NA	NA	NA	NA	NA	NA	NA	NA	NA	NA	NA	NA	NA	NA	NA	NA	NA	NA	TRUE	syn18735571	NA	NA	syn18918362	syn18482403	NA	NA	NA	NA	NA
sid177	TGFB_4_C2_A	TGFB_4	TGFB	4	A	C2	10	h	human	female	MCF10A	TRUE	normal breast epithelium	ng/ml	EGF	20	ng/ml	OHSU	NA	NA	NA	NA	NA	NA	NA	NA	NA	NA	NA	NA	NA	NA	NA	NA	NA	NA	NA	NA	FALSE	excluded	NA	NA	excluded	excluded	TRUE	syn18790570	NA	NA	syn18804314
sid178	TGFB_4_C2_B	TGFB_4	TGFB	4	B	C2	10	h	human	female	MCF10A	TRUE	normal breast epithelium	ng/ml	EGF	20	ng/ml	OHSU	NA	NA	NA	NA	NA	NA	NA	NA	NA	NA	NA	NA	NA	NA	NA	NA	NA	NA	NA	NA	TRUE	syn18735571	NA	NA	syn18918362	syn18482403	TRUE	syn18790570	NA	NA	syn18804314
sid179	TGFB_4_C2_C	TGFB_4	TGFB	4	C	C2	10	h	human	female	MCF10A	TRUE	normal breast epithelium	ng/ml	EGF	20	ng/ml	OHSU	NA	NA	NA	NA	NA	NA	NA	NA	NA	NA	NA	NA	NA	NA	NA	NA	NA	NA	NA	NA	TRUE	syn18735571	NA	NA	syn18918362	syn18482403	TRUE	syn18790570	NA	NA	syn18804314
sid180	TGFB_4_C2_D	TGFB_4	TGFB	4	D	C2	10	h	human	female	MCF10A	TRUE	normal breast epithelium	ng/ml	EGF	20	ng/ml	OHSU	NA	NA	NA	NA	NA	NA	NA	NA	NA	NA	NA	NA	NA	NA	NA	NA	NA	NA	NA	NA	TRUE	syn18735571	NA	NA	syn18918362	syn18482403	NA	NA	NA	NA	NA
sid181	TGFB_4_C2_E	TGFB_4	TGFB	4	E	C2	10	h	human	female	MCF10A	TRUE	normal breast epithelium	ng/ml	EGF	20	ng/ml	OHSU	NA	NA	NA	NA	NA	NA	NA	NA	NA	NA	NA	NA	NA	NA	NA	NA	NA	NA	NA	NA	TRUE	syn18735571	NA	NA	syn18918362	syn18482403	NA	NA	NA	NA	NA
sid182	TGFB_8_C2_A	TGFB_8	TGFB	8	A	C2	10	h	human	female	MCF10A	TRUE	normal breast epithelium	ng/ml	EGF	20	ng/ml	OHSU	NA	NA	NA	NA	NA	NA	NA	NA	NA	NA	NA	NA	NA	NA	NA	NA	NA	NA	NA	NA	FALSE	excluded	NA	NA	excluded	excluded	TRUE	syn18790570	NA	NA	syn18804314
sid183	TGFB_8_C2_B	TGFB_8	TGFB	8	B	C2	10	h	human	female	MCF10A	TRUE	normal breast epithelium	ng/ml	EGF	20	ng/ml	OHSU	NA	NA	NA	NA	NA	NA	NA	NA	NA	NA	NA	NA	NA	NA	NA	NA	NA	NA	NA	NA	TRUE	syn18735571	NA	NA	syn18918362	syn18482403	TRUE	syn18790570	NA	NA	syn18804314
sid184	TGFB_8_C2_C	TGFB_8	TGFB	8	C	C2	10	h	human	female	MCF10A	TRUE	normal breast epithelium	ng/ml	EGF	20	ng/ml	OHSU	NA	NA	NA	NA	NA	NA	NA	NA	NA	NA	NA	NA	NA	NA	NA	NA	NA	NA	NA	NA	TRUE	syn18735571	NA	NA	syn18918362	syn18482403	TRUE	syn18790570	NA	NA	syn18804314
sid185	TGFB_8_C2_D	TGFB_8	TGFB	8	D	C2	10	h	human	female	MCF10A	TRUE	normal breast epithelium	ng/ml	EGF	20	ng/ml	OHSU	NA	NA	NA	NA	NA	NA	NA	NA	NA	NA	NA	NA	NA	NA	NA	NA	NA	NA	NA	NA	TRUE	syn18735571	NA	NA	syn18918362	syn18482403	NA	NA	NA	NA	NA
sid186	TGFB_8_C2_E	TGFB_8	TGFB	8	E	C2	10	h	human	female	MCF10A	TRUE	normal breast epithelium	ng/ml	EGF	20	ng/ml	OHSU	NA	NA	NA	NA	NA	NA	NA	NA	NA	NA	NA	NA	NA	NA	NA	NA	NA	NA	NA	NA	TRUE	syn18735571	NA	NA	syn18918362	syn18482403	NA	NA	NA	NA	NA
sid187	TGFB_24_C2_A	TGFB_24	TGFB	24	A	C2	10	h	human	female	MCF10A	TRUE	normal breast epithelium	ng/ml	EGF	20	ng/ml	OHSU	NA	NA	NA	NA	NA	NA	NA	NA	NA	NA	NA	NA	NA	NA	NA	NA	NA	NA	NA	NA	FALSE	excluded	NA	NA	excluded	excluded	TRUE	syn18790570	NA	NA	syn18804314
sid188	TGFB_24_C2_B	TGFB_24	TGFB	24	B	C2	10	h	human	female	MCF10A	TRUE	normal breast epithelium	ng/ml	EGF	20	ng/ml	OHSU	NA	NA	NA	NA	NA	NA	NA	NA	NA	NA	NA	NA	NA	NA	NA	NA	NA	NA	NA	NA	TRUE	syn18735571	NA	NA	syn18918362	syn18482403	TRUE	syn18790570	NA	NA	syn18804314
sid189	TGFB_24_C2_C	TGFB_24	TGFB	24	C	C2	10	h	human	female	MCF10A	TRUE	normal breast epithelium	ng/ml	EGF	20	ng/ml	OHSU	NA	NA	NA	NA	NA	NA	NA	NA	NA	NA	NA	NA	NA	NA	NA	NA	NA	NA	NA	NA	TRUE	syn18735571	NA	NA	syn18918362	syn18482403	TRUE	syn18790570	NA	NA	syn18804314
sid190	TGFB_24_C2_D	TGFB_24	TGFB	24	D	C2	10	h	human	female	MCF10A	TRUE	normal breast epithelium	ng/ml	EGF	20	ng/ml	OHSU	NA	NA	NA	NA	NA	NA	NA	NA	NA	NA	NA	NA	NA	NA	NA	NA	NA	NA	NA	NA	TRUE	syn18735571	NA	NA	syn18918362	syn18482403	NA	NA	NA	NA	NA
sid191	TGFB_24_C2_E	TGFB_24	TGFB	24	E	C2	10	h	human	female	MCF10A	TRUE	normal breast epithelium	ng/ml	EGF	20	ng/ml	OHSU	NA	NA	NA	NA	NA	NA	NA	NA	NA	NA	NA	NA	NA	NA	NA	NA	NA	NA	NA	NA	TRUE	syn18735571	NA	NA	syn18918362	syn18482403	NA	NA	NA	NA	NA
sid192	TGFB_48_C2_A	TGFB_48	TGFB	48	A	C2	10	h	human	female	MCF10A	TRUE	normal breast epithelium	ng/ml	EGF	20	ng/ml	OHSU	NA	NA	NA	NA	NA	NA	NA	NA	NA	NA	NA	NA	NA	NA	NA	NA	NA	NA	NA	NA	TRUE	syn18735571	NA	NA	syn18918362	syn18482403	TRUE	syn18790570	NA	NA	syn18804314
sid193	TGFB_48_C2_B	TGFB_48	TGFB	48	B	C2	10	h	human	female	MCF10A	TRUE	normal breast epithelium	ng/ml	EGF	20	ng/ml	OHSU	NA	NA	NA	NA	NA	NA	NA	NA	NA	NA	NA	NA	NA	NA	NA	NA	NA	NA	NA	NA	TRUE	syn18735571	NA	NA	syn18918362	syn18482403	FALSE	excluded	NA	NA	excluded
sid194	TGFB_48_C2_C	TGFB_48	TGFB	48	C	C2	10	h	human	female	MCF10A	TRUE	normal breast epithelium	ng/ml	EGF	20	ng/ml	OHSU	NA	NA	NA	NA	NA	NA	NA	NA	NA	NA	NA	NA	NA	NA	NA	NA	NA	NA	NA	NA	TRUE	syn18735571	NA	NA	syn18918362	syn18482403	TRUE	syn18790570	NA	NA	syn18804314
sid195	TGFB_48_C2_D	TGFB_48	TGFB	48	D	C2	10	h	human	female	MCF10A	TRUE	normal breast epithelium	ng/ml	EGF	20	ng/ml	OHSU	NA	NA	NA	NA	NA	NA	NA	NA	NA	NA	NA	NA	NA	NA	NA	NA	NA	NA	NA	NA	TRUE	syn18735571	NA	NA	syn18918362	syn18482403	NA	NA	NA	NA	NA
sid196	TGFB_48_C2_E	TGFB_48	TGFB	48	E	C2	10	h	human	female	MCF10A	TRUE	normal breast epithelium	ng/ml	EGF	20	ng/ml	OHSU	NA	NA	NA	NA	NA	NA	NA	NA	NA	NA	NA	NA	NA	NA	NA	NA	NA	NA	NA	NA	TRUE	syn18735571	NA	NA	syn18918362	syn18482403	NA	NA	NA	NA	NA
sid197	HGF_4_C2_A	HGF_4	HGF	4	A	C2	40	h	human	female	MCF10A	TRUE	normal breast epithelium	ng/ml	none	0	ng/ml	OHSU	NA	NA	NA	NA	NA	NA	NA	NA	NA	NA	NA	NA	NA	NA	NA	NA	NA	NA	NA	NA	FALSE	excluded	NA	NA	excluded	excluded	TRUE	syn18790570	NA	NA	syn18804314
sid198	HGF_4_C2_B	HGF_4	HGF	4	B	C2	40	h	human	female	MCF10A	TRUE	normal breast epithelium	ng/ml	none	0	ng/ml	OHSU	NA	NA	NA	NA	NA	NA	NA	NA	NA	NA	NA	NA	NA	NA	NA	NA	NA	NA	NA	NA	FALSE	excluded	NA	NA	excluded	excluded	TRUE	syn18790570	NA	NA	syn18804314
sid199	HGF_4_C2_C	HGF_4	HGF	4	C	C2	40	h	human	female	MCF10A	TRUE	normal breast epithelium	ng/ml	none	0	ng/ml	OHSU	NA	NA	NA	NA	NA	NA	NA	NA	NA	NA	NA	NA	NA	NA	NA	NA	NA	NA	NA	NA	TRUE	syn18735571	NA	NA	syn18918362	syn18482403	TRUE	syn18790570	NA	NA	syn18804314
sid200	HGF_4_C2_D	HGF_4	HGF	4	D	C2	40	h	human	female	MCF10A	TRUE	normal breast epithelium	ng/ml	none	0	ng/ml	OHSU	NA	NA	NA	NA	NA	NA	NA	NA	NA	NA	NA	NA	NA	NA	NA	NA	NA	NA	NA	NA	TRUE	syn18735571	NA	NA	syn18918362	syn18482403	NA	NA	NA	NA	NA
sid201	HGF_4_C2_E	HGF_4	HGF	4	E	C2	40	h	human	female	MCF10A	TRUE	normal breast epithelium	ng/ml	none	0	ng/ml	OHSU	NA	NA	NA	NA	NA	NA	NA	NA	NA	NA	NA	NA	NA	NA	NA	NA	NA	NA	NA	NA	TRUE	syn18735571	NA	NA	syn18918362	syn18482403	NA	NA	NA	NA	NA
sid202	HGF_8_C2_A	HGF_8	HGF	8	A	C2	40	h	human	female	MCF10A	TRUE	normal breast epithelium	ng/ml	none	0	ng/ml	OHSU	NA	NA	NA	NA	NA	NA	NA	NA	NA	NA	NA	NA	NA	NA	NA	NA	NA	NA	NA	NA	FALSE	excluded	NA	NA	excluded	excluded	TRUE	syn18790570	NA	NA	syn18804314
sid203	HGF_8_C2_B	HGF_8	HGF	8	B	C2	40	h	human	female	MCF10A	TRUE	normal breast epithelium	ng/ml	none	0	ng/ml	OHSU	NA	NA	NA	NA	NA	NA	NA	NA	NA	NA	NA	NA	NA	NA	NA	NA	NA	NA	NA	NA	TRUE	syn18735571	NA	NA	syn18918362	syn18482403	TRUE	syn18790570	NA	NA	syn18804314
sid204	HGF_8_C2_C	HGF_8	HGF	8	C	C2	40	h	human	female	MCF10A	TRUE	normal breast epithelium	ng/ml	none	0	ng/ml	OHSU	NA	NA	NA	NA	NA	NA	NA	NA	NA	NA	NA	NA	NA	NA	NA	NA	NA	NA	NA	NA	TRUE	syn18735571	NA	NA	syn18918362	syn18482403	TRUE	syn18790570	NA	NA	syn18804314
sid205	HGF_8_C2_D	HGF_8	HGF	8	D	C2	40	h	human	female	MCF10A	TRUE	normal breast epithelium	ng/ml	none	0	ng/ml	OHSU	NA	NA	NA	NA	NA	NA	NA	NA	NA	NA	NA	NA	NA	NA	NA	NA	NA	NA	NA	NA	TRUE	syn18735571	NA	NA	syn18918362	syn18482403	NA	NA	NA	NA	NA
sid206	HGF_8_C2_E	HGF_8	HGF	8	E	C2	40	h	human	female	MCF10A	TRUE	normal breast epithelium	ng/ml	none	0	ng/ml	OHSU	NA	NA	NA	NA	NA	NA	NA	NA	NA	NA	NA	NA	NA	NA	NA	NA	NA	NA	NA	NA	TRUE	syn18735571	NA	NA	syn18918362	syn18482403	NA	NA	NA	NA	NA
sid207	HGF_24_C2_A	HGF_24	HGF	24	A	C2	40	h	human	female	MCF10A	TRUE	normal breast epithelium	ng/ml	none	0	ng/ml	OHSU	NA	NA	NA	NA	NA	NA	NA	NA	NA	NA	NA	NA	NA	NA	NA	NA	NA	NA	NA	NA	FALSE	excluded	NA	NA	excluded	excluded	TRUE	syn18790570	NA	NA	syn18804314
sid208	HGF_24_C2_B	HGF_24	HGF	24	B	C2	40	h	human	female	MCF10A	TRUE	normal breast epithelium	ng/ml	none	0	ng/ml	OHSU	NA	NA	NA	NA	NA	NA	NA	NA	NA	NA	NA	NA	NA	NA	NA	NA	NA	NA	NA	NA	TRUE	syn18735571	NA	NA	syn18918362	syn18482403	TRUE	syn18790570	NA	NA	syn18804314
sid209	HGF_24_C2_C	HGF_24	HGF	24	C	C2	40	h	human	female	MCF10A	TRUE	normal breast epithelium	ng/ml	none	0	ng/ml	OHSU	NA	NA	NA	NA	NA	NA	NA	NA	NA	NA	NA	NA	NA	NA	NA	NA	NA	NA	NA	NA	TRUE	syn18735571	NA	NA	syn18918362	syn18482403	TRUE	syn18790570	NA	NA	syn18804314
sid210	HGF_24_C2_D	HGF_24	HGF	24	D	C2	40	h	human	female	MCF10A	TRUE	normal breast epithelium	ng/ml	none	0	ng/ml	OHSU	NA	NA	NA	NA	NA	NA	NA	NA	NA	NA	NA	NA	NA	NA	NA	NA	NA	NA	NA	NA	TRUE	syn18735571	NA	NA	syn18918362	syn18482403	NA	NA	NA	NA	NA
sid211	HGF_24_C2_E	HGF_24	HGF	24	E	C2	40	h	human	female	MCF10A	TRUE	normal breast epithelium	ng/ml	none	0	ng/ml	OHSU	NA	NA	NA	NA	NA	NA	NA	NA	NA	NA	NA	NA	NA	NA	NA	NA	NA	NA	NA	NA	TRUE	syn18735571	NA	NA	syn18918362	syn18482403	NA	NA	NA	NA	NA
sid212	HGF_48_C2_A	HGF_48	HGF	48	A	C2	40	h	human	female	MCF10A	TRUE	normal breast epithelium	ng/ml	none	0	ng/ml	OHSU	NA	NA	NA	NA	NA	NA	NA	NA	NA	NA	NA	NA	NA	NA	NA	NA	NA	NA	NA	NA	TRUE	syn18735571	NA	NA	syn18918362	syn18482403	TRUE	syn18790570	NA	NA	syn18804314
sid213	HGF_48_C2_B	HGF_48	HGF	48	B	C2	40	h	human	female	MCF10A	TRUE	normal breast epithelium	ng/ml	none	0	ng/ml	OHSU	NA	NA	NA	NA	NA	NA	NA	NA	NA	NA	NA	NA	NA	NA	NA	NA	NA	NA	NA	NA	TRUE	syn18735571	NA	NA	syn18918362	syn18482403	TRUE	syn18790570	NA	NA	syn18804314
sid214	HGF_48_C2_C	HGF_48	HGF	48	C	C2	40	h	human	female	MCF10A	TRUE	normal breast epithelium	ng/ml	none	0	ng/ml	OHSU	NA	NA	NA	NA	NA	NA	NA	NA	NA	NA	NA	NA	NA	NA	NA	NA	NA	NA	NA	NA	TRUE	syn18735571	NA	NA	syn18918362	syn18482403	FALSE	excluded	NA	NA	excluded
sid215	HGF_48_C2_D	HGF_48	HGF	48	D	C2	40	h	human	female	MCF10A	TRUE	normal breast epithelium	ng/ml	none	0	ng/ml	OHSU	NA	NA	NA	NA	NA	NA	NA	NA	NA	NA	NA	NA	NA	NA	NA	NA	NA	NA	NA	NA	TRUE	syn18735571	NA	NA	syn18918362	syn18482403	NA	NA	NA	NA	NA
sid216	HGF_48_C2_E	HGF_48	HGF	48	E	C2	40	h	human	female	MCF10A	TRUE	normal breast epithelium	ng/ml	none	0	ng/ml	OHSU	NA	NA	NA	NA	NA	NA	NA	NA	NA	NA	NA	NA	NA	NA	NA	NA	NA	NA	NA	NA	TRUE	syn18735571	NA	NA	syn18918362	syn18482403	NA	NA	NA	NA	NA
sid217	OSM_4_C2_A	OSM_4	OSM	4	A	C2	10	h	human	female	MCF10A	TRUE	normal breast epithelium	ng/ml	none	0	ng/ml	OHSU	NA	NA	NA	NA	NA	NA	NA	NA	NA	NA	NA	NA	NA	NA	NA	NA	NA	NA	NA	NA	FALSE	excluded	NA	NA	excluded	excluded	TRUE	syn18790570	NA	NA	syn18804314
sid218	OSM_4_C2_B	OSM_4	OSM	4	B	C2	10	h	human	female	MCF10A	TRUE	normal breast epithelium	ng/ml	none	0	ng/ml	OHSU	NA	NA	NA	NA	NA	NA	NA	NA	NA	NA	NA	NA	NA	NA	NA	NA	NA	NA	NA	NA	TRUE	syn18735571	NA	NA	syn18918362	syn18482403	TRUE	syn18790570	NA	NA	syn18804314
sid219	OSM_4_C2_C	OSM_4	OSM	4	C	C2	10	h	human	female	MCF10A	TRUE	normal breast epithelium	ng/ml	none	0	ng/ml	OHSU	NA	NA	NA	NA	NA	NA	NA	NA	NA	NA	NA	NA	NA	NA	NA	NA	NA	NA	NA	NA	TRUE	syn18735571	NA	NA	syn18918362	syn18482403	TRUE	syn18790570	NA	NA	syn18804314
sid220	OSM_4_C2_D	OSM_4	OSM	4	D	C2	10	h	human	female	MCF10A	TRUE	normal breast epithelium	ng/ml	none	0	ng/ml	OHSU	NA	NA	NA	NA	NA	NA	NA	NA	NA	NA	NA	NA	NA	NA	NA	NA	NA	NA	NA	NA	FALSE	excluded	NA	NA	excluded	excluded	NA	NA	NA	NA	NA
sid221	OSM_4_C2_E	OSM_4	OSM	4	E	C2	10	h	human	female	MCF10A	TRUE	normal breast epithelium	ng/ml	none	0	ng/ml	OHSU	NA	NA	NA	NA	NA	NA	NA	NA	NA	NA	NA	NA	NA	NA	NA	NA	NA	NA	NA	NA	TRUE	syn18735571	NA	NA	syn18918362	syn18482403	NA	NA	NA	NA	NA
sid222	OSM_8_C2_A	OSM_8	OSM	8	A	C2	10	h	human	female	MCF10A	TRUE	normal breast epithelium	ng/ml	none	0	ng/ml	OHSU	NA	NA	NA	NA	NA	NA	NA	NA	NA	NA	NA	NA	NA	NA	NA	NA	NA	NA	NA	NA	FALSE	excluded	NA	NA	excluded	excluded	TRUE	syn18790570	NA	NA	syn18804314
sid223	OSM_8_C2_B	OSM_8	OSM	8	B	C2	10	h	human	female	MCF10A	TRUE	normal breast epithelium	ng/ml	none	0	ng/ml	OHSU	NA	NA	NA	NA	NA	NA	NA	NA	NA	NA	NA	NA	NA	NA	NA	NA	NA	NA	NA	NA	TRUE	syn18735571	NA	NA	syn18918362	syn18482403	TRUE	syn18790570	NA	NA	syn18804314
sid224	OSM_8_C2_C	OSM_8	OSM	8	C	C2	10	h	human	female	MCF10A	TRUE	normal breast epithelium	ng/ml	none	0	ng/ml	OHSU	NA	NA	NA	NA	NA	NA	NA	NA	NA	NA	NA	NA	NA	NA	NA	NA	NA	NA	NA	NA	TRUE	syn18735571	NA	NA	syn18918362	syn18482403	TRUE	syn18790570	NA	NA	syn18804314
sid225	OSM_8_C2_D	OSM_8	OSM	8	D	C2	10	h	human	female	MCF10A	TRUE	normal breast epithelium	ng/ml	none	0	ng/ml	OHSU	NA	NA	NA	NA	NA	NA	NA	NA	NA	NA	NA	NA	NA	NA	NA	NA	NA	NA	NA	NA	TRUE	syn18735571	NA	NA	syn18918362	syn18482403	NA	NA	NA	NA	NA
sid226	OSM_8_C2_E	OSM_8	OSM	8	E	C2	10	h	human	female	MCF10A	TRUE	normal breast epithelium	ng/ml	none	0	ng/ml	OHSU	NA	NA	NA	NA	NA	NA	NA	NA	NA	NA	NA	NA	NA	NA	NA	NA	NA	NA	NA	NA	TRUE	syn18735571	NA	NA	syn18918362	syn18482403	NA	NA	NA	NA	NA
sid227	OSM_24_C2_A	OSM_24	OSM	24	A	C2	10	h	human	female	MCF10A	TRUE	normal breast epithelium	ng/ml	none	0	ng/ml	OHSU	NA	NA	NA	NA	NA	NA	NA	NA	NA	NA	NA	NA	NA	NA	NA	NA	NA	NA	NA	NA	FALSE	excluded	NA	NA	excluded	excluded	TRUE	syn18790570	NA	NA	syn18804314
sid228	OSM_24_C2_B	OSM_24	OSM	24	B	C2	10	h	human	female	MCF10A	TRUE	normal breast epithelium	ng/ml	none	0	ng/ml	OHSU	NA	NA	NA	NA	NA	NA	NA	NA	NA	NA	NA	NA	NA	NA	NA	NA	NA	NA	NA	NA	TRUE	syn18735571	NA	NA	syn18918362	syn18482403	TRUE	syn18790570	NA	NA	syn18804314
sid229	OSM_24_C2_C	OSM_24	OSM	24	C	C2	10	h	human	female	MCF10A	TRUE	normal breast epithelium	ng/ml	none	0	ng/ml	OHSU	NA	NA	NA	NA	NA	NA	NA	NA	NA	NA	NA	NA	NA	NA	NA	NA	NA	NA	NA	NA	TRUE	syn18735571	NA	NA	syn18918362	syn18482403	TRUE	syn18790570	NA	NA	syn18804314
sid230	OSM_24_C2_D	OSM_24	OSM	24	D	C2	10	h	human	female	MCF10A	TRUE	normal breast epithelium	ng/ml	none	0	ng/ml	OHSU	NA	NA	NA	NA	NA	NA	NA	NA	NA	NA	NA	NA	NA	NA	NA	NA	NA	NA	NA	NA	TRUE	syn18735571	NA	NA	syn18918362	syn18482403	NA	NA	NA	NA	NA
sid231	OSM_24_C2_E	OSM_24	OSM	24	E	C2	10	h	human	female	MCF10A	TRUE	normal breast epithelium	ng/ml	none	0	ng/ml	OHSU	NA	NA	NA	NA	NA	NA	NA	NA	NA	NA	NA	NA	NA	NA	NA	NA	NA	NA	NA	NA	TRUE	syn18735571	NA	NA	syn18918362	syn18482403	NA	NA	NA	NA	NA
sid232	OSM_48_C2_A	OSM_48	OSM	48	A	C2	10	h	human	female	MCF10A	TRUE	normal breast epithelium	ng/ml	none	0	ng/ml	OHSU	NA	NA	NA	NA	NA	NA	NA	NA	NA	NA	NA	NA	NA	NA	NA	NA	NA	NA	NA	NA	TRUE	syn18735571	NA	NA	syn18918362	syn18482403	TRUE	syn18790570	NA	NA	syn18804314
sid233	OSM_48_C2_B	OSM_48	OSM	48	B	C2	10	h	human	female	MCF10A	TRUE	normal breast epithelium	ng/ml	none	0	ng/ml	OHSU	NA	NA	NA	NA	NA	NA	NA	NA	NA	NA	NA	NA	NA	NA	NA	NA	NA	NA	NA	NA	TRUE	syn18735571	NA	NA	syn18918362	syn18482403	TRUE	syn18790570	NA	NA	syn18804314
sid234	OSM_48_C2_C	OSM_48	OSM	48	C	C2	10	h	human	female	MCF10A	TRUE	normal breast epithelium	ng/ml	none	0	ng/ml	OHSU	NA	NA	NA	NA	NA	NA	NA	NA	NA	NA	NA	NA	NA	NA	NA	NA	NA	NA	NA	NA	TRUE	syn18735571	NA	NA	syn18918362	syn18482403	TRUE	syn18790570	NA	NA	syn18804314
sid235	OSM_48_C2_D	OSM_48	OSM	48	D	C2	10	h	human	female	MCF10A	TRUE	normal breast epithelium	ng/ml	none	0	ng/ml	OHSU	NA	NA	NA	NA	NA	NA	NA	NA	NA	NA	NA	NA	NA	NA	NA	NA	NA	NA	NA	NA	TRUE	syn18735571	NA	NA	syn18918362	syn18482403	NA	NA	NA	NA	NA
sid236	OSM_48_C2_E	OSM_48	OSM	48	E	C2	10	h	human	female	MCF10A	TRUE	normal breast epithelium	ng/ml	none	0	ng/ml	OHSU	NA	NA	NA	NA	NA	NA	NA	NA	NA	NA	NA	NA	NA	NA	NA	NA	NA	NA	NA	NA	TRUE	syn18735571	NA	NA	syn18918362	syn18482403	NA	NA	NA	NA	NA
sid237	EGF_4_C2_A	EGF_4	EGF	4	A	C2	10	h	human	female	MCF10A	TRUE	normal breast epithelium	ng/ml	none	0	ng/ml	OHSU	NA	NA	NA	NA	NA	NA	NA	NA	NA	NA	NA	NA	NA	NA	NA	NA	NA	NA	NA	NA	FALSE	excluded	NA	NA	excluded	excluded	TRUE	syn18790570	NA	NA	syn18804314
sid238	EGF_4_C2_B	EGF_4	EGF	4	B	C2	10	h	human	female	MCF10A	TRUE	normal breast epithelium	ng/ml	none	0	ng/ml	OHSU	NA	NA	NA	NA	NA	NA	NA	NA	NA	NA	NA	NA	NA	NA	NA	NA	NA	NA	NA	NA	FALSE	excluded	NA	NA	excluded	excluded	TRUE	syn18790570	NA	NA	syn18804314
sid239	EGF_4_C2_C	EGF_4	EGF	4	C	C2	10	h	human	female	MCF10A	TRUE	normal breast epithelium	ng/ml	none	0	ng/ml	OHSU	NA	NA	NA	NA	NA	NA	NA	NA	NA	NA	NA	NA	NA	NA	NA	NA	NA	NA	NA	NA	TRUE	syn18735571	NA	NA	syn18918362	syn18482403	TRUE	syn18790570	NA	NA	syn18804314
sid240	EGF_4_C2_D	EGF_4	EGF	4	D	C2	10	h	human	female	MCF10A	TRUE	normal breast epithelium	ng/ml	none	0	ng/ml	OHSU	NA	NA	NA	NA	NA	NA	NA	NA	NA	NA	NA	NA	NA	NA	NA	NA	NA	NA	NA	NA	TRUE	syn18735571	NA	NA	syn18918362	syn18482403	NA	NA	NA	NA	NA
sid241	EGF_4_C2_E	EGF_4	EGF	4	E	C2	10	h	human	female	MCF10A	TRUE	normal breast epithelium	ng/ml	none	0	ng/ml	OHSU	NA	NA	NA	NA	NA	NA	NA	NA	NA	NA	NA	NA	NA	NA	NA	NA	NA	NA	NA	NA	TRUE	syn18735571	NA	NA	syn18918362	syn18482403	NA	NA	NA	NA	NA
sid242	EGF_8_C2_A	EGF_8	EGF	8	A	C2	10	h	human	female	MCF10A	TRUE	normal breast epithelium	ng/ml	none	0	ng/ml	OHSU	NA	NA	NA	NA	NA	NA	NA	NA	NA	NA	NA	NA	NA	NA	NA	NA	NA	NA	NA	NA	FALSE	excluded	NA	NA	excluded	excluded	TRUE	syn18790570	NA	NA	syn18804314
sid243	EGF_8_C2_B	EGF_8	EGF	8	B	C2	10	h	human	female	MCF10A	TRUE	normal breast epithelium	ng/ml	none	0	ng/ml	OHSU	NA	NA	NA	NA	NA	NA	NA	NA	NA	NA	NA	NA	NA	NA	NA	NA	NA	NA	NA	NA	TRUE	syn18735571	NA	NA	syn18918362	syn18482403	TRUE	syn18790570	NA	NA	syn18804314
sid244	EGF_8_C2_C	EGF_8	EGF	8	C	C2	10	h	human	female	MCF10A	TRUE	normal breast epithelium	ng/ml	none	0	ng/ml	OHSU	NA	NA	NA	NA	NA	NA	NA	NA	NA	NA	NA	NA	NA	NA	NA	NA	NA	NA	NA	NA	TRUE	syn18735571	NA	NA	syn18918362	syn18482403	TRUE	syn18790570	NA	NA	syn18804314
sid245	EGF_8_C2_D	EGF_8	EGF	8	D	C2	10	h	human	female	MCF10A	TRUE	normal breast epithelium	ng/ml	none	0	ng/ml	OHSU	NA	NA	NA	NA	NA	NA	NA	NA	NA	NA	NA	NA	NA	NA	NA	NA	NA	NA	NA	NA	TRUE	syn18735571	NA	NA	syn18918362	syn18482403	NA	NA	NA	NA	NA
sid246	EGF_8_C2_E	EGF_8	EGF	8	E	C2	10	h	human	female	MCF10A	TRUE	normal breast epithelium	ng/ml	none	0	ng/ml	OHSU	NA	NA	NA	NA	NA	NA	NA	NA	NA	NA	NA	NA	NA	NA	NA	NA	NA	NA	NA	NA	TRUE	syn18735571	NA	NA	syn18918362	syn18482403	NA	NA	NA	NA	NA
sid247	EGF_24_C2_A	EGF_24	EGF	24	A	C2	10	h	human	female	MCF10A	TRUE	normal breast epithelium	ng/ml	none	0	ng/ml	OHSU	NA	NA	NA	NA	NA	NA	NA	NA	NA	NA	NA	NA	NA	NA	NA	NA	NA	NA	NA	NA	FALSE	excluded	NA	NA	excluded	excluded	TRUE	syn18790570	NA	NA	syn18804314
sid248	EGF_24_C2_B	EGF_24	EGF	24	B	C2	10	h	human	female	MCF10A	TRUE	normal breast epithelium	ng/ml	none	0	ng/ml	OHSU	NA	NA	NA	NA	NA	NA	NA	NA	NA	NA	NA	NA	NA	NA	NA	NA	NA	NA	NA	NA	TRUE	syn18735571	NA	NA	syn18918362	syn18482403	TRUE	syn18790570	NA	NA	syn18804314
sid249	EGF_24_C2_C	EGF_24	EGF	24	C	C2	10	h	human	female	MCF10A	TRUE	normal breast epithelium	ng/ml	none	0	ng/ml	OHSU	NA	NA	NA	NA	NA	NA	NA	NA	NA	NA	NA	NA	NA	NA	NA	NA	NA	NA	NA	NA	TRUE	syn18735571	NA	NA	syn18918362	syn18482403	TRUE	syn18790570	NA	NA	syn18804314
sid250	EGF_24_C2_D	EGF_24	EGF	24	D	C2	10	h	human	female	MCF10A	TRUE	normal breast epithelium	ng/ml	none	0	ng/ml	OHSU	NA	NA	NA	NA	NA	NA	NA	NA	NA	NA	NA	NA	NA	NA	NA	NA	NA	NA	NA	NA	TRUE	syn18735571	NA	NA	syn18918362	syn18482403	NA	NA	NA	NA	NA
sid251	EGF_24_C2_E	EGF_24	EGF	24	E	C2	10	h	human	female	MCF10A	TRUE	normal breast epithelium	ng/ml	none	0	ng/ml	OHSU	NA	NA	NA	NA	NA	NA	NA	NA	NA	NA	NA	NA	NA	NA	NA	NA	NA	NA	NA	NA	TRUE	syn18735571	NA	NA	syn18918362	syn18482403	NA	NA	NA	NA	NA
sid252	EGF_48_C2_A	EGF_48	EGF	48	A	C2	10	h	human	female	MCF10A	TRUE	normal breast epithelium	ng/ml	none	0	ng/ml	OHSU	NA	NA	NA	NA	NA	NA	NA	NA	NA	NA	NA	NA	NA	NA	NA	NA	NA	NA	NA	NA	TRUE	syn18735571	NA	NA	syn18918362	syn18482403	TRUE	syn18790570	NA	NA	syn18804314
sid253	EGF_48_C2_B	EGF_48	EGF	48	B	C2	10	h	human	female	MCF10A	TRUE	normal breast epithelium	ng/ml	none	0	ng/ml	OHSU	NA	NA	NA	NA	NA	NA	NA	NA	NA	NA	NA	NA	NA	NA	NA	NA	NA	NA	NA	NA	TRUE	syn18735571	NA	NA	syn18918362	syn18482403	TRUE	syn18790570	NA	NA	syn18804314
sid254	EGF_48_C2_C	EGF_48	EGF	48	C	C2	10	h	human	female	MCF10A	TRUE	normal breast epithelium	ng/ml	none	0	ng/ml	OHSU	NA	NA	NA	NA	NA	NA	NA	NA	NA	NA	NA	NA	NA	NA	NA	NA	NA	NA	NA	NA	TRUE	syn18735571	NA	NA	syn18918362	syn18482403	TRUE	syn18790570	NA	NA	syn18804314
sid255	EGF_48_C2_D	EGF_48	EGF	48	D	C2	10	h	human	female	MCF10A	TRUE	normal breast epithelium	ng/ml	none	0	ng/ml	OHSU	NA	NA	NA	NA	NA	NA	NA	NA	NA	NA	NA	NA	NA	NA	NA	NA	NA	NA	NA	NA	TRUE	syn18735571	NA	NA	syn18918362	syn18482403	TRUE	syn18790570	NA	NA	syn18804314
sid256	EGF_48_C2_E	EGF_48	EGF	48	E	C2	10	h	human	female	MCF10A	TRUE	normal breast epithelium	ng/ml	none	0	ng/ml	OHSU	NA	NA	NA	NA	NA	NA	NA	NA	NA	NA	NA	NA	NA	NA	NA	NA	NA	NA	NA	NA	TRUE	syn18735571	NA	NA	syn18918362	syn18482403	TRUE	syn18790570	NA	NA	syn18804314
sid257	ctrl_0_C3_A	ctrl_0	ctrl	0	A	C3	0	h	human	female	MCF10A	TRUE	normal breast epithelium	ng/ml	none	0	ng/ml	HMS	NA	NA	NA	NA	NA	NA	NA	NA	NA	NA	NA	NA	NA	NA	NA	NA	NA	NA	NA	NA	TRUE	syn18735571	NA	NA	syn18918362	syn18482403	NA	NA	NA	NA	NA
sid258	ctrl_0_C3_B	ctrl_0	ctrl	0	B	C3	0	h	human	female	MCF10A	TRUE	normal breast epithelium	ng/ml	none	0	ng/ml	HMS	NA	NA	NA	NA	NA	NA	NA	NA	NA	NA	NA	NA	NA	NA	NA	NA	NA	NA	NA	NA	FALSE	excluded	NA	NA	excluded	excluded	NA	NA	NA	NA	NA
sid259	ctrl_0_C3_C	ctrl_0	ctrl	0	C	C3	0	h	human	female	MCF10A	TRUE	normal breast epithelium	ng/ml	none	0	ng/ml	HMS	NA	NA	NA	NA	NA	NA	NA	NA	NA	NA	NA	NA	NA	NA	NA	NA	NA	NA	NA	NA	TRUE	syn18735571	NA	NA	syn18918362	syn18482403	NA	NA	NA	NA	NA
sid260	PBS_1_C3_A	PBS_1	PBS	1	A	C3	0	h	human	female	MCF10A	TRUE	normal breast epithelium	ng/ml	none	0	ng/ml	HMS	NA	NA	NA	NA	NA	NA	NA	NA	NA	NA	NA	NA	NA	NA	NA	NA	NA	NA	NA	NA	TRUE	syn18735571	NA	NA	syn18918362	syn18482403	NA	NA	NA	NA	NA
sid261	PBS_1_C3_B	PBS_1	PBS	1	B	C3	0	h	human	female	MCF10A	TRUE	normal breast epithelium	ng/ml	none	0	ng/ml	HMS	NA	NA	NA	NA	NA	NA	NA	NA	NA	NA	NA	NA	NA	NA	NA	NA	NA	NA	NA	NA	TRUE	syn18735571	NA	NA	syn18918362	syn18482403	NA	NA	NA	NA	NA
sid262	PBS_1_C3_C	PBS_1	PBS	1	C	C3	0	h	human	female	MCF10A	TRUE	normal breast epithelium	ng/ml	none	0	ng/ml	HMS	NA	NA	NA	NA	NA	NA	NA	NA	NA	NA	NA	NA	NA	NA	NA	NA	NA	NA	NA	NA	TRUE	syn18735571	NA	NA	syn18918362	syn18482403	NA	NA	NA	NA	NA
sid263	PBS_4_C3_A	PBS_4	PBS	4	A	C3	0	h	human	female	MCF10A	TRUE	normal breast epithelium	ng/ml	none	0	ng/ml	HMS	NA	NA	NA	NA	NA	NA	NA	NA	NA	NA	NA	NA	NA	NA	NA	NA	NA	NA	NA	NA	TRUE	syn18735571	NA	NA	syn18918362	syn18482403	NA	NA	NA	NA	NA
sid264	PBS_4_C3_B	PBS_4	PBS	4	B	C3	0	h	human	female	MCF10A	TRUE	normal breast epithelium	ng/ml	none	0	ng/ml	HMS	NA	NA	NA	NA	NA	NA	NA	NA	NA	NA	NA	NA	NA	NA	NA	NA	NA	NA	NA	NA	FALSE	excluded	NA	NA	excluded	excluded	NA	NA	NA	NA	NA
sid265	PBS_4_C3_C	PBS_4	PBS	4	C	C3	0	h	human	female	MCF10A	TRUE	normal breast epithelium	ng/ml	none	0	ng/ml	HMS	NA	NA	NA	NA	NA	NA	NA	NA	NA	NA	NA	NA	NA	NA	NA	NA	NA	NA	NA	NA	TRUE	syn18735571	NA	NA	syn18918362	syn18482403	NA	NA	NA	NA	NA
sid266	PBS_8_C3_A	PBS_8	PBS	8	A	C3	0	h	human	female	MCF10A	TRUE	normal breast epithelium	ng/ml	none	0	ng/ml	HMS	NA	NA	NA	NA	NA	NA	NA	NA	NA	NA	NA	NA	NA	NA	NA	NA	NA	NA	NA	NA	TRUE	syn18735571	NA	NA	syn18918362	syn18482403	NA	NA	NA	NA	NA
sid267	PBS_8_C3_B	PBS_8	PBS	8	B	C3	0	h	human	female	MCF10A	TRUE	normal breast epithelium	ng/ml	none	0	ng/ml	HMS	NA	NA	NA	NA	NA	NA	NA	NA	NA	NA	NA	NA	NA	NA	NA	NA	NA	NA	NA	NA	TRUE	syn18735571	NA	NA	syn18918362	syn18482403	NA	NA	NA	NA	NA
sid268	PBS_8_C3_C	PBS_8	PBS	8	C	C3	0	h	human	female	MCF10A	TRUE	normal breast epithelium	ng/ml	none	0	ng/ml	HMS	NA	NA	NA	NA	NA	NA	NA	NA	NA	NA	NA	NA	NA	NA	NA	NA	NA	NA	NA	NA	TRUE	syn18735571	NA	NA	syn18918362	syn18482403	NA	NA	NA	NA	NA
sid269	PBS_24_C3_A	PBS_24	PBS	24	A	C3	0	h	human	female	MCF10A	TRUE	normal breast epithelium	ng/ml	none	0	ng/ml	HMS	NA	NA	NA	NA	NA	NA	NA	NA	NA	NA	NA	NA	NA	NA	NA	NA	NA	NA	NA	NA	TRUE	syn18735571	NA	NA	syn18918362	syn18482403	NA	NA	NA	NA	NA
sid270	PBS_24_C3_B	PBS_24	PBS	24	B	C3	0	h	human	female	MCF10A	TRUE	normal breast epithelium	ng/ml	none	0	ng/ml	HMS	NA	NA	NA	NA	NA	NA	NA	NA	NA	NA	NA	NA	NA	NA	NA	NA	NA	NA	NA	NA	TRUE	syn18735571	NA	NA	syn18918362	syn18482403	NA	NA	NA	NA	NA
sid271	PBS_24_C3_C	PBS_24	PBS	24	C	C3	0	h	human	female	MCF10A	TRUE	normal breast epithelium	ng/ml	none	0	ng/ml	HMS	NA	NA	NA	NA	NA	NA	NA	NA	NA	NA	NA	NA	NA	NA	NA	NA	NA	NA	NA	NA	TRUE	syn18735571	NA	NA	syn18918362	syn18482403	NA	NA	NA	NA	NA
sid272	PBS_48_C3_A	PBS_48	PBS	48	A	C3	0	h	human	female	MCF10A	TRUE	normal breast epithelium	ng/ml	none	0	ng/ml	HMS	NA	NA	NA	NA	NA	NA	NA	NA	NA	NA	NA	NA	NA	NA	NA	NA	NA	NA	NA	NA	TRUE	syn18735571	NA	NA	syn18918362	syn18482403	NA	NA	NA	NA	NA
sid273	PBS_48_C3_B	PBS_48	PBS	48	B	C3	0	h	human	female	MCF10A	TRUE	normal breast epithelium	ng/ml	none	0	ng/ml	HMS	NA	NA	NA	NA	NA	NA	NA	NA	NA	NA	NA	NA	NA	NA	NA	NA	NA	NA	NA	NA	TRUE	syn18735571	NA	NA	syn18918362	syn18482403	NA	NA	NA	NA	NA
sid274	PBS_48_C3_C	PBS_48	PBS	48	C	C3	0	h	human	female	MCF10A	TRUE	normal breast epithelium	ng/ml	none	0	ng/ml	HMS	NA	NA	NA	NA	NA	NA	NA	NA	NA	NA	NA	NA	NA	NA	NA	NA	NA	NA	NA	NA	TRUE	syn18735571	NA	NA	syn18918362	syn18482403	NA	NA	NA	NA	NA
sid275	BMP2_1_C3_A	BMP2_1	BMP2	1	A	C3	20	h	human	female	MCF10A	TRUE	normal breast epithelium	ng/ml	EGF	20	ng/ml	HMS	NA	NA	NA	NA	NA	NA	NA	NA	NA	NA	NA	NA	NA	NA	NA	NA	NA	NA	NA	NA	TRUE	syn18735571	NA	NA	syn18918362	syn18482403	NA	NA	NA	NA	NA
sid276	BMP2_1_C3_B	BMP2_1	BMP2	1	B	C3	20	h	human	female	MCF10A	TRUE	normal breast epithelium	ng/ml	EGF	20	ng/ml	HMS	NA	NA	NA	NA	NA	NA	NA	NA	NA	NA	NA	NA	NA	NA	NA	NA	NA	NA	NA	NA	TRUE	syn18735571	NA	NA	syn18918362	syn18482403	NA	NA	NA	NA	NA
sid277	BMP2_1_C3_C	BMP2_1	BMP2	1	C	C3	20	h	human	female	MCF10A	TRUE	normal breast epithelium	ng/ml	EGF	20	ng/ml	HMS	NA	NA	NA	NA	NA	NA	NA	NA	NA	NA	NA	NA	NA	NA	NA	NA	NA	NA	NA	NA	TRUE	syn18735571	NA	NA	syn18918362	syn18482403	NA	NA	NA	NA	NA
sid278	BMP2_4_C3_A	BMP2_4	BMP2	4	A	C3	20	h	human	female	MCF10A	TRUE	normal breast epithelium	ng/ml	EGF	20	ng/ml	HMS	NA	NA	NA	NA	NA	NA	NA	NA	NA	NA	NA	NA	NA	NA	NA	NA	NA	NA	NA	NA	TRUE	syn18735571	NA	NA	syn18918362	syn18482403	NA	NA	NA	NA	NA
sid279	BMP2_4_C3_B	BMP2_4	BMP2	4	B	C3	20	h	human	female	MCF10A	TRUE	normal breast epithelium	ng/ml	EGF	20	ng/ml	HMS	NA	NA	NA	NA	NA	NA	NA	NA	NA	NA	NA	NA	NA	NA	NA	NA	NA	NA	NA	NA	FALSE	excluded	NA	NA	excluded	excluded	NA	NA	NA	NA	NA
sid280	BMP2_4_C3_C	BMP2_4	BMP2	4	C	C3	20	h	human	female	MCF10A	TRUE	normal breast epithelium	ng/ml	EGF	20	ng/ml	HMS	NA	NA	NA	NA	NA	NA	NA	NA	NA	NA	NA	NA	NA	NA	NA	NA	NA	NA	NA	NA	TRUE	syn18735571	NA	NA	syn18918362	syn18482403	NA	NA	NA	NA	NA
sid281	BMP2_8_C3_A	BMP2_8	BMP2	8	A	C3	20	h	human	female	MCF10A	TRUE	normal breast epithelium	ng/ml	EGF	20	ng/ml	HMS	NA	NA	NA	NA	NA	NA	NA	NA	NA	NA	NA	NA	NA	NA	NA	NA	NA	NA	NA	NA	FALSE	excluded	NA	NA	excluded	excluded	NA	NA	NA	NA	NA
sid282	BMP2_8_C3_B	BMP2_8	BMP2	8	B	C3	20	h	human	female	MCF10A	TRUE	normal breast epithelium	ng/ml	EGF	20	ng/ml	HMS	NA	NA	NA	NA	NA	NA	NA	NA	NA	NA	NA	NA	NA	NA	NA	NA	NA	NA	NA	NA	TRUE	syn18735571	NA	NA	syn18918362	syn18482403	NA	NA	NA	NA	NA
sid283	BMP2_8_C3_C	BMP2_8	BMP2	8	C	C3	20	h	human	female	MCF10A	TRUE	normal breast epithelium	ng/ml	EGF	20	ng/ml	HMS	NA	NA	NA	NA	NA	NA	NA	NA	NA	NA	NA	NA	NA	NA	NA	NA	NA	NA	NA	NA	TRUE	syn18735571	NA	NA	syn18918362	syn18482403	NA	NA	NA	NA	NA
sid284	BMP2_24_C3_A	BMP2_24	BMP2	24	A	C3	20	h	human	female	MCF10A	TRUE	normal breast epithelium	ng/ml	EGF	20	ng/ml	HMS	NA	NA	NA	NA	NA	NA	NA	NA	NA	NA	NA	NA	NA	NA	NA	NA	NA	NA	NA	NA	TRUE	syn18735571	NA	NA	syn18918362	syn18482403	NA	NA	NA	NA	NA
sid285	BMP2_24_C3_B	BMP2_24	BMP2	24	B	C3	20	h	human	female	MCF10A	TRUE	normal breast epithelium	ng/ml	EGF	20	ng/ml	HMS	NA	NA	NA	NA	NA	NA	NA	NA	NA	NA	NA	NA	NA	NA	NA	NA	NA	NA	NA	NA	TRUE	syn18735571	NA	NA	syn18918362	syn18482403	NA	NA	NA	NA	NA
sid286	BMP2_24_C3_C	BMP2_24	BMP2	24	C	C3	20	h	human	female	MCF10A	TRUE	normal breast epithelium	ng/ml	EGF	20	ng/ml	HMS	NA	NA	NA	NA	NA	NA	NA	NA	NA	NA	NA	NA	NA	NA	NA	NA	NA	NA	NA	NA	TRUE	syn18735571	NA	NA	syn18918362	syn18482403	NA	NA	NA	NA	NA
sid287	BMP2_48_C3_A	BMP2_48	BMP2	48	A	C3	20	h	human	female	MCF10A	TRUE	normal breast epithelium	ng/ml	EGF	20	ng/ml	HMS	NA	NA	NA	NA	NA	NA	NA	NA	NA	NA	NA	NA	NA	NA	NA	NA	NA	NA	NA	NA	TRUE	syn18735571	NA	NA	syn18918362	syn18482403	NA	NA	NA	NA	NA
sid288	BMP2_48_C3_B	BMP2_48	BMP2	48	B	C3	20	h	human	female	MCF10A	TRUE	normal breast epithelium	ng/ml	EGF	20	ng/ml	HMS	NA	NA	NA	NA	NA	NA	NA	NA	NA	NA	NA	NA	NA	NA	NA	NA	NA	NA	NA	NA	TRUE	syn18735571	NA	NA	syn18918362	syn18482403	NA	NA	NA	NA	NA
sid289	BMP2_48_C3_C	BMP2_48	BMP2	48	C	C3	20	h	human	female	MCF10A	TRUE	normal breast epithelium	ng/ml	EGF	20	ng/ml	HMS	NA	NA	NA	NA	NA	NA	NA	NA	NA	NA	NA	NA	NA	NA	NA	NA	NA	NA	NA	NA	TRUE	syn18735571	NA	NA	syn18918362	syn18482403	NA	NA	NA	NA	NA
sid290	IFNG_1_C3_A	IFNG_1	IFNG	1	A	C3	20	h	human	female	MCF10A	TRUE	normal breast epithelium	ng/ml	EGF	20	ng/ml	HMS	NA	NA	NA	NA	NA	NA	NA	NA	NA	NA	NA	NA	NA	NA	NA	NA	NA	NA	NA	NA	TRUE	syn18735571	NA	NA	syn18918362	syn18482403	NA	NA	NA	NA	NA
sid291	IFNG_1_C3_B	IFNG_1	IFNG	1	B	C3	20	h	human	female	MCF10A	TRUE	normal breast epithelium	ng/ml	EGF	20	ng/ml	HMS	NA	NA	NA	NA	NA	NA	NA	NA	NA	NA	NA	NA	NA	NA	NA	NA	NA	NA	NA	NA	TRUE	syn18735571	NA	NA	syn18918362	syn18482403	NA	NA	NA	NA	NA
sid292	IFNG_1_C3_C	IFNG_1	IFNG	1	C	C3	20	h	human	female	MCF10A	TRUE	normal breast epithelium	ng/ml	EGF	20	ng/ml	HMS	NA	NA	NA	NA	NA	NA	NA	NA	NA	NA	NA	NA	NA	NA	NA	NA	NA	NA	NA	NA	TRUE	syn18735571	NA	NA	syn18918362	syn18482403	NA	NA	NA	NA	NA
sid293	IFNG_4_C3_A	IFNG_4	IFNG	4	A	C3	20	h	human	female	MCF10A	TRUE	normal breast epithelium	ng/ml	EGF	20	ng/ml	HMS	NA	NA	NA	NA	NA	NA	NA	NA	NA	NA	NA	NA	NA	NA	NA	NA	NA	NA	NA	NA	TRUE	syn18735571	NA	NA	syn18918362	syn18482403	NA	NA	NA	NA	NA
sid294	IFNG_4_C3_B	IFNG_4	IFNG	4	B	C3	20	h	human	female	MCF10A	TRUE	normal breast epithelium	ng/ml	EGF	20	ng/ml	HMS	NA	NA	NA	NA	NA	NA	NA	NA	NA	NA	NA	NA	NA	NA	NA	NA	NA	NA	NA	NA	FALSE	excluded	NA	NA	excluded	excluded	NA	NA	NA	NA	NA
sid295	IFNG_4_C3_C	IFNG_4	IFNG	4	C	C3	20	h	human	female	MCF10A	TRUE	normal breast epithelium	ng/ml	EGF	20	ng/ml	HMS	NA	NA	NA	NA	NA	NA	NA	NA	NA	NA	NA	NA	NA	NA	NA	NA	NA	NA	NA	NA	TRUE	syn18735571	NA	NA	syn18918362	syn18482403	NA	NA	NA	NA	NA
sid296	IFNG_8_C3_A	IFNG_8	IFNG	8	A	C3	20	h	human	female	MCF10A	TRUE	normal breast epithelium	ng/ml	EGF	20	ng/ml	HMS	NA	NA	NA	NA	NA	NA	NA	NA	NA	NA	NA	NA	NA	NA	NA	NA	NA	NA	NA	NA	FALSE	excluded	NA	NA	excluded	excluded	NA	NA	NA	NA	NA
sid297	IFNG_8_C3_B	IFNG_8	IFNG	8	B	C3	20	h	human	female	MCF10A	TRUE	normal breast epithelium	ng/ml	EGF	20	ng/ml	HMS	NA	NA	NA	NA	NA	NA	NA	NA	NA	NA	NA	NA	NA	NA	NA	NA	NA	NA	NA	NA	TRUE	syn18735571	NA	NA	syn18918362	syn18482403	NA	NA	NA	NA	NA
sid298	IFNG_8_C3_C	IFNG_8	IFNG	8	C	C3	20	h	human	female	MCF10A	TRUE	normal breast epithelium	ng/ml	EGF	20	ng/ml	HMS	NA	NA	NA	NA	NA	NA	NA	NA	NA	NA	NA	NA	NA	NA	NA	NA	NA	NA	NA	NA	TRUE	syn18735571	NA	NA	syn18918362	syn18482403	NA	NA	NA	NA	NA
sid299	IFNG_24_C3_A	IFNG_24	IFNG	24	A	C3	20	h	human	female	MCF10A	TRUE	normal breast epithelium	ng/ml	EGF	20	ng/ml	HMS	NA	NA	NA	NA	NA	NA	NA	NA	NA	NA	NA	NA	NA	NA	NA	NA	NA	NA	NA	NA	TRUE	syn18735571	NA	NA	syn18918362	syn18482403	NA	NA	NA	NA	NA
sid300	IFNG_24_C3_B	IFNG_24	IFNG	24	B	C3	20	h	human	female	MCF10A	TRUE	normal breast epithelium	ng/ml	EGF	20	ng/ml	HMS	NA	NA	NA	NA	NA	NA	NA	NA	NA	NA	NA	NA	NA	NA	NA	NA	NA	NA	NA	NA	TRUE	syn18735571	NA	NA	syn18918362	syn18482403	NA	NA	NA	NA	NA
sid301	IFNG_24_C3_C	IFNG_24	IFNG	24	C	C3	20	h	human	female	MCF10A	TRUE	normal breast epithelium	ng/ml	EGF	20	ng/ml	HMS	NA	NA	NA	NA	NA	NA	NA	NA	NA	NA	NA	NA	NA	NA	NA	NA	NA	NA	NA	NA	TRUE	syn18735571	NA	NA	syn18918362	syn18482403	NA	NA	NA	NA	NA
sid302	IFNG_48_C3_A	IFNG_48	IFNG	48	A	C3	20	h	human	female	MCF10A	TRUE	normal breast epithelium	ng/ml	EGF	20	ng/ml	HMS	NA	NA	NA	NA	NA	NA	NA	NA	NA	NA	NA	NA	NA	NA	NA	NA	NA	NA	NA	NA	TRUE	syn18735571	NA	NA	syn18918362	syn18482403	NA	NA	NA	NA	NA
sid303	IFNG_48_C3_B	IFNG_48	IFNG	48	B	C3	20	h	human	female	MCF10A	TRUE	normal breast epithelium	ng/ml	EGF	20	ng/ml	HMS	NA	NA	NA	NA	NA	NA	NA	NA	NA	NA	NA	NA	NA	NA	NA	NA	NA	NA	NA	NA	TRUE	syn18735571	NA	NA	syn18918362	syn18482403	NA	NA	NA	NA	NA
sid304	IFNG_48_C3_C	IFNG_48	IFNG	48	C	C3	20	h	human	female	MCF10A	TRUE	normal breast epithelium	ng/ml	EGF	20	ng/ml	HMS	NA	NA	NA	NA	NA	NA	NA	NA	NA	NA	NA	NA	NA	NA	NA	NA	NA	NA	NA	NA	TRUE	syn18735571	NA	NA	syn18918362	syn18482403	NA	NA	NA	NA	NA
sid305	TGFB_1_C3_A	TGFB_1	TGFB	1	A	C3	10	h	human	female	MCF10A	TRUE	normal breast epithelium	ng/ml	EGF	20	ng/ml	HMS	NA	NA	NA	NA	NA	NA	NA	NA	NA	NA	NA	NA	NA	NA	NA	NA	NA	NA	NA	NA	TRUE	syn18735571	NA	NA	syn18918362	syn18482403	NA	NA	NA	NA	NA
sid306	TGFB_1_C3_B	TGFB_1	TGFB	1	B	C3	10	h	human	female	MCF10A	TRUE	normal breast epithelium	ng/ml	EGF	20	ng/ml	HMS	NA	NA	NA	NA	NA	NA	NA	NA	NA	NA	NA	NA	NA	NA	NA	NA	NA	NA	NA	NA	TRUE	syn18735571	NA	NA	syn18918362	syn18482403	NA	NA	NA	NA	NA
sid307	TGFB_1_C3_C	TGFB_1	TGFB	1	C	C3	10	h	human	female	MCF10A	TRUE	normal breast epithelium	ng/ml	EGF	20	ng/ml	HMS	NA	NA	NA	NA	NA	NA	NA	NA	NA	NA	NA	NA	NA	NA	NA	NA	NA	NA	NA	NA	TRUE	syn18735571	NA	NA	syn18918362	syn18482403	NA	NA	NA	NA	NA
sid308	TGFB_4_C3_A	TGFB_4	TGFB	4	A	C3	10	h	human	female	MCF10A	TRUE	normal breast epithelium	ng/ml	EGF	20	ng/ml	HMS	NA	NA	NA	NA	NA	NA	NA	NA	NA	NA	NA	NA	NA	NA	NA	NA	NA	NA	NA	NA	TRUE	syn18735571	NA	NA	syn18918362	syn18482403	NA	NA	NA	NA	NA
sid309	TGFB_4_C3_B	TGFB_4	TGFB	4	B	C3	10	h	human	female	MCF10A	TRUE	normal breast epithelium	ng/ml	EGF	20	ng/ml	HMS	NA	NA	NA	NA	NA	NA	NA	NA	NA	NA	NA	NA	NA	NA	NA	NA	NA	NA	NA	NA	FALSE	excluded	NA	NA	excluded	excluded	NA	NA	NA	NA	NA
sid310	TGFB_4_C3_C	TGFB_4	TGFB	4	C	C3	10	h	human	female	MCF10A	TRUE	normal breast epithelium	ng/ml	EGF	20	ng/ml	HMS	NA	NA	NA	NA	NA	NA	NA	NA	NA	NA	NA	NA	NA	NA	NA	NA	NA	NA	NA	NA	TRUE	syn18735571	NA	NA	syn18918362	syn18482403	NA	NA	NA	NA	NA
sid311	TGFB_8_C3_A	TGFB_8	TGFB	8	A	C3	10	h	human	female	MCF10A	TRUE	normal breast epithelium	ng/ml	EGF	20	ng/ml	HMS	NA	NA	NA	NA	NA	NA	NA	NA	NA	NA	NA	NA	NA	NA	NA	NA	NA	NA	NA	NA	TRUE	syn18735571	NA	NA	syn18918362	syn18482403	NA	NA	NA	NA	NA
sid312	TGFB_8_C3_B	TGFB_8	TGFB	8	B	C3	10	h	human	female	MCF10A	TRUE	normal breast epithelium	ng/ml	EGF	20	ng/ml	HMS	NA	NA	NA	NA	NA	NA	NA	NA	NA	NA	NA	NA	NA	NA	NA	NA	NA	NA	NA	NA	TRUE	syn18735571	NA	NA	syn18918362	syn18482403	NA	NA	NA	NA	NA
sid313	TGFB_8_C3_C	TGFB_8	TGFB	8	C	C3	10	h	human	female	MCF10A	TRUE	normal breast epithelium	ng/ml	EGF	20	ng/ml	HMS	NA	NA	NA	NA	NA	NA	NA	NA	NA	NA	NA	NA	NA	NA	NA	NA	NA	NA	NA	NA	TRUE	syn18735571	NA	NA	syn18918362	syn18482403	NA	NA	NA	NA	NA
sid314	TGFB_24_C3_A	TGFB_24	TGFB	24	A	C3	10	h	human	female	MCF10A	TRUE	normal breast epithelium	ng/ml	EGF	20	ng/ml	HMS	NA	NA	NA	NA	NA	NA	NA	NA	NA	NA	NA	NA	NA	NA	NA	NA	NA	NA	NA	NA	TRUE	syn18735571	NA	NA	syn18918362	syn18482403	NA	NA	NA	NA	NA
sid315	TGFB_24_C3_B	TGFB_24	TGFB	24	B	C3	10	h	human	female	MCF10A	TRUE	normal breast epithelium	ng/ml	EGF	20	ng/ml	HMS	NA	NA	NA	NA	NA	NA	NA	NA	NA	NA	NA	NA	NA	NA	NA	NA	NA	NA	NA	NA	TRUE	syn18735571	NA	NA	syn18918362	syn18482403	NA	NA	NA	NA	NA
sid316	TGFB_24_C3_C	TGFB_24	TGFB	24	C	C3	10	h	human	female	MCF10A	TRUE	normal breast epithelium	ng/ml	EGF	20	ng/ml	HMS	NA	NA	NA	NA	NA	NA	NA	NA	NA	NA	NA	NA	NA	NA	NA	NA	NA	NA	NA	NA	TRUE	syn18735571	NA	NA	syn18918362	syn18482403	NA	NA	NA	NA	NA
sid317	TGFB_48_C3_A	TGFB_48	TGFB	48	A	C3	10	h	human	female	MCF10A	TRUE	normal breast epithelium	ng/ml	EGF	20	ng/ml	HMS	NA	NA	NA	NA	NA	NA	NA	NA	NA	NA	NA	NA	NA	NA	NA	NA	NA	NA	NA	NA	TRUE	syn18735571	NA	NA	syn18918362	syn18482403	NA	NA	NA	NA	NA
sid318	TGFB_48_C3_B	TGFB_48	TGFB	48	B	C3	10	h	human	female	MCF10A	TRUE	normal breast epithelium	ng/ml	EGF	20	ng/ml	HMS	NA	NA	NA	NA	NA	NA	NA	NA	NA	NA	NA	NA	NA	NA	NA	NA	NA	NA	NA	NA	TRUE	syn18735571	NA	NA	syn18918362	syn18482403	NA	NA	NA	NA	NA
sid319	TGFB_48_C3_C	TGFB_48	TGFB	48	C	C3	10	h	human	female	MCF10A	TRUE	normal breast epithelium	ng/ml	EGF	20	ng/ml	HMS	NA	NA	NA	NA	NA	NA	NA	NA	NA	NA	NA	NA	NA	NA	NA	NA	NA	NA	NA	NA	TRUE	syn18735571	NA	NA	syn18918362	syn18482403	NA	NA	NA	NA	NA
sid320	HGF_1_C3_A	HGF_1	HGF	1	A	C3	40	h	human	female	MCF10A	TRUE	normal breast epithelium	ng/ml	none	0	ng/ml	HMS	NA	NA	NA	NA	NA	NA	NA	NA	NA	NA	NA	NA	NA	NA	NA	NA	NA	NA	NA	NA	TRUE	syn18735571	NA	NA	syn18918362	syn18482403	NA	NA	NA	NA	NA
sid321	HGF_1_C3_B	HGF_1	HGF	1	B	C3	40	h	human	female	MCF10A	TRUE	normal breast epithelium	ng/ml	none	0	ng/ml	HMS	NA	NA	NA	NA	NA	NA	NA	NA	NA	NA	NA	NA	NA	NA	NA	NA	NA	NA	NA	NA	TRUE	syn18735571	NA	NA	syn18918362	syn18482403	NA	NA	NA	NA	NA
sid322	HGF_1_C3_C	HGF_1	HGF	1	C	C3	40	h	human	female	MCF10A	TRUE	normal breast epithelium	ng/ml	none	0	ng/ml	HMS	NA	NA	NA	NA	NA	NA	NA	NA	NA	NA	NA	NA	NA	NA	NA	NA	NA	NA	NA	NA	TRUE	syn18735571	NA	NA	syn18918362	syn18482403	NA	NA	NA	NA	NA
sid323	HGF_4_C3_A	HGF_4	HGF	4	A	C3	40	h	human	female	MCF10A	TRUE	normal breast epithelium	ng/ml	none	0	ng/ml	HMS	NA	NA	NA	NA	NA	NA	NA	NA	NA	NA	NA	NA	NA	NA	NA	NA	NA	NA	NA	NA	FALSE	excluded	NA	NA	excluded	excluded	NA	NA	NA	NA	NA
sid324	HGF_4_C3_B	HGF_4	HGF	4	B	C3	40	h	human	female	MCF10A	TRUE	normal breast epithelium	ng/ml	none	0	ng/ml	HMS	NA	NA	NA	NA	NA	NA	NA	NA	NA	NA	NA	NA	NA	NA	NA	NA	NA	NA	NA	NA	FALSE	excluded	NA	NA	excluded	excluded	NA	NA	NA	NA	NA
sid325	HGF_4_C3_C	HGF_4	HGF	4	C	C3	40	h	human	female	MCF10A	TRUE	normal breast epithelium	ng/ml	none	0	ng/ml	HMS	NA	NA	NA	NA	NA	NA	NA	NA	NA	NA	NA	NA	NA	NA	NA	NA	NA	NA	NA	NA	TRUE	syn18735571	NA	NA	syn18918362	syn18482403	NA	NA	NA	NA	NA
sid326	HGF_8_C3_A	HGF_8	HGF	8	A	C3	40	h	human	female	MCF10A	TRUE	normal breast epithelium	ng/ml	none	0	ng/ml	HMS	NA	NA	NA	NA	NA	NA	NA	NA	NA	NA	NA	NA	NA	NA	NA	NA	NA	NA	NA	NA	FALSE	excluded	NA	NA	excluded	excluded	NA	NA	NA	NA	NA
sid327	HGF_8_C3_B	HGF_8	HGF	8	B	C3	40	h	human	female	MCF10A	TRUE	normal breast epithelium	ng/ml	none	0	ng/ml	HMS	NA	NA	NA	NA	NA	NA	NA	NA	NA	NA	NA	NA	NA	NA	NA	NA	NA	NA	NA	NA	TRUE	syn18735571	NA	NA	syn18918362	syn18482403	NA	NA	NA	NA	NA
sid328	HGF_8_C3_C	HGF_8	HGF	8	C	C3	40	h	human	female	MCF10A	TRUE	normal breast epithelium	ng/ml	none	0	ng/ml	HMS	NA	NA	NA	NA	NA	NA	NA	NA	NA	NA	NA	NA	NA	NA	NA	NA	NA	NA	NA	NA	TRUE	syn18735571	NA	NA	syn18918362	syn18482403	NA	NA	NA	NA	NA
sid329	HGF_24_C3_A	HGF_24	HGF	24	A	C3	40	h	human	female	MCF10A	TRUE	normal breast epithelium	ng/ml	none	0	ng/ml	HMS	NA	NA	NA	NA	NA	NA	NA	NA	NA	NA	NA	NA	NA	NA	NA	NA	NA	NA	NA	NA	TRUE	syn18735571	NA	NA	syn18918362	syn18482403	NA	NA	NA	NA	NA
sid330	HGF_24_C3_B	HGF_24	HGF	24	B	C3	40	h	human	female	MCF10A	TRUE	normal breast epithelium	ng/ml	none	0	ng/ml	HMS	NA	NA	NA	NA	NA	NA	NA	NA	NA	NA	NA	NA	NA	NA	NA	NA	NA	NA	NA	NA	TRUE	syn18735571	NA	NA	syn18918362	syn18482403	NA	NA	NA	NA	NA
sid331	HGF_24_C3_C	HGF_24	HGF	24	C	C3	40	h	human	female	MCF10A	TRUE	normal breast epithelium	ng/ml	none	0	ng/ml	HMS	NA	NA	NA	NA	NA	NA	NA	NA	NA	NA	NA	NA	NA	NA	NA	NA	NA	NA	NA	NA	TRUE	syn18735571	NA	NA	syn18918362	syn18482403	NA	NA	NA	NA	NA
sid332	HGF_48_C3_A	HGF_48	HGF	48	A	C3	40	h	human	female	MCF10A	TRUE	normal breast epithelium	ng/ml	none	0	ng/ml	HMS	NA	NA	NA	NA	NA	NA	NA	NA	NA	NA	NA	NA	NA	NA	NA	NA	NA	NA	NA	NA	TRUE	syn18735571	NA	NA	syn18918362	syn18482403	NA	NA	NA	NA	NA
sid333	HGF_48_C3_B	HGF_48	HGF	48	B	C3	40	h	human	female	MCF10A	TRUE	normal breast epithelium	ng/ml	none	0	ng/ml	HMS	NA	NA	NA	NA	NA	NA	NA	NA	NA	NA	NA	NA	NA	NA	NA	NA	NA	NA	NA	NA	TRUE	syn18735571	NA	NA	syn18918362	syn18482403	NA	NA	NA	NA	NA
sid334	HGF_48_C3_C	HGF_48	HGF	48	C	C3	40	h	human	female	MCF10A	TRUE	normal breast epithelium	ng/ml	none	0	ng/ml	HMS	NA	NA	NA	NA	NA	NA	NA	NA	NA	NA	NA	NA	NA	NA	NA	NA	NA	NA	NA	NA	TRUE	syn18735571	NA	NA	syn18918362	syn18482403	NA	NA	NA	NA	NA
sid335	OSM_1_C3_A	OSM_1	OSM	1	A	C3	10	h	human	female	MCF10A	TRUE	normal breast epithelium	ng/ml	none	0	ng/ml	HMS	NA	NA	NA	NA	NA	NA	NA	NA	NA	NA	NA	NA	NA	NA	NA	NA	NA	NA	NA	NA	TRUE	syn18735571	NA	NA	syn18918362	syn18482403	NA	NA	NA	NA	NA
sid336	OSM_1_C3_B	OSM_1	OSM	1	B	C3	10	h	human	female	MCF10A	TRUE	normal breast epithelium	ng/ml	none	0	ng/ml	HMS	NA	NA	NA	NA	NA	NA	NA	NA	NA	NA	NA	NA	NA	NA	NA	NA	NA	NA	NA	NA	TRUE	syn18735571	NA	NA	syn18918362	syn18482403	NA	NA	NA	NA	NA
sid337	OSM_1_C3_C	OSM_1	OSM	1	C	C3	10	h	human	female	MCF10A	TRUE	normal breast epithelium	ng/ml	none	0	ng/ml	HMS	NA	NA	NA	NA	NA	NA	NA	NA	NA	NA	NA	NA	NA	NA	NA	NA	NA	NA	NA	NA	FALSE	excluded	NA	NA	excluded	excluded	NA	NA	NA	NA	NA
sid338	OSM_4_C3_A	OSM_4	OSM	4	A	C3	10	h	human	female	MCF10A	TRUE	normal breast epithelium	ng/ml	none	0	ng/ml	HMS	NA	NA	NA	NA	NA	NA	NA	NA	NA	NA	NA	NA	NA	NA	NA	NA	NA	NA	NA	NA	TRUE	syn18735571	NA	NA	syn18918362	syn18482403	NA	NA	NA	NA	NA
sid339	OSM_4_C3_B	OSM_4	OSM	4	B	C3	10	h	human	female	MCF10A	TRUE	normal breast epithelium	ng/ml	none	0	ng/ml	HMS	NA	NA	NA	NA	NA	NA	NA	NA	NA	NA	NA	NA	NA	NA	NA	NA	NA	NA	NA	NA	FALSE	excluded	NA	NA	excluded	excluded	NA	NA	NA	NA	NA
sid340	OSM_4_C3_C	OSM_4	OSM	4	C	C3	10	h	human	female	MCF10A	TRUE	normal breast epithelium	ng/ml	none	0	ng/ml	HMS	NA	NA	NA	NA	NA	NA	NA	NA	NA	NA	NA	NA	NA	NA	NA	NA	NA	NA	NA	NA	TRUE	syn18735571	NA	NA	syn18918362	syn18482403	NA	NA	NA	NA	NA
sid341	OSM_8_C3_A	OSM_8	OSM	8	A	C3	10	h	human	female	MCF10A	TRUE	normal breast epithelium	ng/ml	none	0	ng/ml	HMS	NA	NA	NA	NA	NA	NA	NA	NA	NA	NA	NA	NA	NA	NA	NA	NA	NA	NA	NA	NA	FALSE	excluded	NA	NA	excluded	excluded	NA	NA	NA	NA	NA
sid342	OSM_8_C3_B	OSM_8	OSM	8	B	C3	10	h	human	female	MCF10A	TRUE	normal breast epithelium	ng/ml	none	0	ng/ml	HMS	NA	NA	NA	NA	NA	NA	NA	NA	NA	NA	NA	NA	NA	NA	NA	NA	NA	NA	NA	NA	TRUE	syn18735571	NA	NA	syn18918362	syn18482403	NA	NA	NA	NA	NA
sid343	OSM_8_C3_C	OSM_8	OSM	8	C	C3	10	h	human	female	MCF10A	TRUE	normal breast epithelium	ng/ml	none	0	ng/ml	HMS	NA	NA	NA	NA	NA	NA	NA	NA	NA	NA	NA	NA	NA	NA	NA	NA	NA	NA	NA	NA	TRUE	syn18735571	NA	NA	syn18918362	syn18482403	NA	NA	NA	NA	NA
sid344	OSM_24_C3_A	OSM_24	OSM	24	A	C3	10	h	human	female	MCF10A	TRUE	normal breast epithelium	ng/ml	none	0	ng/ml	HMS	NA	NA	NA	NA	NA	NA	NA	NA	NA	NA	NA	NA	NA	NA	NA	NA	NA	NA	NA	NA	TRUE	syn18735571	NA	NA	syn18918362	syn18482403	NA	NA	NA	NA	NA
sid345	OSM_24_C3_B	OSM_24	OSM	24	B	C3	10	h	human	female	MCF10A	TRUE	normal breast epithelium	ng/ml	none	0	ng/ml	HMS	NA	NA	NA	NA	NA	NA	NA	NA	NA	NA	NA	NA	NA	NA	NA	NA	NA	NA	NA	NA	TRUE	syn18735571	NA	NA	syn18918362	syn18482403	NA	NA	NA	NA	NA
sid346	OSM_24_C3_C	OSM_24	OSM	24	C	C3	10	h	human	female	MCF10A	TRUE	normal breast epithelium	ng/ml	none	0	ng/ml	HMS	NA	NA	NA	NA	NA	NA	NA	NA	NA	NA	NA	NA	NA	NA	NA	NA	NA	NA	NA	NA	TRUE	syn18735571	NA	NA	syn18918362	syn18482403	NA	NA	NA	NA	NA
sid347	OSM_48_C3_A	OSM_48	OSM	48	A	C3	10	h	human	female	MCF10A	TRUE	normal breast epithelium	ng/ml	none	0	ng/ml	HMS	NA	NA	NA	NA	NA	NA	NA	NA	NA	NA	NA	NA	NA	NA	NA	NA	NA	NA	NA	NA	TRUE	syn18735571	NA	NA	syn18918362	syn18482403	NA	NA	NA	NA	NA
sid348	OSM_48_C3_B	OSM_48	OSM	48	B	C3	10	h	human	female	MCF10A	TRUE	normal breast epithelium	ng/ml	none	0	ng/ml	HMS	NA	NA	NA	NA	NA	NA	NA	NA	NA	NA	NA	NA	NA	NA	NA	NA	NA	NA	NA	NA	TRUE	syn18735571	NA	NA	syn18918362	syn18482403	NA	NA	NA	NA	NA
sid349	OSM_48_C3_C	OSM_48	OSM	48	C	C3	10	h	human	female	MCF10A	TRUE	normal breast epithelium	ng/ml	none	0	ng/ml	HMS	NA	NA	NA	NA	NA	NA	NA	NA	NA	NA	NA	NA	NA	NA	NA	NA	NA	NA	NA	NA	TRUE	syn18735571	NA	NA	syn18918362	syn18482403	NA	NA	NA	NA	NA
sid350	EGF_1_C3_A	EGF_1	EGF	1	A	C3	10	h	human	female	MCF10A	TRUE	normal breast epithelium	ng/ml	none	0	ng/ml	HMS	NA	NA	NA	NA	NA	NA	NA	NA	NA	NA	NA	NA	NA	NA	NA	NA	NA	NA	NA	NA	TRUE	syn18735571	NA	NA	syn18918362	syn18482403	NA	NA	NA	NA	NA
sid351	EGF_1_C3_B	EGF_1	EGF	1	B	C3	10	h	human	female	MCF10A	TRUE	normal breast epithelium	ng/ml	none	0	ng/ml	HMS	NA	NA	NA	NA	NA	NA	NA	NA	NA	NA	NA	NA	NA	NA	NA	NA	NA	NA	NA	NA	TRUE	syn18735571	NA	NA	syn18918362	syn18482403	NA	NA	NA	NA	NA
sid352	EGF_1_C3_C	EGF_1	EGF	1	C	C3	10	h	human	female	MCF10A	TRUE	normal breast epithelium	ng/ml	none	0	ng/ml	HMS	NA	NA	NA	NA	NA	NA	NA	NA	NA	NA	NA	NA	NA	NA	NA	NA	NA	NA	NA	NA	TRUE	syn18735571	NA	NA	syn18918362	syn18482403	NA	NA	NA	NA	NA
sid353	EGF_4_C3_A	EGF_4	EGF	4	A	C3	10	h	human	female	MCF10A	TRUE	normal breast epithelium	ng/ml	none	0	ng/ml	HMS	NA	NA	NA	NA	NA	NA	NA	NA	NA	NA	NA	NA	NA	NA	NA	NA	NA	NA	NA	NA	TRUE	syn18735571	NA	NA	syn18918362	syn18482403	NA	NA	NA	NA	NA
sid354	EGF_4_C3_B	EGF_4	EGF	4	B	C3	10	h	human	female	MCF10A	TRUE	normal breast epithelium	ng/ml	none	0	ng/ml	HMS	NA	NA	NA	NA	NA	NA	NA	NA	NA	NA	NA	NA	NA	NA	NA	NA	NA	NA	NA	NA	FALSE	excluded	NA	NA	excluded	excluded	NA	NA	NA	NA	NA
sid355	EGF_4_C3_C	EGF_4	EGF	4	C	C3	10	h	human	female	MCF10A	TRUE	normal breast epithelium	ng/ml	none	0	ng/ml	HMS	NA	NA	NA	NA	NA	NA	NA	NA	NA	NA	NA	NA	NA	NA	NA	NA	NA	NA	NA	NA	TRUE	syn18735571	NA	NA	syn18918362	syn18482403	NA	NA	NA	NA	NA
sid356	EGF_8_C3_A	EGF_8	EGF	8	A	C3	10	h	human	female	MCF10A	TRUE	normal breast epithelium	ng/ml	none	0	ng/ml	HMS	NA	NA	NA	NA	NA	NA	NA	NA	NA	NA	NA	NA	NA	NA	NA	NA	NA	NA	NA	NA	TRUE	syn18735571	NA	NA	syn18918362	syn18482403	NA	NA	NA	NA	NA
sid357	EGF_8_C3_B	EGF_8	EGF	8	B	C3	10	h	human	female	MCF10A	TRUE	normal breast epithelium	ng/ml	none	0	ng/ml	HMS	NA	NA	NA	NA	NA	NA	NA	NA	NA	NA	NA	NA	NA	NA	NA	NA	NA	NA	NA	NA	TRUE	syn18735571	NA	NA	syn18918362	syn18482403	NA	NA	NA	NA	NA
sid358	EGF_8_C3_C	EGF_8	EGF	8	C	C3	10	h	human	female	MCF10A	TRUE	normal breast epithelium	ng/ml	none	0	ng/ml	HMS	NA	NA	NA	NA	NA	NA	NA	NA	NA	NA	NA	NA	NA	NA	NA	NA	NA	NA	NA	NA	TRUE	syn18735571	NA	NA	syn18918362	syn18482403	NA	NA	NA	NA	NA
sid359	EGF_24_C3_A	EGF_24	EGF	24	A	C3	10	h	human	female	MCF10A	TRUE	normal breast epithelium	ng/ml	none	0	ng/ml	HMS	NA	NA	NA	NA	NA	NA	NA	NA	NA	NA	NA	NA	NA	NA	NA	NA	NA	NA	NA	NA	TRUE	syn18735571	NA	NA	syn18918362	syn18482403	NA	NA	NA	NA	NA
sid360	EGF_24_C3_B	EGF_24	EGF	24	B	C3	10	h	human	female	MCF10A	TRUE	normal breast epithelium	ng/ml	none	0	ng/ml	HMS	NA	NA	NA	NA	NA	NA	NA	NA	NA	NA	NA	NA	NA	NA	NA	NA	NA	NA	NA	NA	TRUE	syn18735571	NA	NA	syn18918362	syn18482403	NA	NA	NA	NA	NA
sid361	EGF_24_C3_C	EGF_24	EGF	24	C	C3	10	h	human	female	MCF10A	TRUE	normal breast epithelium	ng/ml	none	0	ng/ml	HMS	NA	NA	NA	NA	NA	NA	NA	NA	NA	NA	NA	NA	NA	NA	NA	NA	NA	NA	NA	NA	TRUE	syn18735571	NA	NA	syn18918362	syn18482403	NA	NA	NA	NA	NA
sid362	EGF_48_C3_A	EGF_48	EGF	48	A	C3	10	h	human	female	MCF10A	TRUE	normal breast epithelium	ng/ml	none	0	ng/ml	HMS	NA	NA	NA	NA	NA	NA	NA	NA	NA	NA	NA	NA	NA	NA	NA	NA	NA	NA	NA	NA	TRUE	syn18735571	NA	NA	syn18918362	syn18482403	NA	NA	NA	NA	NA
sid363	EGF_48_C3_B	EGF_48	EGF	48	B	C3	10	h	human	female	MCF10A	TRUE	normal breast epithelium	ng/ml	none	0	ng/ml	HMS	NA	NA	NA	NA	NA	NA	NA	NA	NA	NA	NA	NA	NA	NA	NA	NA	NA	NA	NA	NA	TRUE	syn18735571	NA	NA	syn18918362	syn18482403	NA	NA	NA	NA	NA
sid364	EGF_48_C3_C	EGF_48	EGF	48	C	C3	10	h	human	female	MCF10A	TRUE	normal breast epithelium	ng/ml	none	0	ng/ml	HMS	NA	NA	NA	NA	NA	NA	NA	NA	NA	NA	NA	NA	NA	NA	NA	NA	NA	NA	NA	NA	TRUE	syn18735571	NA	NA	syn18918362	syn18482403	NA	NA	NA	NA	NA
[truncated: 7 more columns]
