# Supplementary material for: A multi-omic analysis of MCF10A cells provides a resource for integrative assessment of ligand-mediated molecular and phenotypic responses
Source: Commun Biol. 2022 Oct 7;5:1066. doi: 10.1038/s42003-022-03975-9 (PMC9546880; doi:10.1038/s42003-022-03975-9)
Supplement: Supplementary file 26 — Supplementary Data 24 [file 42003_2022_3975_MOESM26_ESM.xlsx]

## Sheet: Sheet1
Figure	Script	Input File	Figure Table	notes
2h	https://github.com/MEP-LINCS/MDD/blob/master/R/MDD_MCF10A_manual_tracking_Fig2h.Rmd	https://www.synapse.org/#!Synapse:syn27624782	Supplementary Data 2 and 3
3a-c	https://github.com/MEP-LINCS/MDD/blob/master/R/MDD_standard_figures.Rmd	https://www.synapse.org/#!Synapse:syn19046077	Supplementary Data 4 and 5
4c	https://github.com/MEP-LINCS/MDD/blob/main/R/MDD_ATACmotif_UpsetPlot.R	https://www.synapse.org/#!Synapse:syn26523855	Supplementary Data 12
		https://www.synapse.org/#!Synapse:syn26523856	Supplementary Data 12
5a	https://github.com/MEP-LINCS/MDD/blob/master/R/MDD_integrated_analysis.Rmd	https://www.synapse.org/#!Synapse:syn26523835	Supplementary Data 15
5b	https://github.com/MEP-LINCS/MDD/blob/master/R/MDD_reactome_analysis.Rmd	https://www.synapse.org/#!Synapse:syn26523852	Supplementary Data 16
		https://www.synapse.org/#!Synapse:syn26523850
5c	https://github.com/MEP-LINCS/MDD/blob/main/R/MDD_integratedModule_CHEA3_binHeatmap.R	https://www.synapse.org/#!Synapse:syn30243433	Supplementary Data 17
5d-g	https://github.com/MEP-LINCS/MDD/blob/master/R/MDD_integrated_analysis.Rmd	https://www.synapse.org/#!Synapse:syn21498854	Supplementary Data 15
		https://www.synapse.org/#!Synapse:syn27626283
6a	https://github.com/MEP-LINCS/MDD/blob/main/R/MDD_integratedModule10_donutPlot.R	https://www.synapse.org/#!Synapse:syn30243532	Supplementary Data 19
6b	https://github.com/MEP-LINCS/MDD/blob/master/R/MDD_RPPA_line_graphs.Rmd	https://www.synapse.org/#!Synapse:syn12555331	Supplementary Data 5
6c	https://github.com/MEP-LINCS/MDD/blob/main/R/MDD_module10_rankedCHEA3plot.R	https://www.synapse.org/#!Synapse:syn30243433	Supplementary Data 17
6d,e	https://github.com/MEP-LINCS/MDD/blob/master/R/MDD_multiomics_reactome_analysis.Rmd	https://www.synapse.org/#!Synapse:syn26523852	Supplementary Data 16
6f	https://github.com/MEP-LINCS/MDD/blob/main/R/MDD_module10CellCycleHeatmap.R	https://www.synapse.org/#!Synapse:syn26523850	Supplementary Data 15
6g	https://github.com/MEP-LINCS/MDD/blob/main/R/MDD_module10_hafnerCellLineBoxplots.R	https://www.synapse.org/#!Synapse:syn26523850	Supplementary Data 15
		GSE99116
		PMID: 31097639 Table 6
6h	https://github.com/MEP-LINCS/MDD/blob/main/R/MDD_module10_rankedCHEA3plot.R	https://www.synapse.org/#!Synapse:syn26523850	Supplementary Data 15
		GSE48213
		PMID: 24176112 Table S1
7b	https://github.com/MEP-LINCS/MDD/blob/master/R/MDD_integrated_analysis.Rmd	https://www.synapse.org/#!Synapse:syn26523835	Supplementary Data 15
7e	https://github.com/MEP-LINCS/MDD/blob/master/R/MDD_multiomics_reactome_analysis.Rmd	https://www.synapse.org/#!Synapse:syn26523852	Supplementary Data 20
S3e	https://github.com/MEP-LINCS/MDD/blob/main/R/MDD_ATACseq_motifLineGraphsIFNG.R	https://www.synapse.org/#!Synapse:syn30243533
S3f	https://github.com/MEP-LINCS/MDD/blob/main/R/MDD_ATACseq_plotAccTracks_IFNGfigure.R	GSE152408
S4a	https://github.com/MEP-LINCS/MDD/blob/main/R/MDD_RNAseqRPPA_selectedGeneZScatterplots.R	https://www.synapse.org/#!Synapse:syn15574167
		https://synapse.org/#!Synapse:syn18485480
S4b,c	https://github.com/MEP-LINCS/MDD/blob/main/R/MDD_RPPA_RNAseq_concordanceAnalysis.R
S4d	https://github.com/MEP-LINCS/MDD/blob/main/R/MDD_RNAL1000_correlationAnalysis.R	https://www.synapse.org/#!Synapse:syn15574167
		https://www.synapse.org/#!Synapse:syn18918362
S4e	https://github.com/MEP-LINCS/MDD/blob/main/R/MDD_RNAseqATACseq_AccVsExpr_scatterplot.R	https://www.synapse.org/#!Synapse:syn15574167
S5	Manually created
S6a-e	https://github.com/MEP-LINCS/MDD/blob/master/R/MDD_integrated_analysis.Rmd	https://www.synapse.org/#!Synapse:syn26523835
